# Supplementary material for: Comparing Different Models of the Development of Verb Inflection in Early Child Spanish
Source: PLoS One. 2015 Mar 11;10(3):e0119613. doi: 10.1371/journal.pone.0119613 (PMC4356619; doi:10.1371/journal.pone.0119613)
Supplement: S1 File — (ZIP) [file pone.0119613.s001.zip]

Archive with 128 entries (128 files):
- 0metadata.cdc
- 11021.cha
- 11026.cha
- 11029.cha
- 11103.cha
- 11107.cha
- 11111.cha
- 11115.cha
- 11120.cha
- 11125.cha
- 11128.cha
- 20002.cha
- 20003.cha
- 20004.cha
- 20006.cha
- 20009.cha
- 20012.cha
- 20014.cha
- 20019.cha
- 20025.cha
- 20100.cha
- 20104.cha
- 20112.cha
- 20118.cha
- 20121.cha
- 20124.cha
- 20126.cha
- 20129.cha
- 20201.cha
- 20204.cha
- 20207.cha
- 20211.cha
- 20214.cha
- 20216.cha
- 20222.cha
- 20224.cha
- 20230.cha
- 20303.cha
- 20304.cha
- 20310.cha
- 20312.cha
- 20313.cha
- 20317.cha
- 20320.cha
- 20322.cha
- 20326.cha
- 20328.cha
- 20402.cha
- 20404.cha
- 20410.cha
- 20412.cha
- 20417.cha
- 20418.cha
- 20424.cha
- 20425.cha
- 20429.cha
- 20500.cha
- 20505.cha
- 20507.cha
- 20514.cha
- 20517.cha
- 20518.cha
- 20521.cha
- 20524.cha
- 20528.cha
- 20529.cha
- lu20225.cha
- lu20227.cha
- lu20230.cha
- lu20303.cha
- lu20305.cha
- lu20307.cha
- lu20310.cha
- lu20311.cha
- lu20312.cha
- lu20313.cha
- lu20314.cha
- lu20316.cha
- lu20320.cha
- lu20321.cha
- lu20324.cha
- lu20325.cha
- lu20328.cha
- lu20330.cha
- lu20400.cha
- lu20405.cha
- lu20408.cha
- lu20409.cha
- lu20410.cha
- lu20411.cha
- lu20413.cha
- lu20414.cha
- lu20415.cha
- lu20416.cha
- lu20417.cha
- lu20419.cha
- lu20420.cha
- lu20424.cha
- lu20425.cha
- lu20426.cha
- lu20502.cha
- lu20503.cha
- lu20505.cha
- lu20507.cha
- lu20511.cha
- lu20513.cha
- lu20514.cha
- lu20515.cha
- lu20516.cha
- lu20521.cha
- lu20523.cha
- lu20526.cha
- lu20608.cha
- lu20609.cha
- lu20610.cha
- lu20611.cha
- lu20614.cha
- lu20615.cha
- lu20619.cha
- lu20622.cha
- lu20624.cha
- lu20627.cha
- lu20630.cha
- lu20708.cha
- lu20711.cha
- lu20712.cha
- lu20713.cha
- lu20714.cha
