# Supplementary material for: Comparing Different Models of the Development of Verb Inflection in Early Child Spanish
Source: PLoS One. 2015 Mar 11;10(3):e0119613. doi: 10.1371/journal.pone.0119613 (PMC4356619; doi:10.1371/journal.pone.0119613)
Supplement: S1 File — (ZIP) [file pone.0119613.s001.zip › 0metadata.cdc]

@UTF8
Title:	Spanish OreaPine Corpus
Creator:	Orea, Javier
Creator:	Pine, Julian
Subject:	child language development
Subject.olac:linguistic-field:	language_acquisition
Subject.olac:language:	es
Subject.childes:participant:	age="1;10 - 2;7" sex="male"
Subject.childes:participant:	age="1;10 - 2;7" sex="female"
Description:	Longitudinal studies of a Spanish boy and girl
Publisher:	TalkBank
Contributor:
Date:	2009-01-01
Type:	Text
Type.olac:linguistic-type:	primary_text
Type.olac:discourse-type:	dialogue
Format:
Identifier:	1-59642-400-1
Language:
Relation:
Coverage:
Rights:
IMDI_Genre:	discourse
IMDI_Interactivity:	interactive
IMDI_PlanningType:	spontaneous
IMDI_Involvement:	non-elicited
IMDI_SocialContext:	family
IMDI_EventStructure:	conversation
IMDI_Task:	unspecified
IMDI_Modalities:	speech
IMDI_Subject:	unspecified
IMDI_EthnicGroup:	unspecified
IMDI_RecordingConditions:	unspecified
IMDI_AccessAvailability:	open access
IMDI_Continent:	Europe
IMDI_Country:	Spain
IMDI_ProjectDescription:
IMDI_MediaFileDescription:
IMDI_WrittenResourceSubType:
