# Supplementary material for: Comparing Different Models of the Development of Verb Inflection in Early Child Spanish
Source: PLoS One. 2015 Mar 11;10(3):e0119613. doi: 10.1371/journal.pone.0119613 (PMC4356619; doi:10.1371/journal.pone.0119613)
Supplement: S1 File — (ZIP) [file pone.0119613.s001.zip › 11021.cha]

@UTF8
@PID:	11312/c-00031750-1
@Begin
@Languages:	spa , eng
@Participants:	CHI Juan Target_Child , FAT Padre Father
@ID:	spa , eng|OreaPine|CHI|1;10.21|male|||Target_Child|||
@ID:	spa , eng|OreaPine|FAT|||||Father|||
@Transcriber:	Javier , University of Nottingham
@Date:	26-JUN-2001
@Comment:	Birth of CHI is 04-AUG-1999
@Location:	Madrid
@Situation:	Por la tarde , en el salón , FAT y Juan juegan sobre el suelo con las piezas de tipo Lego
*FAT:	Juan .
*CHI:	Papá .
%act:	está mirándose en la pantallita de la cámara
*FAT:	&=q qué pasa ?
*CHI:	Papá .
*FAT:	ven .
*FAT:	mira .
%act:	deja unos juguetes sobre el suelo
*FAT:	mira .
*FAT:	mira las piezas .
%act:	vuelca una caja sobre el suelo que tiene muchas piezas tipo Lego
*FAT:	oye .
*FAT:	venga .
*FAT:	vete haciendo una casa .
*CHI:	no .
*FAT:	&=q no ?
*CHI:	Papá solo .
*CHI:	Papá solo .
*FAT:	&=q Papá solo ?
*CHI:	sí .
*FAT:	Juan .
%act:	se sienta sobre el suelo
*FAT:	Juan .
*FAT:	&=q qué traes ?
*FAT:	&=q qué traes ?
*CHI:	(helicóp)tero .
*FAT:	&=q el helicóptero ?
*CHI:	sí .
*CHI:	xxx .
*FAT:	&=q qué dices ?
*CHI:	e(s) J(u)an .
%act:	señala hacia la cámara
*FAT:	&=q es Juan ?
*CHI:	sí .
*FAT:	&=q está ahí Juan ?
*CHI:	sí .
%act:	viene hasta la cámara
*FAT:	mira .
*FAT:	mira el helicóptero .
*FAT:	mira .
*FAT:	oye .
*FAT:	&=q coge Papá los señores ?
*CHI:	sí .
*FAT:	&=q sí ?
*FAT:	ven .
*FAT:	siéntate aquí .
*CHI:	ay@i .
%act:	se sienta junto a FAT
*FAT:	&=q qué tal en la guardería ?
*CHI:	bien .
*FAT:	&=q has jugado con alguien hoy ?
*CHI:	sí .
*FAT:	&=q con quién has jugado ?
*CHI:	Raquel .
*FAT:	&=q con Raquel ?
*CHI:	sí .
*FAT:	&=q < y la > [//] y a qué has jugado ?
*CHI:	al tite [: escondite] .
*FAT:	&=q al escondite ?
*CHI:	sí .
*FAT:	&=q con quién ?
*CHI:	tite [: escondite] .
*FAT:	&=q al escondite ?
*FAT:	&=q sí ?
*FAT:	&=q con Raquel has jugado ?
*CHI:	al tite [: escondite] .
*FAT:	&=q sí ?
*FAT:	qué suerte .
*CHI:	Papá .
%par:	señala hacia la cámara (donde puede ver a FAT en la pantallita)
*FAT:	&=q está Papá ahí ?
*CHI:	sí .
*FAT:	vaya .
*FAT:	&=q y dónde más está Papá ?
*CHI:	aquí .
*FAT:	aquí .
*FAT:	traigo a los señores .
*CHI:	sí .
*CHI:	xxx (helicóp)tero . [+ NON]
*CHI:	xxx (helicóp)tero . [+ NON]
*FAT:	&=q a meter en el helicóptero ?
%act:	se levanta del suelo y sale un momento
*CHI:	sí .
*FAT:	mira , Juan .
*FAT:	el señor .
%act:	coloca un muñeco sobre el suelo
*FAT:	la señora .
%act:	coloca otro muñeco sobre el suelo
*FAT:	y el niño .
%act:	coloca otro muñeco sobre el suelo
*CHI:	meter [*] (helicóp)tero 0 [*] .
%err:	meter = meto $MOR $SUB $ROOT ; 0 = O $SYN $LOS
%act:	coge un muñeco y lo intenta meter dentro del helicóptero de juguete
*CHI:	no cabe .
*FAT:	&=q no cabe ?
*CHI:	sí .
*FAT:	mira .
%par:	susurra
%act:	mete el muñeco dentro y hace girar la hélice del helicóptero
*CHI:	así .
*CHI:	< Juan solo > [/] Juan solo .
*FAT:	&=q Juan solo ?
*CHI:	sí .
*FAT:	venga .
*FAT:	a+ver cómo lo hace Juan solo .
*FAT:	&=q voy a coger otro señor ?
%act:	se incorpora
*CHI:	sí [x 2] .
*CHI:	ot(r)o señor . [+ IMI]
*FAT:	otro señor .
*CHI:	ot(r)o señor . [+ IMI]
*CHI:	ot@x [/] ot(r)o señor . [+ IMI]
*FAT:	mira .
*FAT:	un señor con barba .
*FAT:	ajá@i .
%act:	se siente otra vez sobre el suelo , junto a Juan
*CHI:	xxx .
*CHI:	xxx .
*CHI:	xxx ahí . [+ NON]
*CHI:	ahí [x 2] .
*FAT:	&=q dónde va ?
*CHI:	ahí .
*FAT:	venga .
*FAT:	ponlo tú .
*CHI:	ponlo tú . [+ IMI]
*CHI:	xxx .
*FAT:	&=q qué pasa ?
*CHI:	aquí [x 2] .
%act:	señala al helicóptero
*CHI:	xxx .
*FAT:	&=q cómo ?
*FAT:	&=q qué dices ?
*CHI:	xxx .
*CHI:	mira .
*CHI:	mira .
*FAT:	&=q qué quieres ?
*CHI:	xxx (helicóp)tero señor . [+ NON]
*FAT:	&=q que ponga el señor en el helicóptero ?
*CHI:	sí .
*FAT:	&=q ahí ?
%act:	lo mete dentro
*CHI:	xxx .
%act:	le da otro muñeco a FAT
*CHI:	Papá .
*FAT:	&=q qué ?
*FAT:	&=q qué quieres ?
*CHI:	(l)a silla .
*FAT:	&=q en la silla ? [+ COR]
*CHI:	sí .
*CHI:	xxx .
@Situation:	Por la tarde , en el salón , FAT y Juan juegan sobre el suelo con las piezas de tipo Lego
*CHI:	yo solo .
*FAT:	0 .
%act:	se levanta y viene hacia la cámara para comprobarla
*CHI:	e(s) Juan .
%act:	se levanta también y viene hacia la cámara
*FAT:	&=q qué quieres ?
*CHI:	e(s) Juan .
*FAT:	ven [x 3] .
*FAT:	deja la cámara , Juan .
%act:	vuelve a donde estaban jugando
*CHI:	Juan .
%act:	mira hacia la cámara
*FAT:	Juan .
*FAT:	ven .
*CHI:	Juan .
*FAT:	venga .
*CHI:	Juan [x 5] .
*FAT:	&=q qué quieres ?
*FAT:	&=q jugar ?
*FAT:	venga .
*FAT:	vamos a jugar .
*FAT:	venga .
*FAT:	&=q voy haciendo una casa ?
*CHI:	sí .
*FAT:	&=q y tú qué haces ?
*CHI:	xxx .
*FAT:	&=q eh@i ?
*FAT:	&=q qué es lo que haces tú ?
*CHI:	sí , yo .
*CHI:	0 [*] casa .
%err:	0 = la $SYN $LOS
*FAT:	no .
*FAT:	la casa la hago yo .
*FAT:	&=q tú qué haces ?
*CHI:	xxx .
*CHI:	e(l) pue(n)te (l)a casa .
*CHI:	e(l) pue(n)te (l)a casa .
*FAT:	un puente para la casa . [+ COR]
*FAT:	sí .
*CHI:	xxx .
*CHI:	0 [*] ha caí(d)o e(l) puente .
%err:	0 = se $MOR $LOS $PREFIX
*FAT:	&=q se ha caído el puente ? [+ COR]
*CHI:	0 [*] ha cai(d)o e(l) puente .
%err:	0 = se $MOR $SUB $PREFIX
*FAT:	&=q se ha caído el puente ?
*CHI:	sí .
*CHI:	mi(r)a .
*CHI:	xxx .
*CHI:	solo Juan .
*FAT:	&=q qué pasa con la señora , Juan ?
*FAT:	&=q eh@i ?
*FAT:	&=q qué hace la señora ?
*CHI:	ah@i .
*CHI:	&=e mira !
*FAT:	&=q qué pasa ?
*CHI:	mira .
*FAT:	&=q qué ?
*CHI:	xxx casa . [+ NON]
*FAT:	vaya casa .
*FAT:	hala@i .
*FAT:	que lo tiras .
*CHI:	ah@i .
*CHI:	(se)ñora [/] aquí (se)ñora .
*FAT:	&=q dónde está la señora ?
*FAT:	a+ver .
*FAT:	&=q ahí ?
*FAT:	&=q ahí ?
*CHI:	sí .
*CHI:	ay@i .
*FAT:	&=q quitamos esta pieza ?
*CHI:	sí .
*FAT:	&=q ahí vas a poner a la señora ?
*CHI:	xxx señora . [+ NON]
*FAT:	&=q así ?
*FAT:	&=q le ponemos tejado ?
*CHI:	no .
*FAT:	&=q no ?
*CHI:	aquí .
*CHI:	se cae 0 [*] (se)ñora .
*CHI:	< se cae > [/] se cae 0 [*] (se)ñora .
*FAT:	se cae la señora , sí . [+ COR]
*FAT:	a+ver .
*FAT:	aquí .
*CHI:	xxx (se)ñora . [+ NON]
*CHI:	xxx (se)ñora . [+ NON]
*FAT:	&=q qué has dicho ?
*CHI:	xxx (se)ñora . [+ NON]
*FAT:	&=q qué le pasa a la señora ?
*CHI:	xxx (se)ñora . [+ NON]
*CHI:	ojo morado .
*FAT:	ah@i .
*FAT:	&=q que buscas al señor del ojo morado ?
*CHI:	sí .
*FAT:	&=q lo busca Papá ?
*CHI:	sí .
*FAT:	yo no sé si está .
*FAT:	no sé si alguien lo ha perdido .
*FAT:	algún enano de esta casa .
%exp:	enano = child
*FAT:	&=q tú sabes < si alguien > [//] si hay alguien en esta casa que pueda haber perdido al señor del ojo morado ?
*CHI:	sí .
*FAT:	&=q quién puede haberlo perdido ?
*CHI:	xxx .
*CHI:	(helicóp)tero .
*FAT:	&=q en el helicóptero está ?
*CHI:	sí .
*FAT:	es+que yo no lo veo .
*FAT:	no sé si lo has visto tú .
*FAT:	llevo un par de días atrás sin ver a Ojomorado .
*CHI:	xxx .
*CHI:	xxx .
*CHI:	xxx .
%act:	se acerca al helicóptero con un muñeco
*FAT:	&=q por qué no lo pones tú ?
*FAT:	venga .
*FAT:	ponlo tú .
*CHI:	Papá solo .
*FAT:	&=q Papá solo ?
*CHI:	sí .
*FAT:	no .
*FAT:	venga .
*FAT:	Juan solo .
*FAT:	a+ver si lo hace Juan solo .
*FAT:	venga .
*FAT:	muy bien .
*CHI:	no cabe .
*FAT:	uy@i .
*FAT:	casi [x 2] .
*CHI:	no cabe .
%act:	le da el muñeco a FAT
*FAT:	&=q no cabe ?
*CHI:	sí .
*FAT:	mira .
*FAT:	así .
*FAT:	voy a ir a por un pañuelo para Juan .
%act:	se levanta
@Situation:	Por la tarde , en el salón , FAT y Juan juegan sobre el suelo con las piezas de tipo Lego
*CHI:	xxx .
%act:	sigue intentando meter el muñeco en el helicóptero y lueog se queda esperando a que vuelva FAT
*CHI:	ojo morado .
*FAT:	pues no sé dónde está el señor del ojo morado , Juan .
%act:	le limpia los mocos de la nariz con un pañuelo
*FAT:	y ayer tampoco lo encontré .
*FAT:	&=q tú sabes dónde puede estar ?
*CHI:	e(s)te 0 [*] barco .
%err:	0 = es del $SYN $LOS
*CHI:	e(s)te 0 [*] barco .
%err:	0 = es del $SYN $LOS
*FAT:	ese es del barco . [+ COR]
*FAT:	sí .
*CHI:	i(r) [*] pi(s)cina .
%err:	ir = voy $MOR $SUB $ROOT
*CHI:	i(r) pi(s)cina .
%act:	señala hacia la calle
*FAT:	&=q quieres ir a la piscina ?
*CHI:	sí .
*FAT:	pero a la piscina vamos a ir después .
*FAT:	primero hay que merendar y hay que hacer caca .
*FAT:	&=q quieres merendar ya ?
*CHI:	no .
*FAT:	mira , Juan .
*FAT:	mira .
*FAT:	cuando meriendes después haces caca y después a la piscina .
*CHI:	sí .
*CHI:	(helicóp)tero .
%act:	toca el helicóptero
*FAT:	así que cuanto antes meriendes antes vamos a la piscina .
*CHI:	sí .
*FAT:	&=q < quieres me@x > [/] quieres merendar ?
*CHI:	xxx .
*CHI:	no .
*FAT:	no .
*FAT:	bueno .
*FAT:	pues ya está .
*CHI:	xxx pi(s)cina . [+ NON]
*FAT:	&=q quieres ir a la piscina ?
*CHI:	sí .
*FAT:	&=q sabes quién va a estar en la piscina hoy ?
*CHI:	xxx .
*FAT:	hoy va a estar Celia .
*CHI:	Selia [: Celia] .
*CHI:	(es)ta(r) Celia . [+ IMI]
*FAT:	y también va a estar Raquel .
*CHI:	Raquel .
*FAT:	así que cuanto antes meriendes antes nos vamos a la piscina .
*CHI:	(l)a pi(s)cina xxx . [+ NON]
%com:	suena el teléfono
*FAT:	&=q sí ?
%add:	teléfono
*FAT:	www .
*FAT:	venga .
*FAT:	hasta+luego .
%act:	cuelga
*CHI:	no cabe .
%act:	acaba de meter el muñeco en el helicóptero
*FAT:	&=q no cabe ?
*CHI:	no cabe .
*FAT:	&=q no cabe ?
*CHI:	sí .
*FAT:	a+ver .
*FAT:	sí cabe .
*FAT:	mira .
*FAT:	oye .
*FAT:	mira .
*FAT:	aquí hay un señor .
*FAT:	< y aquí hay otro señor > [/] y aquí hay otro señor .
*CHI:	otro señor . [+ IMI]
*FAT:	y el niño está por aquí también .
*FAT:	&=q dónde está el niño ?
*CHI:	aquí .
*FAT:	&=q dónde está ?
*CHI:	sí .
*FAT:	mira .
*CHI:	otro señor . [+ IMI]
*FAT:	otro señor .
*CHI:	sí .
*FAT:	oye , Juan .
*FAT:	no sé dónde está el señor del ojo morado .
*CHI:	ojo morado [x 2] . [+ IMI]
*FAT:	sí .
*FAT:	no sabemos dónde está .
*FAT:	mira .
*FAT:	&=q qué es esto ?
%act:	ha hecho una torre y fina alta uniendo piezas de tipo Lego
*FAT:	&=q qué es esto ?
*CHI:	&=e un castillo !
*FAT:	&=q un castillo ?
*CHI:	sí .
*FAT:	&=q sí ?
%act:	coloca un muñeco en lo alto
*FAT:	&=q dónde está el niño ?
*CHI:	xxx .
*FAT:	&=q dónde está el niño ?
*CHI:	xxx .
%act:	intenta colocar otro muñeco
*CHI:	0 [*] (l)a torre .
%err:	0 = en $SYN $LOS
*FAT:	&=q en la torre ? [+ COR]
*CHI:	0 .
%act:	se le caen los muñecos al intentar colocar otro más
*FAT:	oh@i [x 2] .
*FAT:	&=q qué ha pasado ?
*CHI:	&=q 0 [*] ha pasado ? [+ IMI]
%err:	0 = qué $SYN $LOS
*FAT:	&=q qué ha pasado ?
*CHI:	&=q qué ha pasado ? [+ IMI]
*FAT:	&=q qué ha pasado ?
*CHI:	&=q 0 [*] pasado ? [+ IMI]
%err:	0 = qué ha $SYN $LOS
*FAT:	&=q se han caído ?
*CHI:	sí .
*FAT:	&=q sí ?
*FAT:	ven .
*FAT:	ponte aquí .
*FAT:	anda .
*FAT:	que no te veo bien .
*FAT:	ponte aquí .
%act:	señala sobre la alfombra
*CHI:	no .
*FAT:	ven .
*FAT:	ponte aquí .
%act:	le coge en brazos y le coloca sobre la alfombra
*FAT:	aquí .
*CHI:	un castillo .
*FAT:	&=q un castillo ?
*CHI:	sí .
*FAT:	vaya .
*CHI:	sí .
*FAT:	&=q hacemos: otra torre ?
*CHI:	sí .
*FAT:	&=q dónde hay una torre ?
*CHI:	sí .
*FAT:	&=q dónde hay una ?
*CHI:	aquí .
*FAT:	&=q hacemos otra aquí ?
*CHI:	sí .
*FAT:	uy@i .
*FAT:	qué pequeñita nos ha quedado .
%par:	como si le diera pena
*CHI:	un [x 4] xxx . [+ NON]
*FAT:	&=q qué dices ?
*CHI:	un [x 2] señor .
*CHI:	un [x 2] señor .
%act:	ha cogido un muñequito
*FAT:	un señor .
*CHI:	&=e ot(r)o señor !
*FAT:	otro señor .
*FAT:	oh@i [x 2] .
*FAT:	se ha caído el señor .
*CHI:	ot(r)o xxx . [+ NON]
*CHI:	mira [x 2] .
*FAT:	&=q dónde está el niño ?
*FAT:	&=q dónde está el niño ?
*FAT:	que no lo veo .
*CHI:	un ca(s)tillo .
*FAT:	un castillo .
@Situation:	Por la tarde , en el salón , FAT y Juan juegan sobre el suelo con las piezas de tipo Lego
*CHI:	no cabe .
%act:	está intentando colocar un muñeco sobre la torre pequeña
*FAT:	&=q no cabe ?
*CHI:	sí [x 2] .
*FAT:	mira a+ver si de pie cabe .
*CHI:	e(s)ta e(s) mía .
*CHI:	e(s)ta e(s) mía .
*FAT:	&=q cómo que es tuya ?
*FAT:	es de los dos .
*FAT:	&=q no ?
*CHI:	0 .
%act:	da un manotazo a la torre de piezsa de Lego y se caen todas las suelo
*FAT:	&=q qué ha pasado ?
*FAT:	&=q qué ha pasado ?
*CHI:	0 .
%act:	coge las piezas
*FAT:	&=q eh@i ?
*FAT:	&=q qué ha pasado ?
*FAT:	&=q eh@i ?
%act:	le da golpecitos con el dedo en el hombro
*FAT:	&=q qué ha pasado ?
*CHI:	xxx .
*FAT:	&=q quién [/] quién ha tirado la torre ?
*CHI:	Juan .
*FAT:	&=q y por qué la tiras ?
*CHI:	&=e ah@i !
*CHI:	&=e uh@i !
*CHI:	< el seño(r) > [/] el seño(r) .
%act:	vuelve a construir la torre con FAT
*CHI:	no .
*CHI:	ot(r)o niño .
%act:	se le cae una torre de piezas
*CHI:	uh@i .
%act:	se le divide la torre en pedazos menores
*CHI:	uh@i .
%act:	empieza a jugar con uno de los pedazos como si fuera un coche
*FAT:	&=q qué haces , Juan ?
*CHI:	ojo morado .
*FAT:	no sabemos dónde está el señor del ojo morado .
*FAT:	no lo sabemos .
*CHI:	señor 0 [*] morado . [+ IMI]
%err:	0 = del ojo $SYN $LOS
*FAT:	&=q qué haces ?
*CHI:	un tren .
*FAT:	&=q un tren ?
*CHI:	sí .
*FAT:	mira , Juan .
%act:	ha hecho otra vez una torre muy alta y fina con las piezas de tipo Lego
*FAT:	un trampolín .
*CHI:	un pulín [: trampolín] . [+ IMI]
*FAT:	un trampo@x [//] uh:@i .
%act:	se le ha roto pero lo vuelve a montar
*FAT:	para tirarse a la piscina .
*FAT:	mira .
*FAT:	mira .
%act:	coloca un muñeco al borde de la torre de piezas
*FAT:	una dos y +...
*CHI:	++ tres .
%par:	susurra
*FAT:	uh:@i .
*FAT:	chuf@o .
%act:	empuja el muñeco con el dedo y se cae al suelo
*FAT:	al agua .
*FAT:	mira .
*FAT:	y por aquí nada .
%act:	arrastra el muñeco sobre la alfombra
*FAT:	&=q otro ?
*CHI:	sí .
%par:	susurra
*FAT:	ven .
*FAT:	cógelo tú .
*FAT:	ven .
*CHI:	xxx .
*CHI:	xxx ot(r)o . [+ NON]
%act:	se acerca
*FAT:	mira .
*FAT:	sube arriba (.) < al trampo@x > [/] al trampolín .
%act:	hace ccomo si el muñeco escalar por la torre
*CHI:	sube arriba . [+ IMI]
*FAT:	cuando llega al trampolíon se pone en la punta del trampolín y dice una dos y +...
*CHI:	++ tres .
*FAT:	chof@o .
%act:	ha vuelto a empujar al muñeco dejándolo caer desde lo alto de la torre de piezas
*FAT:	al agua .
*FAT:	a nadar .
*FAT:	&=q otro ?
*CHI:	sí .
*FAT:	el niño ahora .
*CHI:	0 [*] niño ahora . [+ IMI]
%err:	0 = el $SYN $LOS
*FAT:	&=q qué hace el niño ?
*CHI:	(l)a car(r)era .
*FAT:	&=q la carrera ?
*CHI:	sí .
*FAT:	&=q y ahora qué hace aquí arriba ?
*CHI:	xxx .
%exp:	perhaps onomatopoeic
*FAT:	una dos y +...
*CHI:	++ tres .
*FAT:	chof@o .
*CHI:	a nada(r) .
*FAT:	a nadar: . [+ ADS]
*CHI:	ot(r)o señor .
*FAT:	&=q otro señor ?
*CHI:	sí .
%act:	coloca otro muñeco en una torre de piezas más bajita
*FAT:	&=q desde este trampolín ?
%act:	coloca otra pieza sobre la torre más baja
*FAT:	&=q desde este trampolín ?
*CHI:	sí .
*FAT:	mira .
*FAT:	sube aquí .
*FAT:	una dos y +...
*CHI:	++ tres .
*FAT:	chof@o .
*CHI:	a nada(r) .
*FAT:	ah@i .
*FAT:	pero este es más valiente .
*FAT:	fíjate .
*FAT:	se tira desde aquí arriba .
*CHI:	< e(s)te sí e(s)te sí > [/] e(s)te sí .
*FAT:	&=q este sí ?
*CHI:	sí .
*FAT:	este se tira .
*FAT:	este señor tiene barba .
*FAT:	&=q tiene barba ?
*CHI:	sí .
*FAT:	&=q quién es ?
*CHI:	un xxx . [+ NON]
*FAT:	&=q quién ?
*CHI:	Teo [x 2] .
*FAT:	&=q Teo ?
*CHI:	sí .
*FAT:	< Teo es el niño > [/] Teo es el niño .
*FAT:	&=q no te acuerdas que se llamaba Teo ?
*FAT:	venga .
*FAT:	una dos y +...
*CHI:	++ tres .
*FAT:	chof@o .
*CHI:	a nada(r) .
*FAT:	a nadar . [+ ADS]
*CHI:	dos señores .
*FAT:	dos señores .
*FAT:	sí señor .
*CHI:	ot(r)o [x 2] .
*FAT:	&=q otro qué ?
*CHI:	ot(r)o .
*FAT:	&=q otro ?
*CHI:	sí [x 2] .
%act:	le da un muñeco
*FAT:	&=q se va a tirar al agua también ?
*CHI:	sí .
*FAT:	uh@i .
*FAT:	oye .
*FAT:	&=q y dónde está la señora ?
*CHI:	aquí [x 2] .
*FAT:	&=q aquí ?
%act:	coge el helicóptero
*CHI:	sí .
*CHI:	aquí .
*CHI:	e(s)ta [x 2] e(s) mía .
*FAT:	&=q cómo que es tuya ?
*CHI:	e(s)ta [x 2] e(s) .
*CHI:	mira .
*CHI:	(se)ñora .
*FAT:	&=q qué le pasa a la señora ?
*CHI:	tetas [x 2] .
*FAT:	&=q tiene tetas ?
*CHI:	sí .
*FAT:	por eso es una señora .
*CHI:	otro [*] (se)ñora .
%err:	otro = otra $MOR $SUB $AGA
*CHI:	&=e uy@i !
%par:	muy contento
%act:	se le han caido los muñecos de lo alto de la torre
@Situation:	Por la tarde , en el salón , FAT y Juan juegan sobre el suelo con las piezas de tipo Lego
*CHI:	xxx .
*FAT:	&=q se han caído todos ?
*CHI:	sí .
*FAT:	&=q otra vez ?
*FAT:	&=q eh@i ?
*FAT:	&=q lo hacemos otra vez , Juan ?
*CHI:	(se)ñora .
*FAT:	&=q la señora ?
*CHI:	sí .
*FAT:	venga .
*FAT:	&=q dónde la vas a poner a la señora ?
*CHI:	(a)rriba .
*FAT:	&=q arriba ?
*CHI:	0 .
%act:	intenta colocar el muñeco encima de la torre , pero acaba cayéndosele
*CHI:	aja@i .
*FAT:	&=q qué ha pasado ?
*CHI:	aja@i .
*FAT:	&=q qué ha pasado ?
*CHI:	ot(r)o señor .
*FAT:	&=q otro señor ?
*CHI:	sí .
*CHI:	< otro señor > [/] otro señor .
*FAT:	&=q otro señor ?
*CHI:	sí .
*FAT:	ten cuidado .
*FAT:	que lo tiras .
*CHI:	0 [*] cai [: cae] .
%err:	0 = se $MOR $LOS $PREFIX ; cai = cae $MOR $SUB $PHO
*CHI:	0 [*] ha caí(d)o .
%err:	0 = se $MOR $LOS $PREFIX
*FAT:	&=q se ha caído ? [+ COR]
*CHI:	toma .
%act:	le da el muñeco
*CHI:	toma [x 2] .
*CHI:	0 [*] 0 [*] roto [*] el piente [: puente] .
%err:	0 = se $MOR $LOS $PREFIX ; 0 = ha $SYN $LOS $AUXH
*CHI:	0 [*] ha toto [: roto] .
%err:	0 = se $MOR $LOS $PREFIX
*FAT:	&=q se ha roto ? [+ COR]
*CHI:	sí .
*FAT:	&=q qué se ha roto ? [+ COR]
*FAT:	&=q el trampolín ?
*CHI:	sí .
*CHI:	&=e ot(r)o [x 4] !
*FAT:	&=q otro ?
*FAT:	&=q desde arriba o este bajo ?
*CHI:	e(s)te bajo . [+ IMI]
*CHI:	(es)te bajo . [+ IMI]
*CHI:	e(s)te bajo . [+ IMI]
*FAT:	este es más bajito .
*CHI:	0 .
%act:	intenta colocar un muñeco sobre la torre de piezas másbaja (la otra se ha roto) pero se le rompre
*FAT:	pero hombre .
*CHI:	(t)oma .
%act:	le ofrece el muñeco
*FAT:	lo pone Papá .
*CHI:	sí .
*CHI:	aquí .
%act:	señala
*CHI:	xxx .
*CHI:	xxx .
*CHI:	&=e ah@i !
*CHI:	&=e un castillo !
*CHI:	&=e un castillo !
*FAT:	pero vamos a ver .
*FAT:	&=q es un trampolín o es un castillo ?
*CHI:	un castillo .
*FAT:	&=q es un castillo ?
*CHI:	sí .
*FAT:	o+sea que no es un trampolín .
*CHI:	xxx agua . [+ NON]
*CHI:	xxx .
*CHI:	xxx .
*CHI:	xxx .
*FAT:	se cae .
%act:	se le caen las torres de piezas
*CHI:	se cae . [+ IMI]
*CHI:	se cae . [+ IMI]
*CHI:	xxx .
*CHI:	&=e ah@i !
%act:	ha cogido una torre de piezas y la ha lanzado a la potra punta el salón
*FAT:	pero bueno .
*FAT:	qué borrico .
%exp:	borrico = rude
*FAT:	&=e no me gusta !
*CHI:	0 .
%act:	coge la otra torre de piezas y la lanza contra el suelo
*FAT:	no me gusta , Juan .
*FAT:	no me gusta .
*FAT:	coge las piezas ahora mismo .
*CHI:	0 .
%par:	riéndose
%act:	se levanata
*FAT:	coge las piezas .
*FAT:	venga .
*CHI:	xxx .
*CHI:	xxx .
%act:	coge un conjunto de piezas y lo levanta
*FAT:	no me gusta que las tires .
*CHI:	xxx .
*FAT:	venga .
*FAT:	< trae más > [/] trae más .
*CHI:	trae más . [+ IMI]
*CHI:	toma .
%act:	le da otra pieza
*FAT:	más .
*FAT:	trae más .
*FAT:	mira .
*FAT:	allí hay más .
*CHI:	trae más . [+ IMI]
*CHI:	tres .
%act:	le da otra pieza
*CHI:	toma .
*FAT:	mira .
*FAT:	allí .
%act:	señala
*FAT:	debajo del radiador hay más .
*CHI:	toma .
*CHI:	toma .
*CHI:	toma .
*FAT:	más .
*FAT:	mira .
*FAT:	debajo de la mesa hay más .
*CHI:	(l)a mesa . [+ IMI]
*CHI:	Juan .
*CHI:	más .
*CHI:	toma .
%act:	deja caer más piezas cerca de FAT
*CHI:	toma .
*CHI:	toma .
*FAT:	mira .
*FAT:	aquí hay un trampolín pequeño .
*CHI:	(tram)polín . [+ IMI]
*FAT:	ahora hacemos un trampolín grande .
*CHI:	(tram)polín grande . [+ IMI]
*CHI:	xxx .
*CHI:	esto es mía [*] .
%err:	mía = mío $MOR $SUB $AGA
*CHI:	esto es mía [*] .
%err:	mía = mío $MOR $SUB $AGA
*FAT:	&=q cómo que es tuya ?
*FAT:	pero qué mania te ha dado ahora .
*CHI:	xxx .
*FAT:	y ahora uno más grande &=q no ?
*FAT:	&=q hacemos un trampolín muy grande ?
*CHI:	0 .
%act:	monta unas piezas encima de otras en silencio
*FAT:	&=e qué bien las está poniendo Juan !
*FAT:	venga .
*FAT:	ahora coge a los señores .
@Situation:	Por la tarde , en el salón , FAT y Juan juegan sobre el suelo con las piezas de tipo Lego
*CHI:	xxx (se)ñores . [+ NON]
*CHI:	(se)ñores .
%act:	va colocando muñecos pero no se le sujetan bien en la parte alta de la torre de piezas
*FAT:	&=q se caen ?
*CHI:	se ha caído .
*FAT:	&=q se ha caído ?
*CHI:	e(s)ta e(s) mía .
%act:	sigue intentando colocar muñecos pero se le caen
*CHI:	xxx .
%act:	coloca un muñeco de pie sobre el suelo
*FAT:	&=q qué hace la señora ?
*FAT:	mira [x 10] .
%act:	señala unos muñeco sobre la torre de piezas y los empuja con la punta del dedo
*CHI:	pi:@o .
*FAT:	los tres al agua .
*FAT:	&=q traigo la merienda ?
*CHI:	no .
*FAT:	venga .
*FAT:	voy a traer la merienda .
*FAT:	&=q vale ?
*CHI:	sí .
*CHI:	Juan .
%act:	mira a la pantallita de la cámara
*FAT:	&=q está Juan ahí ?
*CHI:	Papá y Juan .
*FAT:	&=q Papá y Juan están ahí ?
*CHI:	sí .
*FAT:	&=q y qué hacen ?
*CHI:	xxx casa . [+ NON]
*FAT:	&=q hacen una casa ?
*CHI:	sí .
*FAT:	&=q sí ?
*FAT:	&=q y qué casa hacen Papá y Juan ?
*FAT:	&=q dónde están ?
*FAT:	&=q ahí ?
%act:	señala
*CHI:	atí [: ahí] .
*FAT:	&=q dónde están Papá y Juan ?
*FAT:	&=q ahí o aquí ?
*FAT:	&=q dónde están ?
*CHI:	tí [: ahí] .
*FAT:	ahí .
*CHI:	xxx Juan Papá . [+ NON]
*FAT:	&=q juega Papá ?
*CHI:	xxx (se)ñores . [+ NON]
%act:	se ha puesto de pie
*CHI:	Juan .
%act:	viene hasta la cámara
*CHI:	&=e mira !
%act:	mirándose muy cerca de la pantallita
*FAT:	&=q qué hay ?
*CHI:	piesias [: piezas] .
*FAT:	&=q hay piezas ?
*FAT:	&=q y qué mas hay ?
*CHI:	Papá 0 [*] Juan .
%err:	0 = y $SYN $LOS
*FAT:	hola [x 2] .
%act:	mueve el brazo
*FAT:	&=q le dices hola a Papá ?
*FAT:	&=q le dices hola ?
*CHI:	sí .
*CHI:	&=e (l)a luz !
*FAT:	deja la luz ahora .
*FAT:	ven .
*FAT:	anda .
*FAT:	vamos a jugar .
*CHI:	xxx .
*FAT:	a jugar .
*CHI:	un [*] casa .
*FAT:	&=q una casa ? [+ COR]
*CHI:	sí .
*FAT:	&=q dónde está la casa ?
*CHI:	0 .
%act:	tira las piezas
*FAT:	oh@i [x 2] .
*FAT:	&=q pero quién ha tirado esto , melón ?
%act:	le besa en la cabeza
*CHI:	melón . [+ IMI]
*FAT:	melón .
*FAT:	&=q eh@i ?
*FAT:	&=q quién ha tirado esto ?
*FAT:	melón .
*FAT:	&=q quieres merendar el melón ?
*CHI:	sí .
*CHI:	vale .
*FAT:	melón fresquito .
*FAT:	&=q sí vale ?
*CHI:	(l)a [*] piesias [: piezas] .
%err:	la = las $MOR $LOS $AGA
*CHI:	(l)a [*] piesias [: piezas] .
%err:	la = las $MOR $LOS $AGA
*FAT:	piezas .
*CHI:	xxx .
*CHI:	no [x 2] .
*FAT:	&=q no ?
*FAT:	&=q ahí no lo ponemos ?
*CHI:	sí .
*CHI:	xxx piesa [: pieza] . [+ NON]
*FAT:	&=q aquí esa pieza ?
*CHI:	sí .
*CHI:	&=e uh:@i !
*CHI:	(helicóp)tero [x 2] .
%act:	coge el helicóptero
*FAT:	el helicóptero .
*CHI:	turutero [: helicópero] . [+ IMI]
*CHI:	(helicóp)tero [x 2] .
*FAT:	&=q cómo vuela ?
*FAT:	oye .
*FAT:	mira .
*FAT:	todavía hay una pieza ahí .
%act:	señala
*FAT:	&=q quién ha dejado aquella pieza allí ?
*CHI:	sí .
*FAT:	&=q quién la ha dejado ?
*CHI:	Juan .
*FAT:	pues venga .
*FAT:	tráe la .
*FAT:	&=q vas a por ella con el helicóptero ?
*CHI:	sí .
%act:	va arrastarando el helicóptero por el suelo
*FAT:	oye .
*FAT:	que el helicóptero vuela .
*FAT:	a+ver cómo vuela el helicópetro .
*CHI:	bu:@o .
*FAT:	venga .
*FAT:	arriba .
*FAT:	al aire .
*CHI:	(helicóp)tero [x 2] .
*CHI:	(l)a piesa .
*CHI:	la habíe [*] tirado Juan .
%err:	habíe = había $MOR $SUB $PHO
*CHI:	xxx .
*CHI:	mira .
*FAT:	&=q < qué me da@x> [//] qué me enseñas ?
*CHI:	xxx .
*FAT:	&=q a+ver cómo vuela el helicóptero ?
*CHI:	uf@o .
*CHI:	Juan .
%act:	mira otra vez la pantallita de la cámara y se acerca
*FAT:	&=q está ahí Juan ?
*CHI:	sí .
*FAT:	&=q y el helicóptero está ?
*CHI:	ototero [: helicóptero] . [+ IMI]
*FAT:	&=q está ahí el helicóptero ?
*CHI:	sí .
@End
