# Supplementary material for: Comparing Different Models of the Development of Verb Inflection in Early Child Spanish
Source: PLoS One. 2015 Mar 11;10(3):e0119613. doi: 10.1371/journal.pone.0119613 (PMC4356619; doi:10.1371/journal.pone.0119613)
Supplement: S1 File — (ZIP) [file pone.0119613.s001.zip › 11026.cha]

@UTF8
@PID:	11312/c-00031751-1
@Begin
@Languages:	spa , eng
@Participants:	CHI Juan Target_Child , FAT Padre Father , MOT Madre Mother
@ID:	spa , eng|OreaPine|CHI|1;10.26|male|||Target_Child|||
@ID:	spa , eng|OreaPine|FAT|||||Father|||
@ID:	spa , eng|OreaPine|MOT|||||Mother|||
@Transcriber:	Javier , University of Nottingham
@Date:	01-JUL-2001
@Location:	Madrid
@Situation:	Por la tarde , en el jardín , FAT y Juan se bañan en una "piscina" pequeña de lona , MOT está dentro de casa y sólo habla un momento desde la ventana
*CHI:	Juan .
*FAT:	&=q dónde está Juan ?
*CHI:	ahí .
*FAT:	&=q dónde está ?
*CHI:	ahí [x 2] .
*FAT:	&=q qué vamos a hacer ahora ?
*CHI:	a [*] bañar 0 [*] .
%err:	a = 0 $SYN $ADD $INFA ; 0 = $MOR $LOS $SUFFIX
*FAT:	&=q nos vamos a bañar ? [+ COR]
*CHI:	sí .
*FAT:	&=q quién ?
*FAT:	&=q quién se va a bañar ?
*FAT:	Papá .
*FAT:	&=q y quién más ?
%act:	mueve una barca grande hinchable , de juguete , que hay sobre el agua de la piscinita
*CHI:	Juan .
*CHI:	(l)a barca .
*FAT:	&=q la barca ?
*CHI:	sí .
*FAT:	&=q sí ?
*CHI:	0 [*] hunde la barca .
%err:	0 = se $MOR $LOS $PREFIX
*FAT:	&=q dónde va la barca ?
*CHI:	ahí .
*FAT:	&=q Juan también se baña entonces ?
*CHI:	sí .
*FAT:	uh@i .
%par:	como si le diera impresión el agua
%act:	se está metiendo en la piscinita
*FAT:	oye .
*FAT:	&=q y qué tienes en la mano ?
*CHI:	toma .
%act:	le da un juguete a FAT con forma de camión como los que transportan arena
*FAT:	&=q qué es ?
*CHI:	a [*] codé [: correr] .
%err:	a = para $SYN $SUB $INFA
*FAT:	&=q corre por aquí debajo ?
%act:	lo coloca sobre el agua
*CHI:	correr [*] .
%err:	correr = corre $MOR $SUB $ROOT
*FAT:	&=q qué es ?
*FAT:	&=q eh@i ?
*FAT:	&=q qué es , Juan ?
*CHI:	un camión .
*FAT:	&=q un camión ?
*CHI:	sí .
*CHI:	un t(r)actor .
*FAT:	&=q un tractor ?
*CHI:	sís [*] .
%err:	sís = sí $PHO $ADD
*FAT:	&=q sí ?
*CHI:	sí .
*FAT:	0 .
%act:	coge la barca y se la coloca cerca
*FAT:	(l)a barca .
*FAT:	la barca .
*FAT:	&=q de quién es la barca ?
*CHI:	0 [*] Papá .
%err:	0 = de $SYN $LOS
*FAT:	es de Papá .
*FAT:	mira .
*FAT:	ya verás .
%act:	coge a Juan en brazos para intentar sentarse sobre la barquita
*FAT:	mira .
*FAT:	a:quí .
*CHI:	uy@i .
%par:	asustado
*FAT:	uy@i .
%par:	riéndose
*CHI:	ay@i .
%par:	lloriquea
*FAT:	ven [x 2] .
*FAT:	aquí .
*FAT:	ven .
*FAT:	mira [x 3] .
*CHI:	no .
*FAT:	&=q no ?
*FAT:	mira .
*FAT:	cógete de aquí .
*CHI:	&=e no !
*FAT:	&=q no ?
*FAT:	&=q se coge Papá ?
*CHI:	no .
*FAT:	&=q no ?
%act:	aparta la barca
*CHI:	no .
*FAT:	&=q no [x 2] ?
*FAT:	&=q qué es ?
*CHI:	agua (l)a barca .
*FAT:	una barca .
*FAT:	sí .
*FAT:	&=q y qué hace la barca ?
*CHI:	pr:@o .
*FAT:	mm@i .
%par:	afirma
*CHI:	pr:@o .
*FAT:	&=q qué has hecho esta mañana ?
*CHI:	un avión .
*FAT:	&=q has hecho un avión esta mañana ?
*CHI:	sí .
*FAT:	ah@i .
*FAT:	&=q qué hay ahí ?
*CHI:	(mari)posa .
*FAT:	una mariposa .
*FAT:	&=q y qué hace la mariposa ?
*CHI:	chi@o [x 3] .
*FAT:	&=q cómo hace la mariposa ?
*CHI:	chi@o [x 3] .
*MOT:	hola , chicos .
%act:	desde la casa
*FAT:	hola .
*MOT:	hola , Juan .
*CHI:	hola .
*FAT:	&=q qué haces ?
*CHI:	0 [*] e(s)tá [*] bañando 0 [*] pi(s)cina . [+ CLIMB]
%err:	0 = me $MOR $LOS $CLMB ; está = estoy $SYN $SUB $AUX ; 0 = en la $SYN $LOS
*FAT:	&=q bañando en la piscina , cariño ?
*CHI:	sí .
*FAT:	le estoy preguntando que qué ha hecho .
%add:	MOT
*CHI:	sentar [*] .
%err:	sentar = siento $MOR $SUB $ROOT
*FAT:	siéntate .
*FAT:	ven .
*FAT:	siéntate aquí con Papá .
*FAT:	a:sí .
%act:	le coge en brazos y le siente sobre sus piernas
*FAT:	&=q por dónde va el camión ?
%act:	sumerge el camión
*CHI:	ahí .
*CHI:	&=e no !
*FAT:	espera [x 3] .
*FAT:	es+que si no .
*FAT:	así [x 2] .
*FAT:	oye .
*FAT:	&=q y qué hicimos ayer ?
*FAT:	&=q te acuerdas de lo que hicimos ayer ?
*FAT:	&=q te acuerdas de lo que hicimos ayer ?
*FAT:	estuvimos viendo a los pintores .
*FAT:	&=q te acuerdas ?
*CHI:	sí .
*FAT:	&=q qué hacían los pintores ?
*CHI:	chi@o [x 3] .
*FAT:	0 .
%par:	se ríen
*FAT:	&=q te acuerdas de los cuadros que vimos ?
*CHI:	sí .
*FAT:	&=q sí ?
*FAT:	había cuadros grandes .
*FAT:	cuadros pequeños .
*FAT:	&=q te acuerdas ?
*CHI:	sí .
*FAT:	&=q sí te acuerdas ?
*FAT:	&=q seguro ?
*CHI:	sí .
*CHI:	g(r)andes . [+ IMI]
*FAT:	grandes , sí .
*FAT:	&=q y qué hicimos anoche ?
*FAT:	&=q te acuerdas de lo que hicimos anoche ?
*FAT:	&=q no ?
*CHI:	no chale [: sale] .
%act:	está intentando sacar el agua que se ha metido dentro del camioncito
*FAT:	&=q no sale ?
*FAT:	&=q qué es lo que no sale ?
*FAT:	&=q qué es lo que no sale , Juan ?
*CHI:	no sale .
*FAT:	&=q qué es lo que no sale ?
*CHI:	no sale .
*FAT:	&=q el qué ?
*CHI:	abrir [*] .
%err:	abrir = abre $MOR $SUB $ROOT
*CHI:	abrir .
*FAT:	&=q abrir ?
*FAT:	a+ver .
*FAT:	lo vamos a abrir .
*FAT:	&=q qué quieres ?
*FAT:	&=q abri@x [//] sacar esto ?
*CHI:	sí .
*FAT:	&=q sí ?
*FAT:	mira .
*FAT:	&=q ves ?
%act:	abre el camioncito
*CHI:	uno [*] t(r)actor .
%err:	uno = un $MOR $ADD $AGA
*FAT:	&=q cómo has dicho ?
*CHI:	sale [x 3] .
*FAT:	así .
%act:	coge agua y se la echa por la cabeza
*CHI:	no .
*FAT:	oye .
*FAT:	&=q haces burbujas ?
*CHI:	no .
*FAT:	&=q no ?
*FAT:	&=q no vas a hacer burbujas ?
*FAT:	&=q eh@i ?
*CHI:	Papá .
*FAT:	&=q las hace Papá ?
*CHI:	sí .
*FAT:	0 .
%act:	se agacha y hace sonar el agua con los labios
*FAT:	&=q las hace Juan ahora ?
*CHI:	no .
*FAT:	&=q ah@i no ?
*FAT:	&=q las hace Papá otra vez ?
*CHI:	sí .
*FAT:	&=q fuertes o flojitas ?
*CHI:	mm@i .
%par:	afirmando
*FAT:	0 .
%act:	coe aire con fuerza y hace sonar otra vez el agua con las labios
*CHI:	no .
*FAT:	&=q no ?
*CHI:	sale .
*FAT:	&=q no sale ?
*CHI:	sí .
*FAT:	sí .
*CHI:	sale .
*FAT:	te obsesionas con una cosa .
*CHI:	sale .
*CHI:	sale [x 2] .
*FAT:	&=q qué pasa ?
*FAT:	a+ver .
*CHI:	sale .
*FAT:	mira .
*FAT:	om@i .
%act:	echando agua con un juguete sobre otro
*FAT:	mira el camión .
*FAT:	pru@o .
*FAT:	oye .
*FAT:	&=q de qué color es el camión ?
*CHI:	(r)osa .
*FAT:	&=q rosa ?
*FAT:	sí .
*FAT:	&=q < cunatos ca@x > [//] cuántos tractores tienes , Juan ?
*CHI:	uno t(r)es .
*FAT:	tienes uno dos y +...
*CHI:	++ t(r)es .
*FAT:	tres: .
*FAT:	tres tractores .
*FAT:	&=q uno cómo es ?
%act:	separa las palmas de las manos aproximadamente un metro
*CHI:	azul .
*FAT:	azul .
*FAT:	es este .
*FAT:	&=q verdad ?
*FAT:	&=q y luego tienes otro tractor ?
*FAT:	&=q cómo es ?
*CHI:	azul .
*FAT:	no .
*FAT:	el otro es amarillo .
*FAT:	mira .
%par:	susurra
*FAT:	vamos a poner aquí el camión .
%act:	coloca el camión sobre la barca
*FAT:	&=q y el otro es +..?
*FAT:	mira .
*FAT:	ahí .
%act:	coloca otro camión sobre la barca
*FAT:	fíjate qué bien .
*CHI:	esto es mí [*] .
%err:	mí = mío $MOR $LOS $AGA
%par:	un poco enfadado
*FAT:	adiós .
*FAT:	camión .
*FAT:	uh@o .
%act:	empuja la barca
*CHI:	esto es mía [*] .
%err:	mía = mío $MOR $SUB $AGA
*FAT:	sí .
*FAT:	&=q es tuyo ?
*CHI:	sí .
*FAT:	cógelo .
*FAT:	venga .
*FAT:	ve a por él .
*CHI:	toma .
%act:	le da un camión y se pone de pie
*FAT:	gracias .
*FAT:	&=q me slo sdas para mí ?
*CHI:	siéntate [*] .
%err:	siéntate = me siento $MOR $SUB $NFL IMP/1s
*CHI:	quita [*] .
%err:	quita = quíta-me-lo $MOR $LOS SUFFIX
%act:	se intenta quitar el bañador
*FAT:	&=q te slo squieres quitar ?
*FAT:	no .
*FAT:	no te slo squites .
*CHI:	sí .
%act:	lloriquea
*FAT:	< cuando acabemos de grabar > [/] cuando acabemos de grabar .
*FAT:	oye .
*FAT:	&=q y cómo hacen los señores cuando van por debajo del agua ?
*FAT:	&=q qué hacen ?
*CHI:	ss@o .
*FAT:	&=q qué hacen ?
*CHI:	nadar .
%err:	$VALIDROOT
*FAT:	&=q nadar ? [+ ADS]
*FAT:	no .
*FAT:	eso es cuando van por encima .
*FAT:	cuando van por debajo qué hacen los señores .
*FAT:	&=q eh@i ?
*CHI:	o [: los] [*] peces .
%err:	o = los $MOR $LOS $AGA
*FAT:	como los peces .
*FAT:	sí .
*FAT:	&=q pero qué hacen los peces ?
*CHI:	ah@o .
%par:	mueve los labios
*FAT:	0 .
%par:	se ríen
*MOT:	ahora te traigo un señor para que veas .
*FAT:	0 .
%act:	coge un tractor de juguete
*CHI:	no .
*CHI:	Papá .
*CHI:	dámalo [: dámelo] [*] .
%err:	$MOR $SUB $PHO $SUFFIX
*FAT:	mira [x 2] .
*FAT:	bo@o [x 6] .
*FAT:	adiós .
*CHI:	xxx .
%act:	ha empujado la barquita
*FAT:	adiós , barca .
*FAT:	le decimos adiós .
*FAT:	adiós .
*FAT:	ay@i .
*FAT:	que vuelve .
*FAT:	dile adiós a la barca .
*CHI:	a(d)ió(s) . [+ IMI]
*FAT:	pero está aquí otra vez .
*CHI:	a(d)io(s) , barca .
*CHI:	ah:i .
*CHI:	a(d)io(s) , barca: .
*CHI:	a(d)io(s) , barca: .
*FAT:	0 .
%act:	le echa agua a Juan sobre el cuerpo con la mano
*CHI:	no , Papá .
*FAT:	&=q qué pasa ?
%par:	se ríe
%act:	sigue echándole agua
*CHI:	no , Papá .
*FAT:	&=q qué pasa ?
*CHI:	0 .
%par:	lloriquea
*FAT:	&=q < qué quieres qué quieres > [/] qué quieres ?
*FAT:	&=q < qué pasa > [/] qué pasa ?
*CHI:	sale .
*FAT:	0 .
%par:	se ríe
*FAT:	&=q voy a por los señores ?
*CHI:	mm@i .
%par:	afirma
*FAT:	&=q sí ?
*CHI:	yupuré@x [//] yupure [: y a por un] tractor .
*FAT:	&=q y a por otro tractor voy ?
*CHI:	sí .
*FAT:	&=q sí ?
*CHI:	sí .
*FAT:	bueno .
*FAT:	pues venga .
*FAT:	déjame que voy a por él .
*FAT:	déjame .
*CHI:	0 .
%act:	se levanta
*FAT:	ahora vengo .
%act:	ha salido de la piscinita
*FAT:	&=q cuántos señores quieres ?
*FAT:	&=q eh@i ?
*FAT:	&=q cuántos señores quieres ?
*CHI:	(se)ñora .
*FAT:	&=q quieres la señora ?
*CHI:	sí .
*FAT:	&=q quieres la barca ?
*CHI:	no .
*MOT:	&=q la barca no ?
*CHI:	< (se)ñora sí > [/] (se)ñora sí .
%act:	se queda de pie en la piscinita esperando a que llegue FAT
*CHI:	toma [x 2] .
%act:	le ofrece un camión de juguete a FAT , que está entrando en la piscinita
*FAT:	mira .
*FAT:	&=q qué hay aquí ?
%act:	le da un tractor de juguete
*CHI:	un t(r)actor .
*FAT:	&=q cuántos tractores tienes ?
*CHI:	toma .
*FAT:	déjalos aquí .
*FAT:	mira .
*FAT:	ahí apoyados .
%act:	va dejando los juguetes sobre la barca
*FAT:	mira .
*FAT:	ahí .
*FAT:	déjalos ahí los tractores .
*CHI:	&=e no !
*FAT:	&=q por qué no ?
*CHI:	toma .
%act:	le da un tractor a FAT
*CHI:	a codé [: correr] .
*CHI:	&=e a codé [: correr] !
*FAT:	&=q corre por aquí abajo ?
*CHI:	sí .
*CHI:	(se)ñores .
*CHI:	toma .
*CHI:	toma .
%act:	juega con el barquito
*FAT:	&=q qué quieres ?
*CHI:	toma .
*FAT:	&=q qué quieres ?
%act:	le da el barquito a FAT
*CHI:	xxx t(r)actor . [+ NON]
*CHI:	xxx t(r)actor . [+ NON]
*FAT:	&=q monta en un tractor ?
*CHI:	sí .
%act:	intenta meter un muñeco en el tractor
*CHI:	(se)ñora .
*FAT:	ahí no .
*FAT:	&=q no ves que ahí no cabe ?
*FAT:	sólo puede entrar aquí .
*FAT:	por eso he sacado el otro tractor .
*CHI:	toma .
%act:	le da otro tractor a FAT
*FAT:	mira .
*FAT:	déjalo aquí , Juan .
%act:	lo deja sobre la barca
*FAT:	te slo sestoy diciendo .
%act:	lo lanza sobre la barca
*CHI:	&=e no !
*FAT:	&=q por qué no ?
*CHI:	0 .
%act:	coge el otro tractor
*FAT:	&=q ves ?
*FAT:	ahí sí que puede entrar .
*FAT:	&=q qué hace la señora ?
*FAT:	mm@i .
%par:	interroga
*FAT:	&=q qué hace la señora ahí ?
*CHI:	mira .
*FAT:	&=q qué hace ?
*CHI:	toma .
*FAT:	&=q qué quieres ?
*CHI:	xxx (se)ñora . [+ NON]
*FAT:	&=q que la ponga ahí la señora ?
*CHI:	sí .
*CHI:	señora sí .
*FAT:	mira .
%act:	mete el muñeco el tractor
*FAT:	ya está aquí la señora .
*FAT:	Juan .
*FAT:	no cabe sentada .
*FAT:	tiene que estar de pie .
*CHI:	de pie . [+ IMI]
*CHI:	sentada . [+ IMI]
*FAT:	mira .
*FAT:	&=q ves ?
*FAT:	&=q ya están aquí los dos ?
*CHI:	(l)os dos . [+ IMI]
*FAT:	la señora y el señor .
%act:	coloca el tractor con los muñecos sobre la barca
*FAT:	míralos .
*FAT:	&=q y en la barca ?
%act:	se refiere al barquito pequeño
*FAT:	&=q a quién pongo aquí ?
*CHI:	xxx señor . [+ NON]
*FAT:	&=q al señor ?
*CHI:	sí .
%par:	susurra
*FAT:	&=q a qué señor ?
*CHI:	aquí hay ot(r)o señor .
*FAT:	&=q a este ?
*CHI:	no .
*CHI:	Papá camión .
*CHI:	Papá camión .
*CHI:	Papá .
*CHI:	sentar [*] .
%err:	sentar = siénta $MOR $SUB $ROOT
*FAT:	yo estoy sentado ya .
*FAT:	&=q te quieres sentar tú ?
*CHI:	sí .
*FAT:	pues venga .
*FAT:	siéntate .
*CHI:	0 .
%act:	se sienta sobre las piernas de FAT
*CHI:	(co)nejo .
*FAT:	&=q qué dices ?
*CHI:	(co)nejo .
*FAT:	hay un conejo sí en el bañador .
*CHI:	bañador . [+ IMI]
*FAT:	en el bañador azul de Juan .
*FAT:	mira .
*CHI:	toma .
%act:	tiene un tractor en cada mano
*FAT:	&=q cuál me das a mí ?
*FAT:	a ver .
*FAT:	&=q cuál me das ?
*CHI:	e(s)te .
*FAT:	&=q cuál ?
*CHI:	e(s)te .
%act:	le da el rosa
*FAT:	&=q el rosa ?
*FAT:	&=q el camión rosa me das ?
%act:	lo deja sobre la barca
*CHI:	&=e no !
*FAT:	sí .
*FAT:	mira .
*FAT:	&=q por qué no ?
*FAT:	a+ver .
*FAT:	&=q por qué no lo puedo dejar ahí ?
*CHI:	esto es mía [*] .
%err:	mía = mío $MOR $SUB $AGA
%act:	se agarra a la barca
*FAT:	sí .
*FAT:	pues cógela .
*FAT:	si la tienes en la mano no puedes jugar , Juan .
*CHI:	no sale .
%act:	está intentando quitar una pieza de un tractor
*CHI:	no sale .
*FAT:	sí .
*FAT:	mira .
*FAT:	ya ha salido .
*CHI:	ah@i .
%act:	haciendo fuerza
*FAT:	&=q qué pasa ?
*CHI:	ti@o [x 6] .
%par:	canturrea
*CHI:	no sale .
*FAT:	&=q no sale ?
*CHI:	no sale .
*FAT:	sí .
*FAT:	sí sale .
*CHI:	ah@i .
*CHI:	no sale .
*FAT:	a+ver , Juan .
*FAT:	deja de quejarte .
*CHI:	no sale .
*CHI:	no sale .
*FAT:	mira .
*FAT:	&=q sabes lo que te digo ?
*CHI:	toma .
*FAT:	&=q sabes lo que te digo ?
*FAT:	que me voy a ir a jugar con las barcas .
*CHI:	toma .
*FAT:	porque tú me aburres .
*CHI:	toma .
*FAT:	todo el rato que si toma que si no sale que si sale .
*CHI:	toma .
*CHI:	Papá .
*FAT:	&=q qué quieres ?
*CHI:	toma , Papá .
%act:	le da el tractor
*CHI:	toma , Ma@x [//] Papá .
*FAT:	&=q qué hago ?
*FAT:	&=q lo arreglo ?
*CHI:	sí .
*FAT:	uh@o .
*CHI:	yo e(s)te .
*CHI:	(l)a ba(r)ca .
*CHI:	(l)a ba(r)ca .
*CHI:	(l)a ba(r)ca .
%act:	se le da la vuelta
*FAT:	&=q qué pasa con la barca ?
*FAT:	ten cuidado que se hunde .
*CHI:	toma .
*CHI:	xxx (se)ñores . [+ NON]
*FAT:	0 .
%act:	coloca un muñeco sobre la barca grande
*CHI:	no .
*CHI:	a@x [/] ahí .
*CHI:	(l)a ba(r)ca .
%act:	señala al barca pequeña
*FAT:	mira [x 3] .
*FAT:	a+ver si sabes lo que hace el señor .
*FAT:	mira .
%act:	hace como si el muñeco se lanzara desde la barca y buceara por la piscinita
*FAT:	&=q qué hace ?
*CHI:	ot(r)o [/] ot(r)o señor .
*FAT:	mira [x 2] lo que hace .
*CHI:	(bu)cea .
*FAT:	bucea .
*FAT:	sí .
*CHI:	ot(r)o señor .
*CHI:	y ot(r)o [/] ot(r)o señor .
*FAT:	&=q el otro señor ?
*CHI:	sí .
*FAT:	&=q le quieres tú ?
*CHI:	sí .
*CHI:	toma .
*FAT:	&=q a ver cómo bucea la señora ?
*CHI:	0 .
%act:	mete el muñeco debajo del agua y lo mueve
*FAT:	mira [x 3] .
*FAT:	ya ha salido .
%act:	ha hecho lo mismo con otro muñeco
*FAT:	claro .
*CHI:	toma .
*CHI:	toma .
%act:	le quiere dar un muñeco
*FAT:	no .
*FAT:	déjalo ahí .
*FAT:	déjalo aquí .
%act:	señala la barca grande
*FAT:	aquí .
*FAT:	claro .
*FAT:	&=q y la vaca también bucea ?
*FAT:	&=q sí ?
*CHI:	no .
*FAT:	&=q o hace otra cosa ?
*FAT:	mira lo que hace la vaca .
*FAT:	mira .
%act:	mueve la vaca de juguete por la superficie de la piscinita
*FAT:	&=q qué hace la vaca ?
*CHI:	(bu)cea . [+ IMI]
*FAT:	no .
%act:	16:00
*FAT:	mira .
*FAT:	&=q qué hace la vaca ?
*CHI:	bucea . [+ IMI]
*FAT:	no .
*FAT:	mira .
*FAT:	así bucea .
%act:	la hunde
*FAT:	así va por debajo .
*FAT:	&=q pero así ?
*FAT:	así no va por debajo .
*FAT:	así va por arriba .
*FAT:	&=q qué hace por arriba ?
*FAT:	na::da .
*CHI:	nada . [+ IMI]
*FAT:	mira .
*FAT:	y va con la cabeza fuera .
*FAT:	dice mu:@o .
%act:	hace como si la vaca le mordiera en la tripa
*CHI:	no , Papá .
*FAT:	mu:@o .
%act:	hace otra vez como si la vaca le mordiera en la tripa
*CHI:	quita .
*FAT:	&=q cómo que quita@q ?
*CHI:	quita .
*FAT:	&=q qué tienes aquí ?
%act:	le señala el pecho
*CHI:	tetas .
*FAT:	&=q las tetas ?
*FAT:	una aquí y otra aquí .
*FAT:	&=q y esto qué es ?
%act:	señala el ombligo de Juan
*CHI:	opico [: ombligo] .
*FAT:	ombligo , sí .
*FAT:	&=q y el ombligo dónde está ?
*FAT:	en la +...
*CHI:	pa@o [x 5] .
%par:	canturrea
%act:	da saltitos y luego chapotea un poco
*FAT:	oh@i .
*CHI:	ih@i .
%par:	se ríe
*CHI:	moja [*] .
%err:	moja = mojo $MOR $SUB $NFL 3s/1s
*FAT:	&=q quién me moja ?
*MOT:	&=q me llamas ?
%add:	FAT
*FAT:	no .
%add:	MOT
%act:	le echa agua a Juan por la cabeza y le coloca un muñeco en la coronilla
*CHI:	&=e no !
*CHI:	Papá .
*FAT:	tumba@o .
%act:	al caerse el muñeco
*FAT:	&=q cuántas veces has dicho no ya hoy ?
*CHI:	0 .
%par:	se ríe
*CHI:	Papa .
*FAT:	&=q que hay aquí ?
*FAT:	mira [x 7] .
*FAT:	&=q qué hay aquí ?
%act:	ha cogido un muñeco y lo oculta en el puño
*FAT:	&=q qué hay ?
*FAT:	mira [x 2] mi mano .
*FAT:	&=q < qué es > [/] qué es ?
*FAT:	mira [x 2] .
*FAT:	&=q qué es ?
*CHI:	xxx .
%act:	se queda mirando hacia la cámara
*FAT:	había una mosca .
*FAT:	&=q dónde está la mosca ?
*CHI:	toma .
*FAT:	&=q dónde está la mosca ?
%par:	susurra
*CHI:	0 .
%par:	se ríe
*CHI:	&=e mira !
*FAT:	&=q dónde está la mosca ?
*CHI:	e(s)tá ahí .
%act:	señala sobre la barca
*FAT:	ya no está .
*FAT:	estaba por aquí pero ya no está .
*FAT:	mírala .
*FAT:	mira [x 5] .
%act:	le muestra a Juan la parte posterior de su hombro
*FAT:	&=q qué hacemos con la mosca ?
*FAT:	&=q qué hace la mosca ?
*CHI:	pi@o .
*CHI:	pi:@o .
*FAT:	hace bs:@o .
*CHI:	bs:@o .
*FAT:	ah@i .
*FAT:	se cae .
%act:	se refiere a un muñeco que hay sobre la barca
*FAT:	la vaca .
*FAT:	coge la vaca .
*CHI:	toma .
%act:	le da dos muñecos
*CHI:	toma .
*FAT:	mira .
*FAT:	mételos por ahí .
*FAT:	por aquí .
%act:	señala sobre la barca
*FAT:	toma .
*FAT:	la vaca también .
*CHI:	no .
*FAT:	&=q la vaca no ?
*CHI:	s@x [/] sí .
*FAT:	caben todos ahí .
*CHI:	sí .
*FAT:	toma .
*CHI:	salir [*] .
%err:	salir = fuera $MOR $SUB $ROOT
*CHI:	salir .
%act:	ha cogido los tractores grandes y está de pie mirando hacia el exterior de la piscinita
*FAT:	&=q qué quieres ?
*FAT:	&=q sacar los tractores ?
*CHI:	sí .
*FAT:	trae .
*FAT:	déjalos aquí .
%act:	coloca la mano sobre la barca grande
*CHI:	no .
*FAT:	sí .
*FAT:	déjalos aquí .
*FAT:	venga .
*CHI:	no .
*FAT:	&=q dónde vas ?
*FAT:	&=q cuántos tractores tienes ahora en la mano ?
*CHI:	uno y seis .
*FAT:	a ver .
*FAT:	&=q dónde está el verde ?
*CHI:	atí [: aquí] .
*FAT:	&=q dónde ?
*FAT:	no lo veo .
*CHI:	atí [: aquí] .
*FAT:	no .
*FAT:	&=q este de qué color es ?
*CHI:	rosa .
*FAT:	rosa .
*FAT:	déjalo aquí en la lancha .
*CHI:	no .
*FAT:	déjalo aquí ahora .
*CHI:	&=e no !
*FAT:	vaya , hombre .
*CHI:	a salir .
*FAT:	&=q a salir a dónde ?
*CHI:	a salir .
*FAT:	&=q a dónde ?
*CHI:	ahí .
*FAT:	&=q ahí fuera ?
*CHI:	sí .
*FAT:	hace mucho calor , Juan .
*FAT:	tiene que ser en la piscina .
*FAT:	espérate un poquito y ahora salimos y merendamos .
*FAT:	&=q vale ?
*FAT:	&=q vale ?
*CHI:	toma .
*FAT:	trae .
*FAT:	déjame el camión , anda .
*FAT:	voy a jugar yo .
*CHI:	xxx .
*FAT:	&=q cuál me dejas ?
*CHI:	e(s)te .
%act:	tiene varios tractores y caminos en brazos
*FAT:	déjamelo .
*CHI:	no .
*FAT:	&=q cuál me dejas ?
*FAT:	&=q la barca para mí ?
%act:	coge la barca pequeñita
*CHI:	sí .
*CHI:	toma .
%act:	le ofrece un camión pequeñito de los que tiene cogidos en brazos
*FAT:	es tuyo .
%par:	levnata la palma de la mano y agacha la cabeza como si no lo aceptara
*CHI:	sale .
*FAT:	0 .
%act:	silba y juega con las dos barcas
*CHI:	(l)a barca .
*FAT:	mira .
%par:	riéndose
*CHI:	quieto , t(r)actor .
%act:	se le ha caído el tractor más grande de los brazos
*CHI:	no puedo .
%act:	se agacha intentando cogerlo , pero no ha soltado los otros tractores que tiene en las manos
*FAT:	claro .
*FAT:	es imposible que puedas con todo en la mano .
*CHI:	toma .
*CHI:	toma .
%act:	le da el camión pequeño
*FAT:	trae el camión , anda .
*FAT:	melón .
*FAT:	que eres un melón .
*CHI:	e(s)to e(s) mía [*] .
%err:	mía = mío $MOR $SUB $AGA
*CHI:	e(s)to e(s) mía [*] .
%err:	mía = mío $MOR $SUB $AGA
%act:	tiene otra vez cogidos unos cuantos juguetes en brazos
*FAT:	pero si no puedes (.) con todo .
*FAT:	&=q dónde vas con todo ?
*FAT:	déjalo aquí .
*FAT:	juega con una cosa .
*FAT:	qué botarate eres .
*FAT:	&=q dónde vas con todo ?
*FAT:	lo tienes en las manos y no puedes jugar .
*CHI:	bañador .
*FAT:	sí , bañador .
*FAT:	&=q de qué color es ?
*FAT:	mira a ver de qué color es el bañador .
*FAT:	mira a ver .
%act:	señala
*FAT:	mira .
*FAT:	&=q de qué color es el bañador ?
*CHI:	amarillo .
%par:	susurra
*FAT:	cómo que amarillo .
*FAT:	no es amarillo .
*FAT:	&=q de qué color es ?
*CHI:	azul .
*FAT:	azul: .
*FAT:	dónde irás .
*FAT:	no puedes ni moverte .
*CHI:	toma .
%act:	está intentando andar , pero le resulta difícil por el peso de todos los tractores que tiene en brazos
*FAT:	hombre , claro .
*FAT:	y otro me debieras dar .
*CHI:	toma .
%act:	le da otro tractor
*FAT:	claro .
*CHI:	xxx .
*FAT:	mira .
*FAT:	&=q ves qué bien así ?
*FAT:	claro .
*FAT:	pero si no pasa nada .
*FAT:	déjalos aquí .
*FAT:	déjalos aquí .
*CHI:	esto es xxx . [+ NON]
*FAT:	sí , hijo , sí .
*FAT:	con mi dinero lo he comprado yo esta mañana para ti .
*FAT:	déjalos aquí , anda .
*CHI:	esto es mía [*] .
%err:	mía = mío $MOR $SUB $AGA
%par:	lloriquea
*FAT:	sí: .
*CHI:	esto es mía [*] .
%err:	mía = mío $MOR $SUB $AGA
%par:	lloriquea
*FAT:	sí .
*CHI:	esto es mía [*] .
%err:	mía = mío $MOR $SUB $AGA
%par:	lloriquea
*FAT:	&=q cuál de los dos es tuyo ?
*FAT:	&=q cuál de los dos ?
*CHI:	e(s)te .
*FAT:	&=q ese es tuyo ?
*CHI:	toma .
*FAT:	&=q es tuyo o no es tuyo ?
*FAT:	anda .
*FAT:	se ha abierto .
%act:	se refiere al volquete del camiónç
*CHI:	apieto [: abierto] . [+ IMI]
*FAT:	sí .
*FAT:	anda .
*FAT:	ciérralo .
*FAT:	&=q lo cierras tú ?
*CHI:	0 .
%act:	lo cierra
*FAT:	muy bien .
*CHI:	ahora Papá .
*FAT:	&=q ahora Papá ?
*CHI:	sí .
*FAT:	&=q lo cierro yo ?
*FAT:	&=q o lo haces tú ?
*CHI:	xxx .
*FAT:	&=q lo abro yo ?
*FAT:	mira .
*FAT:	ya lo he abierto .
*CHI:	mira .
*FAT:	&=q qué ?
*CHI:	mira .
*FAT:	&=q qué hay ?
*CHI:	abie(r)to . [+ IMI]
*FAT:	mira el camión .
*FAT:	se abre .
*FAT:	ah@i .
*FAT:	mira .
*FAT:	hasta abajo .
*FAT:	y se cierra .
*FAT:	&=q ahora tú ?
*CHI:	ahora el tractor .
*FAT:	&=q ahora el tractor ?
*CHI:	sí .
*FAT:	&=q y qué hay que hacer con el tractor ?
*CHI:	toma .
*FAT:	&=q qué quieres que haga ?
*CHI:	ebrir [: abrir] [*] .
%err:	abrir = abre $MOR $SUB $ROOT
*FAT:	&=q abrir ?
*CHI:	sí .
*FAT:	&=q quieres que lo abra ?
*CHI:	sí .
*FAT:	tienes que decir ábrelo@q .
*FAT:	no me digas abrir .
*FAT:	&=q quieres que abra el tractor ?
*CHI:	sí .
%par:	susurra
*FAT:	mira .
*FAT:	ah@i .
*FAT:	hasta abajo .
*FAT:	&=q lo cierro ?
*CHI:	sí .
*FAT:	&=q otra vez ?
*CHI:	no .
*FAT:	&=q ahora qué ?
*CHI:	ahora Juan .
*FAT:	&=q ahora lo hace Juan ?
*CHI:	sí .
*FAT:	venga .
*FAT:	a ver .
*FAT:	que lo vea yo .
*CHI:	no sale .
*FAT:	sí [x 2] .
*FAT:	venga .
*FAT:	un poquito más .
*FAT:	muy bien .
*FAT:	&=q ves cómo sí ?
*FAT:	muy bien .
*FAT:	&=q quién lo ha hecho ?
*CHI:	Juan .
%act:	sumerge el camión
*FAT:	&=q por debajo ?
*CHI:	uh@o .
*CHI:	&=q 0 [*] he abie(r)to ?
%err:	0 = lo $MOR $LOS $PREFIX
*FAT:	&=q lo has abierto ? [+ COR]
*CHI:	sí .
*CHI:	xxx Juan . [+ NON]
*CHI:	ahora Juan .
*FAT:	ven .
*FAT:	siéntate , anda .
%act:	coge a Juan y le sienta entre las piernas
*CHI:	toma [x 3] .
*CHI:	Papá .
%act:	coge el tractor grande
*FAT:	&=q qué quieres hacer ?
*CHI:	correr [*] .
%err:	correr = corre $MOR $SUB $ROOT
%act:	con el tractor en la mano
*FAT:	&=q qué quieres hacer ?
*CHI:	correr [*] 0 [*] camión .
%err:	correr = corre $MOR $SUB $ROOT ; 0 = el $SYN $LOS
*FAT:	&=q el camión ? [+ COR]
*CHI:	sí .
*FAT:	&=q qué quieres hacer con el camión ?
*CHI:	correr [*] el t(r)acto(r) .
%err:	correr = corre $MOR $SUB $ROOT
*FAT:	correr el t(r)acto(r) .
*CHI:	toma [x 3] .
*CHI:	Papá .
%act:	coge el tractor grande
*FAT:	&=q qué quieres hacer ?
*CHI:	correr [*] .
%err:	correr = corre $MOR $SUB $ROOT
*FAT:	&=q qué quieres hacer ?
*CHI:	correr [*] el camión .
%err:	correr = corre $MOR $SUB $ROOT
*FAT:	&=q el camión ?
*CHI:	sí .
*FAT:	&=q qué quieres hacer con el camión ?
*CHI:	el [*] correr [*] el t(r)acto(r) .
%err:	el = 0 $SYN $ADD ; correr = corre $MOR $SUB $ROOT
*CHI:	corre(r) el t(r)acto(r) .
*CHI:	correr 0 [*] t(r)acto(r) .
%err:	0 = el $SYN $LOS
*FAT:	&=q correr el tractor ?
*FAT:	&=q quieres que el tractor corra por debajo ? [+ COR]
*FAT:	&=q sí ?
*CHI:	yo e(s)te .
*FAT:	tú ese .
*CHI:	bu:@o .
*FAT:	&=q y yo cuál ?
*FAT:	&=q y yo cuál ?
*CHI:	e(s)te .
*FAT:	&=q ese yo ?
*CHI:	sí .
*CHI:	toma .
*FAT:	gracias .
*FAT:	&=q por debajo del agua ?
*FAT:	&=q y qué hacen por debajo del agua ?
*FAT:	&=q pitan también ?
*CHI:	sí .
%par:	susurra
*FAT:	&=q sí ?
*CHI:	0 [*] camión sí .
%err:	0 = el $SYN $LOS
*FAT:	&=q el camión sí ? [+ COR]
*FAT:	&=q y cómo hace ?
*CHI:	bu:@o .
*CHI:	chaj@o .
*FAT:	chaj@o .
%par:	se ríe
*FAT:	&=q por qué hace chaj@o ?
*FAT:	&=q por qué hace eso ?
*CHI:	xxx .
*CHI:	xxx .
*FAT:	&=q < se ha co@x > [//] se ha chocado ?
*CHI:	sí .
*FAT:	&=q o sube para arriba ?
*FAT:	mira .
%act:	recorre la pared de lona de la piscinita con el tractor grande
*FAT:	halá@i .
*FAT:	&=q otra vez ?
*CHI:	pu@o [x 3] .
*CHI:	pu@o [x 4] .
*FAT:	0 .
%act:	le echa agua por encima a Juan
*CHI:	no .
*FAT:	&=q qué pasó ?
*CHI:	no .
*FAT:	&=q qué pasó ?
*CHI:	bu:@o .
*FAT:	&=q qué hace el tractor ?
*CHI:	mira .
*FAT:	&=q < que hace el trac@x > [/] qué hace el tractor , Juan ?
*CHI:	mira .
%act:	está recorriendo la pared de la piscinita con el tractor
*FAT:	&=q qué hace ?
*CHI:	mira .
*FAT:	&=q qué hace ahí ?
*CHI:	mira .
*FAT:	ya lo veo .
*FAT:	&=q pero qué hace ?
@End
