# Supplementary material for: Comparing Different Models of the Development of Verb Inflection in Early Child Spanish
Source: PLoS One. 2015 Mar 11;10(3):e0119613. doi: 10.1371/journal.pone.0119613 (PMC4356619; doi:10.1371/journal.pone.0119613)
Supplement: S1 File — (ZIP) [file pone.0119613.s001.zip › 11029.cha]

@UTF8
@PID:	11312/c-00031752-1
@Begin
@Languages:	spa , eng
@Participants:	CHI Juan Target_Child , FAT Padre Father , MOT Madre Mother , TI1 Tío_Jose Uncle , TI2 Tío_Nando Uncle
@ID:	spa , eng|OreaPine|CHI|1;10.29|male|||Target_Child|||
@ID:	spa , eng|OreaPine|FAT|||||Father|||
@ID:	spa , eng|OreaPine|MOT|||||Mother|||
@ID:	spa , eng|OreaPine|TI1|||||Uncle|||
@ID:	spa , eng|OreaPine|TI2|||||Uncle|||
@Transcriber:	Javier , University of Nottingham
@Date:	04-JUL-2001
@Location:	Madrid
@Situation:	Por la mañana , jugando con FAT , MOT , TI1 , TI2 en el salón
*CHI:	xxx .
*CHI:	vuela .
*CHI:	xxx .
*CHI:	vuela .
%act:	le da la barca a TI2
*TI2:	&=q que la abra ?
*TI2:	&=q así ?
*CHI:	no .
*CHI:	a Papá .
*TI2:	&=q a Papá ?
*TI2:	&=q que se la dé a Papá ?
*CHI:	vuela .
*FAT:	ábrela .
*TI2:	&=q ábrela ?
*FAT:	ah@i .
*FAT:	vuela .
*FAT:	&=q vuela ?
*CHI:	vuela .
*FAT:	&=q vuela ?
*FAT:	&=q la barca vuela ?
*FAT:	no .
*FAT:	la barca no vuela .
*FAT:	&=q qué hace la barca , Juan ?
*FAT:	&=q qué hace la barca ?
*CHI:	uh:@o .
%act:	mueve la mano por el aire
*FAT:	la barca navega .
*CHI:	navega . [+ IMI]
*FAT:	&=q por dónde ?
*FAT:	&=q por dónde navega ?
*CHI:	ahí .
*CHI:	0 [*] (l)a pi(s)cina .
%err:	0 = por en $SYN $LOS
%act:	señala hacia la ventana
*FAT:	claro .
*FAT:	en el agua de la piscina .
*FAT:	&=q y quién va dentro de la barca ?
*CHI:	barco . [+ IMI]
*FAT:	&=q el barco ?
*CHI:	sí .
*FAT:	&=q y quién va en el barco ?
*CHI:	la barca .
*FAT:	&=q la barca ?
*CHI:	sí .
*FAT:	&=q y quién conduce la barca ?
*CHI:	0 [*] señor .
%err:	0 = el/un $SYN $LOS
*FAT:	&=q dónde están los señores ?
*CHI:	ahí .
%par:	señala
*FAT:	anda .
*FAT:	cógelos que los veamos .
*FAT:	a ver cómo navega la barca .
*CHI:	0 .
%act:	se va a por los muñequitos
*CHI:	no puedo 0 [*] (se)ñores .
%err:	0 = coger $SYN $LOS ; 0 = los $SYN $LOS
*FAT:	&=q no puedes coger los señores ?
*TI2:	están aquí , Juan .
*FAT:	están aquí .
*TI2:	míralos .
%par:	señala el suelo
*CHI:	&=e señora [x 3] !
*FAT:	&=q la señora ?
*CHI:	0 .
%act:	juega colocando los muñequitos en una barquita mientras los demás le observan
*CHI:	chiu@o .
%act:	arrastra la barquita por el suelo y luego la levanta por el aire y deja caer los muñecos
*MOT:	hola , Juan .
%act:	entra en el salón
*MOT:	&=q pero qué pasa , loqueras ?
%exp:	loqueras = mad
*MOT:	&=q qué haces ?
*MOT:	&=q qué haces , Juan ?
*CHI:	&=e mira !
%act:	ha colocado otra vez la barquita con los muñecos
*FAT:	&=q qué hay , Juan ?
*CHI:	&=e mira !
%par:	señala
*CHI:	chiu@o .
%act:	vuelve a arrastrar la barquita por el suelo
*FAT:	&=q qué haces ?
*CHI:	chiu@o .
*MOT:	&=q qué es eso , Juan ?
*MOT:	&=q qué estás haciendo ?
*CHI:	a [*] pe(s)car .
%err:	a = 0 $SYN $ADD $INFA
*FAT:	&=q qué van a pescar ?
*CHI:	0 [*] barco .
%err:	0 = el $SYN $LOS
*CHI:	(l)a mano .
*CHI:	(l)a mano .
%act:	ha cogido el muñeco de la barquita y lo vuelve a intentar colocar
*CHI:	sólo u(n)a mano .
*CHI:	sólo la mano .
*CHI:	sólo u(n)a mano .
%act:	le da el muñeco a MOT
*MOT:	&=q cómo que sólo una mano ?
*MOT:	&=q qué vas a hacer ?
*CHI:	a xxx . [+ NON]
*TI2:	que va a conducir sólo con una mano .
*MOT:	ah@i .
*MOT:	que va a conducir sólo con una mano .
*CHI:	toma , tío .
%act:	le da el muñequito a TI2 y luego el barco más grande
*TI2:	0 .
%act:	coloca el muñequito en el barco
*CHI:	toma [x 3] .
%act:	le da otro muñequito a MOT
*MOT:	pero este ya no se puede poner a conducir .
*CHI:	no .
*MOT:	no .
*CHI:	a (cond)ucir . [+ IMI]
*TI2:	0 .
%act:	le enseña el barco con el muñeco
*MOT:	&=q así ?
*CHI:	sí .
%act:	coge las piezas de tipo Lego que hay en el suelo y las tira al aire
*FAT:	pero bueno .
*FAT:	&=q qué haces , Juan ?
*FAT:	&=q qué haces ?
*CHI:	(l)a barca .
*CHI:	(l)a barca .
*FAT:	&=q qué pasa con la barca ?
*CHI:	mío .
*CHI:	navegar [*] .
%err:	navegar = navega $MOR $SUB $ROOT
*CHI:	navegar .
*FAT:	&=q ves cómo dice ?
%add:	MOT
*CHI:	bu@o [x 4] .
*CHI:	sólo u(n)a mano .
*CHI:	sólo u(n)a mano .
*FAT:	&=q sólo una mano , Juan ?
*CHI:	sí .
@Situation:	Por la mañana , jugando con FAT , MOT , TI1 , TI2 en el salón
*CHI:	0 [*] señor .
%err:	0 = el $SYN $LOS
*CHI:	xxx ahí . [+ NON]
%act:	mete el muñeco en otro barco
*MOT:	&=q ese se puede poner ahí , Juan ?
*MOT:	&=q dónde lo quieres poner ?
*CHI:	ahí .
*MOT:	&=q dónde es ahí ?
*CHI:	0 .
%act:	le da el muñeco a FAT
*TI2:	a ver si se puede .
%act:	intenta meter el muñeco en el barco
*FAT:	oye , Juan .
*FAT:	&=q has estado en la guardería hoy ?
*CHI:	sí .
*FAT:	&=q y qué has hecho ?
*CHI:	to [: con] Tatel [: Raquel] 0 [*] Cel(i)a .
%err:	0 = y $SYN $LOS
*FAT:	&=q con Raquel y Celia has estado hoy ? [+ COR]
*CHI:	sí .
*FAT:	&=q y qué has hecho en la guardería ?
*CHI:	xxx .
%act:	viene hacia la cámara
*CHI:	a ver .
*CHI:	Jua(n) .
*FAT:	&=q está Juan ahí ?
*CHI:	sí .
*FAT:	&=q sí ?
*CHI:	sí .
*FAT:	&=q y qué hace ?
*CHI:	a [*] fubá [: jugar] .
%err:	a = 0 $SYN $ADD $INFA
*FAT:	&=q jugar ? [+ COR]
*CHI:	sí .
*FAT:	mira .
*FAT:	vete allí [//] ahí .
*FAT:	donde está el tío .
*FAT:	y cuéntale lo que has hecho en la guardería hoy , anda .
*FAT:	< dile quién es Raquel > [/] dile quién es Raquel .
*CHI:	xxx .
%act:	se cae al suelo
*FAT:	&=e uy@i !
*FAT:	&=q < quién es Raquel > [/] quién es Raquel ?
*CHI:	Teo [x 2] .
%exp:	Teo = known character in a series of child oriented books , also main charcater in the "eliciting book"
*FAT:	&=q con Teo también ?
*MOT:	Teo está aquí (.) conduciendo .
*FAT:	oye .
%add:	MOT
*FAT:	podríamos bajar algún cuento .
%add:	MOT
*FAT:	el cuento de Teo tiene un montón de perros y personajes .
%add:	MOT
*CHI:	uah@i .
%act:	lanza el muñeco al suelo
*CHI:	&=e (l)a barca !
*CHI:	(l)a barca .
*MOT:	sí .
*MOT:	claro .
*CHI:	xxx Teo . [+ NON]
%act:	le da otro muñeco a TI2
*CHI:	mamá .
*CHI:	ah@i .
*CHI:	u(n)a casa hazumos [: hacemos] [*] .
%err:	< una casa hacemos > = < hacemos una casa > $SYN $SUB
*CHI:	u(n)a casa hacemos [: hacemos] [*] .
%err:	< una casa hacemos > = < hacemos una casa > $SYN $SUB
*MOT:	&=q hacemos una casa ? [+ COR]
*CHI:	sí .
*MOT:	venga .
*MOT:	que te ayude Jose que hace unas casas muy bonitas contigo .
*MOT:	&=q vale ?
*FAT:	venga .
*FAT:	dile a Jose que te ayude , anda .
*MOT:	< díselo a yo@x > [//] pídeselo a Jose .
*FAT:	corre .
*CHI:	pónmelo .
*MOT:	pídeselo a Jose .
*TI1:	tiene que ser espontáneo .
*TI1:	no tiene que ser obligado .
*CHI:	bu@o [x 5] .
%act:	mueve la barca sobre el suelo
*CHI:	(l)a casa .
%par:	señala la barca
%act:	ha colocado una lancha de juguete sobre la barca
*CHI:	u(n)a casa .
*TI2:	< eso no > [/] eso no es una casa .
*MOT:	claro es+que le ha puesto el techo con la barquita .
%add:	TI2
*FAT:	una casa barquil .
*CHI:	ah@i .
*CHI:	(e)scondido .
*MOT:	escondido . [+ ADS]
%par:	se ríe
*FAT:	&=q con ?
%add:	MOT
*MOT:	escondido .
%add:	FAT
*TI1:	enano .
*MOT:	&=q te ayudo yo ?
*MOT:	pero es+que a mí me salen un poco mal .
*CHI:	&=e u(n)a casa !
%add:	TI1
*CHI:	xxx u(n)a casa . [+ NON]
%add:	TI2
*TI2:	venga .
*TI2:	vamos a hacerle una one@s casa .
%exp:	the way Juan says u(n)a sounds similar to the English word "one"
*CHI:	u(n)a casa .
*TI1:	vamos a hacerle una one@s casa a Juan .
%act:	se sienta en el suelo
*CHI:	u(n)a casa .
*TI1:	venga .
*TI1:	vamos a hacerla entre los tíos .
*TI1:	venga .
*TI2:	venga .
*TI2:	vamos .
*TI2:	una one@s casa .
%act:	se sienta también en el suelo
*TI1:	&=q one@s casa ?
*TI1:	&=q one@s home@s casa ?
*TI1:	hacemos una one@s casa .
*CHI:	0 .
%act:	también se ha sentado en el suelo , con las piezas de tipo lego en el entre los tres (TI1 , TI2 y Juan)
*TI1:	pero la vamos a hacer entre los tres .
*TI2:	venga .
*TI1:	tú dámelas .
*TI2:	tú también ayuda .
*CHI:	no .
*TI2:	Juan .
*TI2:	pues si .
*CHI:	no ayuda [*] .
%err:	ayuda = ayudo $MOR $SUB $NFL 3s/1s
*TI2:	tú también .
*TI2:	&=q no ?
*CHI:	tú también . [+ IMI]
*FAT:	oye , Juan .
*FAT:	&=q y qué quieres que haya en la casa ?
*FAT:	&=q qué quieres que haya ?
*TI2:	tejado .
*FAT:	no se lo digas .
%add:	TI2
*CHI:	u(n) tejado .
*FAT:	&=q y qué más ?
*TI2:	&=q qué mas ?
*CHI:	u(n)a casa .
*TI2:	no .
*TI2:	&=q pero qué cosas quieres que tenga la casa ?
*TI1:	&=q una one@s casa ?
*TI1:	&=q hacemos una one@s o una two@s casa ?
*TI2:	&=q pero < qué quieres > [//] qué cosas quieres que tenga la casa ?
*CHI:	xxx .
*FAT:	&=q < por [x 2] dónde entran los por dónde entrantan@x > [//] por dónde entran los señores , Juan ?
*FAT:	en la casa .
*TI2:	por +...
*TI1:	&=q qué es esto , Juan ?
*TI1:	&=q qué es esto ?
%act:	le enseá un conjunto de piezas con forma de puente
*CHI:	un [x 2] puente .
*TI1:	&=q una puerta ?
*TI1:	muy bien .
*FAT:	un puente ha dicho .
%add:	TI1
*TI1:	ah@i un puente .
*FAT:	claro es+que si no tiene +...
*CHI:	un puente .
*FAT:	claro .
*TI1:	< está bien > [/] está bien .
*TI1:	ahora verás que no es puente .
*FAT:	voy a ir a por un cuento .
%add:	MOT
*CHI:	xxx ot(r)o . [+ NON]
*TI1:	&=q otro perrito piloto ?
*CHI:	ah@i , Juan .
*CHI:	un p(u)ente .
*CHI:	un puente .
*CHI:	ah@i , Juan .
*CHI:	no cabe el barco .
*CHI:	cabe el barco .
*CHI:	cabe [x 2] .
%act:	tiene el barco en una mano y lanza piezas con la otra
*TI1:	oye , tío .
%exp:	tío = mate
*TI1:	me estás tirando las piezas .
*TI1:	aquí no se puede hacer una one@s casa así .
*TI2:	dí que sí .
*MOT:	que tiene que caber el barco está diciendo .
%add:	TI1
@Situation:	Por la mañana , jugando con FAT , MOT , TI1 , TI2 en el salón
*TI2:	&=q que no cabe en el barco ?
*CHI:	(l)a barca .
*TI1:	&=q la barca xxx de Juan ? [+ NON]
*CHI:	sí .
*TI1:	&=e la barca !
%act:	le da un beso
*TI2:	&=q < y aquí > [/] y aquí , Juan ?
*TI2:	&=q cabe aquí ?
*CHI:	tí [: sí] .
*CHI:	aquí tí [: sí] .
*TI2:	sí que entra .
*TI2:	entra bien .
*CHI:	&=e no !
*TI2:	&=q no ?
*TI2:	espera [x 3] , Juan .
*TI2:	vamos a hacerlo de otra forma .
*TI2:	bajamos un poco la puerta .
*TI1:	no: .
*TI1:	pero tiene que ser ahí como si fuese un: +...
*TI1:	o sí .
*CHI:	un p(u)ente .
*TI1:	hacemos un puente levadizo .
*TI1:	&=q no ?
*CHI:	sí .
*TI1:	claro .
*CHI:	xxx . [+ NON]
%act:	coge la lancha de juguete
*TI1:	&=q quién es ?
*TI1:	&=q xxx verde ? [+ NON]
*CHI:	sí .
*TI1:	&=e Caperucita !
%act:	señala un muñequito en la camiseta de Juan
*CHI:	&=e sí !
*TI1:	roja .
*TI1:	&=q esta es Caperucita_Roja ?
%exp:	Caperucita_Roja = Red_Ridding_Hood
*CHI:	sí .
*TI1:	pues se lo ha ido el color &=q eh@i ?
*TI1:	xxx .
*TI1:	&=q de qué color es ?
%act:	vuelve a señalar el muñeco verde de la camiseta de Juan
*CHI:	azul .
%par:	susurra
*TI1:	pero míralo .
*CHI:	0 .
%act:	se mira la camiseta
*TI1:	&=q de qué color es ?
*CHI:	&=e verde !
*TI1:	verde , claro .
*TI1:	claro que sí .
*TI1:	&=q y esto de qué color es ?
%act:	le mueve la camiseta azul
*TI1:	&=q esto de qué color es , enano ?
*TI1:	esto .
*CHI:	azul .
*TI1:	muy bien .
*TI1:	&=q y esto ?
%act:	coge una pieza de tipo Lego de color amarillo
*CHI:	(a)marillo .
*TI1:	&=e muy bien !
*TI1:	&=q y [x 2] esto de qué color es ?
%act:	ha cogido una pieza pequeña que parece de color rojo
*CHI:	no .
*TI1:	míralo bien .
*CHI:	&=e azul: !
*MOT:	tiene un serio problema con los colores .
%add:	TI1
*TI1:	no .
%add:	MOT
%act:	le besa
*TI1:	ha acertado tres .
%add:	MOT
*TI1:	ha acertado tres de cuatro .
%add:	MOT
*CHI:	no .
*CHI:	mira .
*TI1:	repetimos .
*TI1:	vamos a hacerlo bien .
%act:	coge unas cuantas piezas de distintos colores
*TI1:	Juan .
*TI1:	&=q de qué color es ?
*CHI:	(a)marillo .
*TI1:	&=e bien !
*TI1:	&=q de qué color es ?
*TI1:	míralo bien .
*CHI:	verde .
*TI1:	&=e bien !
*TI1:	&=q de qué color es ?
*CHI:	azul .
*CHI:	yuju@i .
*TI1:	y el último y el más difícil .
*TI1:	cha@o .
*TI1:	&=q de qué color es ?
*CHI:	(a)zul .
*TI1:	0 .
%par:	se ríe
*TI1:	rojo .
*FAT:	oye .
*FAT:	vaya casa que están haciendo los tíos .
*TI1:	rojo [x 2] .
*CHI:	rojo . [+ IMI]
*TI1:	eso es .
*FAT:	&=q has visto qué casa está haciendo tío Nando ?
*TI1:	eso más que una casa parece una prisión .
*TI2:	ahora hacemos las ventanas .
*FAT:	oye , Juan [x 2] .
*FAT:	&=q < qué te parece > [/] qué te parece si como premio les cuentas un cuento a los tíos por haberte hecho la casa ?
*FAT:	&=q sí ?
*FAT:	&=q les cuentas un cuento ?
*MOT:	uno que te sabes tú muy bien .
*FAT:	Jose [x 3] .
%add:	TI1
*TI1:	&=q qué ?
*FAT:	ven .
%add:	TI1
*FAT:	mira .
*FAT:	&=q les vas a contar el cuento a los tíos ?
*FAT:	&=q eh@i ?
*FAT:	&=q sí ?
%act:	le da un libro a Juan
*TI1:	xxx .
*FAT:	&=q se lo cuentas tú a ellos ?
*TI2:	cuénta melo .
*TI2:	que yo no me lo sé , tío .
%exp:	tío = mate
*FAT:	a ver .
%act:	abre el libro y lo coloca por la primera página
*FAT:	a ver cómo dice .
*FAT:	&=q quién es este ?
*CHI:	xxx señor (camio)neta . [+ NON]
*FAT:	el señor que conduce una camioneta . [+ COR]
*TI2:	muy bien .
*TI1:	&=q y esto qué es ?
%act:	señala el dibujo de una vaca
*CHI:	una xxx . [+ NON]
*FAT:	&=q qué es esto , Juan ?
%act:	señala también la vaca
*FAT:	&=q una +..?
*CHI:	xxx .
*FAT:	&=q una +..?
*TI1:	una mu@o .
*CHI:	&=e una vaca !
*TI2:	eso es .
*TI2:	sí .
*FAT:	una vaca .
*FAT:	que tenía una sed (.) terrible .
*FAT:	&=q entonces qué hizo la vaca ?
%act:	pasa la página y se ve a la vaca en una carretera
*TI1:	&=q fue adónde ?
*TI1:	no se ve .
*CHI:	a xxx . [+ NON]
*FAT:	&=q cómo ?
*CHI:	con la farola .
*FAT:	+" con la farola dice .
%par:	riéndose
*FAT:	cruzó la carretera .
*FAT:	sin mirar a un lado y a otro porque tenía mucha sed .
*FAT:	y fue a beber al lago .
*FAT:	pero resulta que < por ese > [//] en ese lugar pasaba una camioneta que no frenaba demasiado de bien .
%act:	pasa la hoja
*FAT:	&=q y entonces qué pasó , Juan ?
*CHI:	uh:@o .
*FAT:	iih@o pum@o .
*FAT:	hubo un golpe tremendo .
%act:	pasa la hoja
*CHI:	memendo [: tremendo] . [+ IMI]
*TI1:	momendo@c no .
*FAT:	pero afortunadamente al hombre no le pasó nada .
*FAT:	y la vaca no +...
%act:	pasa la hoja
*CHI:	++ mur(i)ó .
*FAT:	no murió .
%act:	pasa la hoja
*FAT:	pero la camioneta quedó completamente +...
*CHI:	xxx .
*TI1:	escacharada .
*TI1:	bien .
*TI1:	muy bien .
*FAT:	escacharada .
%act:	pasa la hoja
*CHI:	escacharrada . [+ IMI]
*TI1:	muy bien .
*FAT:	el hombre no se achantó y cogió sus +...
%act:	pasa la hoja
*CHI:	++ (herrami)entas .
*FAT:	herramientas .
%act:	pasa la hoja
*FAT:	y recompuso la camoneta con la +...
%act:	señala la vaca
*CHI:	++ (l)a vaca .
*FAT:	&=q y qué salió ?
*TI1:	un coche+vaca .
*FAT:	y la cosa no quedó mal .
%act:	pasa la hoja
*FAT:	lo que pasa que iba muy despacio .
*CHI:	pi@o [x 2] mu:@o .
*FAT:	todos los coches se ponían muy nerviosos y decían pi@o [x 2] .
*FAT:	y él contestaba mu:@o .
%act:	pasa la hoja .
*FAT:	claro .
*FAT:	y con productos de leche no estaba mal .
*FAT:	pero la leche sabía demasiado a +...
*CHI:	++ (ga)solina .
*FAT:	&=e muy bien !
*FAT:	gasolina .
*FAT:	y lo peor de todo era que la vaca estaba muy (.) triste .
%act:	pasa la hoja .
*TI1:	triste .
*FAT:	porque ahora sólo tenía dos patas y antes tenía cuatro patas .
@Situation:	Por la mañana , jugando con FAT , MOT , TI1 , TI2 en el salón
*FAT:	y ahora le sucedía que aveces se lo pinchaba una rueda y antes nunca se lo había pinchado una pata .
%act:	pasa la hoja .
*FAT:	así que el hombre decidió irse al campo .
*CHI:	auh@o .
*FAT:	claro .
*FAT:	iban tan despacio que llegaron de noche .
%act:	pasa la hoja .
*FAT:	al llegar de noche escucharon +...
*CHI:	auh:@o .
*FAT:	el aullido del lobo .
*TI2:	&=q quién es el que decía eso ?
*CHI:	auh:@o .
*FAT:	&=q quién decía eso , Juan ?
*FAT:	&=q quién decía eso ?
*CHI:	auh@o .
*TI1:	sí [x 2] .
*FAT:	y vieron una cosa terrible .
*FAT:	vieron a un lobo atacando a una cabra .
*CHI:	lobo . [+ IMI]
*FAT:	no se asustaron y la vaca echó de allí al lobo de una pitada .
%act:	pasa la hoja
*FAT:	&=q cómo le hizo ?
%act:	señala la vaca
*CHI:	mu@o .
*FAT:	mu@o [x 2] .
*FAT:	y el lobo se fue .
%act:	pasa la hoja
*FAT:	entonces el hombre sacó de nuevo sus herramientas y recompuso más o menos como pudo a la vaca y a la +...
*CHI:	++ cab(r)a .
*FAT:	cabra .
*FAT:	inventando la primera vacabra@f de la historia .
%act:	pasa la hoja
*FAT:	y la cosa resultó muy bien .
*FAT:	porque ahora la vaca ya era feliz .
*FAT:	&=q y cómo hacía la vaca ?
*CHI:	mu@o .
*FAT:	mu:be:@o .
*TI1:	be:mu:@o .
*CHI:	mu:be:@o .
*TI1:	eso es .
%par:	se ríe
*FAT:	y daba una leche (.) excelente .
%act:	pasa la hoja
*CHI:	(ex)celente . [+ IMI]
*FAT:	con la que se hacía un queso +...
*CHI:	++ (ex)celente . [+ IMI]
*FAT:	excelente .
*TI1:	también excelente .
*FAT:	que se vendía a un precio +...
*TI1:	también .
*FAT:	excelente .
*FAT:	con todo ese dinero compraron una camioneta (.) excelente .
*CHI:	++ (ex)celente . [+ IMI]
*FAT:	y la vacabra@f iba cómodamente sentada de copiloto .
*FAT:	y entonces empezaron a recorrer el mundo .
*FAT:	< y me cuentan que hoy iban > [//] &=q sabes por dónde hoy iban ?
*CHI:	&=e mira !
*FAT:	por Colombia .
*FAT:	y estaban parando ahora para tomarse un cafe .
*CHI:	Colom(b)ia . [+ IMI]
*TI1:	por Colombia .
*TI1:	al lado de xxx , Juan . [+ NON]
*FAT:	y colorín+colorado .
*CHI:	ahora [x 2] e(l) t(r)actor [?] . [+ NON]
*FAT:	&=q ahora otro ?
*CHI:	sí .
*FAT:	&=q el del ratón y +/?
*FAT:	tengo otro .
*FAT:	a lo mejor te apetece ver este otro que tengo .
*FAT:	&=q quieres verlo ?
*CHI:	sí .
%par:	susurra
*FAT:	&=q sí ?
*FAT:	a ver .
%act:	se levanta del suelo llevándose el libro que acba de "leer"
*CHI:	(l)a barca .
*FAT:	espera .
*FAT:	ahora , sí .
*TI1:	xxx .
*TI1:	&=q cómo hace la vacabra@f ?
*TI1:	be:mu:@o .
*FAT:	mira .
*CHI:	&=e Teo !
%exp:	Teo = character from the eliciting book
*FAT:	Teo .
%act:	se sienta en el suelo con el libro
*FAT:	vamos a ver .
*CHI:	(ah)ora Juan .
*FAT:	ahora Juan , sí .
%act:	coloca la primera página
*FAT:	mira .
*FAT:	&=q dónde está Teo ?
*CHI:	guauguau@c [?] . [+ NON]
*FAT:	&=q qué es eso ?
*MOT:	se lo sabe ya la historia esa &=q eh@i ?
%add:	FAT
*TI1:	&=q eso qué es ?
*FAT:	es un perro &=q no ?
*TI1:	&=q cómo se llama ?
*CHI:	un per(r)o . [+ IMI]
*FAT:	un perro .
*FAT:	es+que en la guardería .
%add:	TI1
*MOT:	&=q y dónde está Teo , cariño ?
*CHI:	Papá .
*FAT:	&=q dónde está Teo ?
*CHI:	un coche .
*MOT:	&=q dónde está Teo ?
*CHI:	ahí .
*MOT:	a ver .
*MOT:	&=q quién es Teo ?
*MOT:	enséñale el principio del libro .
*CHI:	Teo .
*TI1:	a ver .
*TI1:	&=q Teo es +..?
*TI1:	te vamos a enseñar quién es Teo .
*FAT:	es este &=q no ?
%act:	señala
*TI1:	sí .
*TI1:	Teo es este .
%act:	le muestra la parte frontal de la cubierta del libro
*TI1:	hay que buscar a Teo .
*TI1:	&=q dónde está Teo aquí ?
*CHI:	un coche nuevo .
*TI1:	sí .
*TI1:	un coche nuevo .
%par:	se ríe
*FAT:	mira .
*FAT:	&=q qué va a hacer la señora ?
*TI1:	Nando .
%add:	TI2
%act:	se levanta
*FAT:	va a cruzar la calle &=q no ?
*TI2:	nos vamos a pirar .
%add:	MOT
%act:	se levanta y sale
*TI1:	hemos quedado a las seis .
%add:	MOT
%act:	sale
*CHI:	cruzar (l)a calle . [+ IMI]
*FAT:	mira .
*FAT:	&=q y este quién es ?
*CHI:	un niño .
*FAT:	un niño .
*FAT:	&=q y esta quién es ?
*CHI:	Teo .
*FAT:	&=q eh@i ?
*FAT:	&=q esta quién es ?
*CHI:	0 [*] (se)ñora .
%err:	0 = la $SYN $LOS
*FAT:	una señora .
*FAT:	sí .
*CHI:	0 [*] (se)ñora .
%err:	0 = otra $SYN $LOS
%par:	señala
*FAT:	otra señora .
*FAT:	claro .
*FAT:	mira .
*FAT:	&=q y esta que es ?
%act:	señala
*CHI:	0 [*] per(r)o .
%err:	0 = un /el $SYN $LOS
*FAT:	un perro .
*FAT:	&=q al lado quién hay ?
*FAT:	un +...
*CHI:	Teo .
*FAT:	un niño .
*FAT:	no .
*FAT:	no es Teo .
*FAT:	&=q Teo dónde está ?
%act:	señala
*CHI:	ahí .
*FAT:	está aquí .
*FAT:	claro .
%act:	pasa la hoja
*CHI:	está aquí . [+ IMI]
*CHI:	hola .
*FAT:	anda .
*FAT:	&=q y Teo dónde está ahora ?
*CHI:	&=e ah@i !
*CHI:	con niños .
*FAT:	con niños .
*CHI:	&=q Teo ?
*CHI:	&=e ahí !
%par:	señala
*FAT:	&=q sí: ?
*FAT:	no: .
*FAT:	mira dónde está .
*FAT:	está aquí .
%act:	señala
*CHI:	está aquí . [+ IMI]
*FAT:	claro .
*FAT:	oye .
*FAT:	&=q y dónde +/?
*FAT:	&=q mira a ver qué hay aquí ?
%par:	señala
*FAT:	&=q qué es eso ?
*FAT:	&=q qué es eso ?
*CHI:	tijeras .
*FAT:	tijeras .
*MOT:	0 .
%act:	se sienta en el suelo con Juan y FAT
*FAT:	&=q y para qué sirven las tijeras ?
*CHI:	0 [*] cortar [*] .
%err:	0 = para $SYN $LOS ; cortar = cortan $MOR $SUB $ROOT
*FAT:	&=q para cortar qué ?
*FAT:	&=q qué le cortamos a Juan con las tijeras ?
%act:	le coge los dedos
*FAT:	&=q eh@i ?
*FAT:	&=q qué le cortamos a Juan ?
*FAT:	las +...
*CHI:	++ uñas .
*FAT:	las uñas .
*FAT:	claro .
*FAT:	y también le cortamos +...
*FAT:	&=q qué le cortamos a Juan con las tijeras ?
%act:	le acaricia el pelo
*CHI:	la pabeza [: cabeza] .
*FAT:	la cabeza .
%par:	riéndose
*MOT:	0 .
%par:	se ríe
*FAT:	el pelo .
*FAT:	el pelo de la cabeza .
*FAT:	te lo he cortado hace dos días , Juan .
*FAT:	mira .
*FAT:	&=q qué hay aquí ?
*CHI:	0 [*] (mari)posa .
%err:	0 = una $SYN $LOS
*FAT:	una mariposa .
*FAT:	&=q y qué hace la mariposa ?
*FAT:	&=q qué hace la mariposa ?
*FAT:	&=q que hace ?
*FAT:	&=q corre ?
%act:	mueve la mano sobre el suelo
*FAT:	&=q nada ?
%act:	mueve otra vez la mano sobre el suelo
*FAT:	&=q qué hace la mariposa ?
*CHI:	peces .
*FAT:	peces , sí .
*FAT:	&=q qué hacen los peces ?
*CHI:	nada [*] .
%err:	nada = nadan $MOR $LOS $NFL 3s/3p
@Situation:	Por la mañana , jugando con FAT , MOT , TI1 , TI2 en el salón
*FAT:	nadan . [+ COR]
*FAT:	&=q y la mariposa qué hace ?
*CHI:	xxx .
*FAT:	vuela .
*FAT:	claro .
*CHI:	vuela . [+ IMI]
*FAT:	mira .
*FAT:	&=q y qué hay aquí ?
%par:	señala
*CHI:	un perro .
*FAT:	un perro .
*FAT:	&=q y qué hace el perro ?
*CHI:	guau@o [x 2] .
*FAT:	sí .
*FAT:	< pero com@x > [//] fíjate .
*FAT:	&=q qué está haciendo aquí con las hojas ?
%par:	señala
*CHI:	a g(u)ardar [*] .
%err:	< a guardar > = < las está guardando > $MOR $SUB $INFA
*FAT:	&=q está guardando las hojas ?
*CHI:	sí .
*FAT:	las está guardando .
*FAT:	&=q y dónde las pone ?
*CHI:	xxx .
*FAT:	anda .
*FAT:	&=q las pone aquí en el carro ?
%par:	señala
*CHI:	sí .
*FAT:	&=q sí ?
*FAT:	qué bien .
*FAT:	oye .
*FAT:	&=q y dónde está Teo ?
*CHI:	ahí .
%par:	señala
*MOT:	a ver .
*MOT:	mira bien .
*MOT:	&=q dónde está Teo ?
*MOT:	&=q quién era Teo ?
*CHI:	ahí [x 2] .
%act:	señala en otro lado
*FAT:	&=e muy bien !
*MOT:	&=e eso !
*FAT:	claro .
*CHI:	ot(r)o per(r)o .
*FAT:	&=q otro perro hay ?
*CHI:	sí .
*FAT:	&=q sí ?
*FAT:	oye .
*FAT:	&=q y qué hacen los niños ?
*CHI:	cor(r)en .
*FAT:	corren .
*FAT:	pero: &=q por dónde corren ?
*MOT:	&=q qué es esto ?
*MOT:	&=q por dónde están yendo ?
*CHI:	0 .
%act:	no contesta
*MOT:	&=q por dónde van ?
*CHI:	0 [*] e(s)caleras .
%err:	0 = por las $SYN $LOS
*FAT:	por las escaleras .
*MOT:	por las escaleras .
*FAT:	muy bien .
*FAT:	pero qué listo es este chaval &=q eh@i ?
*FAT:	< a ver > [/] a ver .
*FAT:	pero bueno .
*CHI:	ot(r)o perro .
*FAT:	otro perro .
*MOT:	otro perro .
*MOT:	pero cuántos perros hay en este libro .
*MOT:	&=q y quién más hay ahí ?
*MOT:	a ver .
*FAT:	&=q dónde está Teo ?
*CHI:	a@x [/] ahí .
%act:	señala otro personaje
*MOT:	< a ver > [/] a ver .
*MOT:	&=q quién es Teo ?
*CHI:	ahí .
%act:	señala a Teo
*MOT:	ahí .
*FAT:	muy bien .
*MOT:	&=q y qué hacen ?
*MOT:	&=q qué están comiendo ?
*CHI:	comiendo . [+ IMI]
*MOT:	están comiendo .
*MOT:	pero se están poniendo las botas .
*FAT:	&=q y esta niña qué hace ?
%act:	señala sobre el libro
%par:	susurra
*CHI:	0 [*] (a)soma .
%err:	0 = se $MOR $LOS $PREFIX
*FAT:	&=q se asoma ?
*CHI:	0 [*] asoma . [+ IMI]
%err:	0 = se $MOR $LOS $PREFIX
*FAT:	xxx .
*MOT:	y [//] mira .
*MOT:	&=q y ese nene dónde está ?
%par:	señala
*CHI:	ahí .
*MOT:	&=q dónde está ?
*CHI:	ahí .
*MOT:	&=q sí ?
*MOT:	&=q y qué hace ?
*CHI:	come(r) .
%err:	$VALIDROOT
*FAT:	come . [+ COR]
*MOT:	&=q come ?
*MOT:	&=q pero y dónde come ?
*MOT:	&=q qué es esto ?
*CHI:	la leche .
*MOT:	la leche sí .
*FAT:	la leche .
*MOT:	&=q pero y dónde está la leche ?
*MOT:	&=q en un vaso ?
*CHI:	sí .
*MOT:	&=q es un vaso eso ?
*CHI:	no .
*MOT:	&=q qué es ?
*CHI:	un g(r)ifo .
*MOT:	&=q un ?
*CHI:	un g(r)ifo: .
*FAT:	gri@x [/] grifo .
*MOT:	&=q un grifo ?
*FAT:	no .
*MOT:	mira .
%par:	señala
*MOT:	como lo tenía Juan cuando era pequeñito .
*MOT:	&=q qué es esto ?
*MOT:	un +...
*MOT:	&=q qué es ?
*CHI:	un [*] leche .
%err:	un = la $SYN $ADD
*MOT:	sí , leche .
*MOT:	se la bebe con un biberón .
*FAT:	mira .
%act:	pasa la hoja
*FAT:	aquí lo está bebiendo .
*FAT:	fíjate qué bien bebe el niño la leche con el biberón , Juan .
*FAT:	mira .
*FAT:	&=e uy@i !
*FAT:	&=q y qué están haciendo aquí los niños ?
*CHI:	a [*] comer .
%err:	a = 0 $SYN $ADD $INFA
*FAT:	no .
*FAT:	fíjate .
*FAT:	ya no comen .
*FAT:	ahora están haciendo otra cosa .
*FAT:	&=q qué están haciendo ?
*CHI:	hace [*] ca(s)tillos .
%err:	hace = hacen $MOR $LOS $NFL 3s/3p
*FAT:	hacen el gatito .
*FAT:	claro .
%par:	se ríe
*MOT:	no .
*MOT:	+" hace castillos ha dicho .
%add:	FAT
*FAT:	&=q hace castillos ?
*FAT:	no .
*FAT:	están limpiando el suelo .
*FAT:	mira .
*FAT:	&=q ves ?
*FAT:	< con unas > [//] con unos trapos .
*FAT:	&=q lo ves ?
*FAT:	están limpiando el suelo .
*FAT:	claro .
*FAT:	fíjate .
*FAT:	&=q y qué hace aquí la mamá ?
*FAT:	&=q qué hace la mamá ?
*FAT:	&=q con quién habla ?
*CHI:	xxx .
*FAT:	esto es díficil para él .
%act:	ha pasado la hoja
*FAT:	< pero bueno > [//] pero bueno .
*MOT:	mira .
*MOT:	&=q y aquí qué tienen ?
*MOT:	&=q qué es esto ?
*FAT:	se han puesto unas sábanas , Juan .
*CHI:	sá(ba)nas . [+ IMI]
*FAT:	y parecen fantasmas .
*CHI:	fanta(s)mas . [+ IMI]
*FAT:	sí: .
*CHI:	&=e Teo [x 2] !
*MOT:	&=q es este ?
*MOT:	sí .
*FAT:	sí .
*FAT:	está ahí escondido .
*MOT:	ahí se asoma .
*FAT:	oye .
*FAT:	mira .
*FAT:	&=q y estos niños qué hacen ?
*CHI:	xxx coches . [+ NON]
*FAT:	&=q < van en coches > [/] van en coches ?
*CHI:	sí .
*FAT:	&=q sí ?
*CHI:	Juan coches .
*FAT:	&=q hay más coches ?
*CHI:	no .
*FAT:	&=q cuántos hay ?
*CHI:	uno seis .
*FAT:	&=q uno y seis ?
*FAT:	mira .
*FAT:	la nena está corriendo , Juan .
*FAT:	&=q y ahora qué hace ?
*CHI:	(l)a nena 0 [*] co(rr)iendo .
%err:	0 = está $MOR $LOS $AUXE
*FAT:	sí .
*FAT:	y ahora viene esta corriendo .
*FAT:	a ver .
%act:	pasa la hoja
*FAT:	uy .
*FAT:	fíjate .
*FAT:	&=q qué están haciendo ahora ?
*FAT:	&=q < dónde está Teo > [/] dónde está Teo ?
*CHI:	aquí .
*FAT:	&=q dónde está , Juan ?
*CHI:	otra [x 2] [*] tejeras [: tijeras] .
%err:	otra = otras $MOR $LOS $AGA
*FAT:	otras tijeras , sí . [+ COR]
*FAT:	&=q qué hacen con las tijeras ?
*CHI:	co(r)tar .
%err:	$VALIDROOT
*FAT:	cortar . [+ ADS]
@Situation:	Por la mañana , jugando con FAT , MOT , TI1 , TI2 en el salón
*FAT:	&=q el qué cortan ahora ?
*FAT:	mira lo que están cortando .
*CHI:	papel .
*FAT:	cotan papel .
*FAT:	&=q y qué hacen con el papel ?
*FAT:	fíjate .
*FAT:	&=q hacen +..?
*CHI:	++ (mu)ñecos .
*FAT:	muñecos .
*FAT:	sí .
*FAT:	hacen muñecos de papel .
*FAT:	uy@i .
*FAT:	y mira .
*FAT:	&=q qué es eso ?
%par:	señala
*FAT:	&=q qué es eso ?
*CHI:	un g(r)ifo .
*FAT:	no: .
*FAT:	no es un grifo .
*FAT:	es un +...
*CHI:	xxx .
*FAT:	no .
*FAT:	es un +...
*CHI:	xxx .
*FAT:	es que está muy mal el dibujo .
*FAT:	es un teléfono .
%act:	pasa la hoja
*CHI:	(tele)fono . [+ IMI]
*FAT:	anda .
*FAT:	mira lo que pasa .
*FAT:	mira .
*FAT:	lo tienen aquí .
*MOT:	&=q a qué juegan ahí , Juan ?
*MOT:	&=q dónde están jugando ?
*CHI:	0 [*] barcos .
%err:	0 = con $SYN $LOS
*MOT:	&=q con barcos ?
*MOT:	&=q y dónde los ponen a navegar ?
*CHI:	ahí .
*MOT:	&=q dónde es ahí ?
*MOT:	&=q qué es esto ?
%par:	señala
*CHI:	un xxx . [+ NON]
*MOT:	&=q qué es esto , cariño ?
*CHI:	xxx barcos . [+ NON]
*MOT:	muchos barcos .
*MOT:	&=q y dónde van navegando ?
*MOT:	mira .
*MOT:	&=q por dónde ?
*MOT:	&=q qué es esto ?
*MOT:	&=q qué es esto de aquí ?
*MOT:	&=q un ángel ?
*CHI:	xxx .
*CHI:	u@x [/] u(n)a xxx . [+ NON]
*MOT:	&=q una ?
*CHI:	u@x [/] u(n)a xxx . [+ NON]
*CHI:	u(n)a [x 2] xxx . [+ NON]
*MOT:	mira [x 3] .
*MOT:	&=q y qué han echado aquí también ?
*MOT:	mira .
*MOT:	con los barcos .
*MOT:	&=q a quién echan ?
*CHI:	un peces [*] .
%err:	peces = pez $MOR $ADD $AGA
*MOT:	&=e un pez !
*CHI:	un pez nada .
*MOT:	un pez que nada .
*FAT:	&=q ha dicho un pece , no ?
%add:	MOT
*MOT:	0 .
%par:	mueve la cabeza ; sí
*MOT:	&=q y dónde nada ?
*MOT:	en la +...
*MOT:	como Juan .
*MOT:	&=q dónde se baña Juan ?
*CHI:	ahí .
*MOT:	en la bañera .
*MOT:	mira .
*MOT:	lo echan al pez en la bañera .
*MOT:	pobre .
*MOT:	&=q y ahora qué va a pasar ?
*MOT:	están todos jugando .
*MOT:	&=q a que sí ?
*CHI:	todo [*] ju(g)ando . [+ IMI]
%err:	todo = todos $MOR $LOS $AGA
*MOT:	están todos jugando .
%act:	intenta pasar de hoja
*CHI:	&=e yo !
*CHI:	(a)hora yo .
*MOT:	&=q ahora tú ?
*CHI:	sí .
*MOT:	a ver qué más cosas hay ahí .
*MOT:	mira .
*MOT:	&=q qué es esto ?
%par:	señala
*MOT:	&=q qué es esto de aquí ?
*MOT:	&=q qué es eso , Juan ?
*CHI:	s(erv)i(ll)eta .
*MOT:	&=q una servilleta ?
*MOT:	vale .
*MOT:	una toalla .
*CHI:	u(n)a toalla . [+ IMI]
*MOT:	para limpiarse luego .
*MOT:	&=q y esto ?
%par:	señala
*CHI:	0 [*] (pe)lota .
%err:	0 = una $SYN $LOS
*MOT:	una pelota . [+ COR]
*MOT:	&=q y esto ?
%par:	señala
*CHI:	un oso .
*MOT:	un oso .
*MOT:	&=q pero sabes qué es el oso ?
*MOT:	tiene forma de oso .
*MOT:	pero es jabón para lavarse .
*CHI:	jabón 0 [*] lavarse . [+ IMI]
%err:	0 = para $SYN $LOS
*MOT:	jabón para lavarse los niños en la bañera .
*MOT:	claro .
*MOT:	pero como están jugando ahora todavía no lo echan .
*CHI:	xxx .
%com:	parece que intenta imitar la frase
*MOT:	claro .
*MOT:	no lo echan .
*MOT:	&=q pasamos la hoja a ver qué hay aquí ?
*MOT:	ah@i .
*MOT:	&=q qué ha pasado aquí ?
*MOT:	mira .
*MOT:	Juan .
*MOT:	mira .
*MOT:	&=q qué hacen todos ?
*CHI:	todos . [+ IMI]
*MOT:	mira .
*MOT:	&=q qué es esto de aquí ?
%par:	señala
*MOT:	&=q qué ha pasado por aquí ?
*CHI:	xxx .
*CHI:	&=q 0 [*] pasado ? [+ IMI]
%err:	0 = qué ha $SYN $LOS
*MOT:	&=q qué ha pasado ?
*CHI:	&=q 0 [*] pasado ? [+ IMI]
%err:	0 = qué ha $SYN $LOS
*CHI:	&=q 0 [*] pasado ? [+ IMI]
%err:	0 = 0 qué ha $SYN $LOS
*MOT:	&=q qué es esto ?
%par:	señala
*CHI:	&=q 0 [*] pasado ? [+ IMI]
%err:	0 = qué ha $SYN $LOS
*CHI:	&=q 0 [*] pasado ? [+ IMI]
%err:	0 = qué ha $SYN $LOS
*MOT:	&=q qué ha pasado ahí ?
*CHI:	&=e un pez !
*MOT:	ah@i .
*MOT:	el pez .
*MOT:	claro .
*MOT:	el pez que estaba en la bañera .
*MOT:	y ahora don@x [//] no está en la bañera .
*MOT:	&=q ahora dónde está ?
*MOT:	&=q pero dónde está el pez ?
%act:	se acerca al libro para verlo mejor
*CHI:	ahís [*] .
%err:	ahís = ahí $MOR $ADD $AGA
*MOT:	si no está aquí , Juan .
*MOT:	me has engañado .
*CHI:	&=e ahís: [*] !
%err:	ahís = ahí $MOR $ADD $AGA
*MOT:	ah@i sí .
*MOT:	está por ahí .
*MOT:	ahí hay agua .
*MOT:	mira .
*MOT:	se ha salido +...
*FAT:	es que parece un pez .
%add:	MOT
*MOT:	se ha salido el agua de la bañera y mira por dónde va ya .
*MOT:	escaleras abajo .
*MOT:	&=q y quién se ha mojado ?
*CHI:	el perro .
*MOT:	&=q el perro se ha mojado ?
*MOT:	madre+mía .
*MOT:	la que han montado estos chicos .
%act:	pasa la hoja
*MOT:	&=q y aquí qué hay ?
*CHI:	un < collar perro > [/] collar 0 [*] perro .
%err:	0 = de $SYN $LOS
*FAT:	+" collar perro dice .
%add:	MOT
*CHI:	mira .
*CHI:	e(s)tá atí: [: aquí] .
*MOT:	está aquí el perro: .
*MOT:	&=q y qué lleva el perro ?
*MOT:	&=q qué lleva el perro en la boca ?
*CHI:	(servi)lleta .
*MOT:	&=q qué es esto ?
*MOT:	no .
*MOT:	&=q en la boca qué lleva ?
*CHI:	un [*] (servi)lleta .
%err:	un = una $MOR $LOS $AGA
*MOT:	lle@x [//] tiene una servilleta encima .
*MOT:	sí .
*MOT:	&=q y aquí ?
*MOT:	&=q en la boca qué lleva ?
*MOT:	&=q qué es eso ?
%act:	se queda señalando
*CHI:	un cuento .
*MOT:	un cuento lleva en la boca .
*MOT:	&=q y qué hace ?
*MOT:	mira .
*MOT:	&=q qué hace Teo ?
*MOT:	&=q qué está haciendo Teo ?
*CHI:	a [*] pintar .
%err:	a = 0 $SYN $ADD $INFA
*MOT:	está pintando . [+ COR]
*MOT:	&=q y aquí ?
*CHI:	xxx .
*MOT:	&=q y este nene qué hace ?
*MOT:	el nene pequeñito de la casa .
*MOT:	&=q qué está haciendo ?
*CHI:	un cuento .
*MOT:	lee un cuento .
*MOT:	y [x 2] mira .
*MOT:	&=q qué hace el papá ?
*CHI:	&=q qué hace el papá ? [+ IMI]
@End
