# Supplementary material for: Comparing Different Models of the Development of Verb Inflection in Early Child Spanish
Source: PLoS One. 2015 Mar 11;10(3):e0119613. doi: 10.1371/journal.pone.0119613 (PMC4356619; doi:10.1371/journal.pone.0119613)
Supplement: S1 File — (ZIP) [file pone.0119613.s001.zip › 11103.cha]

@UTF8
@PID:	11312/c-00031753-1
@Begin
@Languages:	spa , eng
@Participants:	CHI Juan Target_Child , FAT Padre Father , MOT Madre Mother
@ID:	spa , eng|OreaPine|CHI|1;11.03|male|||Target_Child|||
@ID:	spa , eng|OreaPine|FAT|||||Father|||
@ID:	spa , eng|OreaPine|MOT|||||Mother|||
@Transcriber:	Javier , University of Nottingham
@Date:	08-JUL-2001
@Location:	Madrid
@Situation:	Por la mañana , jugando con FAT y MOT en el salón
*FAT:	ven .
*FAT:	ven , Juan .
*FAT:	vamos a hacer una casa , anda .
*CHI:	u(n)a casa .
*CHI:	xxx t(r)actores . [+ NON]
%act:	coge uno de los tractores de juguete que hay en el suelo
*FAT:	ven .
*FAT:	siéntate aquí en la manta , anda .
%act:	se sienta en la manta
*CHI:	xxx .
*FAT:	< siéntate > [/] siéntate .
*CHI:	0 [*] t(r)acto(r) .
%err:	0 = el $SYN $LOS
%act:	se sienta
*FAT:	&=q el otro tractor quieres ? [+ COR]
%act:	coge otro tractor y se lo da
*CHI:	0 [*] t(r)actor [x 2] .
%err:	0 = el $SYN $LOS
*CHI:	baum@o .
%par:	como si condujeta el tractor
*FAT:	Juan .
*FAT:	&=q < con quién estuviste ayer > [/] con quién estuviste ayer ?
*CHI:	0 [*] Papá .
%err:	0 = con $SYN $LOS
*FAT:	&=q y con quién más ?
*FAT:	&=q estuviste con la Yaya ayer ?
%exp:	yaya = granny
*FAT:	&=q estuviste con la Yaya ?
*FAT:	&=q eh@i ?
*CHI:	&=e 0 [*] Avi !
%err:	0 = con $SYN $LOS
*FAT:	&=q y con el Avi ? [+ COR]
*FAT:	&=q estuviste ayer con la Yaya y con el Avi ?
*FAT:	&=q sí ?
*FAT:	&=q < qué hace@x > [/] qué haces , Juan ?
*FAT:	a ver .
*FAT:	&=q que está roto ?
%act:	le coge el tractor a Juan de las manos
*CHI:	a correr xxx . [+ NON]
*CHI:	a correr .
*CHI:	a correr .
*FAT:	&=q quieres correr ?
*CHI:	sí .
*FAT:	&=q con los tractores ?
*CHI:	sí .
*CHI:	con los tractores . [+ IMI]
*FAT:	bueno .
*FAT:	ahora no , Juan .
*FAT:	que acabamos de desayunar .
*FAT:	hoy es el día en el que cuando nos hemos vestido resulta que no había pañales .
*FAT:	a que no había pañales hoy .
*CHI:	sí .
*FAT:	no había .
*FAT:	&=q a que no ?
*CHI:	no había . [+ IMI]
*FAT:	Juan a como los niños mayores .
*CHI:	un bañador .
*FAT:	tienes un bañador , sí .
*CHI:	sí .
*CHI:	xxx conejo . [+ NON]
*FAT:	&=q con un conejo ?
*FAT:	anda .
*FAT:	mira qué trae Mamá .
*CHI:	Teo .
*FAT:	&=q es Teo ?
*MOT:	&=q es Teo ?
%act:	trae el libro de Teo y se agacha junto a Juan , le da el libro
*MOT:	&=q lo vas a leer ?
*MOT:	&=q se lo lees a los papás ?
*CHI:	Papá [x 2] .
*CHI:	toma , Papá .
%act:	le da el libro a FAT
*MOT:	&=q < se lo dejas a > [//] uh@i xxx . [+ NON]
*CHI:	toma , Papá .
*CHI:	toma , Papá .
*MOT:	venga .
*MOT:	vamos a ver lo .
*CHI:	&=e toma , Papá !
*MOT:	&=q Papá ?
*MOT:	vale .
*FAT:	&=q sí ?
*FAT:	a ver .
*CHI:	< a ver a aver > [/] a ver . [+ IMI]
*MOT:	&=q qué hay ahí ?
*FAT:	mira .
*FAT:	< este es Teo > [/] este es Teo .
*CHI:	este es Teo . [+ IMI]
*FAT:	&=q dónde está Teo ?
*CHI:	ahí: .
*FAT:	&=q y qué hace ?
*CHI:	comer .
%err:	$VALIDROOT
*FAT:	&=q está comiendo ? [+ COR]
*CHI:	sí .
*FAT:	&=q y qué comerá , Juan ?
*FAT:	&=q qué come ?
*CHI:	(ju)días+ve(r)des .
*FAT:	&=q judías+verdes ?
*CHI:	sí .
*MOT:	&=q judías+verdes come ?
%par:	riéndose
*FAT:	muy bien .
%par:	riéndose
*FAT:	pues judías+verdes .
*MOT:	&=q y con quién está ?
*MOT:	&=q con quién está ?
*MOT:	&=q quién es este ?
%par:	señala
*CHI:	&=e Teo !
*MOT:	ese no es Teo .
*MOT:	este [x 2] es Teo .
*MOT:	&=q quién es este ?
*CHI:	Teo .
*MOT:	otro niño , &=q no ?
*MOT:	&=q un amiguito de Teo ?
*MOT:	&=q sí ?
*FAT:	&=q y también come judias+verdes el amiguito ?
*CHI:	sí .
*CHI:	xxx .
*MOT:	&=q qué hay ahí ?
*CHI:	un pedo [: perro] .
*MOT:	&=q qué ?
*CHI:	un pedo [: perro] .
*MOT:	&=q adónde está el perro ?
*CHI:	ahí .
*CHI:	allí .
%par:	señala
*MOT:	anda .
*MOT:	es verdad .
*CHI:	ahí .
*MOT:	ah@i .
*MOT:	un perro .
*FAT:	&=q y qué hace el perro , Juan ?
*CHI:	guau@o [x 2] .
%par:	imita el perro
*FAT:	sí .
*FAT:	&=q pero qué está haciendo ahí ?
*FAT:	&=q está: corriendo ?
*CHI:	0 [*] co(rr)iendo . [+ IMI]
%err:	0 = está $SYN $LOS
*FAT:	&=q está corriendo ?
*CHI:	sí .
*FAT:	&=q ah@i , sí ?
*CHI:	xxx .
*FAT:	&=q cómo ?
*FAT:	&=q qué has dicho ?
*CHI:	mira .
*CHI:	< tiene manos > [/] tiene manos .
*MOT:	tiene manos .
*FAT:	&=q tiene manos ?
*MOT:	tiene manos .
*MOT:	&=q y qué más tiene , eh@i ?
*CHI:	mamá [/] (l)a mamá 0 [*] Teo .
%err:	0 = de $SYN $LOS
*CHI:	0 [*] mamá 0 [*] Teo .
%err:	0 = la $SYN $LOS ; 0 = de $SYN $LOS
*MOT:	&=q la mamá de Teo ? [+ COR]
*MOT:	&=q dónde está la mamá de Teo ?
*CHI:	ahí .
*MOT:	ese es Teo .
*MOT:	pero su mamá todavía no está .
*CHI:	xxx mamá . [+ NON]
*CHI:	0 [*] se(ñ)ora .
%err:	0 = una $SYN $LOS
*MOT:	una señora . [+ COR]
*FAT:	&=q una señora ?
*CHI:	ot(r)a se(ñ)ora .
*MOT:	otra señora .
*FAT:	otra señora .
*CHI:	otra .
*CHI:	sí .
*CHI:	otra [x 2] se(ñ)ora .
*MOT:	otra señora que se va de la tienda ya &=q verdad ?
*MOT:	fue a comprar y se va .
*MOT:	&=q a que sí ?
*CHI:	&=e un señor !
*MOT:	&=q un señor ?
*CHI:	sí .
*FAT:	&=q y qué hace ese señor ?
*FAT:	&=q qué hace ?
%par:	señala sobre el libro
*CHI:	0 [*] comiendo .
%err:	0 = está $SYN $LOS $AUXE
*MOT:	&=q está comiendo ?
*FAT:	&=q qué come ?
*CHI:	(ju)días+ve(r)des .
*FAT:	&=q judías+verdes también ?
*CHI:	sí .
*MOT:	pero bueno , judías+verdes .
@Situation:	Por la mañana , jugando con FAT y MOT en el salón
*FAT:	bueno .
*MOT:	anda .
*MOT:	&=q y ahí dónde están ?
*FAT:	&=q qué hacen aquí ?
*CHI:	&=e tobogán !
*MOT:	tobogán .
*FAT:	&=q qué hace en el tobogán ?
*FAT:	&=q qué hace , Juan ?
*FAT:	&=q qué hace el niño ?
*CHI:	&=q qué hace el niño ? [+ IMI]
*MOT:	&=q qué hace el niño ?
*CHI:	a [*] bajar .
%err:	a = 0 $SYN $ADD $INFA
*MOT:	va a bajar , claro . [+ COR]
*MOT:	va a bajar del tobogán .
*MOT:	&=q y qué más ?
*CHI:	ahora [x 2] la nena .
*MOT:	y ahora va la nena , claro .
*MOT:	ahora le toca a la nena .
*FAT:	primero el niño y luego la nena , claro .
*MOT:	&=q y qué está haciendo la nena ?
*CHI:	0 [*] soniendo [: subiendo] .
%err:	0 = está $SYN $LOS $AUXE
*MOT:	está subiendo .
*MOT:	&=q y qué mas hay ahí en el parque ?
*MOT:	a ver .
*MOT:	&=q qué más hay ?
*FAT:	&=e mira !
*MOT:	&=q qué es esto ?
*MOT:	mira [x 2] .
*MOT:	mira aquí .
%act:	señala el libro
*CHI:	0 [*] tete [: patinete] .
%err:	0 = un $SYN $LOS
*MOT:	un patinete . [+ COR]
*FAT:	un patinete . [+ COR]
*MOT:	&=q y qué mas hay ?
*MOT:	&=q qué hay encima del patinete ?
*CHI:	0 [*] tota [: pelota] .
%err:	0 = una $SYN $LOS
*MOT:	una pelota . [+ COR]
*FAT:	mira lo que le ha pasado a Teo .
%par:	señala
*MOT:	&=e ah@i !
*FAT:	mira lo que le ha pasado .
*FAT:	&=q qué le ha pasado ahí ?
*FAT:	&=q qué le ha pasado ?
*CHI:	0 [*] daño .
%err:	0 = ha hecho $SYN $LOS
*FAT:	&=q se ha hecho daño ? [+ COR]
*CHI:	sí .
*FAT:	< &=q qué le ha pasado en el pantalón > [/] &=q qué le ha pasado en el pantalón , Juan ?
*CHI:	con la mano .
*FAT:	&=q con la mano ?
*FAT:	no .
*FAT:	&=q pero qué le ha pasado ahí en el pantalón ?
*FAT:	&=q se ha +..?
*CHI:	xxx .
*FAT:	&=q se ha +..?
*FAT:	se ha roto , Juan .
*CHI:	0 [*] ha roto . [+ IMI]
*FAT:	claro .
*FAT:	se ha roto el pantalón . [+ COR]
*FAT:	mira .
*FAT:	ahí+va .
*FAT:	&=e y aquí en la arena !
*FAT:	&=q qué hacen los niños en la arena ?
*FAT:	&=q qué es eso ?
*CHI:	un pañón [: camión] .
*FAT:	&=q y qué hace el canmión ?
*FAT:	&=q qué hace el camión ?
*CHI:	sí .
*FAT:	&=q qué hace ?
*MOT:	0 .
%act:	se levanta y sale del salón
*CHI:	&=e Mamá !
*FAT:	ahora viene .
*FAT:	&=q qué hace el camión , Juan ?
*CHI:	a [*] correr .
%err:	a = 0 $SYN $ADD $INFA
*FAT:	corre , sí . [+ COR]
*FAT:	&=q pero < qué pero qué > [/] qué lleva ?
*CHI:	(l)a pala .
*FAT:	&=q lleva una pala ?
*FAT:	&=q y qué más lleva el camión ?
*CHI:	xxx .
*MOT:	0 .
%act:	vuelve y se sienta junto a Juan
*FAT:	&=e mira !
*FAT:	&=q qué hay aquí , Juan ?
*CHI:	una ca(rret)illa .
*FAT:	&=e una carretilla !
*MOT:	&=e una carretilla !
*CHI:	la carretilla .
*FAT:	muy bien .
*CHI:	la careti:lla .
*FAT:	&=q y el nene con qué juega ?
*CHI:	0 [*] la pala .
%err:	0 = con $SYN $LOS
*FAT:	con una pala . [+ COR]
*CHI:	0 [*] cubo .
%err:	0 = un $SYN LOS
*FAT:	un cubo .
*FAT:	&=q < y a@x> [/] y aquí la nena ?
*FAT:	con un rastrillo .
*CHI:	0 [*] un rastrillo . [+ IMI]
%err:	0 = con $SYN $LOS
*FAT:	&=e hala@i qué tienda !
%act:	ha pasado la página
*FAT:	&=q qué hay en la tienda ?
*FAT:	&=q qué hay ?
*CHI:	tijeras .
*FAT:	&=q hay tijeras ?
*FAT:	&=q dónde están ?
*CHI:	&=e mira !
%par:	señala
*FAT:	ah@i , sí .
*FAT:	ahí están las tijeras .
*FAT:	&=q y para qué sirven ?
*FAT:	otra vez .
%add:	MOT
%par:	riéndose
*FAT:	&=q para qué sirven las tijeras ?
*CHI:	pa(ra) cortar .
*FAT:	&=q para cortar qué ?
*CHI:	señora .
*FAT:	para cortar la señora , claro .
*FAT:	&=q y qué más ?
*FAT:	&=q a Juan qué le cortamos con las tijeras ?
*FAT:	&=q qué le cortamos con las tijeras a Juan ?
*CHI:	la cabeza .
%act:	setoca la cabeza
*FAT:	el pelo de la cabeza . [+ COR]
*FAT:	&=q sí ?
*FAT:	&=q quién te lo corta el pelo de la cabeza ?
*CHI:	0 [*] señora .
%err:	0 = una $SYN $LOS
*FAT:	&=q una señora ? [+ COR]
*CHI:	0 .
%act:	pasa la página
*FAT:	&=e ah@i !
*FAT:	mira .
*FAT:	&=q qué hay aquí ?
*FAT:	&=q qué tiene el niño ?
*CHI:	0 [*] gorro .
%err:	0 = un $SYN $LOS
*FAT:	un gorro . [+ COR]
*FAT:	sí: .
*FAT:	&=q y aquí qué hay ?
*CHI:	a [*] cenar [*] .
%err:	a = 0 $SYN ADD $INFA
*FAT:	&=q va a cenar el niño ? [+ COR]
*FAT:	&=q eh@i ?
*FAT:	&=q va a cenar ?
*CHI:	sí .
*FAT:	qué bien .
*FAT:	y mira .
*FAT:	&=q qué han hecho aquí ?
*CHI:	0 [*] cortando papeles .
%err:	0 = están $SYN $LOS $AUXE
*FAT:	cortando papeles .
*FAT:	&=q y qué han hecho cortando papeles ?
*FAT:	mira .
*FAT:	&=q son +..?
*CHI:	++ (mu)ñecos .
*FAT:	chicos .
*FAT:	sí .
*MOT:	muñecos .
*FAT:	muñecos .
*CHI:	(mu)ñecos .
*FAT:	muñecos de papel , sí .
*FAT:	&=e hala@i !
*FAT:	&=q y ahora qué hacen ?
*CHI:	xxx .
*MOT:	están echando el pez en la bañera .
*FAT:	&=q y qué hay aquí en la bañera ?
*CHI:	xxx .
%par:	está tosiendo a la vez que habla
*FAT:	&=q qué hay ?
*CHI:	un grifo .
*FAT:	un grifo , sí .
*FAT:	&=q y está saliendo el +..?
*CHI:	++ agua .
*FAT:	agua .
@Situation:	Por la mañana , jugando con FAT y MOT en el salón
*FAT:	&=q y qué hace el niño ?
*CHI:	mete la mano .
*FAT:	&=q mete la mano ?
*CHI:	< (o)t(r)o barco > [/] ot(r)o barco .
*MOT:	tiene un barco .
*CHI:	otro barco .
*FAT:	otro barco , sí .
*CHI:	&=e un pez !
*FAT:	&=q y qué hace el pez ?
*CHI:	un pez .
*FAT:	&=q y qué hace el pez ?
*CHI:	nada .
*FAT:	&=q nada ?
*FAT:	&=q y la niña qué hace ?
*FAT:	&=q eh@i ?
*FAT:	&=q qué hace la niña ?
*CHI:	correr .
%err:	$VALIDROOT
*FAT:	uy@i .
*FAT:	no corre .
*FAT:	se está mirando en un espejo .
*FAT:	&=q Juan se mira en un espejo alguna vez ?
*CHI:	sí .
*FAT:	&=q te miras alguna vez en un espejo ?
*CHI:	sí .
*FAT:	&=q y qué dices ?
*FAT:	mira .
%act:	pasa de página
*FAT:	&=q < qué ha pasado aquí > [/] qué ha pasado aquí ?
*CHI:	0 [*] echando agua .
%err:	0 = están $SYN $LOS $AUXE
*FAT:	&=q están echando agua ? [+ COR]
*MOT:	se ha salido toda de la bañera .
*FAT:	mira .
*FAT:	menos mal que un pez está en la pecera .
*FAT:	&=q y qué hace el niño ?
*CHI:	&=e hala@i !
*FAT:	&=q qué pasa ahora ?
*FAT:	&=q qué pasa ahora , Juan ?
*CHI:	Papá .
*FAT:	es Papá sí .
*FAT:	&=q qué hace Papá ?
*CHI:	0 .
%com:	no contesta
*FAT:	&=q qué hace Papá ?
*CHI:	un bañador .
*MOT:	&=q tiene un bañador ?
*FAT:	&=q qué están haciendo en el suelo , Juan ?
*CHI:	u(n)a pama [: cama] .
*FAT:	&=q una cama están haciendo ?
*CHI:	xxx tota [: pelota] . [+ NON]
*FAT:	una cama , sí .
*MOT:	y una pelota .
*CHI:	xxx .
*FAT:	&=q y el niño qué hace ?
*FAT:	&=q qué hace Teo ?
*CHI:	&=q qué hace Teo ? [+ IMI]
*CHI:	un gorro [x 2] .
*FAT:	&=q eh@i ?
*MOT:	un gorro aquí .
%par:	señala
*MOT:	&=q verdad ?
*MOT:	un gorro .
*FAT:	&=q y qué hace Teo , Juan ?
*CHI:	(es)tá pintar [*] .
%err:	pintar = pintando $MOR $SUB $ROOT
*MOT:	&=q está pintando ? [+ COR]
*CHI:	esta pintando . [+ IMI]
*MOT:	está pintando .
*MOT:	&=q y este quién es ?
*CHI:	Teto [: Teo] .
*MOT:	&=q y qué lleva aquí encima ?
*CHI:	0 [*] otalla [: toalla] .
%err:	0 = una $SYN $LOS
*MOT:	una toalla .
*MOT:	pues vaya .
*CHI:	&=e hala@i !
*MOT:	hala@i .
*MOT:	&=q qué está pasando ahí ?
*MOT:	&=q qué ha pasado con Teo ?
*MOT:	&=q cómo está ?
*FAT:	como está todo el cuento con chuches .
*MOT:	&=q eh@i ?
*FAT:	está todo el cuento con cucherías .
*CHI:	chuches .
*MOT:	sí .
*MOT:	ha estado comiendo chucherías y mira ahora lo que le pasa .
*MOT:	está malito .
*CHI:	malito . [+ IMI]
*MOT:	está malito .
*MOT:	está vomitando .
*CHI:	vomitando . [+ IMI]
*MOT:	está vomitando , sí .
*FAT:	mira .
*FAT:	&=q y aquí qué hace el nene ?
*CHI:	(un)a casa .
%err:	0 = V $SYN $LOS
*MOT:	&=q está dibujando una casa ?
*CHI:	sí .
*MOT:	mira .
*MOT:	ahora están malitos los dos .
*MOT:	mira [x 2] .
*MOT:	&=q qué les duele ?
*MOT:	&=q les duele +..?
*MOT:	&=q < dónde se tocan > [/] dónde se tocan ?
%act:	le toca la tripa a Juan
*CHI:	(l)a ba(rr)iga . [+ IMI]
*MOT:	la barriga .
*MOT:	&=q y sabes por qué se la tocan ?
*CHI:	&=e < un coche un coche > [/] un coche !
*MOT:	porque les duele .
*MOT:	&=q dónde [x 2] hay un coche ?
*CHI:	ahí .
*FAT:	aquí , mira .
*CHI:	ama(r)illo .
*FAT:	es amarillo , sí .
*FAT:	&=q qué hace el coche ?
*CHI:	pi@o [x 2] .
*FAT:	&=q cómo hace el coche ?
*FAT:	a ver .
*CHI:	pi@o [x 10] .
*FAT:	hala@i .
*FAT:	ya se ha acabado .
*MOT:	mira .
*CHI:	ahora yo .
*FAT:	y colorín+colorado este cuento +//.
*CHI:	ahora yo .
*FAT:	&=q ahora tú ?
*FAT:	a ver .
*FAT:	cuénta selo a Mamá .
*MOT:	a ver .
*MOT:	&=q me lo cuentas ?
*FAT:	&=q se lo cuentas a Mamá ?
*MOT:	ven aquí .
*MOT:	siéntate aquí y me lo cuentas .
*FAT:	venga .
*FAT:	siéntate aquí .
*MOT:	aquí venga .
*MOT:	va .
*MOT:	&=q a ver qué pasa ?
*MOT:	cuénta me .
*MOT:	&=q qué es lo que pasa ?
*MOT:	cuénta melo .
*MOT:	presénta me quién hay aquí .
*CHI:	0 .
%act:	se queda mirando hacia la cámara
@Situation:	Por la mañana , jugando con FAT y MOT en el salón
*MOT:	Juan .
*MOT:	&=q qué vas a hacer ?
*CHI:	0 .
%act:	se pone de pie y viene hacia FAT , que está colocando la cámara
*MOT:	eh@i [x 2] .
*MOT:	&=q < dónde vas > [/] dónde vas , Juan ?
*CHI:	0 .
%act:	tropieza
*MOT:	cuidado que te caes .
*CHI:	&=e Juan [x 2] !
%act:	se está observando en la pantallita de la cámara
*FAT:	&=q está ahí Juan ?
*CHI:	Mamá Juan .
%com:	se ve a MOT en el centro de la imagen y a Jua a un lado
*FAT:	sí .
*CHI:	Papá Juan .
*CHI:	Mamá .
*FAT:	di le hola a Mamá .
*FAT:	di le hola .
*CHI:	hola , Mamá .
*FAT:	ay@i .
*FAT:	ya no está Juan .
*FAT:	&=q dónde está Juan ?
*FAT:	&=q dónde está Juan ?
*CHI:	&=e ahí !
*FAT:	claro .
*FAT:	&=q qué es eso , Juan ?
*FAT:	&=q qué es eso de ahí ?
*FAT:	&=q qué es eso ?
*CHI:	xxx .
*FAT:	&=q qué es eso ?
*FAT:	< una (.) cámara > [/] una cámara .
*FAT:	&=q qué es eso ?
*FAT:	una +...
*CHI:	++ una pámara [: cámara] . [+ IMI]
*FAT:	una cámara .
*FAT:	venga .
*FAT:	no [x 5] .
%act:	coge a Juan del brazo , que había logrado mover un poco la cámara
*FAT:	no se toca .
*FAT:	no se toca nada .
*FAT:	no se toca nada , Juan .
*MOT:	Juan .
*MOT:	siéntate y enséña me el libro .
*FAT:	venga .
*FAT:	enséña le a Mamá el libro .
*FAT:	&=q te voy haciendo una casa mientras tanto ?
*FAT:	&=q eh@i ?
*FAT:	&=q te voy haciendo una casa mientras tanto ?
*CHI:	0 .
%act:	coge el libro y se acerca a MOT
*MOT:	a ver .
*MOT:	venga , Juan .
*MOT:	está del revés .
*MOT:	colóca lo bien .
*CHI:	0 [*] revés [x 2] . [+ IMI]
%err:	0 = del $SYN $LOS
*FAT:	claro [x 2] .
*MOT:	está del revés , sí .
*MOT:	así .
%act:	se lo coloca bien
*MOT:	a ver .
*MOT:	&=q qué pasa ahí ?
*MOT:	&=q dónde están ?
*CHI:	ahí [x 2] .
*MOT:	&=q qué hay ahí ?
*CHI:	papeles .
*MOT:	&=q papeles ?
*CHI:	sí .
*MOT:	&=q y qué más ?
*FAT:	&=q qué hacen ?
*CHI:	0 .
%act:	da patadas al libro
*FAT:	oye .
*FAT:	&=q con el pie ?
*MOT:	no , Juan .
*FAT:	&=q qué hace Andros ?
%exp:	Andros = nombre del perro del vecino
%com:	se oye al perro ladrar en la calle
*FAT:	&=q qué hace Andros , Juan ?
*FAT:	el perro .
*FAT:	&=q qué hace el perro ?
*CHI:	guauguau@o .
%par:	imita el ladrido del perro
*FAT:	ya .
*FAT:	&=q pero cómo se llama eso ?
*CHI:	And(r)os .
*FAT:	sí .
*FAT:	&=q qué hace Andros ?
*FAT:	&=q qué hace ?
*FAT:	está +...
*CHI:	comiendo .
*FAT:	no .
*FAT:	no está comiendo .
*FAT:	está +...
*CHI:	And(r)os .
*FAT:	la@x +...
*FAT:	la::dran::do .
*CHI:	lad(r)ando [x 2] . [+ IMI]
*CHI:	&=e oy@i , mira !
*CHI:	la luna .
%act:	señala el libro
*CHI:	una luna .
*MOT:	&=e una luna tiene ese niño !
*MOT:	pero bueno .
*CHI:	xxx .
*MOT:	&=q < qué hace qué hace > [/] qué hace Teo con la luna ?
*MOT:	porque es Teo quien tiene la luna .
*MOT:	mira [x 2] .
*MOT:	&=q lo ves ?
*FAT:	&=q qué hace Teo con la luna , Juan ?
*CHI:	ahí .
*MOT:	&=q qué hace ahí con la luna Teo ?
*CHI:	ahí . [+ IMI]
*CHI:	0 .
%act:	le da un manotazo a la casa que está construyendo FAT con las piezas de tipo Lego
*FAT:	pero bueno .
*FAT:	estoy haciendo unas escaleras .
*FAT:	&=q te gustan las escaleras ?
*CHI:	no , mía .
*FAT:	&=q tú las vas a hacer ?
*CHI:	xxx .
*FAT:	&=q a ver cómo las haces ?
*MOT:	&=q dónde las pones ?
*CHI:	0 .
%act:	intenta colocar dos piezas juntas
*MOT:	es que se pone muy mal , Juan .
*MOT:	&=q te ayudo ?
*CHI:	sí .
*MOT:	ya , toma .
*MOT:	&=q y ahora dónde quieres poner la ?
*MOT:	&=q aquí las ponemos ?
*CHI:	xxx .
*MOT:	&=q te ayudo otra vez ?
*FAT:	&=q qué es eso ?
*CHI:	xxx .
*CHI:	xxx coche . [+ NON]
*CHI:	quiero el coche .
*FAT:	&=q qué quieres , el coche ?
*CHI:	xxx .
@Situation:	Por la mañana , jugando con FAT y MOT en el salón
*FAT:	&=q hacemos [x 2] un garage ?
*CHI:	un garage . [+ IMI]
*FAT:	&=q sí ?
*CHI:	coches [/] de coches .
*FAT:	&=q dónde hay más ?
*CHI:	ahí .
%act:	está de pie con un juguete en cada mano
*FAT:	cógelos .
*MOT:	&=q me lo das ?
*CHI:	0 .
%act:	le coloca los juguetes a MOT sobre la cabeza
*MOT:	&=q < qué haces qué haces > [/] qué haces ?
*CHI:	uh@i .
%act:	mueve el coche sobre la cabeza de MOT y luego abraza a MOT
*FAT:	&=q por dónde va el coche , Juan ?
*FAT:	&=e uy@i !
*MOT:	pero bueno .
*MOT:	&=q qué haces con Mamá ?
*MOT:	&=q eh@i ?
*MOT:	&=q un cariñito ?
*MOT:	&=q me vas a dar un abrazo ?
*MOT:	&=q cantamos ?
*CHI:	sí .
%act:	se queda sentado sobre las piernas de MOT
*MOT:	&=q qué vamos a cantar ?
*CHI:	u(n)a casa .
*MOT:	&=q cantamos o no cantamos ?
*CHI:	un garage .
*MOT:	&=q un garage ?
*FAT:	&=q un garage ?
*MOT:	venga .
*MOT:	&=q te hace Papá un garage ?
*MOT:	&=q eh@i ?
*MOT:	&=q te hace Papá un garage ?
*MOT:	venga .
*MOT:	vamos a ver si nos hace Papá un garage .
*FAT:	el tren de Matías chu@o [x 3] .
*FAT:	corre por las vías chucuchucuchu@o .
*MOT:	&=q qué haces , cariño ?
*FAT:	mira .
*FAT:	la entrada del garage .
*FAT:	&=q te gusta ?
*CHI:	sí .
*CHI:	la en(trad)a del gajare [: garage] . [+ IMI]
*FAT:	&=q a ver ?
*CHI:	0 .
%act:	mete su coche por la entrada que acaba de hacer FAT con los Legos
*FAT:	sí .
*MOT:	muy bien .
*MOT:	sí entra .
*FAT:	&=q dónde están los otros coches ?
*FAT:	&=q a ver cuántos coches hay que meter en el garage ?
*CHI:	xxx .
%act:	coge dos coches del suelo
*FAT:	&=q qué hace la señora de ese coche ?
*FAT:	&=q qué hace la señora ?
*FAT:	&=q < a ver el coche a ver el coche a ver el coche > [/] a ver el coche , Juan ?
*FAT:	&=q qué hace la señora ?
*CHI:	xxx .
*FAT:	&=q qué hace la señora ?
*MOT:	por ahí entra .
*MOT:	por ahí .
*FAT:	&=q eh@i ?
*FAT:	&=q qué hace la señora , Juan ?
*FAT:	está +...
*CHI:	++ dormiendo [*] .
%err:	dormiendo = durmiendo $MOR $SUB $REG
*MOT:	&=q está durmiendo ? [+ COR]
*MOT:	pero si va conduciendo , &=q no ?
*CHI:	sí .
*MOT:	&=q cómo va a estar durmiendo ?
*CHI:	sí (dur)miendo . [+ IMI]
*MOT:	está despierta .
*CHI:	despierta . [+ IMI]
%par:	susurra
*FAT:	&=q < qué tal conduce > [/] qué tal conduce Juan ?
*CHI:	bien .
*FAT:	&=q conduces bien ?
*CHI:	xxx .
%act:	hace un gesto con las manos
*FAT:	&=q cómo conduces ?
*FAT:	&=q a ver cómo conduces ?
*MOT:	&=q cómo te pones ?
*MOT:	&=q así ?
*CHI:	0 .
%par:	levanta los brazos
*MOT:	&=q para conducir ?
*FAT:	&=q qué más cosas haces bien ?
*FAT:	&=q sabes tocar el saxofón también ?
*FAT:	&=q sabes tocar el saxofón ?
*FAT:	&=q sí ?
*FAT:	&=q a ver cómo tocas el saxofón ?
*CHI:	0 .
%act:	coloca las manos como si toccara el saxofón
*FAT:	tutururu@o .
%par:	como si tocara el saxofón
*FAT:	&=q y la trompeta ?
*FAT:	&=q cómo se toca la trompeta ?
*FAT:	tutururu@o .
%par:	como si tocara la trompeta
*FAT:	&=q qué mas sabes tocar ?
*CHI:	xxx .
%par:	con la mano en la boca
*FAT:	&=q la tompeta ?
*FAT:	sí .
*FAT:	&=q qué más ?
*CHI:	xxx .
%par:	con la mano en la boca
*MOT:	&=q la trompeta ?
*MOT:	&=q y qué más , cariño ?
*CHI:	0 .
%act:	se pone de pie y vuelve a abrazar a MOT
*MOT:	pero Juan .
*FAT:	ay@i qué modosito está hoy .
*MOT:	está pendiente .
%add:	FAT
*MOT:	sabe que está puesto .
%add:	FAT
*MOT:	sabe que la cámara .
%add:	MOT
*MOT:	sí .
%add:	FAT
*FAT:	pues si quieres lo dejamos .
%add:	MOT
*MOT:	&=q qué pasa , mimitos ?
*MOT:	&=q qué te pasa ?
*MOT:	&=q cantamos a la luna ?
*CHI:	sí .
*MOT:	venga .
*MOT:	luna lu@x .
*CHI:	0 .
%act:	se separa de MOT
*MOT:	&=q no le cantamos a la luna ?
*CHI:	quero [*] un coche en el garage .
%err:	quero = quiero $MOR $LOS $REG
*FAT:	mira qué bien están los coches en el garage , Juan .
*FAT:	&=q qué hacemos ?
*MOT:	hala@i qué garaje más grande .
*FAT:	fíjate .
*FAT:	probamos a ver si cabe un tractor también .
*CHI:	sí .
*FAT:	venga .
*FAT:	trae un tractor .
*MOT:	pero uno pequeñito .
*MOT:	&=q dónde están los pequeñitos ?
*FAT:	el pequeño .
*FAT:	< está ahí > [/] está ahí el pequeño .
%par:	señala
*MOT:	mira .
*MOT:	&=q este ?
*MOT:	este no va a caber &=q eh@i ?
*CHI:	un [*] papeño [: pequeño] .
%err:	un = uno $MOR $LOS $AGA
*FAT:	este no cabe &=q verdad ?
*FAT:	tenemos que cambiar la entrada del garage porque si no no cabe el tractor .
*FAT:	< a ver > [/] a ver .
*CHI:	&=e ahora sí !
*MOT:	ahora sí .
*MOT:	a ver si cabe ahora .
*MOT:	sí .
*MOT:	ahora casi [x 2] .
*CHI:	xxx .
*CHI:	ahora el grnade .
%act:	coge un tractor enorme del suelo
*MOT:	el grande no cabe , Juan .
*FAT:	el grande no cabe .
%par:	riéndose
*MOT:	el grande no cabe ahí .
*MOT:	mira .
*MOT:	ni [x 3] para entrar < ni para llen@x > [//] ni para terminar de meter se .
*FAT:	el grande no cabe , Juan .
*FAT:	no [x 3] .
*FAT:	que rompes todo el garage .
*MOT:	no cabe .
*CHI:	sí cabe .
@Situation:	Por la mañana , jugando con FAT y MOT en el salón
*MOT:	no cabe , hombre .
*CHI:	ese chitititito [: chiquitito] .
%act:	coge otro más pequeño
*MOT:	ese chiquitito sí .
*FAT:	hombre , relativamente , la verdad .
*CHI:	ese chitititititito [: chiquitito] .
*FAT:	tenemos que hacer una [x 2] puerta .
*MOT:	ahí cabe .
*CHI:	ahí cabe . [+ IMI]
*CHI:	toma , mamá .
%act:	le da un tractor
*MOT:	&=q el qué ?
*CHI:	a correr .
*FAT:	a correr . [+ ADS]
%par:	riéndose
*FAT:	xxx .
*MOT:	venga .
*CHI:	a correr . [+ IMI]
%act:	arrastra el tractor grande por el suelo
*MOT:	vale .
*MOT:	venga .
*MOT:	va .
*MOT:	desde aquí .
*MOT:	eh@i .
*MOT:	desde aquí .
%act:	aparta algunas piezas de tipo Lego
*MOT:	venga .
*CHI:	xxx .
*MOT:	venga .
*MOT:	a ver .
*MOT:	preparados .
%exp:	preparados (listos ya) = ready (steady go)
*MOT:	ponte ahí .
*CHI:	listos ya .
*MOT:	venga .
*MOT:	ponte aquí .
*MOT:	preparados .
*MOT:	listos .
*CHI:	0 .
%act:	sale corriendo en la dirección incorrecta
*MOT:	&=e venga !
*MOT:	que voy .
*MOT:	venga .
*MOT:	preparados listos &=e ya !
%act:	lanza el tractor pequeño hacia la cocina
*CHI:	&=e eh@i !
*FAT:	&=e hala@i !
*MOT:	ahora te toca .
*CHI:	0 .
%act:	se acerca a MOT y lanza el tractor grande en la misma dirección que ha lanzado MOT el pequeño
*MOT:	bien .
%par:	aplaude
*MOT:	casi [x 2] me adelantas .
*CHI:	&=e toma !
*MOT:	&=q me toca otra vez ?
*CHI:	0 .
%act:	le da el tractor pequeño
*MOT:	venga .
*MOT:	los dos a la vez .
*MOT:	preparados +...
*CHI:	listos ya .
*MOT:	&=e ya !
%act:	lanzan los tractoes
*CHI:	oh@i .
%act:	está recogiendo los tractores
*MOT:	&=q < qué ha pasado > [/] qué ha pasado ?
*MOT:	xxx .
%com:	los tractores hacen mucho ruido sobre el suelo
*MOT:	&=q dónde ha llegado ?
*CHI:	a la p(u)e(r)ta .
*MOT:	&=q a la puerta ?
*MOT:	no creo .
*MOT:	xxx .
%com:	los tractores hacen mucho ruido sobre el suelo
*MOT:	&=e ah@i !
*MOT:	que se chocan .
*CHI:	0 [*] chocan [x 2] . [+ IMI]
%err:	0 = se $MOR $LOS $PREFIX
*CHI:	uy@i .
%act:	viene empujando el tractor hasta la alfombrita sobre la que están sentados FAT y MOT
*FAT:	mira , Juan .
*FAT:	ya he terminado el garage .
*FAT:	mira .
*CHI:	ya . [+ IMI]
*CHI:	el garage . [+ IMI]
*MOT:	a ver si entra ahora .
*MOT:	mira a ver si entra .
*MOT:	pi@o [x 2] .
*FAT:	a ver .
*FAT:	&=e hala@i !
*MOT:	uy@i .
*MOT:	casi [x 2] que no entra .
*MOT:	yo creo que sí .
*MOT:	oh@i .
*MOT:	que yo creo que no entra .
*FAT:	entonces lo subimos un poquito más .
*MOT:	que no entra todavía .
*CHI:	no entra (toda)vía . [+ IMI]
*MOT:	todavía no entra .
*MOT:	mecachis .
*CHI:	(me)cachis . [+ IMI]
*MOT:	ahora ya sí .
*MOT:	mira , Juan .
*MOT:	ahora ya sí .
*FAT:	&=e hala@i !
*CHI:	&=e ent(r)ó !
*MOT:	&=e entró !
*CHI:	a casa xxx . [+ NON]
*FAT:	&=q a casa ?
*FAT:	&=q dónde vas ?
*CHI:	0 .
%act:	aplasta con el tractor grande el garage que acababa de construir FAT
*MOT:	0 .
%par:	se ríe
*MOT:	&=e ese no entra , Juan !
*CHI:	ese no ent(r)a . [+ IMI]
*MOT:	no .
*MOT:	no entra .
*MOT:	es muy grande .
*FAT:	claramente no entra .
*MOT:	Juan [x 3] .
*FAT:	Juan .
*MOT:	lo estás destrozando .
%par:	riéndose
*MOT:	pero qué borrico eres .
%exp:	borrico = ass (jackass)
*FAT:	hala@i .
*MOT:	mira qué ha pasado .
*CHI:	tu@o .
%act:	aparata el tractor y corre con el por el suelo
*CHI:	&=e ah@i !
%act:	haciendo un poco el bruto golpea la mesa sobre la que está colocada la cámara
*MOT:	Juan [x 2] .
*MOT:	que < vas a > [/] vas a tirar lo .
@End
