# Supplementary material for: Comparing Different Models of the Development of Verb Inflection in Early Child Spanish
Source: PLoS One. 2015 Mar 11;10(3):e0119613. doi: 10.1371/journal.pone.0119613 (PMC4356619; doi:10.1371/journal.pone.0119613)
Supplement: S1 File — (ZIP) [file pone.0119613.s001.zip › 11107.cha]

@UTF8
@PID:	11312/c-00031754-1
@Begin
@Languages:	spa , eng
@Participants:	CHI Juan Target_Child , FAT Padre Father , MOT Madre Mother , ABU Abuela Grandmother
@ID:	spa , eng|OreaPine|CHI|1;11.07|male|||Target_Child|||
@ID:	spa , eng|OreaPine|FAT|||||Father|||
@ID:	spa , eng|OreaPine|MOT|||||Mother|||
@ID:	spa , eng|OreaPine|ABU|||||Grandmother|||
@Transcriber:	Javier , University of Nottingham
@Date:	12-JUL-2001
@Location:	Madrid
@Situation:	Por la mañana , FAT , MOT y Juan están sentados en el suelo mirando un libro antiguo con dibujos de distintos medios de transporte , y la Abuela está sentada en una silla , sin apenas intervenir
*ABU:	mira .
%act:	le muestra una foto de una revista
*CHI:	xxx .
*ABU:	no .
*MOT:	este espera [x 2] .
*MOT:	sí .
*MOT:	que ahora los buscaré .
*CHI:	xxx coche . [+ NON]
*CHI:	espera . [+ IMI]
*FAT:	a ver , Juan .
*FAT:	&=q qué hay aquí ?
*MOT:	&=e cuántas cosas !
*FAT:	&=q qué hay ?
*CHI:	comida .
*FAT:	&=q qué hay ?
*CHI:	comida .
*MOT:	&=q comida ?
*FAT:	&=q qué es eso ?
%act:	le da la revista que le estaba mirando ABU
*CHI:	&=e un barco !
*FAT:	un barco .
*FAT:	&=q y quién va en el barco ?
*CHI:	pilotos .
*FAT:	&=q los pilotos ?
*FAT:	&=q sí [x 2] ?
*FAT:	&=q y cuántos pilotos hay ?
*CHI:	uno seis ocho nueve .
*MOT:	hala@i , cuántos .
*FAT:	&=e cuántos !
*FAT:	< a ver > [/] a ver .
*FAT:	ah@i &=q y eso qué es ?
*CHI:	un t(r)actor .
*FAT:	&=q un tractor ?
*FAT:	&=q y cómo hace el tractor ?
*FAT:	a ver .
*FAT:	&=q cómo hace el tractor ?
*FAT:	oye .
*FAT:	&=q y qué viste ayer ?
*FAT:	viste una ambulancia .
*CHI:	sí .
*FAT:	&=q y cómo hacía la ambulancia ?
*CHI:	nino@o [x 3] .
*FAT:	sí .
*FAT:	&=q y esto qué es , Juan ?
%par:	señala sobre una foto de la revista
*CHI:	&=e un (a)vión !
*FAT:	un avión . [+ ADS]
*FAT:	&=q y qué hace el avión ?
*CHI:	v(u)ela .
*FAT:	&=q y cómo vuela el avión ?
*CHI:	uh@i .
%act:	separa los brazos
*FAT:	&=q sí ?
*FAT:	qué bien .
*FAT:	&=q y vuela muy alto ?
*CHI:	sí .
*FAT:	&=q y esto qué es ?
*CHI:	0 [*] etero [: helicóptero] .
%err:	0 = un $SYN $LOS
*FAT:	&=q un helicóptero ?
*CHI:	v(u)ela .
*FAT:	&=q vuela ?
*CHI:	vuela . [+ IMI]
*FAT:	&=q cuánto tiempo +//?
*CHI:	vuela . [+ IMI]
*FAT:	&=q sí ?
*CHI:	e(s)te 0 [*] un barco .
%err:	0 = es $SYN $LOS
*CHI:	ot(r)o tero [: helicóptero] .
*FAT:	&=q otro helicóptero ?
*MOT:	&=e otro helicóptero !
*CHI:	ot(r)o tero [: helicóptero] .
*FAT:	&=q y qué hace el helicóptero este ?
*CHI:	v(u)ela .
*FAT:	&=q vuela ?
*FAT:	&=q dónde está ?
*FAT:	&=q arriba o abajo ?
%act:	señala
*CHI:	v(u)ela [x 2] .
*MOT:	0 .
%par:	se ríe
*MOT:	di “Papá , no sé qué es arriba y abajo” .
*CHI:	&=e mira [x 2] !
%par:	muy contento ; señala
*FAT:	&=q qué hace ?
*CHI:	ot(r)o tero [: helicóptero] .
*FAT:	otro helicóptero .
*FAT:	< a ver > [/] a ver .
*CHI:	< a ver > [/] a ver . [+ IMI]
*FAT:	< a ver > [/] a ver .
%act:	está pasando hojas de la revista
*FAT:	&=q y aquí qué hay ?
*CHI:	ot(r)o avión .
*FAT:	&=q otro avión ?
*CHI:	sí .
*FAT:	&=q sí ?
*FAT:	&=q y cómo es el avión ?
*FAT:	&=q cómo es ?
*CHI:	v(u)ela [x 2] .
*FAT:	no .
*FAT:	&=q pero cómo es , Juan ?
*FAT:	&=q cómo es el avión ?
*FAT:	&=q es pequeño ?
%act:	coloca los dedos juntos
*FAT:	&=q es grande ?
%act:	mueve la mano con la pama abierta
*FAT:	&=q cómo es ?
*CHI:	es grande . [+ IMI]
*CHI:	es pequeño . [+ IMI]
*FAT:	es grande y es pequeño .
%par:	riéndose
%act:	sigue pasando hojas
*CHI:	a ver .
*FAT:	&=q qué hay ?
*CHI:	cosas .
*FAT:	&=q hay coches ?
*MOT:	no .
*CHI:	cosas .
*MOT:	era eso .
*FAT:	ah@i &=q hay cosas ?
*MOT:	es una tienda &=q verdad ?
*CHI:	< un coche > [/] un coche .
*FAT:	&=q hay coches ahí ?
*FAT:	toma .
*FAT:	&=q lo quieres ?
%act:	le ofrece un libro que tenía guardado aparte
*ABU:	aveces ve cosas que no vemos nosotros .
%add:	MOT
*CHI:	que no .
*FAT:	&=q lo quieres ?
*CHI:	no .
*FAT:	&=q no ?
%act:	lo vuelve a dejar aparte
*ABU:	a Juan lo que más le gusta < son las > [/] son las de los aviones y las de los peces .
*CHI:	xxx .
*FAT:	vamos a ver .
%act:	alcanza un libro abierto que se había quedado aparatado
*ABU:	0 .
%act:	sale
*FAT:	&=q y aquí qué hay , Juan ?
*CHI:	xxx .
*MOT:	&=q vas a ver esos ?
*FAT:	0 .
%act:	cierra la revista y la aparta
*MOT:	&=q qué hay ahí ?
*CHI:	xxx .
*MOT:	&=q qué cosas hay aquí ?
*CHI:	xxx .
*FAT:	&=q qué dices ?
*CHI:	xxx .
*FAT:	&=q qué es eso ?
*CHI:	(l)a pomida [: comida] .
*FAT:	&=q la comida ?
*FAT:	&=q qué comida hay ?
*FAT:	&=q a ver ?
*CHI:	comidas [x 2] .
*FAT:	&=q qué comidas ?
*FAT:	a ver .
*FAT:	enséña nos .
*CHI:	un seis ocho .
*MOT:	&=q pero qué comidas son ?
%par:	riéndose
*MOT:	a ver .
*MOT:	&=q qué es esto ?
*CHI:	(s)on pane(s) .
*MOT:	eso son panes .
*CHI:	son panes . [+ IMI]
*MOT:	panes .
*CHI:	panes . [+ IMI]
*FAT:	&=q y aquí qué hay ?
*CHI:	cosas .
*FAT:	&=q qué cosas son ?
*FAT:	a ver .
*FAT:	&=q qué es esto ?
*CHI:	(za)patillas .
*FAT:	unas zapatillas .
*FAT:	&=q y para qué sirven las zapatillas ?
*CHI:	xxx .
*FAT:	&=q cómo ?
%add:	MOT
*CHI:	xxx .
*FAT:	&=q qué más cosas hay , Juan ?
*FAT:	&=q < qué es esto > [/] qué es esto ?
*CHI:	cuentos .
*FAT:	cuentos .
*FAT:	hay cuentos .
*FAT:	&=q y esto qué es ?
*CHI:	&=e xxx !
*FAT:	&=q qué es esto ?
*FAT:	< esto es > [/] esto es una chimenea .
*CHI:	chime(n)ea . [+ IMI]
*FAT:	sirve para hacer fuego .
*CHI:	fuego . [+ IMI]
*FAT:	&=q y [x 2] esto para qué es ?
*CHI:	un e(le)fante .
*FAT:	un elefante .
*FAT:	&=q y cómo hace el elefante ?
*CHI:	tururu@o .
*FAT:	tururu@o .
%par:	riéndose
*FAT:	&=q y esto qué es ?
*CHI:	xxx .
*MOT:	eso es un pulpo .
*MOT:	mira .
*MOT:	tiene muchos brazos .
*MOT:	ay@i &=q y qué tiene en ese brazo ?
@Situation:	Por la mañana , FAT , MOT y Juan están sentados en el suelo mirando un libro antiguo con dibujos de distintos medios de transporte , y la Abuela está sentada en una silla , sin apenas intervenir
*MOT:	&=q qué tiene ahí el pulpo ?
*CHI:	la [*] gafas .
%err:	la = las $MOR $LOS $AGA
*MOT:	unas gafas .
*FAT:	unas gafas .
*FAT:	&=q y [x 2] para qué son las gafas ?
*CHI:	0 [*] poner [*] .
%err:	0 = para $SYN $LOS ; poner = fin $MOR $SUB $ROOT
*FAT:	&=q dónde se ponen ?
*CHI:	ahí .
%par:	señala en los ojos del pulpo sobre libro
*FAT:	&=q en los ojos ?
*FAT:	&=e muy bien !
*FAT:	< a ver > [/] a ver .
*CHI:	coches .
*MOT:	mira .
*MOT:	&=q y aquí qué hay ?
*MOT:	esto sí que lo conoces tú .
*CHI:	coches .
*MOT:	hay coches .
*FAT:	&=q y esto qué son ?
*CHI:	pamiones [: camiones] .
*FAT:	&=q qué es esto ?
*CHI:	xxx .
*FAT:	son [/] esto es < un coche > [//] un camión de bomberos .
*CHI:	bomberos . [+ IMI]
*CHI:	coche 0 [*] bomberos . [+ IMI]
%err:	0 = de $SYN $LOS
*FAT:	sí .
*FAT:	un coche de bomberos . [+ COR]
*FAT:	mira .
*FAT:	&=q y esto qué es ?
*CHI:	el [*] barca .
%err:	el = la $MOR $SUB $AGA
*FAT:	una barca . [+ COR]
*FAT:	&=q y esta señora qué tiene aquí ?
*CHI:	&=e 0 [*] gatito !
%err:	0 = un $SYN $LOS
*MOT:	&=e un gatito ! [+ COR]
*FAT:	&=e un gatito ! [+ COR]
*CHI:	< un gatito > [/] un gatito . [+ IMI]
*MOT:	un gatito .
*MOT:	es un gatito .
*MOT:	&=q pero ahí qué hay ?
*MOT:	&=q qué es ?
*CHI:	un gatito .
*MOT:	< un gatito > [/] un gatito , sí .
*FAT:	mira .
*FAT:	&=q y el niño que va detrás qué tiene ?
*CHI:	un gatito .
*FAT:	&=q y aquí qué tiene ?
*CHI:	un lobo .
*MOT:	un lobo .
*FAT:	un lobo .
*MOT:	&=q y dónde va montado < el carri@x > [//] el gatito ?
*MOT:	&=q qué es esto ?
*CHI:	u(n)a silla .
*MOT:	una silla .
%par:	se rie
*FAT:	una silla , claro .
*CHI:	&=e un coche !
*FAT:	un coche .
*FAT:	&=q y a dónde va el coche ?
*CHI:	a 0 [*] calle .
%err:	0 = la
*FAT:	va por la calle . [+ COR]
*FAT:	sí .
*FAT:	&=q y a dónde va ?
*FAT:	&=q va aquí ?
*FAT:	&=q a esta casa de aquí ?
*CHI:	sí .
*FAT:	por aquí , así iih@i hasta aquí .
%act:	recorre el libro con el dedo
*FAT:	&=q sí ?
*FAT:	&=q y esto qué es ?
*MOT:	mira .
*MOT:	tiene una sirena .
*CHI:	sirena . [+ IMI]
*MOT:	como el coche de la policía .
*FAT:	como la ambulancia .
*MOT:	&=q y esto ?
*CHI:	(am)bu(l)ancia . [+ IMI]
*CHI:	sirena . [+ IMI]
*MOT:	tiene una sirena ahí , sí .
*FAT:	&=q y cómo hace la sirena ?
*CHI:	nino@o .
*FAT:	nino@o [x 2] .
*FAT:	sí .
*FAT:	como la ambulancia , igual .
*FAT:	&=q y esto qué es ?
*FAT:	&=q un +..?
*CHI:	un t(r)en .
*MOT:	&=q un tren ?
*MOT:	como el que acabas de ver .
*MOT:	&=q cómo es ?
*MOT:	&=q qué es ?
*MOT:	&=q un +..?
*CHI:	un colús [: autobús] .
*MOT:	un autobús .
*CHI:	< un icito [: triciclo] > [/] un icito [: triciclo] .
*MOT:	un triciclo .
*CHI:	más cosas .
*CHI:	&=e avión !
*FAT:	&=e un avión !
*MOT:	&=e aquí también hay aviones !
*CHI:	coleteros [: helicópteros] .
*MOT:	&=e y helicópteros !
*FAT:	sí .
*FAT:	mira .
*FAT:	&=q < dónde sube Juan > [/] dónde sube Juan al avión ?
%com:	el dibujo del libro tiene una escalerita para subir al avión
*FAT:	que en noviembre se va Juan en avión .
*FAT:	&=q dónde sube Juan ?
*FAT:	&=q por dónde sube ?
*CHI:	0 [*] avión .
%err:	0 = en $SYN $LOS
*FAT:	por la escalera sube .
*FAT:	por esta escalera pun [x 4] .
*FAT:	y entra al avión .
*FAT:	se va volando hasta (.) Las Islas (.) Canarias .
*CHI:	Canarias .
*ABU:	&=q a Canarias vas a ir ?
*FAT:	sí .
%add:	ABU
*ABU:	&=q a Canarias vas a ir en noviembre ?
*ABU:	&=q y te vas a dejar aquí a la abuela ?
*ABU:	&=q te dejas aquí a la yaya y a todos los abuelos ?
%exp:	yaya = granny
*CHI:	no .
*ABU:	ah@i bueno .
*FAT:	nos los traemos en la maleta .
*CHI:	&=e un camión !
*FAT:	no , Juan .
*FAT:	mira .
*FAT:	esto sí que son trenes .
*MOT:	son trenes .
*MOT:	mira .
*MOT:	chucu@o [x 3] .
*FAT:	di les adiós .
*CHI:	adiós .
*MOT:	adiós [x 2] .
*CHI:	&=e 0 [*] camión !
%err:	0 = un $SYN $LOS
*FAT:	otro tren , melón .
*FAT:	mira .
*FAT:	y aquí hay otro .
*FAT:	mira .
*FAT:	uno dos y tres .
*CHI:	mira . [+ IMI]
*CHI:	tiene tierra .
*MOT:	tiene tierra .
*CHI:	&=e un camión !
*FAT:	sí .
*FAT:	&=q y aquí qué tiene ?
*FAT:	&=q un +..?
*CHI:	un [x 3] gato .
*MOT:	&=q un gato ?
*MOT:	&=q lo conduce un gato ?
*CHI:	xxx un gato . [+ NON]
*CHI:	< conduce > [/] 0 [*] conduce un gato . [+ IMI]
%err:	0 = lo $MOR $LOS $PREFIX
*CHI:	&=e coches !
*MOT:	más coches .
*MOT:	ah@i &=q y esto qué es ?
*CHI:	u(n)a moto .
*MOT:	&=q esto qué es , Juan ?
*CHI:	&=e una moto !
*MOT:	&=e una moto !
%par:	riéndose
*MOT:	pero esto de aquí .
*MOT:	mira .
*MOT:	&=q quién lleva ese coche ?
*MOT:	&=q o qué es esto ?
*MOT:	&=q una qué ?
*CHI:	una feria .
*MOT:	&=e no !
*FAT:	no .
*FAT:	no es una feria .
*FAT:	es una grúa .
%exp:	grúa = tow lorry
*MOT:	una grúa .
*CHI:	(l)a guba [: grúa] .
*FAT:	la grúa lleva el coche que está estropeado .
*FAT:	está roto .
*CHI:	está roto . [+ IMI]
*FAT:	claro .
*MOT:	se ha roto .
*MOT:	&=q y esto qué es ?
*CHI:	un coche .
*MOT:	&=q un coche ?
*MOT:	&=q y qué lleva ese coche ?
*CHI:	nenes .
*MOT:	&=q son nenes ?
@Situation:	Por la mañana , FAT , MOT y Juan están sentados en el suelo mirando un libro antiguo con dibujos de distintos medios de transporte , y la Abuela está sentada en una silla , sin apenas intervenir
*CHI:	< son ne > [/] son nenes . [+ IMI]
%par:	luego tose
*FAT:	ay@i , la madre .
*CHI:	&=e un coche !
*FAT:	&=q y < &=q qué lleva este qué lleva este coche > [/] qué lleva este coche aquí detrás ?
*CHI:	un ba(r)co .
*FAT:	&=q un barco ?
*CHI:	un ba(r)co .
*FAT:	&=q sí ?
*FAT:	&=q y a dónde va el barco ?
*CHI:	0 .
%com:	no contesta
*CHI:	u(n)a moto .
*FAT:	&=q y a dónde va la moto ?
*FAT:	&=q eh@i ?
*FAT:	&=q a dónde va la moto , Juan ?
*CHI:	cubús [: autobús] [x 2] .
*CHI:	cutubús [: autobús] .
*FAT:	mira .
*MOT:	es un camión .
*FAT:	un camión que lleva coches .
*CHI:	lleva coches . [+ IMI]
*FAT:	claro .
*MOT:	esos son de los que te gustan a ti , Juan .
*FAT:	cuando ve un camión de estos se pone .
%add:	MOT
*MOT:	se vuelve loco cuando va por la carretera y ve un camión de estos .
%add:	FAT
*FAT:	&=q vamos a ver otro ?
*FAT:	pero bueno .
*FAT:	&=q y qué hay aquí , Juan ?
*MOT:	&=e mira lo que hay aquí !
*CHI:	&=e un t(r)en !
*MOT:	&=q un tren ?
*MOT:	mira [x 3] lo que hay aquí .
*MOT:	&=q qué es esto ?
%act:	esta señalando claramente la "cuchara" de una excavadora
*FAT:	es una excavadora .
*CHI:	xxx .
*FAT:	excavadora , claro .
*FAT:	&=q y esto qué es ?
*FAT:	&=q un +..?
*CHI:	camión .
*FAT:	fíjate .
%add:	MOT
*FAT:	es un tractor de estos antiguos .
%add:	MOT
*CHI:	&=e un t(r)actor ! [+ IMI]
*MOT:	un tractor .
*FAT:	&=q y esto qué es ?
*FAT:	&=q un +..?
*CHI:	++ pamión [: camión] .
*FAT:	un camión .
*MOT:	un camión .
*FAT:	claro .
*CHI:	(l)a buba [: grúa] .
*FAT:	la grúa , sí .
*FAT:	&=q qué hace la grúa ?
*CHI:	0 .
%com:	no contesta
*CHI:	&=e un t(r)actor !
*FAT:	un tractor , sí .
*FAT:	&=q qué hace la grúa , Juan ?
*CHI:	0 .
%com:	no contesta
*FAT:	&=q qué hace la grúa ?
*CHI:	0 .
%com:	no contesta
*CHI:	es [x 2] 0 [*] (exc)avadora .
%err:	0 = una $SYN $LOS
*FAT:	es una excavadora , sí .
*FAT:	&=q y qué hace la excavadora ?
*CHI:	0 .
%com:	no contesta
*CHI:	ot(r)a buba [: grúa] .
*FAT:	otra grúa .
*FAT:	&=q y qué hace la grúa ?
*CHI:	u(n)a e(s)calera .
*FAT:	&=q hace una carrera ?
*CHI:	una escalera .
*FAT:	ah@i .
*FAT:	hace una escalera .
*MOT:	es que hay una escalera .
*FAT:	sí .
*FAT:	&=q y qué hace la grúa ?
*CHI:	es verde .
*FAT:	&=e es verde !
%par:	contento
*MOT:	&=e es verde !
%par:	contenta
*MOT:	&=q qué es verde ?
*MOT:	&=q a ver ?
*MOT:	&=q dónde está el verde ?
*MOT:	Juan .
*MOT:	&=q dónde está el verde ?
*MOT:	&=q qué es verde ?
*CHI:	&=e naranaja !
*MOT:	naranja .
*MOT:	muy bien .
*MOT:	naranja .
*CHI:	&=e < un t(r)actor > [/] un t(r)actor !
*MOT:	&=q un tractor ?
*FAT:	&=q y qué más hay ?
*CHI:	tiene [x 2] ruedas .
%act:	señala sobre las ruedas
*MOT:	tiene ruedas .
*CHI:	tiene [x 2] ruedas .
*MOT:	mm@i .
%par:	afirmando
*FAT:	&=q y qué más ?
*CHI:	t(r)actores [x 2] .
*FAT:	sí .
*CHI:	t(r)actores .
*FAT:	&=q y este tractor qué tiene ?
*CHI:	ruedas .
*CHI:	tiene ruedas .
*MOT:	&=q y cómo son las ruedas ?
*MOT:	&=q grandes o pequeñas ?
*CHI:	pequeñas . [+ IMI]
*CHI:	&=e t(r)en [/] un t(r)en !
%act:	lo señala
*MOT:	&=q un tren ?
*CHI:	&=e < ot(r)o t(r)en ot(r)o t(r)en > [/] ot(r)o t(r)en !
*FAT:	&=q y qué hace ?
*CHI:	e(s) rosa .
*FAT:	&=q es rosa ?
*CHI:	ver@x [/] verde .
*FAT:	&=q esto es verde , Juan ?
*FAT:	&=q de qué color es ?
*FAT:	míralo bien .
*FAT:	mira bien de qué color es .
*CHI:	amarillo [x 3] .
*FAT:	amarillo [x 2] .
*MOT:	< amarillo , sí > [/] amarillo , sí .
*CHI:	amarillo [x 2] .
*MOT:	&=q y este de qué color es ?
*CHI:	verde [x 2] .
*MOT:	&=q este ?
%par:	extrañada
*CHI:	naranja .
*MOT:	bueno .
%par:	dudando
*FAT:	bueno .
%par:	dudando
*FAT:	&=q y qué tiene dentro ?
*CHI:	arena .
*FAT:	arena .
*FAT:	&=q y qué hace con la arena , Juan ?
*CHI:	a [*] tirar [*] .
%err:	a = la $SYN $SUB $INFA
*MOT:	&=q la tira ? [+ COR]
*MOT:	&=q a dónde ?
*CHI:	ahí .
*FAT:	&=q qué hace con la arena , Juan ?
*FAT:	&=q la tira ?
*FAT:	&=q para qué ?
*FAT:	&=q qué hace con ella ?
*CHI:	0 .
%com:	no contesta
*CHI:	&=e un t(r)actor !
*FAT:	&=q de qué color es el tractor ?
*CHI:	amarillo .
*FAT:	&=q y qué hay ?
*MOT:	&=q y aquí qué lleva ?
*MOT:	&=q qué lleva ?
*CHI:	arena .
*MOT:	&=q y dónde la va a echar ?
*CHI:	ahís [*] .
%err:	ahís = ahí $MOR $ADD
*MOT:	&=q dónde ?
*MOT:	&=q en qué sitio ?
*CHI:	ahí [x 2] .
%act:	señala
*FAT:	ahí .
%par:	contento
*MOT:	ahí la echa .
*MOT:	en el suelo .
*CHI:	ahí .
*MOT:	como tú con el tuyo .
*MOT:	&=q a que sí ?
*CHI:	el tuyo . [+ IMI]
*MOT:	claro .
@Situation:	Por la mañana , FAT , MOT y Juan están sentados en el suelo mirando un libro antiguo con dibujos de distintos medios de transporte , y la Abuela está sentada en una silla , sin apenas intervenir
*MOT:	&=q tú con el tuyo también echas la arena en el suelo ?
*CHI:	sí .
*FAT:	&=q y qué haces con la arena ?
*FAT:	&=q haces +..?
*CHI:	a [*] tirar [*] 0 [*] .
%err:	a = 0 $SYN $SUB $INFA
*FAT:	&=q la tiras ?
*FAT:	&=q sí ?
*MOT:	&=q dónde la tiras ?
*CHI:	ahí .
%act:	señala sobre el libro
*FAT:	&=q en el camión ?
*MOT:	ahí .
*MOT:	en el camión .
*MOT:	claro .
*CHI:	0 .
%act:	mira hacia la calle
%com:	se oyen golpes como de una obra en la calle
*MOT:	&=q < qué suena > [/] qué suena ?
*FAT:	&=q qué suena , Juan ?
*FAT:	&=q qué suenan ?
*FAT:	&=q unos golpes ?
*CHI:	uno [*] golpes .
%err:	uno = unos $MOR $LOS $AGA
*FAT:	&=q unos golpes ?
*FAT:	mira lo que hay aquí .
*CHI:	&=e coches !
*FAT:	&=q son todos +..?
*CHI:	++ coches .
*FAT:	sí .
*FAT:	&=q pero de qué ?
*CHI:	xxx .
*FAT:	mira .
*FAT:	< están apagando > [//] &=q < qué están haciendo > [/] qué están haciendo ?
*CHI:	u(n)a casa .
*FAT:	esto es una casa , sí .
*FAT:	pero mira .
*FAT:	&=q qué hay en la casa ?
*CHI:	u(n)a p(u)e(r)ta .
*MOT:	una puerta , sí .
*FAT:	sí .
*FAT:	&=q pero qué sale por la puerta ?
*FAT:	&=q sale +..?
*MOT:	es que eso yo creo que no lo ha visto nunca en dibujo Juan , &=q verdad ?
*MOT:	fuego .
*MOT:	mira .
*MOT:	es fuego .
*FAT:	mira .
*FAT:	sale fuego .
*FAT:	&=q y < qué hacen los bomberos > [/] qué hacen los bomberos ?
*MOT:	apagan el fuego .
*MOT:	mira .
*FAT:	no [x 2] se lo digas .
%add:	MOT
*FAT:	&=q qué hacen los bomberos ?
%com:	uno de los tíos de Juan pasa un momento por el salón
*CHI:	(J)avi .
*MOT:	el Avi@c se va .
%par:	riéndose
*MOT:	&=q se va el Avi@c ?
*FAT:	ahora viene .
*MOT:	si no lo sabe .
*MOT:	esto el niño no sabe eso .
*FAT:	pero echan agua .
*FAT:	&=q qué hacen los bomberos , Juan ?
*CHI:	xxx .
*MOT:	&=q qué sale por aquí ?
*FAT:	mira .
*FAT:	es un +//.
*MOT:	&=q qué es eso que sale por ahí ?
*FAT:	es un camión de bomberos .
*CHI:	0 [*] camión 0 [*] bomberos . [+ IMI]
%err:	0 = un $SYN $LOS ; 0 = de $SYN $LOS
*FAT:	claro .
*FAT:	llevan aquí mucha agua .
*FAT:	y cuando hay fuego echan agua .
*FAT:	mira .
*FAT:	mira cómo echan agua .
*FAT:	para apagar el fuego .
*FAT:	y aquí llevan una (.) escalera .
*FAT:	una escalera grandísima .
*FAT:	claro .
*CHI:	e(s)calera (grandí)sima . [+ IMI]
*FAT:	mira .
*FAT:	y mira lo que hacen con la escalera .
*FAT:	mira .
*MOT:	tururu@o .
*FAT:	suben para rescatar a la señorita .
*MOT:	pero ahí hay una gatita en peligro .
*FAT:	sube el bombero .
*FAT:	saca la gatita y así no le pasa nada .
*FAT:	&=q y aquí que hay , Juan ?
*CHI:	xxx .
*FAT:	&=q barcos ?
*MOT:	cuántos barcos hay .
*CHI:	barcos . [+ IMI]
*CHI:	amarillo ama@x [//] marrón .
*FAT:	&=q marrón ?
*CHI:	marrón .
*MOT:	hay de muchas maneras .
*CHI:	&=e azul !
*MOT:	mira .
*MOT:	los hay grandes , pequeñitos , con vela , sin vela .
*FAT:	con motor .
*MOT:	una barquichuela .
*MOT:	mira una piragua .
*FAT:	un submarino .
*MOT:	una canoa .
*CHI:	&=e es un barco !
*FAT:	una gabarra .
*MOT:	&=q que es una gabarra ?
%add:	FAT
*FAT:	un remolque &=q no ?
*CHI:	< una bandera > [/] una bandera .
*FAT:	una bandera , sí .
*CHI:	ot(r)a bandera .
*MOT:	otra bandera .
*CHI:	ot(r)a bandera .
*MOT:	bueno .
%par:	riéndose
*MOT:	&=e mira cuántos bichitos hay aquí !
%par:	contenta
*CHI:	bichitos . [+ IMI]
*MOT:	&=e cuántos bichitos !
*MOT:	a ver si conocemos alguno .
*CHI:	un caballillo [*] .
%err:	caballillo = caballito $MOR $SUB $AGA
*FAT:	un caballillo@c , sí .
%par:	riéndose
*FAT:	un caballito .
*CHI:	0 [*] caballo [*] mar .
%err:	0 = un $SYN $LOS ; 0 = de $SYN $LOS
*FAT:	&=e un caballo de mar !
*MOT:	&=e muy bien !
*MOT:	un caballo de mar .
*FAT:	sí .
*MOT:	&=q y qué más ?
*MOT:	a ver .
*MOT:	&=q que más conocemos de ahí ?
*CHI:	pocas [: moscas] .
*MOT:	moscas .
*MOT:	muy bien .
*MOT:	&=q qué más cosas ?
*CHI:	mosca [//] otra mosca .
*MOT:	otra mosca .
*MOT:	muy bien .
*CHI:	titas [: mariquitas] [x 2] .
*MOT:	mariquita .
*MOT:	una mariquita , sí .
*MOT:	mariquita de ponpón@f &=q verdad ?
*MOT:	&=q y qué más ?
*CHI:	(mari)quita de ponpón@f . [+ IMI]
*MOT:	&=q y qué más hay ?
*MOT:	a ver .
*MOT:	&=q qué más hay ?
*CHI:	ho(r)migas .
*MOT:	&=q dónde hay una hormiga ?
*FAT:	ahí: .
*MOT:	ah@i hay una hormiga .
*FAT:	claro .
*FAT:	&=q y qué más ?
*MOT:	venga .
*MOT:	que hay otra cosa que conoces .
*CHI:	(mari)posa .
*FAT:	una mariposa .
*MOT:	muy bien .
*MOT:	una mariposa .
*MOT:	&=q y qué más hay que conoces ?
*CHI:	uvas .
%act:	señala un detalle de un dibujo pequeño
*MOT:	uvas .
*CHI:	uvas .
*FAT:	&=e dónde las ha visto !
%par:	riéndose
*MOT:	muy bien .
*MOT:	uvas .
*MOT:	a ver .
*MOT:	&=q qué más cosas conoces ?
*CHI:	na(r)anja .
*FAT:	una naranja .
*FAT:	sí .
*CHI:	naranja .
*MOT:	una naranja .
@Situation:	Por la mañana , FAT , MOT y Juan están sentados en el suelo mirando un libro antiguo con dibujos de distintos medios de transporte , y la Abuela está sentada en una silla , sin apenas intervenir
*CHI:	xxx .
*FAT:	a ver qué más hay por aquí .
*MOT:	más cosas .
*MOT:	&=e anda lo que hay aquí !
*FAT:	&=q qué hay aquí ?
*CHI:	un pez .
*FAT:	un pez .
*MOT:	un pez , sí .
*CHI:	ot(r)o pez .
*FAT:	otro pez , sí .
*FAT:	&=q y qué hacen los peces ?
*CHI:	nadan .
*FAT:	nadan , sí .
*FAT:	claro .
*FAT:	&=q y esto qué es ? [+ NON]
*CHI:	u(n)a xxx . [+ NON]
*FAT:	&=q qué es esto ?
*CHI:	un(n)a xxx . [+ NON]
*FAT:	&=q qué es esto ?
*CHI:	&=e un pájaro !
*FAT:	un pájaro .
*FAT:	&=q qué hace el pájaro ?
*CHI:	fuela [: vuela] .
*FAT:	vuela .
*MOT:	vuela .
*CHI:	vuela . [+ IMI]
*MOT:	&=q y aquí qué hay ?
*FAT:	&=q qué hay ?
*MOT:	&=q qué es eso ?
*MOT:	&=q esto qué es , Juan ?
*CHI:	&=e un búho !
*MOT:	&=e un búho !
*FAT:	&=e un búho !
*MOT:	&=q y cómo hace el búho ?
*CHI:	cu@o .
*FAT:	&=q cómo hace el búho ?
*CHI:	cu@o [x 5] .
*FAT:	cu@o [x 2] .
*FAT:	sí .
*FAT:	&=q y esto qué es ?
*FAT:	&=q qué es esto , Juan ?
*CHI:	un pájaro .
*FAT:	&=q otro pájaro ?
*FAT:	&=q y este niño qué hace ?
*CHI:	0 .
%com:	no contesta
*FAT:	&=q este niño qué hace , Juan ?
*FAT:	&=q hace [//] qué hace ?
*CHI:	xxx .
*FAT:	&=q qué hace este niño ?
*FAT:	&=q ya no te acuerdas ?
*FAT:	el año+pasado hicimos muchos tú y yo de estos .
*FAT:	hace un castillo+de+arena .
*CHI:	0 [*] ca(s)tillo+de+arena . [+ IMI]
%err:	0 = un $SYN $LOS
*FAT:	ya verás este verano .
*FAT:	al final del verano como sabes decir lo bien castillo+de+arena .
*CHI:	0 .
%par:	tose
*FAT:	ay@i .
*FAT:	&=q qué es eso ?
%act:	señala algo muy pequeño
*CHI:	u(n)a casita .
%act:	después de acerse al libro
*FAT:	una casita , sí .
*FAT:	y está muy lejos &=q verdad ?
*CHI:	muy lejos .
*FAT:	&=q dónde está ?
*CHI:	ahí .
*FAT:	ahí .
*FAT:	está en una isla .
*CHI:	&=e un t(r)en !
*FAT:	&=q un tren ?
*FAT:	&=q dónde hay un tren ?
*CHI:	ahí [x 3] .
*CHI:	abajo .
*CHI:	arriba .
*FAT:	abajo y arriba .
%par:	riéndose
*CHI:	mira .
*CHI:	un t(r)en .
*FAT:	sí .
*CHI:	ot(r)a casita .
*FAT:	&=q otra casita ?
*CHI:	(sem)áforos .
*FAT:	semáforos .
*FAT:	oye .
*FAT:	&=q y < dónde está > [/] dónde está el río , Juan ?
*CHI:	< está ahí > [/] está ahí .
*FAT:	no: .
*FAT:	por ahí pasan los coches .
*MOT:	es que es casi igual .
%add:	FAT
*CHI:	pasan 0 [*] coches . [+ IMI]
%err:	0 = los $SYN $LOS
*MOT:	mira .
*MOT:	el río va por aquí , Juan .
*CHI:	pasan 0 [*] coches . [+ IMI]
%err:	0 = los $SYN $LOS
*FAT:	no tiene acciones .
%add:	MOT
*FAT:	&=q qué hay aquí ?
*CHI:	un t(r)actor .
*FAT:	&=q un tractor ?
*FAT:	&=q otro tractor ?
*FAT:	&=q dónde hay un tractor ?
*CHI:	ahí .
%act:	señala
*FAT:	&=q dónde ?
%act:	estaba distraido
*CHI:	&=e ahí [x 2] !
*FAT:	es un carro .
*CHI:	un car(r)o . [+ IMI]
*FAT:	&=q y qué más hay ?
*CHI:	lleva [x 2] xxx . [+ NON]
*FAT:	&=q lleva +..?
*CHI:	&=e un t(r)actor !
*FAT:	&=q qué ha dicho que lleva ?
%add:	MOT
*CHI:	&=e un t(r)actor !
*ABU:	excavadoras [x 2] .
*CHI:	&=e < un t(r)actor > [/] un t(r)actor !
*FAT:	&=q lleva excavadoras ?
*MOT:	&=e un tractor ahí , claro !
*CHI:	&=e un t(r)actor !
*FAT:	un tractor .
*FAT:	&=q y qué hace el tractor ?
*CHI:	xxx .
*FAT:	&=q qué está haciendo el tractor ?
*CHI:	xxx .
*MOT:	&=q qué hace ?
*CHI:	(l)a hierba .
*CHI:	hac@x [/] hace la hierba .
*MOT:	algo con la hierba .
*FAT:	hace algo con la hierba , sí .
*CHI:	< u(n)a [x 2] ga@x u(n)a ga@x > [/] u(n)a gallina .
*FAT:	una gallina .
%par:	riéndose
*MOT:	una gallina .
*CHI:	una gallina .
*CHI:	un [x 2] cie(r)vo .
*FAT:	no: .
*MOT:	anda , un ciervo .
%par:	riéndose
*FAT:	es una cabra despeluchada .
*MOT:	la cabra la confunde .
%add:	FAT
*MOT:	como tienen los dos cuernos .
*CHI:	< una oveja > [/] una oveja .
*FAT:	una oveja .
*FAT:	&=q y qué más hay ?
*CHI:	torre [/] una torre .
*FAT:	una torre , sí+señor .
*FAT:	&=q qué más ?
*CHI:	naranjas .
*FAT:	naranjas .
*MOT:	naranjas .
*CHI:	xxx .
*FAT:	&=q enormes ?
%par:	riéndose
*FAT:	&=q qué ?
*FAT:	&=q naranjas qué has dicho ?
*FAT:	&=q qué más hay ?
*FAT:	mira .
*FAT:	&=q qué es esto ?
*CHI:	una mo(s)ca .
*MOT:	una mosca .
%par:	sorprendida
*MOT:	&=q y aquí ?
*CHI:	patitos .
*MOT:	son patitos .
*CHI:	un pato .
*CHI:	< o(tr)a gallina > [/] ot(r)a gallina .
*FAT:	&=q otra gallina ?
*CHI:	otra gallina .
*MOT:	&=q y esto ?
*CHI:	xxx .
*CHI:	o(tr)a [*] gallinas .
%err:	otra = otras $MOR $LOS $AGA
@Situation:	Por la mañana , FAT , MOT y Juan están sentados en el suelo mirando un libro antiguo con dibujos de distintos medios de transporte , y la Abuela está sentada en una silla , sin apenas intervenir
*CHI:	xxx gallinas . [+ NON]
*CHI:	(l)as gallinas .
*FAT:	las gallinas , sí .
*FAT:	&=q < que más hay > [/] qué más hay ?
*CHI:	qui@o [x 3] .
*MOT:	quíquiriqui@o .
*MOT:	es que esto es el gallo &=q verdad ?
*MOT:	esto es un gallo .
*CHI:	&=e las torres !
*FAT:	&=e bueno !
%act:	acaba de pasar la hoja del libro
*MOT:	&=q aquí qué hay ?
*FAT:	estamos en el zoo .
*CHI:	xxx zoo . [+ NON]
*FAT:	&=q qué hay en el zoo ?
*CHI:	un sievo [: ciervo] .
*FAT:	un ciervo .
*MOT:	un ciervo , muy bien .
*CHI:	&=q qué hace el ciervo ?
*MOT:	&=q cómo hace el ciervo ?
%add:	FAT
%par:	riéndose
*CHI:	xxx .
*FAT:	+" qué hace el ciervo ha dicho .
%add:	MOT
*CHI:	(ele)fantes .
*MOT:	elefantes .
*MOT:	muy bien .
*FAT:	elefantes .
*CHI:	&=e un león !
*CHI:	joh@o .
%par:	como si rugiera
*FAT:	un león .
%par:	riéndose
*FAT:	&=q y qué más ?
*CHI:	&=e un oso !
*FAT:	un oso .
*CHI:	osos .
*FAT:	&=q osos ?
*FAT:	&=q dónde está el otro oso ?
*CHI:	< e(s)tá ahí > [/] e(s)tá ahí .
*FAT:	no .
*FAT:	mira .
*FAT:	está aquí .
*FAT:	un oso panda .
*FAT:	un oso polar .
*FAT:	y un < oso > [/] oso .
*MOT:	no .
*MOT:	o sí .
*MOT:	tiene un nombre .
*FAT:	&=q oso gris ?
%add:	MOT
*CHI:	un homb(r)e .
*FAT:	oso marrón .
%add:	MOT
*MOT:	&=q oso marrón ?
%add:	FAT
*FAT:	y esto es un (.) gorila .
*MOT:	el oso pardo será .
%add:	FAT
*CHI:	gorila . [+ IMI]
*FAT:	oso pardo .
*CHI:	gorila .
*CHI:	monos [x 2] .
*FAT:	&=q < cómo hacen los monos > [/] cómo hacen los monos ?
*CHI:	uh@o [x 2] .
*CHI:	xxx .
*MOT:	&=q este [x 3] ?
%act:	señala
*CHI:	el león .
*MOT:	este no , hombre .
*MOT:	no .
*CHI:	cabra .
*MOT:	el tigre .
*FAT:	es el tigre .
*CHI:	tigre . [+ IMI]
*FAT:	oye .
*FAT:	&=q y qué está haciendo el leopardo ?
*FAT:	&=q qué hace ?
*CHI:	0 [*] du(r)miendo .
%err:	0 = está $SYN $LOS $AUXE
*FAT:	&=q < está du@x > [//] está +..?
*FAT:	&=q qué está haciendo el leopardo ?
*FAT:	&=q está [x 2] +..?
*CHI:	++ du(r)miendo .
*MOT:	&=q comiendo ?
*FAT:	está durmiendo .
*MOT:	o durmiendo .
*FAT:	está durmiendo .
*CHI:	xxx .
*FAT:	&=q y qué más ?
*FAT:	&=q qué más hay ?
*CHI:	monos [x 2] .
*FAT:	mira [x 3] .
*FAT:	&=q < y la foca > [/] y la foca qué hace ?
*CHI:	monos .
*FAT:	&=q qué hace la foca ?
*CHI:	nada .
*FAT:	mira .
*FAT:	el señor le tira el pescado para que se lo coma .
*FAT:	&=q que está haciendo la foca ?
*CHI:	&=e un pez !
*FAT:	sí .
*CHI:	un pez .
*FAT:	sí .
*FAT:	&=q y la foca qué hace ?
*FAT:	&=q qué hace la foca ?
*CHI:	leones [x 3] .
*CHI:	un servo [: ciervo] .
*FAT:	&=q un ciervo ?
%act:	se levanta y mira la cámara
*FAT:	llevamos veintiocho minutos ya .
%add:	MOT
@End
