# Supplementary material for: Comparing Different Models of the Development of Verb Inflection in Early Child Spanish
Source: PLoS One. 2015 Mar 11;10(3):e0119613. doi: 10.1371/journal.pone.0119613 (PMC4356619; doi:10.1371/journal.pone.0119613)
Supplement: S1 File — (ZIP) [file pone.0119613.s001.zip › 11115.cha]

@UTF8
@PID:	11312/c-00031756-1
@Begin
@Languages:	spa , eng
@Participants:	CHI Juan Target_Child , FAT Padre Father , MOT Madre Mother
@ID:	spa , eng|OreaPine|CHI|1;11.15|male|||Target_Child|||
@ID:	spa , eng|OreaPine|FAT|||||Father|||
@ID:	spa , eng|OreaPine|MOT|||||Mother|||
@Transcriber:	Javier , University of Nottingham
@Date:	20-JUL-2001
@Location:	Madrid
@Situation:	1 Por la tarde , MOT y Juan juegan sobre el suelo del salón con los piezas de tipo Lego , FAT apenas interviene ; (2) FAT da de merender a Juan en la cocina
@Situation:	1
@Time Start:	16:00
*CHI:	Juan [x 2] .
%act:	se ve en la pantallita de la cámara
*MOT:	&=q Juan está ahí ?
*CHI:	Juan .
%act:	está bebiendo un vaso con zumo
*MOT:	&=q ya ?
*MOT:	&=q te lo cojo ?
%act:	le quita el vaso
*CHI:	quiero fubar [: jugar] .
*MOT:	sí .
*MOT:	ahora .
*MOT:	pero termina te el zumo .
%act:	se lo vuelve a dar
*MOT:	eh@i [x 3] .
*MOT:	amiguito .
*MOT:	que se vierte .
%act:	le vuelve a quitar el vaso
*CHI:	quiero jubar [: jugar] 0 [*] casa .
%err:	0 = < con la > $SYN $LOS
*MOT:	venga .
*MOT:	vamos a hacer una casa .
*MOT:	&=q sí ?
%act:	vuelca la caja y salen todas las piezas de golpe
*CHI:	0 [*] has toto [: roto] .
%err:	0 = lo $MOR $LOS $PREFIX
%act:	a cogido un conjunto de piezas que estban encajadas
*CHI:	0 [*] has toto [: roto] tú .
%err:	0 = lo $MOR $LOS $PREFIX
*MOT:	&=q yo ?
*CHI:	sí .
*MOT:	&=q y eso ?
*CHI:	&=e mira !
*CHI:	&=e u(n)a casa !
*MOT:	&=e una casa !
*MOT:	&=q una casa es eso ?
*MOT:	&=q y se tiene de pie ?
*CHI:	&=e mira !
%act:	coloca un conjunto de piezas de pie sobre el suelo
*MOT:	venga .
*MOT:	ahora otra cosa .
*CHI:	ot(r)a cosa . [+ IMI]
*MOT:	mm@i .
%par:	afirma
*CHI:	(l)a gallina .
*CHI:	xxx .
*CHI:	hacemos u(n)a gallina .
*MOT:	&=q qué hacemos ?
*CHI:	(ha)cemos u(n)a gallina .
*FAT:	&=q una +..?
%act:	mira hacia FAT
*CHI:	++ gallina .
*MOT:	&=q qué es una gaína@x ?
%add:	FAT
*FAT:	una gallina será .
%add:	MOT
*MOT:	&=q una gallina ?
*CHI:	sí .
*MOT:	ah@i .
*MOT:	te hago una gallina .
*MOT:	pero yo ya sabes que tengo que mirar (.) para hacer lo .
%act:	coloca la caja y mira el modelo
*CHI:	&=e mira !
*CHI:	esta .
*MOT:	&=q esa gallina hacemos ?
*CHI:	sí .
*MOT:	venga .
*MOT:	&=q me ayudas ?
*CHI:	no .
*MOT:	&=q por qué ?
*CHI:	abajo .
*MOT:	&=q cómo ?
*CHI:	abajo [x 2] .
*CHI:	abajo arriba .
%act:	ha levantado un brazo
*MOT:	< de arriba > [/] +//.
*CHI:	abajo .
*MOT:	de arriba hasta abajo .
*MOT:	si un beso me das .
*CHI:	0 [*] ha toto [: roto] .
%err:	0 = se $MOR $LOS $PREFIX
*MOT:	&=q se ha roto ? [+ COR]
*CHI:	sí .
*MOT:	no puede ser .
*MOT:	&=q qué haces , Juan ?
*CHI:	xxx .
*MOT:	a ver .
*MOT:	< necesito [x 2] el ojo > [/] necesito el ojo , Juan .
*MOT:	&=q dónde está el ojo ?
*MOT:	ay@i .
*MOT:	no está en ningún sitio .
*CHI:	no está .
*MOT:	pues como no tengamos ojo no podemos hacer la gallina .
*CHI:	no está (l)a ga(ll)ina .
*MOT:	no está el ojo .
*MOT:	mira .
*MOT:	neccesitamos esa pieza .
%act:	señala sobre la caja
*MOT:	esa , sí .
*CHI:	esta .
*MOT:	&=q y dónde puede estar ?
*CHI:	ahí .
%act:	señala el montón de piezas
*MOT:	&=q a ver ?
*MOT:	no .
*MOT:	no tiene ojos .
*FAT:	después de la marabunta de ayer .
*CHI:	no tiene ojo . [+ IMI]
*MOT:	oye , cariño .
*MOT:	oye .
*MOT:	&=q te estás haciendo caca o te has tirado un pedete ?
*CHI:	está ahí .
*MOT:	espera [x 2] .
*CHI:	está ahí .
*MOT:	oh@i .
*MOT:	no me lo descoloques .
*MOT:	no , Juan .
*MOT:	no está ahí .
*CHI:	sí .
*CHI:	&=q no ?
*MOT:	no: .
*MOT:	no me lo descoloques , Juan .
%par:	como si lloriqueara
*MOT:	mira .
*MOT:	me has dejado la gallina otra vez sin hacer .
*MOT:	que no que esta no es .
*CHI:	e(s)ta no es .
*MOT:	no está aquí el del ojo .
*MOT:	me falta .
*CHI:	0 [*] falta . [+ IMI]
%err:	0 = me $MOR $LOS $PREFIX
*MOT:	mira .
*MOT:	los tengo todos menos el ojo .
*MOT:	esa es otra gallina que la que tengo yo delante .
*CHI:	el ojo . [+ IMI]
*FAT:	mira lo .
*MOT:	es otra distinta .
*MOT:	es que esta es otra gallina .
*MOT:	anda .
*MOT:	se pueden hacer dos gallinas distintas .
*MOT:	&=q a que sí ?
*CHI:	ot(r)a gallina . [+ IMI]
*MOT:	mira .
*MOT:	la que te hago yo siempre es esta .
%act:	señala sobre la caja
*MOT:	esa .
*MOT:	esa gallina es la que yo te hago siempre .
*CHI:	esa gallina . [+ IMI]
*MOT:	claro .
*MOT:	y resulta que aquí hay otra .
*MOT:	hay otra distinta .
*MOT:	ot(r)a di(s)tinta .
*MOT:	sí .
*CHI:	< dos gallinas > [/] dos gallinas .
*MOT:	&=q dos gallinass ?
*MOT:	&=q dónde ?
*MOT:	a ver .
*MOT:	cuenta las .
*CHI:	ahí .
*CHI:	uno .
*MOT:	una .
*CHI:	seis .
*MOT:	y dos .
*CHI:	dos . [+ IMI]
*MOT:	muy bien .
*MOT:	&=q y esto qué es ?
*CHI:	u(n)a casa .
*MOT:	una casa .
*MOT:	&=q y esto ?
*MOT:	que es un poco difícil .
*CHI:	&=e un barco !
*MOT:	anda .
*MOT:	pero si lo has adivinado .
*MOT:	un barco , claro .
*CHI:	sí .
*CHI:	(nece)sito un ojo .
*MOT:	necesito un ojo , sí .
%par:	riéndose
*MOT:	tú lo has dicho .
*MOT:	necesito un ojo .
*MOT:	porque si no no puedo hacer la gallina .
*CHI:	ot(r)a casa .
*CHI:	u(n) ba(r)co .
*MOT:	&=q un barco es eso ?
*CHI:	sí .
*MOT:	&=q sí ?
*MOT:	voy a ver si encuentro el ojo .
%act:	al levantarse tira el vaso de zumo al suelo
*MOT:	está aquí a lo mejor .
*MOT:	ostras .
*MOT:	&=q qué ha pasado ahí ?
*MOT:	que he vertido esto .
*MOT:	me cago en la leche .
%act:	coge el vaso y se lo lleva a la cocina
@Situation:	1 Por la tarde , MOT y Juan juegan sobre el suelo del salón con los piezas de tipo Lego , FAT apenas interviene ; (2) FAT da de merender a Juan en la cocina
@Situation:	1
@Time Start:	12:00
*CHI:	mira xxx . [+ NON]
%act:	señala hacia la cocina mirando a FAT
*MOT:	tranquilo , Juan , &=q eh@i ?
*CHI:	mira .
*CHI:	0 [*] ha ve(r)tido .
*MOT:	lo he vertido yo .
*MOT:	sí , cariño .
*FAT:	lo ha vertido &=q verdad ?
*CHI:	sí .
*CHI:	ha sido yo [*] .
%err:	yo = ella $SYN $SUB
*FAT:	< ha sido > [/] ha sido Mamá . [+ COR]
*FAT:	&=q quién ha sido ?
*CHI:	ha sido Mamá .
*FAT:	ha sido ella . [+ COR]
*FAT:	&=q has encontrado el ojo ?
*CHI:	u(n)a casa .
*FAT:	&=q has encontrado el ojo , Juan ?
*MOT:	no .
*MOT:	lo estábamos buscando .
%act:	trae el cubo y la fregona
*MOT:	hay que buscar lo en ese otro cubo .
*MOT:	a que sí .
*FAT:	&=q < hacemos [x 2] pis > [/] hacemos pis ?
*CHI:	&=e no: !
*FAT:	ven .
*FAT:	ah@i bueno [x 2] .
*FAT:	a ver .
*FAT:	xxx .
*CHI:	< hacemos u(n)a casa > [/] hacemos u(n)a casa .
*FAT:	&=q hacemos una casa ?
%act:	está buscando en otra caja de piezas de tipo Lego
*CHI:	el ojo .
*FAT:	estoy buscándo lo .
*CHI:	está ahí .
*FAT:	mira .
*CHI:	está ahí .
*MOT:	anda .
*MOT:	un ojo .
*MOT:	pues ya está .
*MOT:	se puede terminar la gallina .
*MOT:	mira .
*MOT:	falta .
*MOT:	pon aquí el ojo , Juan .
*MOT:	hay que poner lo ahí encima del pico .
*FAT:	al revés .
*FAT:	así no .
*MOT:	hay que poner selo a un lado y al otro .
*MOT:	pobre gallina .
*FAT:	claro .
*MOT:	xxx .
*FAT:	así .
*MOT:	ese ahí y aquí la cresta .
*FAT:	ya está .
*MOT:	ya está hecha la gallina .
%act:	mientras limpia el suelo
*CHI:	ot(r)a gallina .
*MOT:	&=q y ahora hacemos la otra ?
*FAT:	a ver si tenemos piezas para la otra .
*CHI:	sí .
*MOT:	&=q sí ?
*MOT:	venga .
*MOT:	ahora me pongo yo ahí contigo .
*MOT:	&=q vale ?
*CHI:	< el ojo el ojo > [/] el ojo morado .
*FAT:	el ojo morado .
%par:	riéndose
*MOT:	&=q el ojo morado ?
*FAT:	el señor del ojo morado no sé dónde estará .
*MOT:	estará por ahí en algún sitio .
%act:	sigue limpiando el suelo
*CHI:	< el ojo > [/] el ojo morado .
*FAT:	mira , Juan .
*CHI:	< el ojo el ojo el ojo > [/] el ojo de (l)a gallina .
*FAT:	el ojo de la gallina .
*MOT:	< el otro > [/] el otro ojo de la gallina está aquí .
*MOT:	mira .
*MOT:	el otro ojo de la gallina .
*MOT:	ya lo has sacado todo &=q eh@i ?
%add:	FAT
*MOT:	&=q pero ya no hay más ojos de gallina ?
%add:	FAT
*FAT:	ahí no .
%add:	MOT
*MOT:	pues no tengo ni idea de dónde está , Juan .
*MOT:	mira lo que te traigo .
%act:	se ha sentado otra vez junto a Juan
*CHI:	el señor .
*MOT:	&=q el señor ?
*MOT:	&=q este quién es ?
%act:	le enseña el muñeco a Juan
*CHI:	el rey .
*MOT:	&=q el rey de qué ?
*CHI:	(l)as f(l)ores .
*MOT:	el rey de las flores .
%par:	se ríe
*CHI:	el rey 0 [*] (l)as flores . [+ IMI]
%err:	0 = de $SYN $LOS
*MOT:	el rey de las flores .
*CHI:	y 0 [*] (r)eina 0 [*] las flores .
%err:	0 = la $SYN $LOS ; 0 = de $SYN $LOS
*MOT:	y la reina de las flores .
*MOT:	muy bien .
*MOT:	mira , Juan .
*MOT:	el rey y la reina de las flores .
%act:	coloca los dos muñecos de pie sobre el suelo
*MOT:	&=q y este quién es ?
*CHI:	el señor .
*MOT:	el señor .
*MOT:	muy bien .
*MOT:	que va detrás del rey y de la reina de las flores .
*MOT:	muy bien .
*MOT:	a ver .
*MOT:	se me ha estropeado la gallina otra vez .
*CHI:	no .
*CHI:	< ahí [x 2] todos ahí todos > [/] ahí todos .
*MOT:	&=q todos ahí puestos ?
*CHI:	ahí todos .
*CHI:	ahí .
%act:	coloca los muñecos de otra forma
*MOT:	ah@i &=q los tres ahí en filita ?
*CHI:	sí .
*MOT:	&=q en fila ?
*CHI:	en fila . [+ IMI]
*MOT:	mm@i .
%par:	afirma
*MOT:	vale .
*CHI:	(ha)cemos u(n)a casa .
*MOT:	&=q hacemos una casa ?
*MOT:	&=q < quieres que hagamos > [//] mira .
*MOT:	verás .
*MOT:	&=q quieres que hagamos esta casa ?
*MOT:	&=q esta ?
%act:	coge la caja y se la muestra a Juan
*CHI:	sí .
*MOT:	&=q te parece bien que hagamos esa ?
*CHI:	sí .
*MOT:	venga .
*MOT:	vamos a hacer la .
*MOT:	pero esa ya sabes que Mamá la tiene que hacer +//.
*CHI:	un barco .
*CHI:	has [: haz] [x 2] un barco .
*MOT:	&=q hacemos el barco ?
*MOT:	&=q quieres que haga el barco ?
*CHI:	sí .
*MOT:	venga .
*MOT:	pues voy a hacer el barco .
*MOT:	< a ver si me sale > [/] a ver si me sale el barco .
*CHI:	< e(s)tá ahí e(s)tá ahí > [/] e(s)tá ahí .
%act:	señala sobre la caja
*MOT:	&=q ese es el barco ?
*CHI:	sí .
*MOT:	pero ese es otro .
*MOT:	Mamá va a hacer otro .
*MOT:	&=q vale ?
*CHI:	ot(r)o . [+ IMI]
*MOT:	Mamá va a hacer otro .
*CHI:	ot(r)o . [+ IMI]
*MOT:	otro barco .
*MOT:	&=q te parece bien ?
*CHI:	ot(r)o barco .
*MOT:	claro .
*MOT:	mira .
*MOT:	&=q va a hacer ese de ahí ?
*CHI:	ese 0 [*] ahí . [+ IMI]
%err:	0 = de $SYN $LOS
*MOT:	hijo .
*MOT:	me estás pisando &=q eh@i ?
*MOT:	&=q no te parece que me estás pisando ?
*CHI:	< dos coches dos coches > [/] dos coches .
%act:	tiene tres coches con los que se está distrayendo de lo que hace MOT
*MOT:	dos coches .
*MOT:	&=q dos ?
*MOT:	&=q o tres ?
*CHI:	&=q o t(r)es ? [+ IMI]
*MOT:	&=q cuántos hay ?
*MOT:	a ver .
*MOT:	cuénta los .
*CHI:	&=e Papá !
*FAT:	hola .
*MOT:	cuenta cuántos coches hay .
*CHI:	&=e Papá !
*CHI:	(est)á momido [: dormido] Papá .
*MOT:	&=q está dormido Papá ?
*CHI:	sí .
*MOT:	casi [//] está dormido casi .
*CHI:	casi . [+ IMI]
*MOT:	casi [x 2] .
*MOT:	si lo dejamos .
*MOT:	si hablamos bajito [x 2] < a lo mejor > [/] a lo mejor se duerme .
*MOT:	&=q a ver cómo habla Juan bajito ?
*CHI:	Papá .
%par:	susurra
*MOT:	pero no llames a Papá que está dormido .
%par:	susurra
*CHI:	&=e un barco !
*CHI:	&=e un barco velero !
*MOT:	&=e un barco velero !
*CHI:	sí .
*MOT:	mira .
*MOT:	yo estoy haciendo otro barco velero .
*CHI:	sí .
*MOT:	uf@i .
*CHI:	uf@i .
*MOT:	uf@i .
@Situation:	1 Por la tarde , MOT y Juan juegan sobre el suelo del salón con los piezas de tipo Lego , FAT apenas interviene ; (2) FAT da de merender a Juan en la cocina
@Situation:	1
@Time Start:	16:00
*MOT:	&=e mira !
%act:	le enseña el conjunto de piezas
*MOT:	ss@o .
%par:	como si navegara
*CHI:	no .
*MOT:	para ti .
*CHI:	xxx .
*MOT:	te lo regalo .
*CHI:	ss@o .
%par:	como si el barco (que ha hecho MOT con las piezas Lego) navegara por el aire
*MOT:	hala@i .
*MOT:	qué chulo .
%exp:	chulo = lovely
*CHI:	toma [x 2] .
%act:	se lo enseña a FAT
*MOT:	pero de@x [/] deja a Papá , cariño .
*FAT:	&=q qué me das ?
*CHI:	e(l) barco .
*FAT:	&=q me das el barco ?
*CHI:	e(l) ba(r)co velero .
*FAT:	&=q me lo das ?
*CHI:	0 [*] barco velero .
%err:	0 = el $SYN $LOS
*FAT:	&=q me das el barco velero ?
*MOT:	el barco velero .
*CHI:	ot(r)o barco velero .
*FAT:	corre .
*FAT:	lléva selo a Mamá .
*CHI:	xxx velero . [+ NON]
*CHI:	ot(r)o barco velero .
*MOT:	&=q otro barco velero , cariño ?
*CHI:	sí .
*MOT:	&=q quieres hacer otro ?
*CHI:	hace(r) otro . [+ IMI]
*MOT:	&=q hacemos otro ?
*CHI:	sí .
*MOT:	&=q te iba a hacer una casa ?
*MOT:	&=q no quieres que te haga una casa ?
*CHI:	u(n)a casa . [+ IMI]
*MOT:	venga .
*MOT:	vamos a hacer la casa .
*MOT:	&=q vale ?
*MOT:	a ver si nos sale .
*MOT:	yo creo que sí que nos sale .
*CHI:	e(s)tá ahí .
%act:	mira hacia la caja
*MOT:	tenemos que fijar nos .
*CHI:	xxx .
*CHI:	< ha hecho Juan > [/] 0 [*] ha hecho J(u)an .
%err:	0 = lo $MOR $LOS $PREFIX
*MOT:	hala@i qué chulo .
*MOT:	lo ha hecho Juan .
*CHI:	0 [*] ha hecho Mamá .
%err:	0 = lo $MOR $LOS $PREFIX
*MOT:	&=q quién lo ha hecho ?
*MOT:	&=q Juan o Mamá ?
*CHI:	Mamá .
*MOT:	Mamá: .
*MOT:	pero no pasa nada .
*MOT:	yo digo que lo ha hecho Juan y ya está .
*MOT:	&=q vale ?
*MOT:	sin ningún problema .
*CHI:	xxx ot(r)o barco . [+ NON]
*MOT:	< a ver > [/] a ver .
*MOT:	&=e mira !
*MOT:	pero mira lo que estoy haciendo .
%act:	está encajando unas piezas con otras para construir la casa
*MOT:	ah@i [x 2] .
*MOT:	me faltan piezas .
*MOT:	&=q y ahora cómo lo hacemos ?
*CHI:	ah@i sí .
*MOT:	bueno .
*MOT:	puedo coger estas .
*CHI:	&=e no !
*CHI:	ahí .
%act:	le da una pieza
*MOT:	es que esa no la necesito , Juan .
*MOT:	necesito [//] me falta otra .
*CHI:	toma .
%act:	le ofrece una pieza
*MOT:	me falta esta .
*MOT:	mira .
*MOT:	la voy a cambiar .
%par:	susurra
*CHI:	&=e no [x 2] !
*MOT:	&=q no qué ?
*MOT:	pero la voy a poner ahí .
*MOT:	que me hace falta ahí .
*MOT:	mira .
*MOT:	que ya estoy casi acabando la casa .
*MOT:	que sólo me falta el tejado .
*CHI:	ahí .
*MOT:	a ver .
*MOT:	&=q qué me falta de la casa ?
*MOT:	&=q por dónde voy ?
*CHI:	tejado . [+ IMI]
*MOT:	&=q el tejado me falta ?
*CHI:	dos (te)jados .
*MOT:	&=q dónde ?
*CHI:	dos tejados .
*MOT:	&=q dos tejados ?
*CHI:	sí .
*MOT:	las casas tienen un tejado &=q no ?
*CHI:	0 [*] ha toto [: roto] .
%err:	0 = se $MOR $LOS $PREFIX
*MOT:	&=q y ahora qué le voy a poner a la casa ?
*MOT:	&=q qué es esto , Juan ?
*MOT:	mira , Juan .
*MOT:	&=q qué es esto ?
*CHI:	u(n)a casa .
*MOT:	espera .
*MOT:	ya , pero ahora .
*MOT:	espera un momentito .
*CHI:	< (l)a p(u)e(r)ta > [/] quiero abri(r) (l)a pue(r)ta .
*MOT:	se [/] no se puede abrir la puerta , cariño .
*CHI:	sí .
*MOT:	&=q sí ?
*MOT:	mira .
*MOT:	&=q qué es esto ?
%act:	señala la puerta de la casa
*CHI:	u(n)a casa .
*MOT:	esto es una casa .
*MOT:	&=q y esto ?
*CHI:	u(n)a pue(r)ta .
*MOT:	la puerta de la casa .
*MOT:	&=q y esto ?
*CHI:	u(n)a ventana .
*MOT:	muy bien .
*MOT:	una ventana .
*MOT:	< nos falta > [//] &=q qué nos falta de la casa ?
*CHI:	chi(m)eneas .
*MOT:	una chimenea .
*MOT:	&=q ponemos una chimenea aquí ?
*CHI:	sí .
*MOT:	mira .
*MOT:	aquí vamos a poner una chimenea .
*MOT:	a ver si se parece .
*MOT:	ti@o [x 2] .
*MOT:	ay@i &=q dónde está la chimenea ?
*CHI:	ahí .
*CHI:	está ahí .
*CHI:	&=e ay@i !
%par:	muy contento
*CHI:	&=e mira ahí !
*MOT:	&=q qué es eso ?
*CHI:	u(n)a casa .
*MOT:	&=q una casa eso ?
*CHI:	sí .
*MOT:	&=q tú crees que eso es una casa , Juan ?
*MOT:	a ver .
*MOT:	&=q ahí lo vas a poner encima de la casa ?
*CHI:	hala@i < un ca(s)tillo > [/] un ca(s)tillo .
*MOT:	hala@i sí .
*MOT:	es verdad .
*MOT:	ahora así parece un castillo .
*MOT:	&=q eso qué es ?
*CHI:	una ve(n)tana .
*MOT:	una ventana .
*MOT:	muy bien .
*MOT:	las ventanas del castillo son así .
*CHI:	sí .
*MOT:	claro .
*MOT:	las ventanas del castillo no tienen ni rejas ni cristales .
*CHI:	ot(r)a ve(n)tana .
*MOT:	otra ventana .
*MOT:	eso más bien es (.) un huequecito que hay .
%com:	suena el teléfono
*CHI:	xxx ve(n)tana .
*CHI:	se ha caí(d)o (l)a cetana [: ventana] .
*MOT:	espera .
*MOT:	que voy a coger el teléfono .
*MOT:	&=q vale ?
*MOT:	www .
%com:	habla por teléfono
*CHI:	verde [x 4] .
%act:	le enseña una pieza a FAT
*FAT:	sí .
*FAT:	es verde , sí .
@Situation:	1 Por la tarde , MOT y Juan juegan sobre el suelo del salón con los piezas de tipo Lego , FAT apenas interviene ; (2) FAT da de merender a Juan en la cocina
@Situation:	1
@Time Start:	16:00
*FAT:	ve a coger las piezas .
*FAT:	a ver .
*FAT:	&=q vas a hacer la casa aquí ?
*CHI:	no .
%com:	hay un corte
*MOT:	&=q lo encuentras , Juan ?
%act:	está sentada otra vez sobre el suelo , con las piezas de Lego a su alrededor
*MOT:	&=q lo has encontrado ?
*CHI:	&=e Mamá !
*MOT:	&=q qué ?
*CHI:	Mamá .
*MOT:	di me , Juan .
*CHI:	xxx Mamá xxx Mamá xxx Mamá . [+ NON]
*MOT:	&=q entro ahí ?
*CHI:	sí .
*MOT:	&=q a ver si lo veo al del ojo morado ?
*CHI:	sí .
*MOT:	voy .
%act:	se levanta y va donde está Juan (no aparece en la imagen)
*MOT:	< sal tú > [/] sal tú que no cabemos ahí los dos .
%act:	se mete dentro de la caseta de Juan
*MOT:	mira .
*MOT:	aquí están todos los dinosaurios .
*MOT:	mira .
*CHI:	ahí .
*MOT:	aquí hay uno .
%act:	16:00
*MOT:	pero no es el del ojo morado .
*CHI:	no xxx < ojo morado > [/] ojo morado . [+ NON]
*MOT:	pero si da igual &=q no ?
%act:	sigue rebuscando dentro de la caseta de Juan
*CHI:	hola .
%act:	mira MO tpor una ventana
*MOT:	hola , cariño .
%par:	se ríe
*MOT:	bueno .
*MOT:	no encuentro más .
*MOT:	aquí no hay más &=q eh@i ?
*MOT:	ven .
*MOT:	toma los dinosaurios .
*MOT:	mira .
*MOT:	&=q y ahí ?
*MOT:	no , tampoco .
*CHI:	ahí no , tampoco .
*MOT:	tampoco .
*MOT:	ven .
*MOT:	pues vamos a hacer otra cosa .
*MOT:	&=q vale ?
*MOT:	luego ya buscamos el del ojo morado .
*MOT:	a ver si está aquí entre los dinosaurios .
*MOT:	lo vemos a ver si está aquí entre los dinosaurios .
*CHI:	sí .
*MOT:	venga .
*MOT:	vamos a ver lo .
*CHI:	(di)nosaurios . [+ IMI]
*MOT:	a ver .
*MOT:	&=q esto qué es ?
*MOT:	&=q esto es el del ojo morado ?
%act:	coge un dinosaurio del suelo
*CHI:	no .
*MOT:	&=q esto qué es ?
*CHI:	un dinosaurio .
*MOT:	un dinosaurio .
*MOT:	&=q y esto ?
*MOT:	&=q qué es esto ?
%act:	coge otro dinosaurio
*CHI:	ot(r)o (dino)saurio .
*MOT:	un dinosaurio .
*MOT:	otro dinosaurio .
*MOT:	&=q y esto ?
%act:	le enseña otro dinosaurio .
*CHI:	un (dino)saurio .
*MOT:	otro dinosaurio .
*MOT:	&=q y esto ?
%act:	le enseña otro dinosaurio
*CHI:	ot(r)o (dino)saurio .
*MOT:	otro dinosaurio .
%par:	riéndose
*MOT:	muy bien .
*MOT:	otro dinosaurio .
*CHI:	un t(r)en .
*MOT:	&=q cuántos hay ?
*MOT:	&=q estamos haciendo un tren de dinosaurios ?
*CHI:	sí .
*MOT:	ah@i .
*MOT:	qué guay .
%exp:	guay = lovely , wicked
*MOT:	sin saber lo .
*MOT:	&=q y ese qué es ?
%act:	señala algo que queda fuera de la imagen
*CHI:	xxx .
*MOT:	&=q qué es esto ?
*CHI:	0 [*] asaurio [: dinosaurio] .
%err:	0 = un $SYN $LOS
*MOT:	un dinosaurio .
*MOT:	&=q y este que es el más pesado de todos ?
%act:	coge otro dinosaurio y le da golpecitos en la tripa a Juan con él
*CHI:	cerdo .
*MOT:	ah@i &=q esto es un cerdo ?
*CHI:	no .
*MOT:	&=q qué es ?
*CHI:	e(l) ratón .
*MOT:	&=q un ratón es esto ?
%par:	riéndose
*CHI:	no .
*MOT:	&=q qué es ?
*CHI:	un (ani)mal .
*MOT:	un animal .
*MOT:	muy bien .
*MOT:	hasta ahí estamos de+acuerdo .
*MOT:	un animal .
*MOT:	&=q cómo se llama este animal ?
*MOT:	&=q una vaca ?
*CHI:	sí .
*MOT:	&=e ah@i !
*MOT:	&=q una vaca ?
*CHI:	&=e no !
*MOT:	&=q qué es ?
*CHI:	xxx .
*MOT:	< a ver > [/] a ver .
*MOT:	&=q qué es esto ?
*MOT:	eh@i , amiguito .
*MOT:	&=q qué es esto ?
*CHI:	xxx .
*MOT:	&=q qué es esto ?
*CHI:	xxx .
%act:	se está distrayendo con los otros dinosaurios
*MOT:	tiene cuernos .
*MOT:	es un animal que tiene cuernos .
*MOT:	&=q qué te parece ?
*MOT:	&=q cómo se llama ?
*CHI:	e(s)te se ha (c)aí(d)o .
%act:	se le ha caído un dinosaurio
*MOT:	pero si es que es un dinosaurio , Juan .
*MOT:	vamos a sacar lo .
*MOT:	espera [x 2] .
%act:	ayuda a Juan a recuperar el dinosaurio que se le había caído entre las piezas de Lego
*MOT:	&=q y esto qué es ?
%act:	coge otro dinosaurio más grande que los demás
*CHI:	ot(r)o (dino)saurio .
*FAT:	&=q y este cómo es ?
*CHI:	así .
*MOT:	&=q cómo es ?
*CHI:	así .
%act:	separa los brazos
*MOT:	&=q y así cómo es ?
%act:	separa también los brazos
*CHI:	xxx .
*MOT:	&=q cómo es ?
*CHI:	&=e no !
*MOT:	&=q es grande o pequeño ?
*CHI:	pe@x [/] no .
*MOT:	&=q cómo es ?
*MOT:	&=q grande o pequeño ?
*CHI:	grande .
*MOT:	grande .
*MOT:	es muy grande .
*MOT:	ah@i &=q otro dinosaurio ?
*MOT:	&=q esto qué es ?
*CHI:	dos (dino)saurios .
*MOT:	dos dinosaurios .
*MOT:	muy bien .
*MOT:	&=q esto qué es ?
*CHI:	un animal .
*MOT:	un animal .
*MOT:	muy bien .
*MOT:	&=q cómo se llama ?
*CHI:	xxx .
*MOT:	&=q cómo se llama ?
*CHI:	xxx .
*MOT:	&=q azos@x ?
*CHI:	no .
*FAT:	&=q cómo se llama ?
%com:	hay un corte
@Situation:	2
*CHI:	Juan .
%act:	esta sentado en la silla de comer
*MOT:	&=q qué dices ?
*CHI:	&=e no !
*FAT:	&=q quieres ver ?
%act:	abre las corinas
*MOT:	así se ve muy oscuro &=q eh@i ?
%add:	FAT
*CHI:	< quiero burro > [/] quiero burros .
%par:	lloriquea
*FAT:	&=q quieres burros ?
@Situation:	1 Por la tarde , MOT y Juan juegan sobre el suelo del salón con los piezas de tipo Lego , FAT apenas interviene ; (2) FAT da de merender a Juan en la cocina
@Situation:	2
@Time Start:	16:00
*CHI:	xxx .
*CHI:	a cenar .
*MOT:	sí .
*MOT:	va a cenar Juan .
*FAT:	no .
*FAT:	vamos a merendar .
*MOT:	< a merendar a merendar > [/] va a merendar .
*FAT:	vamos a merendar .
*CHI:	merendar . [+ IMI]
*CHI:	merenda [*] Juan .
%err:	merenda = merienda $MOR $LOS $REG
*MOT:	va a merendar Juan .
*MOT:	tiene un platito allí .
%add:	FAT
*CHI:	ahí [/] e(s)tá ahí .
%act:	señala la cámara
*CHI:	ahí .
*FAT:	mira .
*FAT:	toma un melocotón .
%act:	le da un plato con trocitos de melocotón
*FAT:	ya verás qué rico está .
*CHI:	no .
*MOT:	con yogur .
*MOT:	&=q le damos un yogur también ?
%add:	FAT
*MOT:	&=q para que < se lo coma con el yogur > [/] se lo coma con el yogur ?
%add:	FAT
*CHI:	sí .
*MOT:	&=q sí ?
*MOT:	ahora te lo paso yo .
*FAT:	ya verás qué bueno [x 2] está el melocotón .
*FAT:	mira .
*FAT:	&=q ha tomado zumo de todas formas ?
%add:	MOT
*FAT:	bueno [x 2] .
*CHI:	no .
*FAT:	&=q lo pruebo yo primero el melocóton ?
*FAT:	&=q yo primero ?
*CHI:	sí .
*FAT:	venga .
*FAT:	un poquito a ver si está rico .
*CHI:	0 [*] ha caí(d)o .
%err:	0 = se $MOR $LOS $PREFIX
%act:	coge un trozo de melocotón de la mesa , donde se le había caído , y se lo da a FAT en la boca
*FAT:	&=e mm@i !
%par:	como si le gusrtara
*FAT:	&=e qué bueno !
*CHI:	0 .
%act:	coge un trozo de melocotón y se lo come
*FAT:	mm@i .
*FAT:	qué fresquito .
*CHI:	(qu)é f(r)e(s)quito . [+ IMI]
*FAT:	&=q está fresquito ?
*CHI:	sí .
*FAT:	&=q está rico ?
*CHI:	sí .
*FAT:	está rico [x 2] .
*FAT:	&=q a que sí ?
*FAT:	&=q otro yo ?
*CHI:	sí .
*FAT:	o ahora Juan .
*CHI:	0 .
%act:	se mete un trozo de melocotón en la boca
*FAT:	&=q ahora Juan ?
*FAT:	ah@i .
*FAT:	hay que cortar te las uñas .
*FAT:	&=q con qué se cortan las uñas ?
%act:	mueve los dedos como si fueran tijeras
*CHI:	con (ti)jera .
*FAT:	te voy a cortar las uñas con las tijeras .
*FAT:	chiqui@o [x 2] .
%act:	como si cortara con los dedos
*FAT:	y luego tú a mí .
*FAT:	&=q a ver cómo me las cortas ?
*FAT:	tú a mí .
*CHI:	chi@o [x 4] .
%act:	intenta imitar el movimiento de la mano de FAT sin lograrlo
*FAT:	&=q me cortas las uñas ?
%par:	se ríe
*CHI:	sí .
*FAT:	&=q está fresquito el melocotón ?
*CHI:	sí .
*FAT:	&=e qué suerte !
*FAT:	&=q quién se ha echado una siesta ?
*CHI:	Juan .
*MOT:	&=q te has dormido ?
%add:	FAT
*FAT:	me he quedado medio+dormido .
%add:	MOT
*MOT:	pero no te hemos dejado .
%add:	FAT
*CHI:	xxx .
*CHI:	jejeras [: tijeras] .
*MOT:	&=q hay que coger unas tijeras ?
*MOT:	&=q para qué ?
*MOT:	para cortar las uñas .
*MOT:	a ver .
*MOT:	&=q pero cómo hace las tijeras Juan ?
*CHI:	chi@o [x 4] .
%par:	imita el sonido de las tijeras
*FAT:	a ver .
*FAT:	estos dos .
%act:	le coloca los dedos
*FAT:	coge [/] el gordito coge esos dos .
*FAT:	y ahora .
%act:	le mueve los dedos , pero Juan retire la mano y la esconde tras la espalda
*FAT:	venga .
*FAT:	< un poquito más de qué vas a hacer qué vas a hacer > [/] qué vas a hacer ?
*FAT:	&=q quieres hacer pis o caca ?
*CHI:	no .
*FAT:	pues venga .
*FAT:	a tomar melocotón .
*CHI:	(es)tá f(r)e(s)quito .
*FAT:	&=q está fresquito ?
*CHI:	sí .
*FAT:	um@i .
*FAT:	qué suerte .
*FAT:	&=q está bueno ?
*CHI:	sí .
*FAT:	&=q sí ?
%com:	empieza a oirse un ruido como de un molinillo eléctrico
*FAT:	&=q qué suena ?
*CHI:	xxx .
*FAT:	&=q la máquina del +..?
*MOT:	&=q qué es esto ?
*MOT:	la máquina del café .
*CHI:	la máquina 0 [*] café . [+ IMI]
%err:	0 = del $SYN $LOS
*FAT:	ih@o .
%par:	imita el frenazo de un coche
*CHI:	pum@o .
*FAT:	un choque +...
*CHI:	++ memendo [: temendo] .
*FAT:	tremendo .
*CHI:	ih@o .
%par:	intenta imitar el ruido del frenazo pero no le sale apenas
*MOT:	&=e menudo frenazo !
%par:	riéndose
*CHI:	(est)á [*] xxx . [+ NON]
*CHI:	café .
*FAT:	café , sí .
*CHI:	xxx .
*FAT:	&=q quién se va a tomar el café ?
*CHI:	xxx .
*FAT:	&=q quién se lo toma ?
*CHI:	&=e Mamá !
*FAT:	&=q y quién más ?
*CHI:	Papá .
%par:	contento
*FAT:	muy bien .
*FAT:	&=q has jugado con Mamá ?
*CHI:	&=e qué grande !
%act:	se acaba de meter un trozo de melocotón en la boca
*FAT:	&=e qué grande !
*FAT:	ese trozo es muy grande &=q verdad ?
*CHI:	sí .
*FAT:	pero no te lo comas entero , hijo+mío .
*FAT:	te va a dar algo .
*FAT:	saca [x 3] lo .
*FAT:	sáca lo de la boca .
*FAT:	< écha lo > [/] écha lo .
*CHI:	0 .
%act:	lo escupe sobre la mano de FAT
*FAT:	así .
*MOT:	es que Mamá te ha dejado unos trozos muy grandes .
*CHI:	xxx .
*FAT:	claro .
*FAT:	venga .
@Situation:	1 Por la tarde , MOT y Juan juegan sobre el suelo del salón con los piezas de tipo Lego , FAT apenas interviene ; (2) FAT da de merender a Juan en la cocina
@Situation:	2
@Time Start:	16:00
*FAT:	0 .
%act:	coloca la cámara
*CHI:	&=q a ver ?
%act:	se mira en la cámara
*FAT:	&=q < quién está ahí > [/] quién está ahí ?
*CHI:	Juan .
*FAT:	ay@i qué guapo es .
*CHI:	Papá .
*FAT:	mira [x 2] .
*FAT:	cu@o [x 2] .
%exp:	cucú = peek-a-booh
*CHI:	cu@o [x 2] .
*FAT:	cu@o [x 2] .
*CHI:	cu@o [x 2] .
*FAT:	&=q dónde está Papá ?
%act:	se ha apartado para que Juan no le vea en la pantallita de la cámara
*CHI:	ahí .
%act:	señala la cámara
*CHI:	0 .
%act:	sigue comiendo melocotón
*FAT:	&=q entonces hoy en la guardería te han cantado el cumpleaños+feliz ?
*CHI:	sí .
*FAT:	&=q sí ?
*CHI:	qué g(r)ande .
*FAT:	qué grande .
*FAT:	sí .
*MOT:	&=q te han cantado el cumpleaños+feliz ?
*FAT:	sí .
*FAT:	&=q y has soplado la vela ?
*CHI:	sí .
*FAT:	&=q cómo has soplado ?
*CHI:	así .
*FAT:	a ver .
*FAT:	&=q cómo ?
*CHI:	así [x 2] .
*FAT:	&=q cómo has soplado la vela < cómo has soplado > [/] ?
*CHI:	xxx .
*CHI:	(l)as ca(m)panas [x 2] .
*MOT:	&=q campanas ?
*MOT:	&=q dónde ?
*CHI:	ahí .
%act:	señala hacia la calle por la ventana de la cocina
*CHI:	ahí .
*MOT:	&=q suenan campanas ?
*MOT:	no .
*MOT:	no son campanas .
*CHI:	tilón@o [x 2] .
*MOT:	yo no oigo nada .
*MOT:	&=q están sonando campanas , Juan ?
*CHI:	tilón@o [x 2] .
*MOT:	tú oyes campanas xxx . [+ NON]
%par:	riéndose
*FAT:	eres un místico , cariño .
%par:	riéndose
*CHI:	tilón@o [x 2] .
*FAT:	tilón@o [x 2] .
*CHI:	0 .
%par:	se ríe
*CHI:	&=e todo [x 4] !
%act:	se da cuenta que se ha terminado todo el melocotón
*FAT:	&=q todo [x 2] ?
*CHI:	todo [x 3] .
*FAT:	&=q te pongo un poquito más de melocotón ?
*CHI:	sí .
*FAT:	&=q está fresquito ?
*CHI:	sí .
*FAT:	&=e qué suerte tienes !
*CHI:	quiero más .
%act:	coge el plato vacío y lo levanta
*FAT:	&=q quieres más ?
%act:	coge un melocotón y le parte trocitos sobre el plato
*FAT:	déjalo ahí el plato .
*FAT:	ahí .
*CHI:	chichitito [: chiquitito] .
%act:	ha cogido un trozo de melocotón
*FAT:	sí .
*FAT:	es chiquitito .
*CHI:	< es g(r)ande > [/] &=e es g(r)ande !
*FAT:	&=q ah@i sí ?
*FAT:	&=q es grande el trozo < es grande > [/] ?
*CHI:	sí .
*CHI:	xxx e(s) grande xxx . [+ NON]
*FAT:	&=q está fresquito ?
*FAT:	&=q qué come Juan ?
*FAT:	&=q < qué comes > [/] qué comes ?
*CHI:	(melo)cotón .
*FAT:	melocotón , mm@i .
%par:	como si le gustara
*FAT:	melocotón de la tienda de la esquina .
*FAT:	&=q te acuerdas que fuimos a comprar lo juntos ?
*CHI:	sí .
*FAT:	&=q te acuerdas ?
*FAT:	&=q fuimos juntos a comprar el melocotón ?
*FAT:	que compramos también un melón .
*CHI:	e(s) [*] pechito@x [=? f(r)e(s)quito] . [+ NON]
*FAT:	son pequeños los trozos , sí .
*CHI:	< e(s) [*] pechito@x e(s) petito > [/] e(s) [*] petito [: fresquito] .
%err:	es = está $SYN $SUB
*FAT:	&=q está fresquito ?
*FAT:	oye .
*FAT:	&=q y de qué color es el melocotón ?
*FAT:	&=q de qué color es ?
*CHI:	b(l)anco .
*FAT:	&=q es blanco ?
*FAT:	no .
*FAT:	&=q de qué color es ?
*CHI:	az@x [//] nara(n)ja .
*FAT:	&=e naranja !
*FAT:	muy bien .
*FAT:	oye .
*FAT:	&=e mañana nos vamos al pueblo !
%exp:	ir(se) al pueblo = pass some days with the relatives in countryside
*FAT:	y vamos a ver a Mónica , la prima .
*FAT:	&=q qué le vas a decir a Mónica ?
*FAT:	&=q qué le vas a decir ?
*CHI:	xxx (cumple)años+feli(z) . [+ NON]
*FAT:	&=q cumpleaños+feliz le vas a decir a Mónica ?
*CHI:	sí .
*FAT:	uy@i qué bien .
*FAT:	le va a encantar .
*FAT:	se va a poner muy [x 3] contenta .
*CHI:	co(n)te(n)ta . [+ IMI]
*FAT:	mucho .
*CHI:	mucho . [+ IMI]
*FAT:	ya verás .
*FAT:	&=q y a quién más vamos a ver allí en el pueblo ?
*CHI:	0 [*] abuelos .
%err:	0 = < a los > $SYN $LOS
*FAT:	a los abuelos , sí .
*FAT:	&=q y a quién más vamos a ver ?
*CHI:	xxx .
*FAT:	a tío +...
*CHI:	++ Fe(r)nando .
*FAT:	a Tío_Fernando .
*FAT:	&=q y a quién más ?
*FAT:	&=q a tío +..?
*CHI:	a Jose .
*FAT:	Jose .
*FAT:	&=q y a tío +..?
*CHI:	++ lo@x .
*FAT:	Filo .
*FAT:	muy bien .
*FAT:	&=q qué bien ?
*FAT:	&=q y montarás en el burro ?
*CHI:	sí .
*FAT:	&=q sí ?
*FAT:	&=q y te bañarás en la piscinita ?
*CHI:	sí .
*FAT:	&=q sí ?
*FAT:	&=q y vendrás conmigo a recoger aceitunas ?
*CHI:	sí .
*FAT:	&=q sí ?
*FAT:	uy@i cuántas cosas vamos a hacer .
@End
