# Supplementary material for: Comparing Different Models of the Development of Verb Inflection in Early Child Spanish
Source: PLoS One. 2015 Mar 11;10(3):e0119613. doi: 10.1371/journal.pone.0119613 (PMC4356619; doi:10.1371/journal.pone.0119613)
Supplement: S1 File — (ZIP) [file pone.0119613.s001.zip › 11120.cha]

@UTF8
@PID:	11312/c-00031757-1
@Begin
@Languages:	spa , eng
@Participants:	CHI Juan Target_Child , FAT Padre Father , MOT Madre Mother , TI3 Urbano Uncle , AB2 Uncle
@ID:	spa , eng|OreaPine|CHI|1;11.20|male|||Target_Child|||
@ID:	spa , eng|OreaPine|FAT|||||Father|||
@ID:	spa , eng|OreaPine|MOT|||||Mother|||
@ID:	spa , eng|OreaPine|TI3|||||Uncle|||
@ID:	spa , eng|OreaPine|AB2|||||Uncle|||
@Transcriber:	Javier , University of Nottingham
@Date:	25-JUL-2001
@Location:	Madrid
@Situation:	1 Por la mañana , MOT , FAT y Juan juegan en una casa de pueblo ; (2) Juan espera en al sillita de comer a que le traigan la comida , FAT le distrae y MOT esta en la cocina
@Situation:	1
@Time Start:	12:00
*CHI:	redondo [/] Mamá , redondo .
%act:	está dibujando en el suelo sobre un folio
*MOT:	di le de qué color es ese .
*MOT:	di le a Tío_Urbano +//.
*CHI:	a(z)ul .
*MOT:	azul: .
*MOT:	&=q y ese otro ?
*MOT:	&=q y este ?
*CHI:	ama(r)illo .
*MOT:	no .
*MOT:	&=q este de qué color es ?
*CHI:	naranaja .
*MOT:	naranja .
*MOT:	muy bien .
*MOT:	&=q y qué estás pintando ahí ?
*MOT:	&=q eh@i , Juan ?
*CHI:	toma .
*MOT:	&=q para mí ?
*CHI:	ot(r)a casa .
*MOT:	&=q otra casa quieres que te pinte ?
*CHI:	sí .
*MOT:	a ver .
*MOT:	aquí .
%act:	se agacha y dibuja sobre el folio
*CHI:	sí .
*CHI:	aquí . [+ IMI]
*MOT:	aquí .
*MOT:	otra casa .
*CHI:	un ba(r)co .
*MOT:	&=q un barco ahora ?
*CHI:	sí .
*MOT:	venga .
*MOT:	un barco .
*MOT:	un barquito velero .
%act:	mientras lo dibuja
*MOT:	uy@i .
*MOT:	lo he hecho al revés .
*MOT:	creo .
*MOT:	&=q qué barcos pinta Mamá , eh@i ?
*MOT:	es un desastre .
*TI3:	&=q vamos a ver el burrito o no ?
*TI3:	&=q eh@i ?
*CHI:	&=e no !
*TI3:	&=q no ?
*TI3:	entonces me voy .
*MOT:	se va Tío_Urbano .
*TI3:	bueno , me voy .
*TI3:	hasta+luego .
*MOT:	venga , Tío_Urban , hasta+luego .
%add:	TI3
*FAT:	adiós .
*FAT:	di le adiós a Tío_Urbano , Juan .
*CHI:	toma .
%act:	le da el lápiz a MOT
*MOT:	di le adiós a Tío_Urbano .
*CHI:	toma .
*MOT:	cariño .
*MOT:	di le adiós a Tío_Urban .
*CHI:	adiós .
*MOT:	hasta+luego .
*TI3:	venga .
*TI3:	vamos [x 3] conmigo adonde el burrito .
*CHI:	no .
*TI3:	&=q no quiere ?
*FAT:	déjalo ahora , Urbano .
%add:	TI3
*TI3:	me voy .
*CHI:	toma .
*CHI:	xxx .
*CHI:	u(n)a casa .
%act:	está dibujando sobre el papel
*CHI:	xxx .
*CHI:	redo(n)do [x 2] .
*MOT:	&=q < a ver qué > [/] a ver qué redondos haces < a ver qué redondos > [/] ?
*CHI:	xxx .
*CHI:	redo(n)do [x 4] .
*FAT:	&=q redondo [x 2] ?
*CHI:	toma [x 6] .
%act:	le da un lápiz a FAT
*FAT:	&=q qué color me das ?
*CHI:	xxx .
*CHI:	aquí e(s)tá .
%act:	sigue dibujando
*CHI:	0 .
%act:	comienza a salirse del papel
*FAT:	en el suelo no se pinta , Juan .
*FAT:	Juan .
*FAT:	en el suelo no &=q eh@i ?
*FAT:	oye .
*FAT:	&=q y cuadrados ?
*FAT:	&=q sabes hacer cuadrados ?
*CHI:	sí .
*FAT:	&=q a ver cómo se hace ?
*CHI:	cuad(r)ado [x 2] . [+ IMI]
%act:	pero sigue haciendo círculos
*FAT:	muy bien .
*FAT:	&=q otro ?
*CHI:	sí .
*FAT:	a ver .
*CHI:	cuad(r)ado [x 2] .
*CHI:	ot(r)a [//] ot(r)o .
*FAT:	&=q otro ?
*FAT:	a ver .
*CHI:	sí .
*CHI:	xxx .
%act:	se pone a arrastrar la hoja de papel por el suelo , gateando al mismo tiempo
*FAT:	oye .
*FAT:	no te arrastres por el suelo , Juan .
*MOT:	oye , Juan .
*CHI:	fa(l)ta el naranja .
*MOT:	Juan .
*FAT:	toma el narnaja .
%act:	le da un lápiz
*MOT:	cuénta me dónde has ido esta mañana .
*MOT:	a ver .
*MOT:	&=q dónde has estado esta mañana , cariño ?
*MOT:	&=q Juan ?
*CHI:	0 .
%act:	se va hasta la cocina , donde está MOT
*MOT:	cuénta me dónde has estado esta mañana .
*CHI:	toma [x 2] .
*MOT:	Juan .
*MOT:	cuénta me dónde has estado esta mañana .
*MOT:	&=q < has visto > [/] has visto el fuego ?
*MOT:	&=q eh@i ?
*MOT:	&=q has visto el fuego ?
*CHI:	toma [x 2] .
%act:	le da un lápiz
*MOT:	&=q de qué color es ese ?
*MOT:	&=q de qué color es este ?
*CHI:	&=e u(n)a casa !
*CHI:	u(n)a casa .
*MOT:	&=q una casa ?
*CHI:	u(n)a casa .
%act:	le tira a MOT del vestido
*MOT:	vale [x 2] .
*MOT:	ahora te pinto una casa .
*CHI:	u(n)a casa .
*MOT:	&=q dónde ?
*MOT:	&=q aquí [x 2] ?
%act:	pinta sobre el la hoja de papel que hay aún en el suelo
*MOT:	&=q una casa ?
*MOT:	jobar , Juan .
*MOT:	xxx Mamá lo unico que sabe dibujar , casas . [+ NON]
*MOT:	a ver .
*MOT:	&=q dónde está la casa ?
*MOT:	amiguito .
*MOT:	&=q con camino ?
*MOT:	&=q la quieres con camino ?
*CHI:	sí .
*MOT:	&=q y qué ponemos en el camino ?
*MOT:	&=q qué ponemos en el camino ?
*MOT:	a ver .
*MOT:	&=q qué quieres que pongamos en el camino ?
*CHI:	u(n)a p(u)e(r)ta .
@Situation:	1 Por la mañana , MOT y Juan dibujan en la casa del pueblo , FAT apenas interviene ; (2) Juan espera en al sillita de comer a que le traigan la comida , FAT le distrae y MOT esta en la cocina
@Situation:	1
@Time Start:	12:00
*MOT:	&=q una puerta ?
*CHI:	sí .
*MOT:	la puerta está aquí puesta .
*MOT:	mira .
*MOT:	&=q ves ?
*MOT:	la puerta .
*MOT:	&=q y aquí en el camino qué plantamos ?
*CHI:	xxx .
*MOT:	&=q eh@i ?
*CHI:	un camello .
*MOT:	&=q un camello ?
%par:	sorprendida
*CHI:	sí .
*MOT:	&=q cómo vamos a plantar un camello en el camino ?
*MOT:	&=q qué se planta en el camino ?
*MOT:	a ver .
*MOT:	&=q qué hay en los caminos ?
*MOT:	&=q qué es esto ?
*CHI:	0 [*] chimenea .
%err:	0 = la $SYN $LOS
*MOT:	la chimena . [+ COR]
*MOT:	&=q y qué es esto ?
*CHI:	un a(r)boles [*] .
%err:	árboles = árbol $MOR $ADD $AGA
*MOT:	un árbol .
*CHI:	&=e flores !
*MOT:	y flores también .
*MOT:	muy bien .
*MOT:	&=q más ?
*CHI:	sí .
*MOT:	&=q qué más cosas plantamos en el camino ?
*MOT:	&=q y qué árboles podemos pintar ?
*MOT:	a ver .
*MOT:	&=q qué árboles podemos pintar por el camino ?
*CHI:	ahí .
*MOT:	&=q este qué tiene ?
*MOT:	mira .
*MOT:	&=q qué tiene este ?
*MOT:	son chiquititas y rojas .
*MOT:	&=q qué tiene ?
*MOT:	< &=q qué són > [/] qué son eso ?
*CHI:	cerezas .
*MOT:	muy bien .
*MOT:	cerezas .
*MOT:	&=q y plantamos otro árbol ?
*CHI:	sí .
*MOT:	&=q y en ese árbol que vamos < a plan@x > [//] a poner ?
*MOT:	a ver .
*CHI:	0 [*] chimenea .
%err:	0 = la $SYN $LOS
*MOT:	a ver .
*MOT:	mira .
*MOT:	vamos a hacer esto .
*MOT:	&=q qué son ?
*CHI:	jacoles [: caracoles] .
*MOT:	caracoles .
*MOT:	parece un caracol .
*MOT:	es verdad .
*MOT:	son peras .
*CHI:	peras . [+ IMI]
*MOT:	son peras .
*MOT:	son como alargaditas .
*CHI:	a(lar)gaditas . [+ IMI]
*MOT:	alargaditas .
*MOT:	y ahora por aquí vamos a pintar otra .
*MOT:	&=q qué es esto ?
*CHI:	ot(r)o .
*MOT:	otro .
*MOT:	&=q este qué va a tener ?
*MOT:	mira .
*MOT:	son redonditas y naranjas .
*MOT:	&=q qué son ?
*CHI:	xxx .
*MOT:	son naranjas .
*MOT:	&=q y esto qué es , Juan ?
*MOT:	&=q esto qué es ?
*CHI:	t(r)o(n)co .
*MOT:	el tronco del árbol .
*MOT:	&=q verdad ?
*MOT:	&=q y estos qué son ?
*MOT:	&=q qué es esto de aquí ?
*MOT:	&=q eh@i ?
*MOT:	&=q qué es esto de aquí ?
*CHI:	0 [*] camino .
%err:	0 = el $SYN $LOS
*MOT:	no [//] sí .
*MOT:	vale .
*MOT:	el camino .
*MOT:	&=q y esto (.) que < se xxx > [//] ha plantado Mamá aquí qué es ?
*CHI:	u(n)a casa .
*MOT:	no , esto .
*CHI:	un parque .
*MOT:	esto .
*CHI:	parques .
*MOT:	es un parque , claro .
*MOT:	en el parque hay flores y árboles .
*MOT:	&=q a que sí ?
*MOT:	&=q y esto qué es ?
*CHI:	eso .
*MOT:	&=q qué es eso ?
*CHI:	&=e u(n)a nube !
*MOT:	una nube .
*MOT:	&=q y esto ?
*CHI:	xxx .
*CHI:	&=e 0 [*] sol !
%err:	0 = el $SYN $LOS
*MOT:	un sol .
*MOT:	y ahora por aquí viene +...
*CHI:	la luna .
*MOT:	&=e la luna !
*MOT:	muy bien .
*CHI:	&=e un pez !
*MOT:	&=q un pez ?
*CHI:	sí .
*MOT:	uf@i .
*MOT:	qué mal me salen a mí los peces .
*MOT:	anda .
*MOT:	qué bien me ha salido este .
*MOT:	no me lo puedo creer ni yo .
*MOT:	&=q y eso qué es ?
*CHI:	0 [*] pe(z) .
%err:	0 = un $SYN $LOS
*MOT:	un pez .
*MOT:	&=q vale ?
*MOT:	ahora pinta tú .
*MOT:	&=q a ver qué pinta Juan ?
*CHI:	un pamino [: camino] .
*MOT:	un camino .
*MOT:	&=q < qué más > [/] qué más ?
*CHI:	pío@o [x 5] .
%act:	golpea con la punta del lápiz sobre el papel
*MOT:	&=q son pajaritos ?
*MOT:	el pajarito cuando venga el abuelo se lo pides a él que lo sabe pintar muy bien .
*MOT:	&=q vale ?
%act:	sale de la cocina y sube unas escaleras
*CHI:	pío@o [x 7] .
%act:	golpea con la punta del lápiz sobre el papel
*CHI:	toma .
%act:	se ponde de pie y se acerca hasta un cubo lleno de patatas
*CHI:	xxx .
*MOT:	sí .
*MOT:	ahora voy .
*CHI:	xxx .
*CHI:	(J)avi .
*FAT:	no .
*FAT:	aquí no está el Avi .
*FAT:	&=q quién está aquí ?
*CHI:	Mamá .
*FAT:	Mamá .
*FAT:	&=q y quién más ?
*FAT:	el a@x +...
*CHI:	Papá .
*FAT:	sí .
*FAT:	pero aquí vive el abuelo y la abuela &=q no ?
*FAT:	aquí no vive el Avi .
*FAT:	oye .
*FAT:	&=q y qué hay ahí en ese cubo ?
*FAT:	&=q qué hay en ese cubo ?
*CHI:	patatas .
*FAT:	&=q hay patatas ?
*CHI:	sí .
%act:	coge una y se la enseña a FAT
*FAT:	mm@i .
%par:	como si le gustara
*FAT:	&=q las has cogido del huerto ?
*CHI:	sí .
*FAT:	&=q sí ?
*FAT:	déjalo en el cubo , anda .
*CHI:	0 .
%act:	la deja caeer desde lo alto
*FAT:	oye .
*FAT:	más suave .
*FAT:	que se estropean .
*FAT:	no tires las patatas , Juan .
%com:	hay un corte porque llega una vecina
*CHI:	0 .
%act:	está pintando otra vez sobre la hoja de papel que hay en el suelo
*FAT:	oye , Juan .
*FAT:	&=q qué haces ?
*MOT:	Juan .
*MOT:	te llama Papá .
*AB2:	está haciendo caca .
%act:	está pelando las patatas
%com:	hay otro corte
*FAT:	&=q qué hace la abuela ?
*AB2:	da me una .
*CHI:	0 .
%act:	coge una patata
*AB2:	eso .
*AB2:	pon la aquí [x 3] .
*AB2:	pon la aquí , venga .
*AB2:	tú pón melas ahí .
*AB2:	cuando yo acabe me las pones ahí .
*AB2:	hala@i , otra [x 2] .
*CHI:	0 .
%act:	coge otra patata del cubo y se la pone en el recipiento en el que las está pelando
*AB2:	otra .
*CHI:	xxx .
*AB2:	otra .
*FAT:	mira a ver quién viene , Juan .
*AB2:	pon la ahí .
*FAT:	&=q quién viene ?
%com:	hay un corte
@Situation:	1 Por la mañana , MOT y Juan dibujan en la casa del pueblo , FAT apenas interviene ; (2) Juan espera en al sillita de comer a que le traigan la comida , FAT le distrae y MOT esta en la cocina
@Situation:	2
@Time Start:	12:00
*CHI:	Juan comiendo [?] . [+ NON]
%act:	se observa en la pantallita de la cámara con un barco de papel en la mano
*FAT:	&=q Juan ?
*CHI:	0 [*] comiendo .
%err:	0 = está $SYN $LOS $AUXE
*FAT:	&=q comiendo ?
*FAT:	&=q estás comiendo ya ?
*FAT:	&=q estás comiendo ya , Juan ?
*CHI:	comiendo . [+ IMI]
*CHI:	0 [*] comiendo Juan .
%err:	0 = está $SYN $LOS $AUX
*FAT:	no .
*FAT:	todavía no .
*FAT:	&=q qué tienes ahí en la mano ?
*FAT:	&=q qué tienes ahí en la mano ?
*FAT:	&=q eh@i ?
*FAT:	&=q qué es eso ?
*CHI:	&=e un barco !
*FAT:	&=q un barco ?
*CHI:	sí .
*FAT:	espera .
%act:	le limpia la nariz con un pañuelo de papel
*FAT:	&=q qué tienes en la nariz ?
*CHI:	listos+ya .
*FAT:	&=q cómo que listos+ya ?
*FAT:	preparados+listos +...
*CHI:	++ ya .
%exp:	preparados listos ya = ready steady go
*CHI:	u(n) barco .
*FAT:	oye .
*FAT:	di le a la abuela dónde has estado ahora .
*CHI:	< un barco > [/] un barco velero .
*FAT:	&=q quieres hacer el barco ?
*CHI:	< el barco chititito [: chiquitito] > [/] el barco chititito [: chiquitito] .
*FAT:	&=q quién hace los barcos chiquititos ?
*FAT:	&=q quién los hace ?
*CHI:	Juan .
*FAT:	no .
*FAT:	&=q quién los hace ?
*CHI:	xxx .
*MOT:	Mamá .
*FAT:	los hace Mamá .
*CHI:	toma .
%act:	le da el papel a FAT
*CHI:	0 [*] ba(r)quito .
%err:	0 = un $SYN $LOS
*FAT:	&=q un barquito ? [+ COR]
*CHI:	sí .
*FAT:	&=q se lo decimos a Mamá ?
*FAT:	Mamá .
%add:	MOT
*MOT:	&=q qué ?
%add:	FAT
*FAT:	ven a hacer un barco para el niño , anda .
%add:	MOT
*MOT:	no puedo .
%add:	FAT
*FAT:	no puede Mamá hacer un barco ahora .
*MOT:	un momentito .
*FAT:	&=q < hacemos un avión > [/] hacemos un avión ?
*FAT:	&=q eh@i ?
*FAT:	&=q hacemos un avión ?
*FAT:	oye .
*FAT:	&=q dónde has estado ahora ?
*FAT:	&=q en el parque ?
*FAT:	&=q has estado jugando ?
*CHI:	sí .
*FAT:	&=q y qué había ?
*CHI:	u(n)a feria .
*FAT:	&=q una feria , había ?
*CHI:	sí .
*FAT:	&=q y qué había ?
*CHI:	t(r)a(c)tores [x 2] .
*FAT:	&=q había tractores ?
*CHI:	sí .
*FAT:	&=q y qué más había ?
*FAT:	&=q qué más había , Juan ?
*CHI:	un (d)ragón [x 3] .
*FAT:	&=q un +..?
*CHI:	++ un (d)ragón [x 2] .
*FAT:	&=q un dragón ?
*CHI:	sí .
*FAT:	&=q un dragón en la feria ?
*FAT:	no .
*FAT:	eso fue el otro día en el cine .
*FAT:	&=q < qué había > [/] qué viste el otro día en el cine ?
*CHI:	xxx .
*FAT:	en el cine viste una película .
*CHI:	0 [*] película . [+ IMI]
%err:	0 = una
*FAT:	película .
*FAT:	&=q y < qué hay > [/] qué salía en la película ?
*CHI:	xxx .
*FAT:	&=q qué salían ?
*CHI:	xxx .
*MOT:	&=q te acuerdas del [x 2] ogro ?
*MOT:	&=q cómo se llamaba el ogro ?
*MOT:	el ogro que vimos el otro día cómo se llamaba .
*CHI:	xxx .
*FAT:	&=q y la princesa ?
*CHI:	Fiona .
*MOT:	Fiona .
*FAT:	Fiona .
*MOT:	&=q y quién más salía , Juan ?
*CHI:	un (d)ragón .
*MOT:	&=q un león ?
*FAT:	un dragón .
*MOT:	ah@i , un dragón .
*CHI:	echa [x 2] fuego .
*MOT:	&=q por dónde ?
*CHI:	ahí .
*MOT:	pero por dónde echaba el fuego .
*CHI:	ahí .
*FAT:	por la boca .
*MOT:	por la +...
*CHI:	++ boca . [+ IMI]
*MOT:	&=q por la boca echaba fuego ?
*FAT:	&=q y con quién fuimos al cine , Juan ?
*FAT:	&=q con quién fuimos ?
*CHI:	xxx .
*FAT:	&=q con quién fuimos ?
*FAT:	&=q quién venía al cine con nosotros ?
*CHI:	po(r) 0 [*] to(b)ogán .
*FAT:	no .
*FAT:	el tobogán ha sido esta mañana .
*FAT:	&=q con quién fuimos al cine ?
*FAT:	con +...
*CHI:	con Mamá .
*FAT:	con Mamá .
*FAT:	&=q y con quién más ?
*FAT:	con Mó@x +...
*CHI:	++ nica@x .
*FAT:	con Mónica .
*FAT:	con la prima Mónica .
*FAT:	&=q y con quién más ?
*FAT:	mira .
*TI3:	oye .
%add:	FAT
*TI3:	&=q esto para qué es ?
%add:	FAT
*TI3:	&=q para fotografiar ?
%add:	FAT
*FAT:	no .
%add:	TI3
*FAT:	< déjalo deja lo > [/] déjalo .
*CHI:	< (de)ja lo (de)ja lo (de)ja lo > [/] (de)ja lo .
*FAT:	&=q qué es eso ?
*CHI:	0 [*] avión .
%err:	0 = un $SYN $LOS
*FAT:	un avión .
*FAT:	&=q y qué hace el avión ?
*CHI:	uh@o .
*CHI:	se ha (cho)cado .
*FAT:	&=q se ha chocado ?
*CHI:	sí .
*FAT:	&=q se ha chocado ?
*FAT:	&=q dónde se ha chocado ?
*CHI:	aquí 0 [*] (l)a pared .
%err:	0 = en $SYN $LOS
*FAT:	&=q en la pared ?
*CHI:	sí .
*FAT:	&=q a ver cómo vuela ?
*FAT:	&=q hago otro ?
*CHI:	sí .
*CHI:	chiquitito .
*FAT:	&=q más pequeñito todavía ?
*CHI:	sí .
*FAT:	no , así .
*FAT:	&=q así lo hago ?
*CHI:	g(r)ande [x 2] .
*FAT:	&=q así [x 2] de grande ?
*FAT:	&=q o quieres más grande ?
*CHI:	más g(r)ande . [+ IMI]
*CHI:	g(r)ande .
*FAT:	oye .
*FAT:	&=q sabes qué me han dicho ?
@Situation:	1 Por la mañana , MOT y Juan dibujan en la casa del pueblo , FAT apenas interviene ; (2) Juan espera en al sillita de comer a que le traigan la comida , FAT le distrae y MOT esta en la cocina
@Situation:	2
@Time Start:	12:00
*FAT:	que en casa de [x 2] Adela están naciendo pollitos .
*FAT:	&=q vamos a ir a ver los pollitos esta tarde ?
*CHI:	no .
*FAT:	&=q no ?
*FAT:	&=q y las gallinas ?
*CHI:	xxx .
*FAT:	&=q sí ?
*FAT:	&=q tampoco ?
*FAT:	&=q y los pavos de Tío_Paco los vamos a ver ?
*TI3:	tampoco [x 2] .
*CHI:	no .
*FAT:	&=q y el burro del abuelo ?
*CHI:	no .
*TI3:	nada [/] hoy nada .
*TI3:	no quiere animales mi niño .
*CHI:	tampoco . [+ IMI]
*FAT:	mira [x 3] .
%act:	mueve un avión de papel y lo deja sobre la mesita de Juan
*CHI:	xxx .
%act:	tiene otro avión de papel en la mano
*CHI:	xxx (l)a mano . [+ NON]
%act:	coge el otro avión (uno con cada mano)
*CHI:	uh@o .
%par:	simula el ruido del avión
*CHI:	chocado [*] .
%err:	chocado = FIN $MOR $SUB $AUXH
%act:	hace como si chocaran los aviones en el aire
*FAT:	&=q han chocado los aviones ? [+ COR]
*CHI:	sí .
*FAT:	&=q a ver cómo vuelan ?
*CHI:	uh@o .
%par:	simula el ruido del avión
*FAT:	&=q y no dan vueltas en el aire ?
*CHI:	uh@o .
%par:	simula el ruido del avión
*FAT:	&=q y hacen redondos ?
*FAT:	a ver cómo hacen círculos .
*CHI:	uh@o .
%par:	simula el ruido del avión
%act:	mueve los aviones con las manos
*FAT:	muy bien .
*FAT:	&=q me lo das a mí ?
*CHI:	sí .
*FAT:	&=q vuela Papá con el avión ?
*CHI:	sí .
*FAT:	uh@o .
%par:	simula el ruido del avión
%act:	mueve el avión de papel muy rápido
*CHI:	&=e < así no > [/] así no !
*FAT:	xxx .
*FAT:	así [x 2] .
*TI3:	toma .
*TI3:	otro avión .
*FAT:	mira [/] mira qué te da Tío_Dioni .
*TI3:	mira cómo vuela .
*FAT:	mira qué te da el Tío_Dioni .
*FAT:	otro avión .
*FAT:	mira .
*FAT:	otro avión .
*FAT:	ya tienes tres .
*FAT:	&=q cuántos aviones tienes ?
*CHI:	e(s)te es 0 [*] Papá .
%err:	0 = de $SYN $LOS
*FAT:	ese < lo ha hecho Dioni > [/] lo ha hecho Dioni .
*CHI:	poma [: toma] .
%act:	le da un avión
*CHI:	uh@o .
%par:	simula el ruido del avión
*CHI:	0 [*] chocado ot(r)o .
%err:	0 = ha $SYN $LOS $AUXH
*FAT:	&=q < ha choca > [/] ha chocado otro ? [+ COR]
*CHI:	sís [*] .
%err:	sís = sí $MOR ADD
*FAT:	&=q a ver cómo chocan ?
*CHI:	uh@o .
%par:	simula el ruido del avión
%act:	hace como si los aviones chocaran en el aire
*FAT:	catapán@o .
*CHI:	capapán@o . [+ IMI]
*FAT:	catapum@o .
*CHI:	uh@o .
%par:	simula el ruido del avión
*FAT:	&=q se dan un beso los aviones ?
*CHI:	0 .
%act:	los coloca con cuidado uno cerca del otro
*FAT:	&=q a ver ?
*CHI:	0 .
%act:	hace como si diera besos
*FAT:	ay@i qué besos .
%par:	riéndose
*FAT:	< pero bueno > [/] pero bueno .
*FAT:	se dan muchos mesos los aviones .
*CHI:	do(r)mir [*] .
%err:	dormir = duerme $MOR $SUB $ROOT
%act:	deja el avión sobre la mesa
*FAT:	&=q va a dormir el avión ?
*FAT:	&=q a ver cómo duerme ?
*FAT:	ay@i se duerme el avión .
*FAT:	&=q se duerme el avión ?
*CHI:	sí .
*FAT:	&=q sí ?
*CHI:	0 [*] (des)pie(r)ta [x 2] .
*MOT:	hola , Juan .
*MOT:	hala@i &=q quién te ha hecho esos aviones ?
*CHI:	Papá .
*MOT:	&=q te los ha hecho Papá ?
*CHI:	sí .
*MOT:	&=q y vuelan ?
*FAT:	mira cómo vuelan .
*FAT:	enséña le +//.
*CHI:	< e(s) g(r)ande > [/] es grande .
*MOT:	qué grande es .
*MOT:	&=q y qué es esto ?
*MOT:	&=q qué es esto ?
*CHI:	u(n)a sa(nd)ía .
*MOT:	&=q una sandía ?
*CHI:	sí .
*MOT:	pero si no es redonda .
*MOT:	es un calabacín .
*CHI:	< va a (ha)ce(r) lo > [/] va a hace(r) lo .
*FAT:	&=q qué dices ?
*CHI:	va a hace(r) lo .
*FAT:	&=q más ?
*CHI:	< Juan va a hace(r)lo > [/] Juan va a hace(r) lo .
@Situation:	1 Por la mañana , MOT y Juan dibujan en la casa del pueblo , FAT apenas interviene ; (2) Juan espera en al sillita de comer a que le traigan la comida , FAT le distrae y MOT esta en la cocina
@Situation:	2
@Time Start:	12:00
*CHI:	Juan va a hace(r)lo .
*MOT:	&=q qué vas a hacer lo ?
*CHI:	0 .
%act:	mueve los aviones en el aire
*MOT:	ah@i .
*MOT:	que Papá te lo ha hecho .
*MOT:	&=q dices eso ?
*FAT:	&=q Papá acedo@x ?
%add:	MOT
*FAT:	no sé lo que ha dicho .
%add:	MOT
*MOT:	Papá hacer lo .
%add:	FAT
*FAT:	no sé lo que ha dicho .
%add:	MOT
*MOT:	&=q no te has hecho pis ?
*FAT:	en toda la mañana .
%add:	MOT
*CHI:	&=e < ha toto [: roto ] > [/] 0 [*] ha toto [: roto] .
*FAT:	&=q se ha roto ?
*CHI:	sí .
*FAT:	&=q a ver ?
*FAT:	no .
*FAT:	esto es la cola del avión .
*CHI:	&=e < ha toto [: roto ] ha toto [: roto ] ha toto [: roto ] > [/] 0 [*] ha toto [: roto] .
*FAT:	0 .
%act:	hace girar unas figuritas de la silla de comer
*CHI:	&=e no !
*CHI:	< e(s) mío e(s) mío e(s) mío e(s) mío e(s) mío e(s) mío > [/] e(s) mío .
*FAT:	&=q qué es tuyo ?
*CHI:	< e(s) mío e(s) mío e(s) mío> [/] e(s) mío .
*FAT:	&=q a ver cómo lo haces girar ?
*FAT:	oye .
*FAT:	&=q a ver cómo haces las tijeras con la mano ?
*FAT:	&=q a ver cómo las haces ?
*FAT:	&=q a ver cómo haces las tijeras ?
*CHI:	0 .
%act:	intenta colocar los dedos pero no lo consigue
*FAT:	a ver .
*FAT:	estos dos se cogen con el dedo gordo .
*FAT:	a ver cómo lo haces .
*FAT:	mira .
*CHI:	0 .
%act:	sigue intentándolo sin conseguirlo
*FAT:	oh@i [x 2] .
*FAT:	se cogen estos dos con este .
%act:	le coloca la mano
*FAT:	y estiras la tijera .
*FAT:	qué sueñito tienes .
*FAT:	&=q tienes sueño ?
*FAT:	un poquito .
*FAT:	&=q comemos ?
*CHI:	sí .
*FAT:	&=q sí ?
*CHI:	xxx .
*FAT:	judías+verdes está haciendo Mamá .
*CHI:	&=e no !
*FAT:	sí .
*FAT:	está haciendo +//.
*CHI:	&=e sopa !
*FAT:	&=q sopa ?
*CHI:	sí .
*FAT:	&=q cómo ayer ?
*CHI:	ater [: ayer] . [+ IMI]
*CHI:	maiz [x 2] .
*FAT:	&=q maiz quieres ?
*CHI:	sí .
*FAT:	&=q como los pollitos ?
*CHI:	sí .
*CHI:	pollitos [x 2] [/] los pollitos . [+ IMI]
*FAT:	&=q vamos a ver los pollitos ?
*CHI:	&=e no !
*FAT:	&=q no ?
*FAT:	&=q cómo hacen los pollitos ?
*CHI:	pío@o [x 5] .
*FAT:	&=q y cómo son ?
*FAT:	son así de pequeños .
*FAT:	así [x 4] [/] .
*MOT:	&=q < le has dicho > [/] le has dicho que están saliendo polluelos del [x 2] huevo ?
*FAT:	sí .
*FAT:	pero no quiere ir a ver los .
%add:	MOT
*MOT:	&=q no quieres ir a ver lo ?
*MOT:	mira .
*MOT:	el huevo se hace pac@o y se abre y sale el pollito .
*FAT:	claro .
*MOT:	&=q no quieres ir a ver eso ?
*MOT:	sale un pollito pequeñito [x 2] .
*MOT:	hoy ha salido uno blanco .
*MOT:	y tienen que salir más (.) a lo mejor .
*CHI:	xxx .
*FAT:	&=q luego vamos a ver los ?
*CHI:	no .
*CHI:	xxx .
%act:	estropea uno de los aviones
*FAT:	ay@i &=q qué le pasa al avión ?
*CHI:	0 [*] ha toto [: roto] .
%err:	0 = se $MOR $LOS $PREFIX
*FAT:	&=q cómo que se ha roto ? [+ COR]
*FAT:	&=q quién lo ha roto ?
*CHI:	Juan .
*FAT:	&=q cómo que Juan ?
*FAT:	&=q < quién ha > [//] quién es Juan ?
*CHI:	xxx .
*FAT:	&=q quién es Juan ?
*CHI:	0 .
%act:	señala la pantallita de la cámara
*FAT:	&=q ese de ahí ?
*CHI:	si .
*FAT:	&=q ese es Juan ?
*CHI:	sí .
*FAT:	&=q y qué hace ?
*CHI:	0 [*] comien(d)o .
%err:	0 = está $SYN $LOS $AUXE
*FAT:	&=q está comiendo ? [+ COR]
*CHI:	sí .
*FAT:	pero a ver .
*FAT:	&=q y qué come ?
*MOT:	toma , Juan .
*MOT:	ya te llevo las judías .
*FAT:	&=q qué come ?
*FAT:	&=q un papel ?
*CHI:	0 .
%act:	deja llos aviones de papel sobre la mesita y se señala en el pecho
*FAT:	&=q quién es este gordinfloncillo de aquí ?
*CHI:	xxx .
*MOT:	te traigo unas poquitas por si acaso &=q eh@i ?
*MOT:	no sé si le gustarán .
*CHI:	mío [x 4] .
*FAT:	&=e mira !
*MOT:	mira .
*MOT:	judías+verdes .
*FAT:	con huevo .
*CHI:	con huevo . [+ IMI]
*CHI:	patatas .
*FAT:	no .
*FAT:	patatas no tiene .
*MOT:	hoy no tenemos patatas , cariño .
*CHI:	xxx .
*FAT:	&=q sopla Papá ?
*MOT:	a ver .
%act:	mientras le coloca el babero
*CHI:	a ver aquí [x 2] .
*FAT:	&=q quitamos los aviones ?
*CHI:	sí .
*FAT:	venga .
*FAT:	vamos a comer un poco de judías+verdes .
*MOT:	a ver si te gustan .
*MOT:	&=q vale ?
*CHI:	no .
@End
