# Supplementary material for: Comparing Different Models of the Development of Verb Inflection in Early Child Spanish
Source: PLoS One. 2015 Mar 11;10(3):e0119613. doi: 10.1371/journal.pone.0119613 (PMC4356619; doi:10.1371/journal.pone.0119613)
Supplement: S1 File — (ZIP) [file pone.0119613.s001.zip › 11125.cha]

@UTF8
@PID:	11312/c-00031758-1
@Begin
@Languages:	spa , eng
@Participants:	CHI Juan Target_Child , FAT Padre Father , MOT Madre Mother
@ID:	spa , eng|OreaPine|CHI|1;11.25|male|||Target_Child|||
@ID:	spa , eng|OreaPine|FAT|||||Father|||
@ID:	spa , eng|OreaPine|MOT|||||Mother|||
@Transcriber:	Javier , University of Nottingham
@Date:	30-JUL-2001
@Location:	Madrid
@Situation:	1 Por la tarde , MOT , FAT y Juan juegan con el tractor , sobre el suelo , en la casa de pueblo ; (2) FAT y Juan conversan por la tarde a oscuras en la habitación mientras Juan "duerme" la siesta
@Situation:	1
@Time Start:	16:00
*CHI:	xxx .
*CHI:	uh@o .
%par:	como si sonara el tractor
%act:	se le vuelca el tractor grande (es una excavadora) y lo coloca de pie
*CHI:	buh@o .
%par:	como si sonara el tractor
%act:	lo empuja por el suelo
*FAT:	&=q qué hace la excavadora , Juan ?
*CHI:	buh@o .
*FAT:	&=q qué hace ?
*CHI:	0 [*] (tr)abajando .
%err:	0 = está $SYN $LOS $AUXE
*MOT:	&=q está trabajando ? [+ COR]
*CHI:	sí .
*MOT:	&=q está trabajando la excavadora ?
*CHI:	sí .
*CHI:	< el coche > [/] el coche .
%act:	sigue haciendo rodar al excavadora
*MOT:	&=q qué coche ?
*CHI:	(l)a sirena .
*MOT:	&=q la sirena ?
*MOT:	&=q dónde está la sirena ?
*FAT:	ah@i , el coche con la sirena .
*FAT:	no sé dónde está .
*MOT:	a lo mejor está allí .
*MOT:	vete a buscar lo al comercio .
*CHI:	0 .
%act:	sale
%com:	hay un corte
*FAT:	&=q sí ?
*FAT:	&=q has encontrado el coche con la sirena ?
*CHI:	0 .
%act:	coge la ambulancia y se la da a FAT
*FAT:	&=q qué quieres ?
*FAT:	&=q que juguemos juntos ?
*CHI:	sí .
*FAT:	&=q cómo hace la sirena ?
%act:	deja el coche sobre el suelo
*CHI:	au@o .
*FAT:	&=q cómo ?
*CHI:	nino@o [x 2] .
*FAT:	nino@o [x 2] .
*FAT:	oye .
*FAT:	&=q y el otro día vimos un coche con sirena ?
*CHI:	sí .
*FAT:	&=q que era ?
*FAT:	una +...
*CHI:	++ (am)bulancia .
*FAT:	una ambulancia .
*FAT:	&=q y [x 2] dónde íbamos nosotros ?
*FAT:	&=q dónde ibas montado tú ?
*CHI:	ahí .
*FAT:	&=q dónde ibas montado ?
*FAT:	en la +...
*FAT:	&=q en qué ibas montando ?
*FAT:	en la +...
*CHI:	xxx .
*FAT:	no .
*FAT:	&=q tú ibas montado en qué ?
*CHI:	0 [*] coche .
%err:	0 = en $SYN $LOS
*FAT:	no .
*FAT:	tú no ibas en coche .
*FAT:	ibas montado en una bi@x +...
*CHI:	++ avión .
*MOT:	nada .
*FAT:	&=q quién pedaleaba ?
*FAT:	&=q quién te llevaba el otro dia ?
*FAT:	Papá: .
*CHI:	Papá . [+ IMI]
*FAT:	tú ibas en la bicicleta .
%act:	le coloca en el centro de la habitación
*FAT:	no te muevas .
*FAT:	íbamos en la bicicleta .
*FAT:	&=q no te acuerdas ?
%act:	coloca la cámara para encuadrar a Juan
*CHI:	sí .
*CHI:	mira .
*CHI:	el t(r)actor .
*CHI:	es [*] t(r)illando .
%err:	es = está $SYN $SUB $AUXE
*FAT:	un tractor que está trillando viste el otro día . [+ COR]
*CHI:	sí .
*FAT:	claro .
*FAT:	cuando íbamos en la bicicleta .
*FAT:	< y hacía > [/] &=q cómo hacía el tractor ?
*FAT:	daba vueltas .
*FAT:	&=q qué hacía ?
%act:	mueve el dedo haciendo círculos y Juan le imita
*CHI:	hacía [*] vueltas .
%err:	hacía = daba $SYN $SUB
*FAT:	&=q hacía vueltas ?
*CHI:	sí .
*FAT:	daba vueltas &=q verdad ? [+ COR]
*CHI:	sí .
*FAT:	sí .
*FAT:	&=q cómo las hacía ?
*FAT:	&=q las hacía en cuadrados ?
*FAT:	&=q así ?
%act:	mueve el dedo como si dibujara cuadrados en el aire
*FAT:	no .
*FAT:	&=q cómo las hacía ?
*FAT:	en +...
%act:	mueve la mano en círculos
*CHI:	++ redondo .
*FAT:	en redondo .
*FAT:	sí .
*FAT:	&=q y en medio qué había ?
*FAT:	cuando trillaba el tractor .
*FAT:	&=q qué había en medio ?
*CHI:	un conejo .
*FAT:	&=q que había en medio ?
%par:	riéndose
*CHI:	un conejo .
*CHI:	&=e comida !
*CHI:	sí .
*FAT:	no .
*FAT:	era [//] &=q te acuerdas lo que era ?
*FAT:	era amarillo .
*FAT:	&=q era ?
*CHI:	rojo .
*FAT:	era amarillo .
*FAT:	no .
%par:	riéndose
*FAT:	era paja .
*FAT:	&=q te acuerdas ?
*FAT:	que había un señor con un +...
*CHI:	++ (r)a(s)t(r)illo .
*FAT:	rastrillo .
*FAT:	y otro señor con el tractor dando vueltas .
*FAT:	el señor del rastrillo cogía la paja y hacía chgu@o .
%act:	mueve los brazos como si lanazara al aire la mies
*FAT:	&=q te acuerdas ?
*CHI:	si .
*FAT:	y lo tiraba al alto .
*FAT:	&=q sí ?
*FAT:	estuvimos un rato .
*FAT:	&=q verdad ?
*CHI:	sí .
*FAT:	y el día de la sirena qué xxx montados . [+ NON]
%com:	se ha interrumpido la frase por un fallo en el sonido
*CHI:	xxx .
*CHI:	se(n)tadito 0 [*] e(l) tractor .
%err:	0 = el $SYN $LOS
*FAT:	&=q sentadito en el tractor ? [+ COR]
*CHI:	sí .
*FAT:	&=q tú ?
*CHI:	tenía r(u)edas grandes .
*FAT:	&=q grandes , el tractor ?
*CHI:	sí .
*FAT:	sí .
*MOT:	tenía ruedas grandes .
*MOT:	&=q verdad , Juan ?
*MOT:	el tractor tiene ruedas grandes .
*FAT:	pero el tractor que vimos ahí abajo .
*FAT:	&=q te acuerdas del tractor que vimos ahí abajo ?
*CHI:	sí .
*FAT:	&=q qué hacía ?
*FAT:	hacía cemento .
*FAT:	el tractor que vimos ahí abajo hacía cemento .
*FAT:	&=q te acuerdas ?
*CHI:	caca .
*FAT:	&=q quieres hacer caca ?
*FAT:	&=q si ?
*CHI:	allí .
%act:	señala la calle
*FAT:	&=q cómo que allí ?
*FAT:	espérate que te voy a poner a hacer caca .
%com:	hay un corte
*CHI:	(a)jedre(z) [x 3] .
*FAT:	&=q al ajedrez ?
*CHI:	sí .
*FAT:	no .
*FAT:	no puede ser .
@Situation:	1 Por la tarde , MOT , FAT y Juan juegan con el tractor , sobre el suelo , en la casa de pueblo ; (2) FAT y Juan conversan por la tarde a oscuras en la habitación mientras Juan "duerme" la siesta
@Situation:	1
@Time Start:	16:00
*FAT:	oye [x 2] .
*FAT:	&=q me vas a contar un cuento como el que me contaste ayer ?
*CHI:	sí .
*FAT:	&=q sí ?
*FAT:	a ver .
*FAT:	&=q cómo era ?
*FAT:	era un cuento en el que había +..?
%act:	coloca un cojin en el suelo y le sienta encima
*CHI:	++ pájaros .
*FAT:	&=q había pájaros ?
*FAT:	&=q y qué más había ?
*FAT:	&=q qué más había ?
*CHI:	0 [*] caracol .
%err:	0 = un $SYN $LOS
*FAT:	&=q un +..?
*CHI:	una (mari)posa .
*FAT:	&=q una mariposa ?
*CHI:	sí .
*FAT:	&=q y qué hacía la mariposa ?
*CHI:	vuela [x 2] .
%act:	mueve los brazos
*FAT:	vuela como la abuela .
*FAT:	&=q y qué más había en el cuento ?
*FAT:	&=q había +..?
*CHI:	(r)atones .
*FAT:	&=q ratones ?
*CHI:	sí .
*FAT:	&=q y qué más ?
*FAT:	&=q y qué hacían los ratones ?
*CHI:	miau@o [x 2] .
*FAT:	&=q miau@o [x 2] como los gatos ?
*CHI:	sí .
*FAT:	&=q sí ?
*FAT:	&=q y qué hacían los gatos entonces ?
*CHI:	xxx tigres . [+ NON]
*FAT:	&=q también tigres había en el cuento ?
*CHI:	sí .
*FAT:	&=q y qué más cosas había ?
*CHI:	(l)a feria tamb(i)én .
*FAT:	&=q una feria también ?
*CHI:	sí .
*FAT:	&=q y qué más ?
*CHI:	sí .
*CHI:	Mó(n)ica también .
*FAT:	&=q Mónica estaba también ?
*FAT:	&=q la prima ?
*CHI:	sí .
*FAT:	&=q y qué más ?
*CHI:	Juan .
*FAT:	y Juan .
*FAT:	&=q y qué hacían Juan y Mónica ?
*CHI:	fubá [: jugar] con 0 [*] cacha(rri)tos .
%err:	jugar = jugaban $MOR $SUB $ROOT inf/ipf3p ; 0 = los $SYN $LOS
*FAT:	&=q jugaban en los cacharritos de la feria ?
*CHI:	sí .
*FAT:	&=q sí ?
*CHI:	sí .
*FAT:	&=q y a qué jugábais ?
*CHI:	en (l)a ot(r)a fe(r)ia .
*FAT:	< en la otra > [//] en otra feria ?
*CHI:	sí .
*FAT:	&=q y qué había ?
*FAT:	&=q qué cacharritos había ?
*CHI:	xxx cacharritos . [+ NON]
*FAT:	&=q pero qué cacharritos había ?
*CHI:	sólo uno .
*FAT:	&=q sólo uno ?
*CHI:	sí .
*FAT:	&=q cuál ?
*CHI:	&=e del león !
*FAT:	&=q de un león ?
*CHI:	aug@o .
%par:	imita un rugido
*FAT:	&=q y la mariposa qué hacía ?
*CHI:	vuela [*] .
%err:	vuela = volaba $MOR $SUB $NFL 3s/IPF3s
*FAT:	&=q y qué más ?
%par:	se ríe
*CHI:	&=e el león !
*FAT:	&=q el león qué hacía ?
*CHI:	aug@o .
%par:	imita un rugido
*FAT:	&=q y asustaba a la mariposa ?
*FAT:	&=q le daba susto a la mariposa ?
*FAT:	&=q no ?
*CHI:	no .
*FAT:	&=q no le daba susto a la mariposa ?
*CHI:	sí .
*FAT:	&=q sí ?
*FAT:	&=q le daba susto a la mariposa ?
*CHI:	sí .
*FAT:	&=q y qué hacía la mariposa ?
*CHI:	ta@o .
*FAT:	ta@o .
*FAT:	&=q y se iba volando ?
*FAT:	&=q le hacía así al león ?
*FAT:	0 .
%par:	hace una pedorreta con los labios
*FAT:	&=q y se iba volando ?
*FAT:	&=q sí ?
*FAT:	&=q o le hacía así ?
*FAT:	tururú@o .
*FAT:	y se iba volando .
*FAT:	&=q como le hacía ?
*CHI:	chillar [*] .
%err:	chillar = chillaba $MOR $SUB $ROOT
*FAT:	&=q chillar ? [+ ADS]
*FAT:	&=q chillaba ? [+ COR]
*CHI:	sí .
*FAT:	&=q la mariposa chillaba ?
*FAT:	&=q cómo chillaba ?
*CHI:	ih@i .
*FAT:	ih@i .
%par:	se ríe
*FAT:	&=q y se iba volando ?
*CHI:	sí .
*FAT:	ay@i qué bien .
*CHI:	volando . [+ IMI]
*FAT:	&=q y mientras tanto Juan y Mónica jugaban en un cacharrito ?
*FAT:	&=q eh@i , Juan ?
*CHI:	sí .
*FAT:	&=q y cómo era el cacharrito ?
*CHI:	así .
*FAT:	&=q < así de grande > [/] eras así de grande ?
%act:	separa los brazos
*CHI:	g(r)ande . [+ IMI]
*FAT:	&=q sí ?
*CHI:	sí .
*FAT:	&=q y había más niños ?
*CHI:	tazas .
*CHI:	sí .
*FAT:	&=q sí había más niños ?
*CHI:	tazas .
*FAT:	&=q había tazas ?
*CHI:	sí .
*FAT:	&=q y se sentaban los niños en las tazas ?
*CHI:	sí .
*FAT:	&=q sí ?
*CHI:	sí .
*FAT:	&=q y qué más hacían ?
*CHI:	jubá [: jugar] [*] a(l) ajed(r)ez .
%err:	jugar = jugaban $MOR $SUB $ROOT
*FAT:	&=q jugar al ajedrez ? [+ ADS]
*CHI:	sí .
*FAT:	&=q jugaban al ajedrez ? [+ COR]
*FAT:	&=q como el ratón de Susanita ?
%exp:	ther's a children's song about a mouse playing chess with a girl called Susanita
*CHI:	sí .
*FAT:	&=q sí ?
*CHI:	sí .
*FAT:	&=q cómo hacía el ratón ?
*FAT:	Susanita tiene un +...
*CHI:	++ (r)atón .
*FAT:	un ratón +...
*CHI:	++ chichitín [: chiquitín] .
*FAT:	que come chocolate y +...
*CHI:	++ tur(r)ón .
*FAT:	y bolitas de +...
*CHI:	++ anís .
%par:	susurra
*CHI:	&=e bien: !
%act:	da palmas
*FAT:	bien: .
*FAT:	&=q quién te canta la canción esa ?
*FAT:	&=q quién te la canta ?
*CHI:	Mamá .
*FAT:	Mamá la canta mucho &=q verdad ?
*CHI:	sí .
*FAT:	y ya has aprendido a jugar .
*CHI:	0 [*] ve(r) [x 2] [*] .
%err:	0 = a $SYN $SUB ; ver = fin $MOR $SUB $ROOT
*FAT:	&=q qué quieres ?
*FAT:	&=q esta pieza ?
*CHI:	sí .
*CHI:	quiero e(s)ta pieza .
*CHI:	coger [*] ot(r)a pieza .
%err:	coger = cojo $MOR $SUB $ROOT
*FAT:	&=q quieres coger otra pieza ?
*CHI:	sí .
*FAT:	no [x 2] sé qué otra pieza , Juan .
*CHI:	< ha toto [: roto] > [/] 0 [*] ha toto [: roto] .
*FAT:	&=q se ha roto ? [+ COR]
@Situation:	1 Por la tarde , MOT , FAT y Juan juegan con el tractor , sobre el suelo , en la casa de pueblo ; (2) FAT y Juan conversan por la tarde a oscuras en la habitación mientras Juan "duerme" la siesta
@Situation:	1
@Time Start:	16:00
*FAT:	&=q lo vas a poner ?
*CHI:	< xxx mamá > [/] xxx mamá . [+ NON]
*FAT:	&=q que lo ponga su mamá ?
*FAT:	&=q pero quién es la Mamá del [//] de la furgoneta , Juan ?
*FAT:	&=q quién es la mamá de la furgoneta ?
*FAT:	&=q eh@i ?
*FAT:	&=q quién es la mamá de la furgoneta ?
*CHI:	&=e e(s)pera !
*FAT:	&=q hay ruedas ?
*CHI:	a ver .
%act:	coge el coche que tiene sobre el suelo y le da la vuelta para verlo por debajo
*FAT:	&=q cuántas hay ?
*FAT:	&=q cuántas ruedas hay ?
*CHI:	0 [*] quiero meter . [+ CLIMB]
%err:	0 = lo $MOR $LOS $CLMB
*FAT:	&=q lo quieres meter ?
*CHI:	sí .
*FAT:	&=q dónde ?
*CHI:	< ha toto [: roto] > [/] 0 [*] ha toto [: roto] .
%err:	0 = se $MOR $LOS $PREFIX
*FAT:	&=q se ha roto ?
*CHI:	sí .
*CHI:	quero [*] poner la rueda . [+ CLIMB]
%err:	quero = quiero $MOR $LOS $REG
*FAT:	&=q lo quieres poner en la rueda ?
*CHI:	sí .
%act:	se le cae algo y lo busca
*FAT:	está ahí .
*FAT:	&=q no lo ves ?
*FAT:	< míralo ahí abajo > [/] míralo ahí abajo .
*FAT:	&=q a ver cómo lo pones en la rueda ?
*CHI:	&=e gol !
*FAT:	&=q gol ?
*CHI:	sí .
*FAT:	&=q cómo que gol ?
*CHI:	< quiero ab(r)ir > [/] quiero ab(r)ir 0 [*] . [+ CLIMB]
%err:	0 = lo $MOR $LOS $CLMB
*CHI:	< quiero me@x > [//] quiero ab(r)ir 0 [*] .
*FAT:	pero no se puede abrir , Juan .
*CHI:	xxx .
*FAT:	&=q < lo has > [/] lo has metido aquí dentro ?
%act:	está intentando sacar algo del coche de juguete
*CHI:	sí .
*FAT:	ya no se puede sacar .
*FAT:	mira .
*FAT:	se ha caído .
*CHI:	0 .
%act:	lo coge de debajo del cojín donde está sentado , sobre el suelo
%par:	se ríe
*FAT:	&=q dónde estás sentado ?
*CHI:	allí [*] .
%err:	allí = cojín $SYN $SUB
*FAT:	&=q qué es eso ?
*FAT:	&=q un +..?
*CHI:	cámara [*] .
%err:	cámra = cojín $SYN $SUB
*FAT:	&=q cómo [x 3] ?
*FAT:	&=q un +..?
*CHI:	cámara ahí .
%par:	señala hacia la cámara
*FAT:	ah@i .
*FAT:	eso es la cámara .
*FAT:	no [x 2] .
*FAT:	esto [x 2] .
%act:	agarra el cojín sobre el que está sentado Juan
*FAT:	&=q qué es esto ?
*CHI:	u(n)a cámara .
*FAT:	como que una cámara .
*FAT:	no .
*FAT:	es un co@x +...
*FAT:	uy@i [x 3] .
*FAT:	un cojín .
*CHI:	cojín . [+ IMI]
%act:	después se levanta y mira sorprendido debajo del cojín
*CHI:	&=e no está !
*FAT:	&=q no está ?
*FAT:	&=q has perdido la pieza otra vez ?
*CHI:	sí .
*FAT:	es que es muy pequeña la pieza .
*FAT:	&=q eh@i , Juan ?
%act:	se levanta y apaga la cámara
%com:	hay un corte
@Situation:	2
*FAT:	&=q me cuentas un cuento para dormir ?
*CHI:	sí .
*FAT:	cuénta me un cuento para dormir .
*CHI:	sí .
*CHI:	xxx conejo xxx . [+ NON]
*FAT:	&=q qué hace el conejo blanco ?
*FAT:	&=q eh@i ?
*FAT:	&=q qué hace el conejo ?
*CHI:	se va .
*FAT:	&=q se va ?
*FAT:	&=q a dónde se va ?
*CHI:	&=e derecha !
*FAT:	&=q a dónde se va ?
*CHI:	(co)nejo blanco . [+ IMI]
*FAT:	el conejo blanco .
*FAT:	sí .
*CHI:	se va .
*FAT:	&=q a dónde se va ?
*CHI:	xxx .
*FAT:	&=q a dónde se va ?
*CHI:	a 0 [*] toballos [: caballos] .
%err:	0 = $SYN $LOS
*FAT:	&=q a los caballos ?
*CHI:	sí .
*FAT:	&=q qué más ?
*CHI:	ot(r)o baballo [: caballo] .
*FAT:	&=q otro caballo ?
*CHI:	niño [x 2] seño(r) [/] un seño(r) caballo .
*FAT:	&=q viene un señor en un caballo ?
*CHI:	sís [*] .
%err:	sís = sí $MOR $ADD $AGA
*CHI:	tiene [x 2] gatitos .
*FAT:	&=q tiene ?
*CHI:	tiene gatitos .
*FAT:	&=q tiene gatitos el señor ?
*CHI:	sí .
*FAT:	&=q y qué más ?
*CHI:	el seño(r) . [+ IMI]
*FAT:	&=q sí no ?
*CHI:	el seño(r) .
*FAT:	&=q ese no tiene gratitos ?
*FAT:	&=q el conejo blanco tiene gatitos ?
*CHI:	no [x 2] .
*CHI:	tiene gatitos .
*FAT:	&=q quién tiene gatitos ?
*CHI:	el ot(r)o seño(r) .
*FAT:	&=q el otro señor ?
*CHI:	tiene gatitos .
@Situation:	1 Por la tarde , MOT , FAT y Juan juegan con el tractor , sobre el suelo , en la casa de pueblo ; (2) FAT y Juan conversan por la tarde a oscuras en la habitación mientras Juan "duerme" la siesta
@Situation:	2
@Time Start:	16:00
*FAT:	&=q tiene gatitos ?
%com:	starts on 120000 ms
*CHI:	sí .
*CHI:	el ot(r)o seño(r) tiene gatitos .
*FAT:	&=q y qué más ?
*CHI:	andan .
*FAT:	&=q andan ?
*CHI:	tiene bolas .
*CHI:	tiene fatillas [: zapatillas] .
*FAT:	&=q tiene +..?
*CHI:	xxx .
*CHI:	tiene fafatos [: zapatos] .
*FAT:	&=q tiene zapatos ?
*CHI:	andan .
*FAT:	&=q andan ?
*CHI:	sí .
*FAT:	&=q con zapatos andan los gatos ?
*CHI:	sí .
*FAT:	&=q como El_Gato_Con_Botas ?
*CHI:	Gato_Botas . [+ IMI]
*FAT:	&=q estaba con el conejo blanco El_Gato_Con_Botas ?
*CHI:	sí .
*FAT:	&=q y qué más ?
*CHI:	un beso y a (d)o(r)mir .
*CHI:	un [x 2] beso y a (d)o(r)mir .
*FAT:	&=q un beso y a dormir ?
*CHI:	sí .
*FAT:	venga .
*FAT:	pues un beso y a dormir .
*CHI:	chss@o .
*CHI:	el cha(r)co .
*FAT:	&=q hay un charco ?
*CHI:	sí .
*CHI:	xxx .
*CHI:	tira .
*CHI:	xxx cayó ff@o al cha(r)co . [+ NON]
*FAT:	&=q quién ha caído al charco ?
*CHI:	(l)a quilafa [: jirafa] .
*FAT:	&=q la jirafa ?
*CHI:	sí .
*CHI:	xxx .
*CHI:	0 [*] tiró pumba@o .
%err:	0 = se $MOR $LOS $PREFIX
*FAT:	&=q quién se tiró ?
*CHI:	a [*] caballo .
%err:	a = el $MOR $SUB $AGA
*FAT:	&=q el caballo se tiró pumba@o ?
*CHI:	sí .
*FAT:	&=q sí ?
*CHI:	pumba@o . [+ IMI]
*FAT:	pumba@o .
*CHI:	pumba@o .
*FAT:	pumba@o .
*CHI:	tiró (l)a pared .
*FAT:	&=q tiró la pared ?
*FAT:	&=q quién tiró la pared ?
*CHI:	apum@o .
*FAT:	catapum@o .
*FAT:	&=q quién tiró la pared ?
*CHI:	0 [*] lirafa [: jirafa] .
%err:	0 = la $SYN $LOS
*FAT:	&=q la jirafa ?
*FAT:	&=q pero no es una cabra la del cuento del pequeño conejo blanco ?
*CHI:	el seño(r) tiró auj@o .
*CHI:	e(l) seño(r) 0 [*] tirado 0 [*] .
%err:	0 = ha $SYN $LOS $AUXH ; 0 = O $SYN $LOS
*FAT:	&=q qué ha tirado ? [+ COR]
*CHI:	el caballo .
*FAT:	&=q el caballo ?
*FAT:	&=q se ha tirado del caballo ?
*CHI:	sí .
*CHI:	quero [*] conta(r) lo . [+ CLIMB]
%err:	quero = quiero $MOR $LOS $REG
*FAT:	&=q quieres contar lo ?
*CHI:	sí .
*FAT:	cuénta lo .
*FAT:	a ver .
*CHI:	xxx .
*FAT:	&=q cómo ?
*CHI:	< (l)a casa al paballo [: caballo] > [//] (l)a casa del paballo [: caballo] .
*FAT:	&=q a casa del caballo ?
*CHI:	sí .
*CHI:	xxx (l)a casa al [*] paballo [: caballo] . [+ NON]
*CHI:	< viene ot(r)o > [/] viene ot(r)o .
*FAT:	&=q < viene o@x > [/] viene otro ?
*CHI:	sí .
*FAT:	&=q y qué le dice ?
*CHI:	xxx .
*FAT:	&=q qué le dice ?
*CHI:	xxx .
*FAT:	&=q le hace daño ?
*CHI:	sí .
*CHI:	mira .
*CHI:	xxx .
*FAT:	&=q y qué más ?
*CHI:	u(n) avión echa f(u)ego .
*FAT:	&=q un avión ?
*CHI:	echa f(u)ego .
*FAT:	&=q echa fuego ?
*FAT:	ah@i .
*CHI:	sí .
*FAT:	&=q como un dragón ?
*FAT:	&=q echa fuego ?
*FAT:	&=q por dónde echa fuego ?
*CHI:	0 [*] (l)a boca .
%err:	0 = por $SYN $LOS
*FAT:	&=q por la boca ?
*CHI:	sí .
*FAT:	&=q como los dragones ?
*CHI:	xxx d(r)agones . [+ NON]
*CHI:	el cha(r)co .
*FAT:	&=q se cae al charco ?
*CHI:	se cae al charco .
*FAT:	&=q y qué más ?
*CHI:	agua [x 2] [/] echa agua .
*FAT:	&=q echa agua ?
*FAT:	&=q sí ?
*FAT:	&=q echa agua ?
*CHI:	sí .
*CHI:	esa [: echa] así .
*FAT:	así [x 2] .
*CHI:	al coche .
*FAT:	&=q a qué coche ?
*CHI:	0 [*] señor se va .
*FAT:	&=q el señor se va ?
@Situation:	1 Por la tarde , MOT , FAT y Juan juegan con el tractor , sobre el suelo , en la casa de pueblo ; (2) FAT y Juan conversan por la tarde a oscuras en la habitación mientras Juan "duerme" la siesta
@Situation:	2
@Time Start:	16:00
*CHI:	< se va a casita > [/] se va a casita .
*FAT:	&=q se va a casita ?
*CHI:	sí .
*CHI:	pome [: come] agua .
*CHI:	pome [: come] f(l)an .
*FAT:	&=q pon me agua y pon me pan ?
*FAT:	ah@i .
*FAT:	&=q come agua y come pan ?
*CHI:	sí .
*FAT:	&=q quién come agua y quién come pan ?
*CHI:	yo .
*FAT:	&=q tú ?
*CHI:	sí .
*CHI:	todo [x 3] .
*FAT:	&=q todo [x 3] te comes ?
*CHI:	sí .
*FAT:	qué bien .
*FAT:	te vas a hacer un niño muy mayor (.) y muy grande .
*CHI:	y(og)ur sólo .
*FAT:	&=q tú sólo ?
*CHI:	yo(g)u(r) .
*FAT:	&=q yogur sólo ?
*CHI:	sí .
*CHI:	yo .
*FAT:	&=q tú ?
*CHI:	sí .
*CHI:	< cayó un pozo un pozo > [/] 0 [*] cayó 0 [*] un pozo .
*FAT:	&=q hay un pozo ?
*CHI:	sí .
*FAT:	&=q en el cuento hay un pozo ?
*CHI:	bocadillo [x 2] .
*FAT:	&=q un bocadillo ?
*CHI:	sí [x 2] .
*CHI:	mira .
*CHI:	bocadillo .
*CHI:	o [*] paballo [: caballo] o [*] señor .
%err:	o = el $PHO $SUB
*CHI:	(l)os señores .
*FAT:	&=q un caballo lleva señores ?
*CHI:	xxx señores . [+ NON]
*FAT:	&=q a cuántos ?
*CHI:	uno séi(s) ocho .
*FAT:	&=q ocho señores lleva el caballo ?
*CHI:	sí .
*FAT:	cuántos señores son eh@i .
*FAT:	son muchos .
*CHI:	tiene orejas .
*FAT:	&=q tiene orejas ?
*FAT:	&=q el caballo tiene orejas ?
*CHI:	sí .
*CHI:	0 [*] caballo tiene orejas . [+ IMI]
%err:	0 = el $SYN $LOS
*FAT:	a ver si va a ser +//.
*CHI:	< tiene señores > [//] tiene orejas . [+ IMI]
*FAT:	a ver si va a ser un burro , Juan .
*FAT:	&=q es un caballo o es un burro ?
*CHI:	es un burro . [+ IMI]
*FAT:	&=q es un burro ?
*CHI:	< tiene orejas > [/] tiene orejas .
*FAT:	&=q tiene orejas ?
*CHI:	el bur(r)o tiene orejas .
*FAT:	tiene orejas como el burro .
*FAT:	el burro tiene orejas .
*FAT:	grandes orejas .
*CHI:	0 [*] señora tiene orejas .
%err:	0 = la $SYN $LOS
*FAT:	&=q la señora también tiene orejas ?
*CHI:	0 [*] señora tiene orejas .
%err:	0 = la $SYN $LOS
*FAT:	qué bien .
*CHI:	aguas [//] agua sólo .
*FAT:	&=q agua sólo ?
*FAT:	&=q qué pasa con el agua ?
*CHI:	yo .
*FAT:	&=q tú ?
*CHI:	sí .
*CHI:	xxx nene . [+ NON]
*CHI:	nene [/] un nene .
*FAT:	&=q un nene ?
*FAT:	&=q qué le pasa al nene ?
*CHI:	daño .
*FAT:	&=q le han hecho daño ?
*CHI:	0 [*] hacen daño .
%err:	0 = le $SYN $LOS
*FAT:	&=q quién le hace daño ?
*CHI:	o(tro)s nenes .
*FAT:	&=q otros nenes ?
*CHI:	uno séi(s) ocho nueve diez .
*FAT:	diez niños .
*CHI:	si(e)te niños .
*FAT:	&=q siete niños ?
*CHI:	xxx a casa . [+ NON]
*FAT:	&=q a casa ?
*CHI:	al charco .
*FAT:	&=q van al charco ?
*FAT:	&=q y qué hacen en el charco ?
*CHI:	< hace [*] (c)ocinas > [/] hace [*] (co)cinas .
%err:	hace = hacen $MOR $LOS $NFL 3s/3p
*FAT:	&=q hacen encinas ?
*CHI:	sí .
*FAT:	&=q qué son las encinas , Juan ?
*CHI:	< pa(r)a poner xxx pa(r)a poner > [/] pa(r)a poner 0 [*] .
%err:	0 = O $SYN $LOS
*FAT:	son árboles .
*CHI:	para subir 0 [*] .
%err:	0 = O $SYN $LOS
*FAT:	&=q para subir ?
*CHI:	sí .
*CHI:	en pupumpio [: columpio] .
*FAT:	para hacer un columpio .
*FAT:	como el otro día &=q verdad ?
*FAT:	que hicimos un columpio en una encina .
*CHI:	sí .
*FAT:	&=q y Juan se columpió ahí ?
*CHI:	ya no 0 [*] pupupia [: columpia] .
%err:	0 = se $MOR $LOS $PREFIX
*FAT:	&=q ya no te columpias ?
@Situation:	1 Por la tarde , MOT , FAT y Juan juegan con el tractor , sobre el suelo , en la casa de pueblo ; (2) FAT y Juan conversan por la tarde a oscuras en la habitación mientras Juan "duerme" la siesta
@Situation:	2
*CHI:	pubogán [: tobogán] [x 2] .
*FAT:	&=q bajas por el tobogán ?
*CHI:	baja 0 [*] tobogán . [+ IMI]
%err:	0 = < por el > $SYN $LOS
*FAT:	&=q quién baja por el tobogán ?
*CHI:	Juan .
*FAT:	&=q Juan ?
*CHI:	yo .
*FAT:	&=q tú ?
*CHI:	sí .
*CHI:	(s)e tira yo [x 5] [*] .
%err:	yo = Juan $SYN $SUB
*FAT:	&=q tú te tiras (.) por el columpio [//] tobogán ? [+ COR]
*CHI:	sí .
*CHI:	el tobogá(n) pupumpio [: columpio] . [+ IMI]
*CHI:	< tiro arena > [/] tiro arena .
*FAT:	&=q tiras arena ?
*CHI:	sí .
*FAT:	&=q cuando pasas por el lado del montón de arena que hay abajo ?
*CHI:	sí .
*FAT:	&=q y juegas allí ?
*FAT:	&=q con qué juegas allí ?
*CHI:	el [*] Mó(n)ica .
%err:	el = con $SYN $SUB
*FAT:	&=q con Mónica ?
*CHI:	sí .
*FAT:	&=q con la prima ?
*CHI:	(l)a p(r)ima . [+ IMI]
*FAT:	&=q y con qué más juegas ?
*CHI:	0 [*] arena [x 2] .
%err:	0 = con $SYN $LOS
*CHI:	fuba [: juega] [*] a(l) ca(s)tillo y cubo .
%err:	juega = juego $MOR $SUB $NFL 3s/1s
*FAT:	&=q juegas al castillo con un cubo ? [+ COR]
*CHI:	sí .
*CHI:	0 [*] pala también .
%err:	0 = y $SYN $LOS
*FAT:	y una pala también . [+ COR]
*CHI:	sí .
*CHI:	a juba [: jugar] también .
*FAT:	a jugar también . [+ ADS]
*FAT:	claro .
*CHI:	sí .
*CHI:	mucha [*] cosas .
%err:	mucha = muchas $MOR $LOS $AGA
*FAT:	muchas cosas , sí .
*CHI:	un balón .
*FAT:	un balón .
*CHI:	parece un balón .
*FAT:	parece un balón &=q verdad ?
*FAT:	la lámpara de esta habitación parece un balón .
*CHI:	a [*] balón .
%err:	a = un $PHO $SUB
*CHI:	para fubá [: jugar] .
*FAT:	un balón para jugar .
*CHI:	0 [*] balón para fubá [: jugar] . [+ IMI]
%err:	0 = un $SYN $LOS
*CHI:	dos balones .
*FAT:	&=q dos balones tienes ?
*CHI:	sí .
*CHI:	al charco .
*FAT:	&=q al charco los balones ?
*CHI:	sí .
*FAT:	vaya .
*CHI:	< pa(r)a tirar > [/] pa(r)a tirar .
*CHI:	un perro [x 2] .
*FAT:	&=q un perro ?
*FAT:	&=q qué hace el perro ?
*CHI:	el perro .
*CHI:	un perro xxx caca . [+ NON]
*FAT:	&=q hace caca un perro ?
*CHI:	ot(r)o perro xxx caca . [+ NON]
*FAT:	&=q otro perro también hace caca ?
*CHI:	0 .
%par:	hace una pedorreta con los labios
*FAT:	&=q ese cuento qué cuento es ?
*FAT:	&=q qué cuento es ese ?
*CHI:	(l)os tenejos [: conejos] .
*CHI:	&=e el charco !
*CHI:	bebe agua .
*CHI:	< bebe agua > [/] bebe agua .
*FAT:	&=q quién bebe agua ?
*CHI:	0 [*] tenejos [: conejos] .
%err:	0 = los $SYN $LOS
*FAT:	&=q los conejos ? [+ COR]
*CHI:	xxx .
*CHI:	< al charco al charco > [/] al charco .
*CHI:	tetas [x 2] .
*FAT:	&=q quién tiene tetas ?
*CHI:	Juan .
*FAT:	&=q Juan tiene tetas ?
*CHI:	sí .
*FAT:	&=q y quién más ?
*CHI:	xxx .
*CHI:	ha llegado .
*FAT:	&=q quién ha llegado ?
*CHI:	Juan .
*CHI:	un lobo .
*FAT:	&=q un lobo ?
*CHI:	sí .
*FAT:	&=q dónde está el lobo ?
*CHI:	aquí .
*FAT:	no .
*FAT:	no es un lobo , Juan .
*FAT:	&=q es un +..?
*CHI:	++ perro .
*FAT:	es un perro .
*CHI:	un perro . [+ IMI]
*FAT:	voy a encender la luz .
*FAT:	&=q vale , Juan ?
*CHI:	sende [: enciende] xxx . [+ NON]
*FAT:	uy@i .
*FAT:	&=q < no vas a dormir la siesta ya > [/] eh@i no vas a dormir la siesta ya ?
*CHI:	no .
*FAT:	&=q ya no vas a dormir la siesta ?
*CHI:	xxx solo . [+ NON]
*FAT:	&=q cómo ?
*CHI:	llueve .
*FAT:	&=q llueve ?
*FAT:	&=q dónde llueve ?
*CHI:	allí .
*FAT:	&=q llueve fuera ?
*CHI:	llueve fuela [: fuera] . [+ IMI]
*FAT:	&=q llueve mucho ?
*CHI:	hace ruido .
*FAT:	&=q hace ruido la lluvia ?
*CHI:	u(n)a caca .
*FAT:	&=q una caca ?
*FAT:	&=q pero ese cuento qué cuento es ?
*FAT:	&=q el cuento de quién ?
*CHI:	&=e el topo !
*FAT:	el cuento del topo .
*CHI:	ha sido u(n)a caca .
*FAT:	< Juan Apellido > [/] Juan Apellido .
*FAT:	&=q no vas a dormir entonces la siesta ya hoy ?
*CHI:	mira .
*FAT:	&=q qué hay ?
*FAT:	&=q qué hay ?
*FAT:	venga .
*FAT:	vamos a dejar esto .
*CHI:	&=e Juan !
*CHI:	&=e no se ve !
*FAT:	no se ve .
*FAT:	no .
@End
