# Supplementary material for: Comparing Different Models of the Development of Verb Inflection in Early Child Spanish
Source: PLoS One. 2015 Mar 11;10(3):e0119613. doi: 10.1371/journal.pone.0119613 (PMC4356619; doi:10.1371/journal.pone.0119613)
Supplement: S1 File — (ZIP) [file pone.0119613.s001.zip › 11128.cha]

@UTF8
@PID:	11312/c-00031759-1
@Begin
@Languages:	spa , eng
@Participants:	CHI Juan Target_Child , FAT Padre Father , MOT Madre Mother
@ID:	spa , eng|OreaPine|CHI|1;11.25|male|||Target_Child|||
@ID:	spa , eng|OreaPine|FAT|||||Father|||
@ID:	spa , eng|OreaPine|MOT|||||Mother|||
@Transcriber:	Javier , University of Nottingham
@Date:	02-AUG-2001
@Location:	Madrid
@Situation:	1 Por la mañana , Juan está subido al triciclo en el salón de la casa y FAT habla con él , MOT apenas participa ; (2) por la noche mientras FAT y MOT preparan la cena Juan juega en la sillita de comer con las letras de plástico ; (3) FAT le da de comer un puré a Juan
@Situation:	1
@Time Start:	10:00
*CHI:	xxx como e(s)te . [+ NON]
%act:	coloca de pie el triciclo
*FAT:	&=q qué tiene ?
*FAT:	&=q un triciclo como ese ?
*FAT:	&=q sí ?
*CHI:	(l)os cicitos [: triciclos] 0 [*] parados .
%err:	0 = V $SYN $LOS
%com:	aparentemente no Juan no tiene más de un triciclo
%act:	se detiene mirando la cámra
*FAT:	&=q los triciclos están parados ? [+ COR]
*CHI:	sí .
*FAT:	&=q tanto el tuyo como el de Juan que está aquí ?
*CHI:	sí .
*FAT:	ah@i .
*FAT:	oye .
*FAT:	&=q y qué tienes ahí abajo ?
*CHI:	piezas .
%act:	ha mirado a las piezas de tipo Lego que hay en el suelo
*FAT:	&=e piezas !
*FAT:	&=q y qué vas a hacer con las piezas ?
*CHI:	< tiene un bajo > [//] tiene un ba(r)co velero .
%act:	señala hacia la cámara
*FAT:	&=q tiene un barco velero ?
*CHI:	sí .
*FAT:	&=q sí ?
*MOT:	&=q quién , Juan ?
*MOT:	&=q quién tiene el barco velero ?
*CHI:	Juan .
*MOT:	&=q Juan ?
*CHI:	mira .
*CHI:	0 [*] barco velero de Juan .
%err:	0 = el $SYN $LOS
%act:	se monta en el triciclo
*FAT:	&=q ah@i sí ?
*CHI:	sí .
*CHI:	xxx .
*CHI:	< a ver > [/] a ver .
*MOT:	a ver . [+ ADS]
*FAT:	&=q qué quieres ver ?
*CHI:	Juan .
*FAT:	&=q quieres ver a Juan ?
*CHI:	&=e Papá !
%act:	señala hacia FAT , que está detrás de la cámara
*FAT:	&=q dónde está Papá ?
*CHI:	ahí .
%par:	señala
*FAT:	detrás .
*FAT:	sí .
*CHI:	det(r)ás . [+ IMI]
*FAT:	&=q detrás de qué ?
*CHI:	Juan .
*FAT:	&=q detrás de Juan de la cámara ?
*CHI:	sí .
%act:	coloca los pies sobre el manillar del triciclo
*FAT:	mm@i .
*FAT:	&=q y qué haces con el pie ?
*FAT:	&=q qué haces con el pie ?
*CHI:	ua@i .
%act:	avanza con el triciclo
*FAT:	&=q < te vas > [/] te vas ?
*CHI:	sí .
*FAT:	&=q sí ?
*FAT:	&=q a dónde te vas ?
*CHI:	al cine .
*FAT:	&=q te vas al cine ?
*CHI:	sí .
*FAT:	&=q y qué vas a ver ?
*CHI:	á(r)boles .
*FAT:	&=q árboles ?
*FAT:	&=q en el cine ves árboles ?
*CHI:	sí .
*FAT:	&=q y qué más ?
*CHI:	rocas .
*MOT:	&=q rocas ?
%par:	sorprendida
*FAT:	&=q rocas ?
%par:	riéndose
*CHI:	sí .
*FAT:	&=q y qué más ?
*CHI:	montañas .
*FAT:	montañas .
*FAT:	&=q y qué pasa en el cine ?
*CHI:	hay < un le@x> [/] un león g(r)ande .
%par:	mueve los brazos
*FAT:	&=q un león grande ?
*CHI:	como estes [*] .
%err:	estes = este $MOR $ADD $AGA
%act:	señala el triciclo
*FAT:	&=q como este ? [+ COR]
*FAT:	&=q como tu triciclo ?
*CHI:	sí .
*FAT:	&=q y qué hace el león grande ?
*CHI:	ju@o .
*FAT:	ju@o .
*CHI:	0 [*] pome [: come] (l)a lirafa [: jirafa] .
%err:	0 = se $MOR $LOS $PREFIX
*FAT:	&=q se come a la jirafa ?
*CHI:	sí .
*FAT:	&=e hala@i !
*CHI:	ju@o .
*FAT:	pues sí que tiene que tener hambre porque la jirafa también es +//.
*CHI:	es to(n)to .
%act:	señala hacia la cámara y/o FAT
*FAT:	&=q es tonto ?
*CHI:	el < león es tonto > [/] león es tonto .
*FAT:	no , hombre .
*FAT:	no se lo dice eso al león .
*FAT:	pobrecito .
*FAT:	no .
*FAT:	no es tonto .
*CHI:	á(r)bole(s) es [*] tontos .
%err:	es = son $MOR $SUB $NFL 3s/3p:NP
*FAT:	&=q los árboles son tontos ? [+ COR]
*CHI:	sí .
*FAT:	pero hombre .
*FAT:	&=q por qué dices eso ?
*FAT:	si nos dan sombra .
*FAT:	y nos dan +//.
*CHI:	huele [x 3] .
*FAT:	&=q huele ?
*FAT:	&=q qué huele ?
*CHI:	(l)as flo(r)es .
*MOT:	&=q las flores ?
*CHI:	sí .
*FAT:	&=q las flores huelen ?
*MOT:	&=q huelen ?
*CHI:	sí .
*CHI:	nariz .
%act:	se estaba tocando la nariz
*FAT:	la nariz .
*MOT:	la nariz .
*FAT:	&=q por la nariz hueles ?
*CHI:	sí .
%act:	ha colocado toda una pierna por encima del manillar
*FAT:	&=q y < qué haces con el pie > [/] qué haces con el pie ?
*CHI:	pumba@o .
%act:	deja caer de golpe le pie sobre el suelo
*FAT:	&=q cómo ?
*CHI:	xxx montar [?] de@x [/] det(r)ás . [+ NON]
%act:	señala la parte trasera del triciclo
*CHI:	Papá .
*CHI:	xxx Papá . [+ NON]
*FAT:	&=q quién está detrás ?
*CHI:	&=e Juan !
*FAT:	&=q Juan ?
*CHI:	0 .
%act:	se acerca con el triciclo a la cámara
*FAT:	&=q qué miras ?
*CHI:	piezas [x 2] .
%act:	señala a la cámara
%com:	las piezas de tipo Lego que hay en el suelo pueden verse en la pantallita de la cámara , junto a la imagen de Juan
*FAT:	&=q se ven las piezas ?
*CHI:	tiene piezas Juan .
*CHI:	tiene pieza [*] Juan .
%err:	pieza = piezas $MOR $LOS $AGA
*FAT:	venga .
*FAT:	écha te más para atrás que no se te ve bien .
*FAT:	< écha te más para atrás écha te > [/] écha te más para atrás .
*CHI:	&=q qué ?
*FAT:	que tengo que ver a ver cómo estás .
*FAT:	así .
*FAT:	oye .
*FAT:	&=q y anoche de dónde vinimos ?
*FAT:	&=q de dónde vinimos ayer ?
*CHI:	al [*] cine .
%err:	al = del $SYN $SUB
*FAT:	&=q del cine también ? [+ COR]
*CHI:	sí .
*FAT:	&=q y qué viste en el cine ?
*CHI:	árbole(s) y xxx . [+ NON]
*FAT:	&=q árboles ?
*CHI:	xxx .
*CHI:	casas .
*FAT:	&=q casas ?
*CHI:	peces .
*FAT:	&=q peces ?
*CHI:	sí .
*CHI:	también peces .
*FAT:	&=q también peces ?
*CHI:	(mari)posas también .
*CHI:	ca(r)acoles también .
*FAT:	&=q qué más ?
*CHI:	árboles .
*FAT:	árboles .
*FAT:	&=q y qué pasaba en el cine ?
*FAT:	&=q qué pasaba ?
*CHI:	ha [*] visto un t(r)acto(r) como e(s)te .
%err:	ha = he $MOR $SUB $NFL PREX3s/PREX1s
%act:	señala
*FAT:	&=q un tractor como este ?
*CHI:	sí .
*FAT:	toma .
*FAT:	&=q lo quieres ?
*CHI:	0 .
%act:	se baja del triciclo y lo coge
*CHI:	e(l) chititito [: chiquitito] .
*FAT:	el chiquitito está allí .
*CHI:	e(l) chititito [: chiquitito] .
@Situation:	1 Por la mañana , Juan está subido al triciclo en el salón de la casa y FAT habla con él , MOT apenas participa ; (2) por la noche mientras FAT y MOT preparan la cena Juan juega en la sillita de comer con las letras de plástico ; (3) FAT le da de comer un puré a Juan
@Situation:	1
@Time Start:	10:00
*CHI:	chititito [: chiquitito] [x 2] .
*CHI:	0 [*] ha toto [: roto] .
%err:	0 = se $MOR $LOS $PREFIX
*FAT:	&=q este ?
*CHI:	e(s)te . [+ IMI]
*CHI:	quero [*] a [*] jubar [: jugar] a la arena .
%err:	quero = quiero $MOR $LOS $REG ; a = 0 $SYN $ADD $INFA
%act:	tiene un tractor en cada mano
*FAT:	&=q a la arena quieres ir a jugar ? [+ COR]
*CHI:	sí .
*FAT:	pero ahora no podemos ir a jugar a la arena , Juan .
*CHI:	no .
*CHI:	ha [*] cer(r)rada .
%err:	ha = está $SYN $SUB
*FAT:	está cerrada , sí . [+ COR]
*CHI:	xxx piezas . [+ NON]
*CHI:	al charco .
*FAT:	&=q coges las piezas y al charco ?
*CHI:	sí .
*FAT:	&=q por qué ?
*CHI:	al agua .
*CHI:	&=e al charco !
*FAT:	al agua y al charco .
*CHI:	&=e < al charco > [/] al charco !
*MOT:	&=q al charco ?
*CHI:	sí .
*CHI:	&=e a correr !
%act:	coloca el tractor grande sobre el suelo y lo empuja corriendo detrás
*CHI:	uh:@i .
%act:	ha salido del salón yt ha vuelto a entrar empujando el tractor sobre el suelo
%com:	hay un corte
@Situation:	2
@Time Start:	22:00
*MOT:	&=q por qué no sacas la pantalla ?
%add:	FAT
*FAT:	no .
*FAT:	porque gasta mucha más pila .
*FAT:	es que está solo con la pila .
*MOT:	&=q qué estás haciendo , Juan ?
*MOT:	&=q qué haces , cariño ?
*CHI:	&=e u(n)a torre !
*CHI:	quiero hacer 0 [*] . [+ CLIMB]
%err:	0 = O $SYN $LOS
*MOT:	&=q cómo ?
*CHI:	quiero una torre .
*MOT:	&=q una torre ?
*FAT:	&=q una torre ?
*MOT:	venga .
*MOT:	vamos a hacer una torre .
*MOT:	a ver .
*MOT:	&=q cómo ?
*CHI:	así 0 [*] grande .
%err:	0 = de $SYN $LOS
%act:	levanta los brazos
*MOT:	&=q así de grande ?
*CHI:	sí .
*MOT:	venga .
*MOT:	a ver .
*MOT:	una .
*MOT:	cuenta tú .
*FAT:	écha lo para atrás .
%add:	MOT
*CHI:	tres ocho nueve diez .
%act:	mientras coloca unas letras de plástico encima de otras (aunque sólo lleva cuatro)
*CHI:	once cato(r)ce quince diez .
*MOT:	ah@i .
*MOT:	&=e una torre de dieciséis !
%com:	en realidad habrá unas seis u ocho
*MOT:	&=e qué grande !
%com:	empieza a oirse la batidora
*CHI:	mira .
*CHI:	un xxx . [+ NON]
*MOT:	&=q un +..?
*CHI:	++ < una mu@x > [/] u(n)a mu(r)alla [: muralla] .
*MOT:	&=q una muralla ?
*CHI:	sí .
*MOT:	pero bueno .
*MOT:	&=q una muralla es así ?
*MOT:	sí .
*MOT:	a ver .
*MOT:	vamos a ver cuántas hay .
*MOT:	&=q pone Juan@q ?
%com:	Juan está jugando con letras de plástico
*MOT:	a ver si pone Juan@q .
*MOT:	&=q cómo se pone Juan ?
*CHI:	así .
*MOT:	&=q a ver cómo ?
*CHI:	0 .
%act:	distribuye algunas letras sobre la mesita de la silla de comer (pero , obviamente , ni siquiera las coloca derechas)
*MOT:	a ver .
*MOT:	mira .
*MOT:	es con esta .
%act:	aparta una y la coloca bien
*MOT:	con esta +...
*MOT:	anda .
*MOT:	&=q y la U@l ?
*MOT:	ahora ya no está la U@l .
*MOT:	&=q dónde está ?
*MOT:	&=q se te ha caído una ?
*CHI:	sí .
*MOT:	si antes teníamos .
*MOT:	aquí está la U@l .
*MOT:	que no la veía .
*MOT:	Ju::an .
*CHI:	&=e no !
%act:	cambias las letras de sitio
*MOT:	&=q no ?
*MOT:	vale .
*CHI:	xxx .
*CHI:	Ju@x [/] Juan . [+ IMI]
*CHI:	< una muralla > [/] una muralla .
*FAT:	&=q una muralla y un castillo vas a hacer , Juan ?
*FAT:	&=q eh@i ?
*MOT:	&=q qué estás haciendo , Juan ?
*CHI:	0 [*] ha [*] tapado .
%err:	0 = lo $MOR $LOS $PREFIX ; ha = he $MOR $SUB $NFL PREX3s/PREX1s
*MOT:	&=q lo has tapado ? [+ COR]
*FAT:	ya tengo la cena preparada .
*FAT:	&=q quieres cenar ?
*CHI:	no .
%act:	está haciendo una torre con las letras de plástico
*FAT:	&=q no quieres ?
*MOT:	sí .
*MOT:	&=q pero qué es eso ?
*MOT:	&=q ahora qué estás haciendo , Juan ?
*CHI:	&=e u(n)a torre !
*FAT:	&=q una torre ?
*MOT:	&=q una torre ?
*FAT:	&=q una torre de qué ?
*CHI:	de castillo .
*FAT:	&=q de un castillo ?
%act:	mientras pasa la balleta sobre la mesita de Juan y se cae la torre de letras
*FAT:	uy@i .
*FAT:	&=q qué ha pasado ?
*CHI:	0 [*] ha caído .
%err:	0 = se $MOR $LOS $PREFIX
*FAT:	&=q se ha caído ? [+ COR]
*CHI:	0 .
%act:	golpea las letras con fuerza y alguans se caen al suelo
*FAT:	pero ahora no se ha caído .
*FAT:	alguien lo ha tirado ahora yo creo &=q eh@i ?
*MOT:	a ver , Juan .
*MOT:	eh@i , amiguito .
@Situation:	1 Por la mañana , Juan está subido al triciclo en el salón de la casa y FAT habla con él , MOT apenas participa ; (2) por la noche mientras FAT y MOT preparan la cena Juan juega en la sillita de comer con las letras de plástico ; (3) FAT le da de comer un puré a Juan
@Situation:	(3)
@Time Start:	22:00
*FAT:	&=q vamos a comer ?
*CHI:	0 .
%act:	tira todas las letras que quedaban al suelo
*FAT:	&=q qué haces ?
*FAT:	&=q qué haces ?
*FAT:	&=q qué has hecho ?
*FAT:	&=q eh@i ?
*FAT:	&=q qué has hecho , Juan ?
*CHI:	ha [*] tira(d)o (l)a [*] piezas .
%err:	ha = he $MOR $SUB $NFL PREX3s/PREX1s ; la = las $MOR $LOS $AGA
*FAT:	&=q has tirado las piezas ?
*CHI:	sí .
*FAT:	&=q y por qué las tiras ?
*CHI:	quiero agua .
*FAT:	vamos a cenar .
*FAT:	mira .
*FAT:	mira qué cuchara tan bonita .
%act:	le deja dos cucharas de distintos tamaños sobre la mesita
*FAT:	&=q cuál quieres ?
*FAT:	&=q la grande o la pequeña ?
*CHI:	(l)a grande . [+ IMI]
*FAT:	&=q la grande ?
*FAT:	&=q y de qué color es la grande ?
*CHI:	amarilla .
*FAT:	&=q amarilla ?
*CHI:	poma [: toma] [x 4] .
*FAT:	&=q esta para Papá ?
*CHI:	poma [: toma][x 2] .
*MOT:	&=q se lo das tú o se lo doy yo ?
%add:	FAT
*CHI:	poma [: toma] .
*FAT:	&=q la pequeña para Papá ?
*CHI:	poma [: toma][x 2] .
*FAT:	toma [x 3] .
*FAT:	&=q me lo das ?
*FAT:	&=q sí ?
%act:	mientras le coloca el babero
*CHI:	toma .
*FAT:	espera .
*FAT:	&=q no ves que no puedo porque estoy haciendo el nudo (.) del babero ?
*CHI:	toma .
*FAT:	que sí .
*FAT:	< mira > [/] mira lo que ha hecho Papá .
%act:	coloca un plato con puré sobre la mesa
*CHI:	&=e puré !
*FAT:	puré para Juan .
*CHI:	sí .
*FAT:	mm@i .
%par:	como si le gustara
%act:	acaba de probar un poco
*CHI:	puré papilla .
*FAT:	está mm@i .
*CHI:	c(ali)ente .
*FAT:	&=q está caliente ?
*CHI:	sí .
*MOT:	pása me la tabla de cortar , por+favor .
%add:	FAT
*CHI:	0 .
%act:	sopla la cuchara
*FAT:	&=q qué haces ?
*FAT:	&=q qué estás haciendo ?
*FAT:	&=q soplas ?
*FAT:	&=q qué estás haciendo ?
*CHI:	0 .
%act:	sopla la cuchara
*CHI:	e(s)tá ca(lie)nte .
*FAT:	&=q está caliente ?
*FAT:	a ver .
*FAT:	ya no está caliente .
*FAT:	&=q a que no ?
*FAT:	&=q está bueno ?
*CHI:	ya no . [+ IMI]
*FAT:	&=q a que no está caliente ?
*FAT:	&=q está bueno ?
*CHI:	con e(s)ta .
*FAT:	&=q tú quieres esa ?
*FAT:	&=q cuál quieres ?
*FAT:	&=q la grande o la pequeña ?
*CHI:	0 .
%act:	coge la cuchara pequeña y se intenta meter puré en la boca , pero se quema
*FAT:	&=q está caliente ?
*FAT:	&=q sí ?
*FAT:	< déjame deja me > [/] deja me .
*FAT:	voy a soplar .
*FAT:	&=q vale ?
*CHI:	quiero la cuchara amarilla .
*FAT:	a ver .
*FAT:	&=q tú la cuchara amarilla ?
*FAT:	toma .
%act:	le da cuchara grande amarilla
*CHI:	yo e(s)ta .
*CHI:	la grande .
%act:	coge un poco de puré en la cuchara
*FAT:	&=q dónde vas con ese puré ?
*FAT:	tanto puré y además tan caliente .
*FAT:	Papá te lo enfría .
*FAT:	&=q qué hago ?
*FAT:	&=q eh@i ?
*FAT:	&=q qué es lo que estoy haciendo ?
*FAT:	mira [x 2] .
*FAT:	a ver .
%act:	sopla
*FAT:	&=q < qué hago > [/] qué hago ?
*FAT:	a ver .
*FAT:	< es mucho > [/] es mucho .
%act:	le quita puré de la cuchara con la suya
*CHI:	e(s) mucho . [+ IMI]
*CHI:	ca(li)e(n)te .
*FAT:	&=q está caliente ?
*FAT:	< vamos a ver > [/] vamos a ver .
*FAT:	venga .
*FAT:	ayúda me a soplar .
%act:	soplan los dos juntos
*FAT:	pero sopla más fuerte .
%act:	le sopla a Juan en la cara
*CHI:	no .
*CHI:	no .
%act:	intenta tocar la boca de FAT , pero se aparta
*FAT:	&=q está frío ?
*CHI:	xxx .
*FAT:	oye .
*FAT:	&=q hoy has ido con el triciclo ?
*FAT:	&=q < has ido con el triciclo hoy > [/] has ido con el triciclo hoy de paseo ?
*FAT:	&=q sí ?
*CHI:	quiero [?] un loro g(r)ande . [+ NON]
*FAT:	&=q has visto un +..?
*CHI:	++ un loro .
*FAT:	&=q un loro grande ?
*FAT:	&=q has visto un loro grande ?
*CHI:	< como e(s)te como e(s)te como e(s)te > [/] como e(s)te xxx . [+ NON]
%par:	señala
*FAT:	&=q cómo ?
*CHI:	como este xxx . [+ NON]
*FAT:	&=q como el del cuento ?
*CHI:	sí .
*FAT:	&=q un loro grande como el del cuento ?
*FAT:	&=q y cómo es el loro del cuento ?
*FAT:	&=q un loro +..?
*CHI:	++ pequeño .
*FAT:	par::lan::chín .
*MOT:	< es que > [/] es que no lo sabes pero Juan ha visto un loro también .
%add:	FAT
*CHI:	paralanchín . [+ IMI]
*MOT:	&=q en qué cuento has visto tú un loro ?
*FAT:	ah@i .
*FAT:	&=q en el de Tintín (.) has visto un loro también ?
*MOT:	claro .
*CHI:	Ti(n)tín . [+ IMI]
*MOT:	a que en el de Tintín había un loro &=q Juan ?
*CHI:	mira .
*CHI:	0 [*] he mojado 0 [*] dedo .
%err:	0 = me $MOR $LOS $PREFIX ; 0 = el $SYN $LOS
%act:	le enseña el dedo índice , estirado , a FAT , y termina limpiándolo en los labios de FAT
*MOT:	a que sí .
*MOT:	a que en el de Tintín había un loro .
*CHI:	0 .
%act:	se mete el dedo en la boca
*FAT:	ay@i .
*FAT:	qué gorrino eres .
%exp:	gorrino = dirty
*CHI:	< se cae > [/] se cae .
*FAT:	&=q quién se cae ?
*CHI:	el puré .
*FAT:	&=q el puré se cae ?
@Situation:	1 Por la mañana , Juan está subido al triciclo en el salón de la casa y FAT habla con él , MOT apenas participa ; (2) por la noche mientras FAT y MOT preparan la cena Juan juega en la sillita de comer con las letras de plástico ; (3) FAT le da de comer un puré a Juan
@Situation:	(3)
@Time Start:	22:00
*FAT:	&=q está bueno el puré ?
*FAT:	lo ha hecho Papá .
*FAT:	mira .
*FAT:	está hecho con un calabacín del huerto del abuelo .
*FAT:	&=q < quién está ahí > [/] quién está ahí ?
*CHI:	e(s)tá tete [: caliente] .
*FAT:	vaya .
*FAT:	lo siento .
*FAT:	a ver ahora .
%act:	sopla y le da una cucharada
*FAT:	&=q ahora mejor ?
*CHI:	< se cae > [/] se cae e(l) loro .
*FAT:	&=q se cae el loro ?
*CHI:	no .
*FAT:	ah@i .
*FAT:	&=q el loro < qué hace > [/] qué hace ?
*CHI:	pi@o [x 2] .
*FAT:	pi@o [x 2] .
*FAT:	&=q sí ?
*FAT:	&=q y qué más hace ?
*CHI:	había un loro grande .
*FAT:	había un loro grande .
*FAT:	&=q cómo de grande ?
*CHI:	hací@x [/] hacía f(u)ego .
*FAT:	&=q hacía fuego ?
*CHI:	hacía fuego .
*CHI:	po(r) (l)a boca .
*FAT:	&=q por la boca ?
*CHI:	ff@o .
%act:	como si echara fuego por la boca
*MOT:	&=e hala@i !
*FAT:	&=q sí ?
*FAT:	&=q como un dragón ?
*CHI:	dragón . [+ IMI]
*CHI:	grande .
*FAT:	mm@i .
*FAT:	tenemos que explicar que has ido al cine a ver una película &=q verdad ?
*FAT:	en la que aparecía un dragón .
*FAT:	&=q sí ?
*CHI:	< había paja > [/] había paja g(r)ande .
*FAT:	&=q había paja grande ?
*CHI:	xxx .
*CHI:	(l)os niños comen .
*FAT:	&=q los niños comen ?
*CHI:	sí .
%par:	mueve la cabeza ; sí
*FAT:	oye .
*FAT:	es que el otro día estuviste viendo como trillaba un tractor .
*FAT:	&=q verdad ?
*FAT:	que viste la paja .
*FAT:	a que sí .
*FAT:	&=q cómo hacía el tractor para trillar ?
*CHI:	pu:@o .
*FAT:	&=q y qué hacía ?
%act:	mueve el dedo en círculos
*FAT:	&=q qué hacía el tractor ?
*CHI:	hacía [*] v(u)e(l)tas .
%err:	hacía = daba $SYN $SUB
*MOT:	daba vueltas . [+ COR]
*FAT:	daba vueltas . [+ COR]
*FAT:	&=q verdad ?
*FAT:	y había un señor que tiraba la paja al aire &=q verdad ?
*CHI:	sí .
*FAT:	&=q y cómo fuimos nosotros a ver cómo trillaban ?
*FAT:	&=q cómo fuimos ?
*CHI:	0 .
%act:	mueve los brazos como si volara
*FAT:	&=q volando ?
*CHI:	sí .
*CHI:	volando . [+ IMI]
*MOT:	&=e vaya !
*MOT:	volando .
*FAT:	no sabía que nosotros volábamos .
*MOT:	pero bueno .
*MOT:	volando no puede ser .
*MOT:	&=q o sí puede ser ?
*CHI:	había fifesa [: Princesa] Fiona .
*FAT:	&=q La_Princesa_Fiona ?
*MOT:	&=e hala !
*MOT:	&=q esa princesa de qué cuento es ?
*MOT:	de [//] &=q cómo se llamaba el ogro ?
*MOT:	es@x +...
*CHI:	++ xxx .
*MOT:	xxx .
%com:	es un nombre extraño para mí
*FAT:	está bueno el puré &=q eh@i ?
*CHI:	había un señor grande .
*MOT:	&=q había un señor grande ?
*CHI:	sí .
*MOT:	madre+mía .
*MOT:	pero ese era el ogro &=q no ?
*CHI:	montaba un pájaro chiquitito .
*FAT:	&=q montaba un pájaro chiquitito ? [+ ADS]
*CHI:	sí .
*FAT:	&=q y cómo hacía el pájaro chiquitito ?
*CHI:	0 .
%par:	mueve los brazos como si agitara unas alas
*FAT:	&=q volaba ?
*MOT:	&=q así volaba ?
*CHI:	< hacía xxx > [/] hace [x 4] viento .
*FAT:	&=q hace viento ?
%par:	se ríe
*CHI:	sí .
*CHI:	había [x 2] un pájaro grande .
*CHI:	hacía viento .
*FAT:	&=q había un pájaro grande que hacía viento ?
*CHI:	sí .
*FAT:	&=q y con qué hacía viento ?
*CHI:	&=e el seño(r) hace vientos !
*CHI:	montaba un pájaro grande .
*FAT:	a ver .
*FAT:	&=q un señor hacía viento y montaba un pájaro grande ?
%par:	se ríe
*CHI:	sí .
*FAT:	&=q y cómo hacía el señor ?
*CHI:	0 .
%par:	mieve los brazos como si agitara unas alas
*FAT:	también .
*CHI:	sí .
*CHI:	vuela .
*CHI:	xxx .
*CHI:	echa fuego po(r) (l)a boca .
*FAT:	echaba fuego por la boca .
*MOT:	madre+mía .
*FAT:	hacía ff@o .
%act:	estira el brazo y le agarra la mano a Juan
*CHI:	0 [*] mano 0 [*] Juan .
%err:	0 = la $SYN $LOS ; 0 = de $SYN $LOS
*FAT:	la mano de Juan . [+ COR]
*CHI:	< (l)a mano de Tek [: Rek] (l)a mano de Tek [: Rek] > [/] (l)a mano de Tek [: Rek] .
*FAT:	la mano de Rek .
*CHI:	e(s)tá tente [: caliente] .
*FAT:	vaya , hombre .
*FAT:	&=q está caliente ?
*FAT:	no puede ser .
*FAT:	espérate .
*FAT:	a ver .
%act:	sopla
*CHI:	a enf(r)ia(r) lo .
*FAT:	vamos a enfriar lo .
*FAT:	claro .
*FAT:	&=q ya no está caliente ?
*FAT:	ya no .
*FAT:	&=q a que no ?
*CHI:	a que no . [+ IMI]
*FAT:	ya no .
*FAT:	&=e mira qué poquito queda ya !
*FAT:	pero bueno .
*FAT:	&=q te vas a comer un plato grande [x 3] de puré ?
*FAT:	&=q te lo vas a comer tú ?
*CHI:	sí .
*FAT:	&=q sí ?
*FAT:	bueno .
*FAT:	a ver .
*FAT:	&=q y qué más cosas me cuentas ?
*CHI:	dos señores hacía [//] volaba [*] .
%err:	volaba = volaban $MOR $LOS $NFL IPF3s/IPF3p:NP
%act:	agita los brazos
@Situation:	1 Por la mañana , Juan está subido al triciclo en el salón de la casa y FAT habla con él , MOT apenas participa ; (2) por la noche mientras FAT y MOT preparan la cena Juan juega en la sillita de comer con las letras de plástico ; (3) FAT le da de comer un puré a Juan
@Situation:	(3)
@Time Start:	22:00
*FAT:	&=q dos señores volaban ? [+ COR]
*FAT:	&=q sí ?
%com:	se oye piar al loro
*FAT:	&=q qué suena ?
*CHI:	xxx .
*CHI:	un loro chs@o echa fuego po(r) la boca .
*FAT:	&=q echaba fuego por la boca ?
*CHI:	sí .
*CHI:	el loro (ha)cía ps@o .
*MOT:	&=q qué hace el loro ?
*CHI:	xxx .
%act:	hace ruidos con la boca
*CHI:	lovaba@x [//] volaba .
*FAT:	&=q volaba ?
*CHI:	xxx charco . [+ NON]
*FAT:	< pero bueno > [/] pero bueno .
*FAT:	&=q todo eso viste el otro día ?
*FAT:	oye , Juan .
*FAT:	&=q y ayer viste a un señor contando cuentos ?
*FAT:	&=q viste a un señor contando cuentos ayer ?
*CHI:	0 .
%par:	mueve la cabeza ; sí
*FAT:	&=q y quién era el señor ?
*CHI:	xxx .
*CHI:	un t(r)acto(r) .
*FAT:	&=q un tractor ?
*FAT:	a ver .
*FAT:	&=q ayer quién contaba cuentos ?
*FAT:	&=q quién contaba cuentos ayer ?
*CHI:	Papá solo .
*FAT:	&=q Papá solo ?
*FAT:	&=q a los niños les contaba cuentos Papá ?
*CHI:	a los niños . [+ IMI]
*FAT:	&=q y había muchos niños ?
*CHI:	sí .
*FAT:	&=q sí ?
*FAT:	&=q y estaban calladitos todos ?
*FAT:	todos en silencio .
*FAT:	todos los niños así chss@o .
*FAT:	&=q escuchaban los cuentos ?
*FAT:	&=q sí ?
*FAT:	&=q y Juan qué hacía ?
*FAT:	Papá decía “y el ratón puso su cara más furiosa y dijo” .
*FAT:	uh@i .
*FAT:	y Juan hacía .
*FAT:	uh@i .
*FAT:	y todos los niños hacían uh@i .
*FAT:	qué susto .
*FAT:	Juan les daba un susto a los niños .
*FAT:	&=q a que sí ?
*CHI:	un susto xxx . [+ NON]
*MOT:	ah@i .
*MOT:	vaya plato de crema que se ha comido Juan .
*FAT:	es que tiene que estar buenísimo &=q eh@i ?
*MOT:	tiene que estar pero bueno .
*MOT:	y ahora un vasito de leche .
*MOT:	&=q verdad , Juan ?
*FAT:	&=q un vasito de leche ahora ?
*CHI:	sí .
*MOT:	claro .
*FAT:	pero bueno , Juan .
*FAT:	pero [x 3] esto es una barbaridad .
*FAT:	&=q < la última ya > [/] la última ya ?
*FAT:	&=q sí ?
*FAT:	&=q qué quieres hacer ?
*FAT:	no me digas que te estás haciendo pis , cariño .
*FAT:	&=q te estás haciendo pis ?
*CHI:	sí .
*FAT:	&=q sí te estás haciendo pis ?
*MOT:	no [x 2] puede ser .
*MOT:	Juan .
*MOT:	&=q te has vuelto a hacer pis encima ?
@End
