# Supplementary material for: Comparing Different Models of the Development of Verb Inflection in Early Child Spanish
Source: PLoS One. 2015 Mar 11;10(3):e0119613. doi: 10.1371/journal.pone.0119613 (PMC4356619; doi:10.1371/journal.pone.0119613)
Supplement: S1 File — (ZIP) [file pone.0119613.s001.zip › 20002.cha]

@UTF8
@PID:	11312/c-00031760-1
@Begin
@Languages:	spa , eng
@Participants:	CHI Juan Target_Child , FAT Padre Father , MOT Madre Mother , AB2 Abuelo Grandfather
@ID:	spa , eng|OreaPine|CHI|||||Target_Child|||
@ID:	spa , eng|OreaPine|FAT|||||Father|||
@ID:	spa , eng|OreaPine|MOT|||||Mother|||
@ID:	spa , eng|OreaPine|AB2|||||Grandfather|||
@Transcriber:	Javier , University of Nottingham
@Date:	08-AUG-2001
@Location:	Madrid
@Situation:	1 Por la mañana , MOT le da el desayuno a Juan en la terraza , el abuelo está en la terraza pero apenas interviene
@Situation:	1
@Time Start:	8:00
*CHI:	no .
%act:	da vueltas en un tazón de leche y galletas de tipo María Fontaneda mientras MOT le coloca un babero
*CHI:	xxx leche e(s)te . [+ NON]
*CHI:	no .
*CHI:	&=e no !
*MOT:	&=q no qué , Juan ?
*CHI:	e(s) mía .
*CHI:	< e(s) mía > [/] e(s) mía .
%par:	quejándose
*MOT:	vale [x 2] .
*MOT:	pues tú tienes la tuya y yo tengo la mía , Juan .
%exp:	se refiere a la cucharilla , cada uno tiene una dentro del tazón
*CHI:	e(s) mía .
*MOT:	pues venga , tuya .
*MOT:	a ver < cómo abres cómo > [/] cómo abres la boca y metes la cuchara .
*CHI:	0 .
%act:	coge un poco de leche con galletas y se la mete en la boca con cuidado
*MOT:	ahora me toca a mí .
*MOT:	&=q vale ?
*CHI:	&=e yo !
*MOT:	&=q tú solo ?
*MOT:	tráe me servilletas , por+favor .
%add:	FAT
*FAT:	sí .
%add:	MOT
*AB2:	madre .
*AB2:	&=q tú solito comes ?
*CHI:	0 .
%act:	se come otra cucharada
*AB2:	solito Juan come .
*MOT:	&=q sí o no ?
*MOT:	venga , Juan .
*MOT:	a ver .
*MOT:	ahora .
*AB2:	madre .
*AB2:	qué cucharota .
*CHI:	0 .
%act:	se le cae un trozo de galleta sobre la mesa
*MOT:	Juan .
%act:	coge la cuchara y empieza a darle de comer
*CHI:	0 [*] ha caído .
%err:	0 = se $MOR $LOS $PREFIX
*MOT:	&=q se te ha caído , Juan ? [+ COR]
*CHI:	sí .
*MOT:	&=q qué se ha caído ?
*CHI:	e(l) [*] leche .
%err:	el = la $SYN $SUB
*MOT:	&=q la leche ? [+ COR]
*MOT:	&=q y dónde ?
*AB2:	en el suelo .
*AB2:	encima +//.
*MOT:	&=q dónde se ha caído ?
*AB2:	encima del pantalón .
*MOT:	&=q dónde se ha caído , Juan ?
*CHI:	aquí .
%act:	se señala las piernas
*MOT:	&=q y eso qué es ?
*CHI:	aquí .
*CHI:	(l)a (r)odilla .
*MOT:	&=q en la rodilla se ha caído , cariño ?
*CHI:	0 .
%act:	coge una galleta , la parte en trozos y la va echando en el tazón de leche
*CHI:	0 [*] ha ve(r)tido .
%err:	0 = se $MOR $LOS $PREFIX
*MOT:	&=q se ha vertido otra vez ? [+ COR]
*MOT:	&=q y dónde ahora ?
*CHI:	aquí 0 [*] (l)a mano .
%err:	0 = en $SUB $LOS
*MOT:	&=q aquí en la mano ? [+ COR]
*CHI:	sí .
*MOT:	me+cachis .
*MOT:	todo el rato se vierte , &=q verdad ?
*MOT:	&=q y por qué será ?
*AB2:	porque no come bien Juan .
*MOT:	porque Juan quiere hacer lo solo .
*AB2:	quiere comer Juan solo y lo vierte .
*CHI:	uh@i .
%par:	contento
*CHI:	un ba(r)quito .
*AB2:	cachito [x 2] &=q eh@i ?
*AB2:	mucho .
*MOT:	un barquito .
%add:	AB2
*AB2:	&=q un barquito ?
*FAT:	dejar le hablar al niño .
%add:	AB2
*CHI:	yo e(s)ta .
*CHI:	toma .
%act:	le da una cucharilla a MOT y coge la que tenía ella
*MOT:	vale .
*MOT:	tú esa .
*MOT:	&=q dónde estuviste ayer ?
*MOT:	&=q eh@i ?
*MOT:	&=q dónde estuviste ayer ?
*CHI:	en un xxx . [+ NON]
*MOT:	&=q eh@i ?
*CHI:	0 [*] película .
%err:	0 = < en una > $SYN $LOS
*MOT:	&=q viendo una película ? [+ COR]
*MOT:	no es verdad .
*MOT:	estuvimos en la playa &=q no ?
*CHI:	xxx .
*MOT:	&=q qué hiciste en la playa ?
*CHI:	vimo(s) camione(s) .
*MOT:	&=q vimos camiones ?
*MOT:	&=q sí ?
*MOT:	&=q dónde ?
*CHI:	0 [*] 0 [*] pa(r)tido .
%err:	0 = se $MOR $LOS $PREFIX ; 0 = ha $SYN $LOS $AUXH
*MOT:	&=q qué ?
*CHI:	0 [*] 0 [*] pa(r)tido .
*MOT:	&=q se ha partido ? [+ COR]
*CHI:	sí .
*MOT:	vaya .
*CHI:	quiero una redonda .
*MOT:	&=q quieres una redonda ?
*CHI:	sí .
*MOT:	ahora te la doy .
*MOT:	toma .
%act:	saca una galleta y del paquetito y se la da
*MOT:	una redonda .
*MOT:	&=q esa ?
*CHI:	sí .
*MOT:	&=q a echar la ?
*CHI:	0 .
%par:	se ríe
%act:	echa la galleta en el tazón e intenta cogerla con la cuchara
*MOT:	cuidado que se te va a verter &=q eh@i ?
@Situation:	1 Por la mañana , MOT le da el desayuno a Juan en la terraza de un apartamento en la playa , el abuelo está en la terraza pero apenas interviene , FAT está en el interior y apenas interviene
@Situation:	1
@Time Start:	8:00
*CHI:	mi(r)a un ba(r)co .
%act:	señala hacia la calle
*CHI:	< mira un a@x mira un abo@x > [//] mira un ba(r)co .
*MOT:	&=q un barco ?
*CHI:	sí .
*MOT:	anda , sí .
*MOT:	que se está yendo .
*MOT:	&=q o está entrando ?
%act:	mira hacia la calle
*MOT:	&=q se va ?
*CHI:	sí .
*MOT:	&=q sí ?
*CHI:	se va . [+ IMI]
*MOT:	sí .
*CHI:	quiero má(s) redonda .
*MOT:	&=q quieres otra redonda ?
*CHI:	sí .
*MOT:	espera .
*MOT:	ahora te la doy .
*CHI:	grande .
*MOT:	vale .
*MOT:	abre la boca , hombre .
%act:	le da una cucharada de galletas con leche
*MOT:	toma .
%act:	le da otra galleta a Juan y él la mete en el tazón
*CHI:	partir [*] .
%err:	partir = FIN $MOR $SUB $ROOT
%act:	mientras parte la galleta con la cucharita
*MOT:	sí .
*CHI:	0 .
%par:	se ríe
*CHI:	yo [x 2] esta .
*MOT:	jo@i .
*MOT:	que con esa se te va a caer , Juan , hombre .
*CHI:	0 .
%act:	se mete una cucharada en la boca y se ríe , muy contento
*MOT:	qué bobalato@f eres .
*AB2:	dí “no , Mamá” .
*AB2:	+" no soy bobalato@f .
*MOT:	&=q no eres bobalato@f ?
*AB2:	no .
*CHI:	(s)e 0 [*] toto [: roto] .
%err:	0 = ha $SYN $LOS $AUXH
*MOT:	&=q < qué se ha roto > [/] qué se ha roto ? [+ COR]
*CHI:	(l)a leche .
*MOT:	la leche no se puede romper .
*MOT:	&=q qué se puede romper ?
*MOT:	&=q a ver ?
*CHI:	(l)a galleta .
*MOT:	ah@i .
*MOT:	la galleta sí .
*MOT:	pero la leche no se puede romper .
*MOT:	&=q y < qué más se puede romper > [/] qué más se puede romper ?
*MOT:	&=q quiénes son ?
*CHI:	abuela no .
*MOT:	&=q abuela no qué ?
*CHI:	f(u)era .
*MOT:	oye .
*MOT:	a ver si me enfado &=q eh@i ?
*MOT:	no se echa a nadie fuera .
*MOT:	toma otra redonda .
%act:	le da otra galleta
*CHI:	yo [x 4] sólo .
%act:	echa él la galleta en el tazón y la machaca con la cucharilla
*MOT:	&=q < qué estás haciendo > [/] qué estás haciendo , Juan ?
*MOT:	&=q qué estás haciendo con la galleta ?
*CHI:	0 [*] 0 [*] partiendo .
%err:	0 = estoy $SYN $LOS $AUXE ; 0 = la $MOR $LOS $SUFFIX
*MOT:	&=q partiendo ?
*CHI:	0 .
%act:	se mete una cucharada en la boca .
*MOT:	mm@i qué rica .
*MOT:	venga eh@i .
*MOT:	no hagas el tonto .
*MOT:	bueno .
*MOT:	no me cuentas qué hiciste ayer en la playa .
*MOT:	&=q qué hiciste ayer en la playa ?
*CHI:	un mono sa(l)tarín .
*MOT:	&=q un mono saltarín hiciste en la playa ?
*MOT:	&=q pero qué es eso ?
*FAT:	cuéntale lo de la cometa , Juan .
*CHI:	xxx .
*MOT:	oye .
*MOT:	&=q qué hiciste con la cometa ?
*CHI:	vola(r) [*] 0 [*] .
%err:	volar = fin $MOR $SUB $ROOT ; 0 = la $MOR $LOS $SUFFIX
*MOT:	&=q volar ? [+ ADS]
*MOT:	&=q y cómo [/] cómo hacía Juan ?
*CHI:	así .
%act:	ha movido la mano en el aire
*MOT:	&=q cómo hacía ?
*CHI:	ab(r)e la boca .
*MOT:	&=q abre la boca te decía ?
*MOT:	&=q quién te decía eso ?
*CHI:	un d(r)agón .
*MOT:	&=q un dragón ?
*CHI:	sí .
%par:	después hace una pedorreta
*MOT:	&=q hacía una pedorreta el dragón ?
*CHI:	sí .
*MOT:	&=q y qué más ?
*CHI:	en el culo .
%act:	se toca en el culo
*MOT:	&=q qué pasa con el culo ?
*CHI:	la pedorreta 0 [*] el culo .
%err:	0 = en $SYN $LOS
%exp:	pedorreta = trumpeting with the lips , but it could also be intended as a fart (kids expression)
*MOT:	&=q ah@i ?
*MOT:	&=q el culo también hace pedorretas ?
*MOT:	ese yo creo que se tira pedetes .
*MOT:	no hace pedorretas .
*CHI:	pe(de)tes [x 2] . [+ IMI]
%err:	pedetes = small farts
*MOT:	pedetes , sí .
*CHI:	un mono sa(l)tarí(n) xxx . [+ NON]
*MOT:	&=q un mono saltarín como una pulga ?
*CHI:	sí .
*MOT:	&=q y eso qué es ?
*MOT:	&=q el cuento de Papá ?
*CHI:	0 [*] cuento de Papá .
%err:	0 = el $SYN $LOS
*MOT:	un mono saltarín como una pulga .
*MOT:	&=q y qué más animales hay ?
@Situation:	1 Por la mañana , MOT le da el desayuno a Juan en la terraza de un apartamento en la playa , el abuelo está en la terraza pero apenas interviene , FAT está en el interior y apenas interviene
@Situation:	1
@Time Start:	8:00
@Warning:	Name on tape location doesn't fit
*MOT:	&=q un +..?
*CHI:	++ xxx un (a)nimal . [+ NON]
*MOT:	&=q y qué otro animal hay ahí ?
*MOT:	a ver .
*MOT:	&=q un +..?
*CHI:	xxx .
*MOT:	&=q un +..?
*MOT:	&=q un ti@x +..?
*CHI:	++ g(r)e@x .
*MOT:	&=q tigre ?
%add:	FAT
*FAT:	no .
*FAT:	un leopardo .
%add:	MOT
*MOT:	un lepardo seco como un +...
*CHI:	++ palo .
*MOT:	como un palo .
*MOT:	< y una > [/] y una +...
*CHI:	sí .
*MOT:	&=q la pequeñita [x 2] cómo se llama ?
*MOT:	una mos::ca +...
*CHI:	++ (chin)chosa .
*MOT:	chichosa .
%par:	se ríe
*MOT:	&=q y qué más hay ?
*MOT:	a ver .
*MOT:	&=q qué más animales hay ?
*MOT:	un camaleón +...
*CHI:	++ (multi)colo(r) .
*MOT:	multicolor .
*MOT:	&=q vas a querer más galletas ?
*CHI:	0 .
%par:	mueve la cabeza ; no
*MOT:	&=q no , verdad ?
*CHI:	no .
*CHI:	< quie(r)o más galletas > [/] quiero más galletas .
*MOT:	&=q me pasas un paquete de galletas que hay por ahí ?
%add:	FAT
*MOT:	está por ahí encima yo creo .
%add:	FAT
*FAT:	0 .
%act:	le da las galletas
*MOT:	me lo iba a traer y lo he dejado .
%add:	FAT
*MOT:	&=q quieres otra ?
%act:	miestras abre el paquete
*CHI:	no .
*MOT:	&=q quieres otra o no ?
*CHI:	no .
*MOT:	bueno .
*MOT:	&=q entonces para qué me la pides ?
*CHI:	un poquito 0 [*] galleta no .
%err:	0 = de $SYN $LOS
*MOT:	venga .
*MOT:	abre la boca .
*CHI:	no .
*MOT:	oye .
*MOT:	hay que terminar se esto .
%act:	coge el tazón de leche y se lo acerca a la boca
*MOT:	mira .
*MOT:	bebido .
*MOT:	venga .
*MOT:	va .
*MOT:	bebe leche .
*CHI:	no .
*MOT:	Juan .
*MOT:	bebe leche .
*CHI:	no [x 3] .
*MOT:	Juan .
*CHI:	no [x 3] .
*MOT:	&=q no quieres más ?
*CHI:	no [x 3] .
*MOT:	&=q ya no quieres más ?
*MOT:	&=q qué hace el abuelo ?
*AB2:	xxx .
%par:	susurra algo inaudible
*AB2:	venga .
*AB2:	que está muy rica .
*MOT:	venga .
*CHI:	yo .
*MOT:	tú solo , venga .
*MOT:	< tú solo > [/] tú solo .
*MOT:	pero sin verter la .
@End
