# Supplementary material for: Comparing Different Models of the Development of Verb Inflection in Early Child Spanish
Source: PLoS One. 2015 Mar 11;10(3):e0119613. doi: 10.1371/journal.pone.0119613 (PMC4356619; doi:10.1371/journal.pone.0119613)
Supplement: S1 File — (ZIP) [file pone.0119613.s001.zip › 20003.cha]

@UTF8
@PID:	11312/c-00031761-1
@Begin
@Languages:	spa , eng
@Participants:	CHI Juan Target_Child , MOT Madre Mother , FAT Father
@ID:	spa , eng|OreaPine|CHI|||||Target_Child|||
@ID:	spa , eng|OreaPine|MOT|||||Mother|||
@ID:	spa , eng|OreaPine|FAT|||||Father|||
@Transcriber:	Javier , University of Nottingham
@Date:	09-AUG-2001
@Location:	Madrid
@Situation:	1 Por la mañana , MOT le da el desayuno a Juan en la terraza , en el apartamento de la playa
@Situation:	1
@Time Start:	8:00
@Warning:	Tape location also includes previous segment ; this one starts at 170000 ms
*MOT:	oye .
*MOT:	&=q dónde estuvimos ayer , Juan ?
*MOT:	&=q dónde estuvimos ayer , cacharrito ?
*CHI:	0 .
%act:	coge una cucharada de galletas con leche y se la mete en la boca
*MOT:	oh@i .
*MOT:	Juan .
*MOT:	que lo tiras .
*MOT:	&=q eh@i , Juan ?
*MOT:	&=q dónde estuvimos ayer ?
*MOT:	ay@i .
*MOT:	trae las servilletas , por+favor .
%add:	FAT
*MOT:	&=q dónde estuvimos ayer ?
*MOT:	&=q no me lo dice ?
*CHI:	en el xxx . [+ NON]
*MOT:	&=q dónde ?
*CHI:	allí .
%act:	señala hacia la calle
*CHI:	allí (d)on(d)e (l)as bicitetes [: bicicletas] .
*MOT:	gracias .
%add:	FAT
%act:	ha cogido las servilletas que le ha dado FAT
*CHI:	(d)on(d)e (l)as bicitetas [: bicicletas] .
*MOT:	&=q donde las bicicletas ?
*CHI:	xxx .
%act:	coge una pala de juguete que hay sobre la mesa y golpea
*MOT:	eh@i .
*CHI:	pon@o .
*MOT:	eh@i .
*CHI:	hace pon@o .
%act:	vuelve a golpear
*MOT:	Juan .
*MOT:	mira .
*MOT:	que vas a verter la toda .
*MOT:	anda .
*MOT:	méte te eso en la boca .
*MOT:	&=q eh@i ?
*MOT:	&=q dónde estuvimos ayer ?
*MOT:	a ver .
*MOT:	&=q dónde estuvimos ayer , Juan ?
*MOT:	&=q no estuvimos en una feria grande ?
*CHI:	feria grande . [+ IMI]
*MOT:	&=q y dónde montó Juan ?
*CHI:	&=e 0 [*] (l)os caballitos !
%err:	0 = en $SYN $LOS
%exp:	los caballitos = merry-go-round
*MOT:	&=e en los caballitos ! [+ COR]
*MOT:	&=q y qué hacían los caballitos ?
*CHI:	0 .
%act:	da saltitos sentado sobre la silla
*MOT:	&=q y qué más hacían ?
*MOT:	daban vueltas .
*MOT:	&=q eh@i ?
*CHI:	Papá también montar [*] .
%err:	montar = montó $MOR $SUB $ROOT
*MOT:	Papá también montó . [+ COR]
*MOT:	&=q y qué más ?
*MOT:	&=q quién más montó ?
*CHI:	Juan .
*MOT:	Juan .
*MOT:	&=q y quién más ?
*MOT:	y Mamá .
*MOT:	pero Mamá estaba al lado de Juan sin montar .
*MOT:	&=q y quiénes más ?
*MOT:	&=q quiénes montaron en un carruaje que había allí ?
*CHI:	xxx .
*MOT:	&=q cómo ?
*MOT:	&=q en un carro ?
*MOT:	&=q quiénes montaron ?
*MOT:	los (.) a@x [/] abuelos .
*CHI:	ab(u)elos . [+ IMI]
*MOT:	los abuelos .
*MOT:	&=q no montaron los abuelos ?
*MOT:	&=q no te acuerdas ?
*CHI:	ab(u)elos .
*MOT:	que iban delante de nosotros .
*CHI:	sí .
*MOT:	&=q sí ?
*MOT:	&=q y dónde iban montados ellos ?
*CHI:	0 .
%act:	no contesta
*MOT:	&=q y dónde más montó Juan ?
*MOT:	a ver .
*MOT:	&=q dónde más montó ?
*MOT:	&=q eh@i ?
*CHI:	0 [*] caba(ll)itos .
%err:	0 = < en los > $SYN $LOS
*MOT:	sí .
*MOT:	en los caballitos ya me lo has dicho .
*MOT:	&=q < a ver dónde más > [/] a ver dónde más ?
*MOT:	&=q en las canoas ?
*MOT:	&=q en las barquitas pequeñas ?
*CHI:	ca@x [/] 0 [*] canoas . [+ IMI]
%err:	0 = < en las > $SYN $LOS
*MOT:	&=q en las canoas ? [+ COR]
*MOT:	&=q y qué hacían en las canoas ?
*CHI:	< yo a pa(r)tir > [/] yo a [*] pa(r)tir [*] .
%err:	partir = parto $MOR $SUB $ROOT
*MOT:	&=q sí ?
*MOT:	&=q las siguientes ?
*MOT:	&=q vale ?
*MOT:	las partes tú .
*CHI:	tira la arena .
%act:	mira hacia la calle
*CHI:	tira arena al suelo .
%act:	señala hacia la calle
*MOT:	&=q dónde ?
%par:	parecía distraida
*MOT:	&=q tiran arena al suelo ?
*CHI:	sí .
*MOT:	&=q sí ?
*MOT:	&=q pero cómo ?
*MOT:	&=q tiran arena al suelo los señores ?
*CHI:	sí .
*MOT:	&=q pero por qué ?
*MOT:	&=q qué están haciendo ?
*CHI:	t(r)abajando .
%err:	0 = están $SYN $LOS $AUXE
*MOT:	&=q están trabajando ? [+ COR]
*MOT:	&=q y qué están haciendo ?
*CHI:	haciendo +//. [+ IMI]
*MOT:	una +...
*CHI:	una [x 2] casita .
*MOT:	&=e una casita !
*MOT:	bueno .
*MOT:	no está mal la casita &=q eh@i ?
*MOT:	es una casa grandota más bien .
*MOT:	diría yo .
*MOT:	eso se llama un hotel .
*MOT:	están haciendo un hotel .
*CHI:	(ha)ciendo un hotel . [+ IMI]
*MOT:	un hotel .
*MOT:	que vive mucha gente a la vez .
*MOT:	sí .
*CHI:	pasa un t(r)actor .
*MOT:	&=q pasa un tractor ?
*MOT:	&=q dónde ?
*CHI:	&=e (au)tobús [x 2] !
%par:	señala
*MOT:	&=q dónde hay un autobús ?
*CHI:	&=e allí !
%par:	señala a otro lado
*MOT:	yo no lo veo , Juan .
*CHI:	yo sí .
*MOT:	tú es que siempre ves autobuses y tractores donde yo no los veo .
*CHI:	0 .
%act:	arrastra la pala sobre el mantel
*MOT:	&=q qué haces ?
*CHI:	xxx .
%act:	golpea sobre la mesa con la palita
*MOT:	Juan .
*MOT:	te quito la pala &=q eh@i ?
*MOT:	&=q te la quito ?
*CHI:	0 .
%par:	mueve la cabeza ; no
@Situation:	1 Por la mañana , MOT le da el desayuno a Juan en la terraza , en el apartamento de la playa , FAT está en el interior y apenas interviene
@Situation:	1
@Time Start:	8:00
@Warning:	this segment starts at 480000 ms
*MOT:	vaya .
*MOT:	< se cayó > [/] se cayó .
%act:	recoge del suelo un poco de galleta con leche que se le ha caído al intentar dársela a Juan
*CHI:	&=e se cayó ! [+ IMI]
*MOT:	&=q tenía hambre Juan ?
*MOT:	uh@i .
*CHI:	mm@i .
%par:	se queja
%act:	intenta coger galletas con su cuchara
*MOT:	venga .
*MOT:	yo te lo echo .
%act:	le echa un poco de galleta en la cuchara
*MOT:	&=q el otro también ?
*MOT:	jolín .
*MOT:	Juan .
*MOT:	vale .
*MOT:	venga .
*MOT:	va .
*MOT:	a la boca .
*MOT:	&=q echamos más ?
*MOT:	&=q sí ?
*MOT:	&=q echamos más galletas ?
*MOT:	oye .
*MOT:	&=q dónde vamos a ir hoy ?
*MOT:	&=q dónde vamos a ir hoy ?
*CHI:	xxx caballitos . [+ NON]
*MOT:	&=q otra vez a los caballitos ?
%par:	se ríe
*MOT:	&=q otra vez a los caballitos , cariño ?
%par:	riéndose
*MOT:	creo que no vamos a ir a los caballitos hoy .
*MOT:	+" otra vez a los caballitos dice .
%par:	alegre
*CHI:	0 .
%act:	restriega la cuchara sobre la mesa
*MOT:	oye , Juan .
*MOT:	vale .
*MOT:	no seas gorrinillo , hombre .
%exp:	gorrinillo = dirty boy
*CHI:	0 .
%par:	se ríe
*MOT:	ahí .
*MOT:	va .
*CHI:	0 .
%act:	se mete una cucharada enorme en la boca
*MOT:	ay@i qué bocado .
%exp:	bocado = byte
*MOT:	ay@i qué bocado , madre+mía .
*CHI:	0 .
%act:	mancha la mesa de galleta con leche
*MOT:	no hagas guarrerías , Juan .
%exp:	guarrerías = dirty things
*MOT:	&=q vale ?
*MOT:	no hagas guarrerías , Juan .
*MOT:	oye .
*MOT:	&=q qué haces ?
*CHI:	xxx .
*MOT:	sí .
*MOT:	guarrerías .
*MOT:	a ver , Juan .
*MOT:	abre la boca .
*CHI:	abuelo .
%act:	mira hacia la abuela
*MOT:	es la abuela .
*CHI:	abuela [x 2] .
*MOT:	&=q qué hace la abuela ?
*CHI:	sentando [?] . [+ NON]
*MOT:	&=q < qué está > [//] qué hace ?
*CHI:	xxx .
*MOT:	&=q qué ?
*CHI:	jugar [*] a 0 [*] i(s)la .
%err:	jugar = juega $MOR $SUB $ROOT ; 0 = la $SYN $LOS
*CHI:	jubar [: jugar] a 0 [*] i(s)la .
*MOT:	&=q jugar a la isla ? [+ ADS]
%par:	extrañada
*MOT:	&=q jugar a la isla ? [+ ADS]
*MOT:	&=q qué es eso ?
*FAT:	Juan [x 2] .
*FAT:	hoy vamos a montar en barco .
*MOT:	&=q vamos a montar en barco hoy ?
*CHI:	sí .
*MOT:	&=q sí ?
*CHI:	xxx .
*MOT:	venga .
*MOT:	ven .
*MOT:	abre la boquita .
*MOT:	&=q qué decías ?
*MOT:	&=q qué decía Juan ?
*MOT:	&=q eh@i ?
*MOT:	&=q qué decías ?
*CHI:	0 .
%act:	se distrae con algo que hay en el suelo
*MOT:	Juan .
@Situation:	1 Por la mañana , MOT le da el desayuno a Juan en la terraza , en el apartamento de la playa , FAT está en el interior y apenas interviene
@Situation:	1
@Time Start:	8:00
@Warning:	this segment starts at 160000 ms
*MOT:	levanta , Juan .
*MOT:	levanta la cabeza .
%act:	le da de comer
*CHI:	0 .
%act:	mira a la cámara y de pronto echa la comida que tenía en la boca
*MOT:	&=q qué pasa ?
*MOT:	eh@i .
*MOT:	&=q qué haces ?
*MOT:	jolines .
*MOT:	Father , da me otra servilleta , por+favor .
%add:	FAT
*MOT:	&=q qué pasa , Juan ?
*MOT:	&=q ya no quieres más ?
*MOT:	&=q no quieres más , cariño ?
*MOT:	vale [x 2] .
*MOT:	pues ya está .
*MOT:	lleva un ratillo que no habla .
%add:	FAT
*MOT:	&=q eh@i , Father ?
%add:	FAT
@End
