# Supplementary material for: Comparing Different Models of the Development of Verb Inflection in Early Child Spanish
Source: PLoS One. 2015 Mar 11;10(3):e0119613. doi: 10.1371/journal.pone.0119613 (PMC4356619; doi:10.1371/journal.pone.0119613)
Supplement: S1 File — (ZIP) [file pone.0119613.s001.zip › 20004.cha]

@UTF8
@PID:	11312/c-00031762-1
@Begin
@Languages:	spa , eng
@Participants:	CHI Juan Target_Child , FAT Padre Father , AB2 Uncle
@ID:	spa , eng|OreaPine|CHI|||||Target_Child|||
@ID:	spa , eng|OreaPine|FAT|||||Father|||
@ID:	spa , eng|OreaPine|AB2|||||Uncle|||
@Transcriber:	Javier , University of Nottingham
@Date:	10-AUG-2001
@Location:	Madrid
@Situation:	1 Por la mañana , FAT le da el desayuno a Juan en la terraza
@Situation:	1
@Time Start:	8:30
*FAT:	ay@i .
*FAT:	me hace falta el babero .
%add:	MOT
*FAT:	&=q desayunamos ?
*FAT:	&=q sí ?
*FAT:	verás lo que he traído hoy .
*FAT:	&=q qué es esto ?
*FAT:	un (.) croasán .
*CHI:	c(r)oasán . [+ IMI]
*FAT:	&=q quieres leche ?
*FAT:	leche con galletas .
%act:	le acerca un tazón con leche
*FAT:	&=q quieres comer un poco de croasán ?
*FAT:	toma .
%act:	le da un trozo
*FAT:	pero vamos a comer primero la leche con galletas .
*FAT:	&=q eh@i ?
*FAT:	&=q qué hiciste ayer ?
*FAT:	&=q dónde estuvimos ayer , Juan ?
*CHI:	0 .
%act:	está comiéndose el croasán en silencio
*FAT:	montamos en un +...
*CHI:	++ caballo .
*FAT:	&=q en un caballo ?
*FAT:	sí .
*FAT:	pero también montamos en un +...
*CHI:	++ caballo .
*FAT:	sí .
*FAT:	pero además montamos en un barco .
*FAT:	&=q te acuerdas ?
*CHI:	mm@i .
*FAT:	fuimos en el barco .
*FAT:	&=q te acuerdas ?
*FAT:	&=q a dónde fuimos ?
*FAT:	&=q por dónde íbamos ayer ?
*CHI:	xxx una señora 0 [*] e(l) barco . [+ NON]
*FAT:	&=q viste a una señora en el barco ?
*FAT:	&=q quién conducía el barco ?
*CHI:	&=e Juan !
*FAT:	&=q Juan conducía el barco ?
*FAT:	no .
*CHI:	e(l) [*] señora .
%err:	el = la $SYN $SUB
*FAT:	la señora . [+ COR]
*CHI:	0 [*] señora sólo .
%err:	0 = la $SYN $LOS
*FAT:	&=q qué [//] y qué fuimos ?
*FAT:	&=q por el mar ?
*FAT:	&=q eh@i ?
*FAT:	&=q fuimos por el mar ?
*FAT:	&=q y qué se veía (.) en el mar ?
*FAT:	&=q había muchas motos ?
*FAT:	muchas motos de +...
*CHI:	xxx .
*FAT:	no .
*FAT:	eran motos de agua .
*FAT:	&=q te acuerdas ?
*CHI:	(s)í .
*FAT:	también veíamos muchos barcos y muchos barquitos en los que iban +..?
*FAT:	&=q quiénes iban ?
*FAT:	los pescadores .
*FAT:	&=q te acuerdas ?
*CHI:	sí .
%act:	coge el croasán y lo moja en la leche
*FAT:	pero bueno .
*FAT:	&=q lo mojas en la leche ?
*CHI:	sí .
*FAT:	oye .
*FAT:	&=q qué está haciendo ese señor con la máquina ?
*CHI:	cortando el jésped [: césped] .
%err:	$VALID
%act:	mira hacia la calle
%com:	se oye ruido de una sierra eléctrica
*FAT:	&=q cortando el césped ? [+ ADS]
*CHI:	déjalo .
%act:	ha echado un trozo de croasán en el tazón
*FAT:	&=q lo dejamos ahí ?
*CHI:	xxx galletas . [+ NON]
*FAT:	&=q echamos galletas ?
*CHI:	0 .
%act:	escupe algo
*CHI:	xxx .
*FAT:	no: .
*FAT:	seguro que era un trocito de croasán .
*CHI:	0 .
%act:	intenta echar más galletas en el tazón
*FAT:	espera [x 2] .
*FAT:	no eches más que hay muchas cosas aquí .
*FAT:	mucho lío .
*CHI:	mucho lío . [+ IMI]
*CHI:	xxx .
*FAT:	a ver .
%act:	le da una cucharada
*FAT:	&=q está bueno ?
*FAT:	entonces ayer saliste < en el > [/] en el puerto de Cambrils en el barco .
*FAT:	&=q sí ?
*FAT:	&=q saliste en barco ?
*FAT:	&=q con quién ibas en el barco ?
*CHI:	0 [*] Papá 0 [*] Mamá .
%err:	0 = con $SYN $LOS ; 0 = y $SYN $LOS
*FAT:	&=q con quién más ?
*FAT:	&=q con quién más ibas ?
*FAT:	iban los abuelos también .
*FAT:	también iban los tíos . [+ NON]
*CHI:	xxx .
*FAT:	&=q cómo ?
@Situation:	1 Por la mañana , FAT le da el desayuno a Juan en la terraza
@Situation:	1
@Time Start:	8:30
*CHI:	xxx .
*FAT:	sí .
*FAT:	&=q y qué tíos eran los que iban el el barco ?
*CHI:	sombrero .
%act:	se toca con la mano sobre la cabeza
*FAT:	&=q llevaban sombrero ?
*CHI:	sí .
*FAT:	&=q quién llevaba el sombrero ?
*CHI:	Juan .
*FAT:	&=q Juan llevaba sombrero ?
*CHI:	Papá 0 [*] Juan .
%err:	0 = y $SYN $LOS
*CHI:	0 .
%act:	se distrae mirando hacia la calle
*FAT:	&=q qué pasa por ahí ?
*FAT:	&=q quién pasa por ahí ?
*CHI:	0 [*] seño(r) 0 [*] verde .
%err:	0 = el $SYN $LOS ; 0 = de $SYN LOS
*FAT:	ah@i .
*FAT:	&=q un señor verde ?
*FAT:	sí .
*FAT:	es que el señor lleva una camisa verde .
*FAT:	para que se lo vea bien .
*FAT:	&=q qué está haciendo ?
*CHI:	cortando céspes [: césped] .
%err:	$AUXVALID
*FAT:	&=q está cortando el césped ? [+ COR]
*FAT:	toma una .
%act:	le intenta dar una cucharada
*CHI:	cortando 0 [*] céspes [: césped] .
%err:	0 = el $SYN $LOS
*FAT:	&=q cortando el césped ?
*CHI:	cortando 0 [*] céspes [: césped] .
%err:	0 = el $SYN $LOS
%act:	mueve la cabeza y se cae la leche con galletas
*FAT:	oye , Juan .
*CHI:	cortando el cesped . [+ IMI]
*FAT:	&=q está cortando el césped ?
*CHI:	cortando el cesped no . [+ IMI]
*FAT:	&=q ah@i no ?
*CHI:	céspes [: césped] .
*FAT:	&=q cespes@c ?
*CHI:	cortando el sesped [: césped] . [+ IMI]
*FAT:	está cortando el césped .
*CHI:	e(s)tá co(r)tando el cesped . [+ IMI]
*FAT:	toma .
*CHI:	xxx .
%act:	se toca la rodilla
*FAT:	&=q qué tienes ahí ?
*CHI:	pupa .
*FAT:	&=q tienes pupa ?
*CHI:	sí .
*FAT:	&=q y cómo te la has hecho ?
*CHI:	0 [*] 0 [*] 0 [*] hecho Mónica .
%err:	0 = me $MOR $LOS $PREFIX ; 0 = la $MOR $LOS $PREFIX ; 0 = ha $SYN $LOS $AUXH
*FAT:	&=q te la ha hecho Monica ? [+ COR]
*CHI:	sí .
*FAT:	no creo .
*CHI:	sí .
*FAT:	si Mónica no está aquí .
*CHI:	xxx .
*FAT:	&=q dónde está Mónica ?
*CHI:	0 [*] habitación .
%err:	0 = < en la/su > $SYN $LOS
*FAT:	&=q en la habitación ?
*CHI:	sí .
*FAT:	no .
*FAT:	Mónica está en el pueblo .
*CHI:	Mónica 0 [*] el pueblo . [+ IMI]
%err:	0 = está $SYN $LOS
*FAT:	en el pueblo de sus abuelos y de sus padres .
*CHI:	Filo .
*CHI:	Mónica .
*CHI:	Lozana [: Gonzala] .
*FAT:	Mónica .
*FAT:	Filo .
*FAT:	Gonzala .
*CHI:	sí .
*CHI:	< se va a comer > [/] se va a comer .
*FAT:	&=q se va a comer ?
*CHI:	sí .
*FAT:	&=q quién ?
*FAT:	&=q quién se va a comer ?
*CHI:	Mónica .
*FAT:	&=q ah@i sí ?
*CHI:	xxx .
*FAT:	&=q cómo ?
*CHI:	sirena .
*CHI:	nino@o [x 2] .
%par:	imita el sonido de la sirena
*CHI:	xxx .
*CHI:	nino@o [x 2] .
*FAT:	&=q eso hace la sirena ?
*CHI:	xxx sirena . [+ NON]
*CHI:	e(s)tá (l)a sirena .
*CHI:	xxx un coche xxx sirena . [+ NON]
%act:	está mirando hacia la calle
*FAT:	un coche con una sirena .
*FAT:	sí .
*CHI:	tapados [/] .
*CHI:	tapados 0 [*] do(r)midos .
%err:	0 = y $SYN $LOS
*FAT:	&=q está cómo ?
*CHI:	ta@x [/] tapado 0 [*] do(r)mido .
%err:	0 = y $SYN $LOS
*FAT:	&=q tarpa@x [//] tapados y dormidos ? [+ COR]
*CHI:	sí .
*FAT:	toma .
*CHI:	quiero más .
*FAT:	&=q quieres croasán ?
*CHI:	sí , croasán .
*FAT:	toma .
*CHI:	cachito [x 2] .
*FAT:	un cachito .
*CHI:	cachito sólo .
%act:	coge un trozo de croasán y se lo come en silencio
*CHI:	yo xxx . [+ NON]
*CHI:	xxx (l)o(s) xxx . [+ NON]
*FAT:	&=q cómo que tiras los pipis@x ?
*FAT:	&=q cómo que pipis@x ?
*FAT:	&=q qué es eso ?
*FAT:	ay@i .
*FAT:	no te entiendo nada esta mañana , Juan .
*FAT:	&=q eh@i ?
*FAT:	&=q qué me has dicho ?
*CHI:	0 [*] hecho pi(s) fuera .
%err:	0 = he $SYN $LOS $AUXH
*FAT:	&=q has hecho pis fuera ? [+ COR]
@Situation:	1 Por la mañana , FAT le da el desayuno a Juan en la terraza
@Situation:	1
@Time Start:	8:30
*CHI:	sí .
*CHI:	aquí 0 [*] felo [: suelo] .
%err:	0 = < en el > $SYN $LOS
%act:	señala al suelo
*FAT:	&=q en el suelo ? [+ COR]
*FAT:	ah@i , ayer por la noche .
*FAT:	&=q sí ?
*FAT:	&=q ayer hiciste pis (.) en el suelo ?
*CHI:	sí .
*FAT:	todo el día sin hacer te pis y lo hiciste aquí ayer por la noche .
*FAT:	pero ahora no lo hagas &=q eh@i ?
*FAT:	&=q has oído ?
*CHI:	sí .
*FAT:	toma .
*FAT:	termina de desayunar .
%act:	le intenta dar otra cucharada
*CHI:	xxx de agua . [+ NON]
*FAT:	estabas jugando con las piezas ayer .
*FAT:	&=q te acuerdas ?
*FAT:	habías hecho una casa grande .
*FAT:	con dos torres .
*FAT:	&=q te acuerdas ?
*CHI:	0 .
%par:	mueve la cabeza ; sí
*CHI:	me dejó (l)a pala un niño .
*FAT:	&=q te dejó la pala un niño ayer (.) en el parque ?
*CHI:	allí .
%par:	señala hacia a la calle
*CHI:	xxx .
*FAT:	&=q allí ?
*FAT:	&=q en el parque de allí ?
*CHI:	xxx .
*FAT:	&=q y qué hiciste con la pala ?
*CHI:	jugar en la i(s)la .
%err:	$VALIDROOT
*FAT:	&=q jugar en la isla ? [+ ADS]
*CHI:	en (l)a isla 0 [*] cometa .
%err:	0 = < con la > $SYN $LOS
*FAT:	ah@i .
*FAT:	jugar en la isla con la cometa . [+ COR]
*CHI:	sí .
*CHI:	solito .
*FAT:	&=q tú solito ?
*CHI:	sí .
%act:	se vuelve a distraer mirando hacia la calle
*FAT:	Juan .
*FAT:	toma .
*FAT:	hoy vamos a la playa también .
*CHI:	sí .
*CHI:	hola .
%act:	tiene el croasán en la mano
*FAT:	&=q qué hay ?
*CHI:	ya .
%act:	ha separado un trozo de croasán
*CHI:	mira .
*CHI:	croasán .
%act:	lo moja en el tazón y se lo mete en la boca
*AB2:	buenos+días , chiquitín .
*FAT:	bueno+días .
%add:	AB2
*AB2:	&=q ya terminas , prenda , de comer ?
%exp:	prenda = "naughty boy"
*CHI:	sí .
*AB2:	&=q sí ?
*AB2:	&=e qué mozo más mozo !
%exp:	mozo = "grown boy"
*FAT:	&=q qué haces con el croasán ?
*CHI:	0 [*] 0 [*] metiendo .
%err:	0 = estoy $SYN $LOS $AUXE ; 0 = lo $MOR $LOS $SUFFIX
%act:	mete el croasán en el tazón
*FAT:	&=q lo estás metiendo ?
*CHI:	0 .
%act:	lo suelta de golpe
*FAT:	&=q qué haces con el croasán ?
%par:	riéndose
*FAT:	pero bueno .
*FAT:	toma .
*FAT:	muerde un poco .
*CHI:	&=e ya !
%act:	masticando
*FAT:	&=q está rico ?
*CHI:	sí .
*FAT:	&=q sí ?
*CHI:	sí .
*FAT:	&=q quieres beber leche ?
*CHI:	0 .
%act:	coge el tazón y se lo bebe todo de un trago , en silencio , obviamente
*FAT:	&=q qué hay ?
*CHI:	coches .
%act:	está distraido mirando hacia la calle
*FAT:	&=q hay coches ?
*FAT:	&=q qué más ?
*CHI:	0 .
%act:	intenta sujetar el tazón con los labios
*FAT:	eh@i .
*FAT:	no hagas guarrerías .
*FAT:	&=q y qué más hay ?
*CHI:	(a)ga(r)ra [/] agar(r)a .
*FAT:	agarra , venga .
*FAT:	di le adiós a la cámara , Juan .
%act:	se levanta y viene hacia la cámara
*FAT:	< di le adiós > [/] di le adiós .
*CHI:	adió(s) , cámara .
%act:	mueve la mano mirando hacia la cámara
@End
