# Supplementary material for: Comparing Different Models of the Development of Verb Inflection in Early Child Spanish
Source: PLoS One. 2015 Mar 11;10(3):e0119613. doi: 10.1371/journal.pone.0119613 (PMC4356619; doi:10.1371/journal.pone.0119613)
Supplement: S1 File — (ZIP) [file pone.0119613.s001.zip › 20009.cha]

@UTF8
@PID:	11312/c-00031764-1
@Begin
@Languages:	spa , eng
@Participants:	CHI Juan Target_Child , FAT Padre Father
@ID:	spa , eng|OreaPine|CHI|||||Target_Child|||
@ID:	spa , eng|OreaPine|FAT|||||Father|||
@Transcriber:	Javier , University of Nottingham
@Date:	14-AUG-2001
@Location:	Madrid
@Situation:	1 Por la mañana , FAT le da el desayuno a Juan en la terraza
@Situation:	1
@Time Start:	08:30
*CHI:	siéntate tú .
*CHI:	xxx .
%act:	mientras se sube a la silla para sentarse en ella
*FAT:	&=q me siento yo también ?
*FAT:	ya voy con la leche caliente .
*FAT:	buenos+días .
%act:	coloca el tazón de leche sobre la mesa
*CHI:	0 [*] 0 [*] hecho [*] pupa .
%err:	0 = me $MOR $LOS $PREFIX ; 0 = he $SYN $LOS $AUXH
%act:	se toca el pie
*FAT:	&=q te has hecho pupa ? [+ COR]
*CHI:	sí .
*FAT:	&=q quién te lo ha hecho ?
*CHI:	Mónica .
*FAT:	&=q Mónica ?
%par:	extrañado
*CHI:	sí , Mónica 0 [*] mala .
%err:	0 = es $SYN $LOS
*FAT:	&=q Mónica es mala ? [+ COR]
*CHI:	sí .
*FAT:	no .
*FAT:	no digas eso .
*CHI:	xxx Mónica . [+ NON]
*FAT:	Mónica no te ha hecho pupa , hombre .
*CHI:	yo [/] yo echa [*] agua a (l)os niños .
%err:	echa = echo $MOR $SUB $NFL 3s/1s:YO
*FAT:	&=q tú has echado agua a los niños ? [+ COR]
*CHI:	sí .
*FAT:	&=q en la playa ?
*CHI:	sí .
*FAT:	&=q sí ?
*CHI:	sí .
*CHI:	0 [*] playa . [+ IMI]
%err:	0 = < en la > $SYN $LOS
*CHI:	allí e(n) (l)as (n)ubes .
%act:	señala hacia la calle
*FAT:	había unos niños con una barca &=q verdad ?
*FAT:	ayer .
*CHI:	sí .
*FAT:	y luego vinieron a jugar con nosotros al castillo &=q verdad ?
%act:	le coloca el babero
*FAT:	&=q sí ?
*CHI:	pupa .
*FAT:	&=q tienes pupa ?
*FAT:	&=q dónde ?
*CHI:	me 0 [*] hecho [/] hecho Mónica .
%err:	0 = lo $MOR $LOS $PREFIX ; 0 = ha $SYN $LOS $AUXH
*FAT:	&=q te lo ha hecho Mónica ?
*CHI:	e(s) mala .
*FAT:	no .
*FAT:	Mónica no es mala , Juan .
*CHI:	mira .
*CHI:	el señor Apellido .
%act:	mira hacia la calle
*FAT:	el señor Apellido .
*CHI:	el señor Apellido .
*FAT:	está barriendo el señor Apellido .
*CHI:	(es)tá bar(r)iendo el señor Apellido . [+ IMI]
*FAT:	dile “buenos+días , señor Apellido” .
*FAT:	díselo .
*CHI:	(d)ías .
%par:	susurra
*FAT:	no te oye .
*CHI:	(bue)nos+días , señor Apellido .
*FAT:	mira [x 5] .
%act:	está echando galletas de tipo María en el tazón de leche
*CHI:	mira [x 3] . [+ IMI]
%act:	echa él otra galleta
*CHI:	mira [x 3] .
*CHI:	mira el señor Apellido .
*CHI:	0 [*] 0 [*] hecho pupa ahí .
%err:	0 = me $MOR $LOS $PREFIX ; 0 = he $SYN $LOS $AUXH
%act:	se mira la pierna
*FAT:	pero esa pupa no te la ha hecho Mónica , Juan .
*FAT:	esa pupa te la has hecho tú en la playa jugando .
*FAT:	pobre Mónica .
*FAT:	encima que no ha venido a la playa .
*FAT:	toma , Juan .
%act:	le deja dos pinzas de tender la ropa sobre la mesa para que juegue con ellas
*CHI:	es [*] c(ali)ente .
%err:	es = está $SYN $SUB
*CHI:	(cali)ente [/] ca(li)ente .
*FAT:	no .
*FAT:	no está caliente , Juan .
*CHI:	0 .
%act:	mira debajo de la mesa
*FAT:	&=q qué hay ahí ?
*CHI:	pupa .
*FAT:	&=q otra pupa ?
*CHI:	sí .
*FAT:	&=q y esta vez quién te la ha hecho ?
*CHI:	Juan .
*FAT:	&=q Juan se la ha hecho ?
*CHI:	sí .
*FAT:	&=q cuándo ?
*FAT:	&=q cuándo te la has hecho ?
*CHI:	ayer .
*FAT:	&=q ayer ?
*FAT:	&=q sí ?
*CHI:	hay torizo [: chorizo] .
%act:	señala sobre la mesa
*FAT:	&=q hay chorizo ?
*FAT:	&=q dónde hay chorizo ?
*CHI:	allí .
*FAT:	&=q allí dónde ?
*CHI:	en tu burro (.) Perico .
*FAT:	&=q tu burro perico ?
*FAT:	&=q qué hace el burro Perico ?
*CHI:	tiraba [x 2] .
*FAT:	con grandes +...
*CHI:	++ orejas .
*FAT:	y buen +...
*CHI:	++ co@x [/] corazón .
*FAT:	corazón .
*FAT:	&=q cantamos la canción ?
*CHI:	sí .
*FAT:	el burro perico tiraba y tiraba con grandes orejas y buen corazón .
%par:	canta
*FAT:	&=q quién te canta esa canción ?
*FAT:	&=q quién te canta esa canción ?
*CHI:	Mamá .
*FAT:	Mamá .
*FAT:	&=q y Mamá dónde está ahora ?
*CHI:	do(r)mida .
%act:	ha señalado al interior de la casa
*FAT:	&=q está dormida ?
*CHI:	sí .
*FAT:	está cansada .
*CHI:	sí .
*FAT:	claro .
*CHI:	Papá es [*] do(r)mido .
%err:	es = está $SYN $SUB
*FAT:	&=q Papá está dormido ? [+ COR]
%par:	extrañado
*CHI:	no .
*CHI:	0 [*] (des)pe(r)tado [*] .
%err:	0 = está $SYN $LOS $AUXH ; depertado = despierto $MOR $SUB $REG
*FAT:	está despertado . [+ COR]
*CHI:	sí .
*FAT:	está despierto . [+ COR]
%act:	se le cae un poco de leche con galletas sobre el brazo de Juan
@Situation:	1 Por la mañana , FAT le da el desayuno a Juan en la terraza
@Situation:	1
@Time Start:	08:30
*FAT:	ay@i .
*FAT:	espera que voy a por servilletas .
*FAT:	quieto &=q eh@i ?
*FAT:	no te manches .
%act:	se mete en el interior de la casa
*CHI:	se(rv)illeta . [+ IMI]
*FAT:	&=q qué suena por ahí ?
%act:	se ha vuelto a sentar junto a Juan
*FAT:	&=q una máquina grande ?
*CHI:	una máquina grande . [+ IMI]
*FAT:	oye .
*FAT:	&=q < dónde pongo la pinza > [/] dónde pongo la pinza ?
*CHI:	allí .
%act:	señala hacia algún lugar de la terraza
*FAT:	&=q qué hago con ella ?
*CHI:	xxx .
*FAT:	&=q cómo ?
*CHI:	xxx .
*FAT:	&=q una casita de pintura la pinza ?
*CHI:	sí .
*CHI:	xxx .
*CHI:	da me la ot(r)o [*] .
%err:	otro = otra $MOR $SUB $AGA
%act:	señala otra pinza que hay sobre la mesa , más alejada
*CHI:	dá mela [*] esta .
%err:	la = 0 $MOR $ADD $SUFFIX
%act:	sigue señalando la otra pinza
*FAT:	&=q que te dé +..?
*CHI:	la [*] una .
%err:	la = 0 $SYN $ADD
*FAT:	&=q una pinza más ?
%act:	le da la otra pinza
*CHI:	0 [*] pinza más . [+ IMI]
%err:	0 = una $SYN $LOS
*CHI:	poner [*] las .
%err:	poner = pon $MOR $SUB $ROOT
*CHI:	xxx .
*FAT:	&=q cómo has dicho ?
*CHI:	mira .
%act:	señala las pinzas
%par:	alegre
*CHI:	mira .
*FAT:	&=q qué has hecho ?
*CHI:	una casita .
*FAT:	&=q una casita ?
*CHI:	una casita abierta .
%act:	coloca las manos en forma de casita
*FAT:	&=q una casita abierta ?
*FAT:	+" hola , soy el dedo que viene a esta casita .
%act:	juega con su dedo en las manos de Juan
%par:	cambia la voz
*FAT:	+" &=q te puedo hacer cosquillas ?
*CHI:	sí .
*FAT:	chiqui@o [x 4] .
%act:	le hace cosquillas
*FAT:	&=q está buena la leche con galletas ?
*CHI:	mete el dedo .
*FAT:	&=q meto el dedo entonces ?
*FAT:	+" hola .
%par:	pone voz de marioneta
*FAT:	+" soy el dedo que vive en esta casita .
*FAT:	+" &=q te puedo hacer cosquillas ?
*CHI:	sí .
*FAT:	chiqui@o [x 4] .
%act:	le hace cosquillas
*CHI:	ya .
*FAT:	&=q ya ?
*CHI:	ya .
*FAT:	cuidado , Juan .
*FAT:	toma .
*FAT:	cuidado .
*CHI:	quita .
%act:	se aparta porque FAT intenta colocarle bien en la silla
*FAT:	ponte bien , anda .
*CHI:	to@o [x 9] .
%par:	canturrea
*FAT:	toma .
*CHI:	0 .
%act:	juega con las pinzas de la ropa
*FAT:	&=q qué haces ?
*CHI:	nada .
*FAT:	&=q qué haces ?
*CHI:	castillos .
*FAT:	&=q un castillo ?
*CHI:	ia@i .
*FAT:	&=q con las pinzas ?
*CHI:	xxx .
%act:	hace como si la pinza diera saltitos
*FAT:	&=q qué hace la pinza ?
*CHI:	trota .
*FAT:	&=q trota ?
*CHI:	sí .
*FAT:	&=q o está rota ?
*FAT:	&=q qué es lo que me has dicho ?
*CHI:	rota . [+ IMI]
*FAT:	no sé .
*FAT:	me parece raro que haya dicho trota .
%add:	para sí mismo
*CHI:	0 .
%act:	ahora hace saltar las dos pinzas
*FAT:	&=q qué hacen las pinzas ?
*CHI:	saltan .
*FAT:	saltan .
@Situation:	1 Por la mañana , FAT le da el desayuno a Juan en la terraza
@Situation:	1
@Time Start:	08:30
*FAT:	a ver .
*FAT:	otra cosa más .
*FAT:	uy@i .
*FAT:	ten cuidado que se va a romper el mantel , Juan .
*CHI:	0 [*] romper el mantel . [+ IMI]
%err:	0 = < se va a > $SYN $LOS
*FAT:	< se rompe > [//] así se rompe el mantel .
*FAT:	&=q por qué no juegas a que las pinzas eran coches ?
*FAT:	&=q a ver cómo hacen como si fueran coches ?
*CHI:	pi@o [x 2] .
*FAT:	pi@o [x 2] .
*CHI:	pi@o [x 2] .
*FAT:	pi@o [x 2] .
*CHI:	< aque@x una > [//] se cae [*] una .
%err:	cae = < ha caído > $MOR $SUB $NFL 3s/PREX3s
%act:	se le ha caido una pinza al suelo
*FAT:	&=q se ha caído una ?
*CHI:	xxx .
%par:	intenta repetir lo que ha dicho FAT
*FAT:	toma .
%act:	se levanta y se las da
*FAT:	espera que voy a por otra más .
%act:	se mete en el inerior
*CHI:	ot(r)a más . [+ IMI]
*CHI:	ot(r)a más .
%act:	coge otras dos pinzas de colores que FAT acaba de dejar sobre la mesa
*CHI:	ot(r)a más .
%par:	muy contento
*CHI:	< toma > [/] toma esta .
*FAT:	déja la ahí .
*FAT:	pon la ahí .
*CHI:	amarilla .
%act:	coge una pinza amarilla
@End
