# Supplementary material for: Comparing Different Models of the Development of Verb Inflection in Early Child Spanish
Source: PLoS One. 2015 Mar 11;10(3):e0119613. doi: 10.1371/journal.pone.0119613 (PMC4356619; doi:10.1371/journal.pone.0119613)
Supplement: S1 File — (ZIP) [file pone.0119613.s001.zip › 20012.cha]

@UTF8
@PID:	11312/c-00031765-1
@Begin
@Languages:	spa , eng
@Participants:	CHI Juan Target_Child , FAT Padre Father
@ID:	spa , eng|OreaPine|CHI|2;0.12|male|||Target_Child|||
@ID:	spa , eng|OreaPine|FAT|||||Father|||
@Transcriber:	Javier , University of Nottingham
@Date:	17-AUG-2001
@Location:	Madrid
@Situation:	1 Por la tarde , juega con FAT con las piezas de tipo Lego en la terraza
@Situation:	1
@Time Start:	19:00
*CHI:	mira .
*FAT:	&=q qué hay ?
*CHI:	mira .
*CHI:	ot(r)o [*] aviones (d)e(s)t(r)ozada [*] .
%err:	otro = otros $MOR $LOS $AGA ; destrozada = destrozados $MOR $SUB $AGA
*FAT:	&=q qué hay ahí ?
*CHI:	(des)t(r)ozadas [/] está [*] dest(r)ozadas .
%err:	está = están $MOR $LOS $NFL 3s/3p
*FAT:	&=q < están alas@x > [//] están destrozadas dices ?
*CHI:	sí .
*FAT:	&=q cómo destrozadas ?
*FAT:	&=q qué quieres decir ?
*CHI:	de(s)t(r)ozadas no .
*FAT:	no .
*CHI:	xxx .
*FAT:	&=q cómo ?
*CHI:	xxx .
*CHI:	un león .
*CHI:	un barco .
*CHI:	un seño(r) .
*FAT:	estás cantando una canción .
*FAT:	&=q a que sí ?
*FAT:	érase una vez un planeta triste y oscuro .
*FAT:	toma , Juan .
%act:	le da una pieza
*FAT:	pon esa pieza ahí .
*FAT:	venga .
*FAT:	pon la .
*FAT:	ten cuidado que se rompe .
*FAT:	toma .
*FAT:	&=q hacemos más aviones ?
*CHI:	aviones . [+ IMI]
*CHI:	he(l)icó(p)tero .
*CHI:	xxx .
%act:	coloca un grupo de piezas en forma de torre encima de otro con forma de avión
*CHI:	una p(i)eza .
*FAT:	&=q me dejas esta pieza ?
*CHI:	esta pieza . [+ IMI]
*CHI:	xxx .
*FAT:	mira .
*FAT:	mira lo que ha hecho Papá .
%act:	le enseña otro grupo de piezas con forma de avión
*CHI:	unamelo [: dá melo] [?] . [+ NON]
*FAT:	&=q dá melo ? [+ ADS]
*FAT:	toma .
*FAT:	tóma lo .
*FAT:	&=q cuántos aviones tienes , Juan ?
*CHI:	vu(e)la [*] e(s)te avión .
%err:	vula = vuela $MOR $LOS $PHO
%act:	levanta un avión en el aire
*FAT:	&=q que vuela este avión ?
*CHI:	sí .
*FAT:	vuéla lo tú .
*FAT:	&=q a ver cómo lo vuelas tú ?
*CHI:	chiquitio [x 3] .
%act:	coge un avión pequeño .
*CHI:	xxx .
*CHI:	más [x 6] alto .
*FAT:	&=q más alto ?
*CHI:	sí .
*FAT:	&=q el chiquitito vuela más alto ?
*CHI:	sí .
*FAT:	&=q sí ?
*FAT:	&=q a ver cuánto de alto ?
*FAT:	a ver .
*FAT:	uh@o .
%act:	sube el avión con la mano
*FAT:	yiu@o .
*FAT:	mira cómo vuela .
*FAT:	mira [x 2] .
*FAT:	uh@o .
*CHI:	má(s) alto .
*FAT:	&=q más alto ? [+ ADS]
*CHI:	sí .
*FAT:	&=q más todavía ?
*CHI:	má(s) (tod)avía . [+ IMI]
*FAT:	fiu@o .
*CHI:	así .
*FAT:	mira [x 3] .
*FAT:	vuelan los dos sincronizados .
*FAT:	mira .
*FAT:	uh@o .
%act:	vuela los dos aviones
*FAT:	mira .
*FAT:	ahora van a hacer trenzas .
*FAT:	yiu@o .
*FAT:	toma .
*FAT:	ahora tú .
*CHI:	no .
*FAT:	&=q no ?
*FAT:	toma .
*FAT:	ahora tú .
*CHI:	mi(r)a e(s)to .
%act:	deja un conjunto de piezas en el suelo
*CHI:	e(s)tá roto .
*CHI:	ah@i .
*CHI:	e(s)tá [/] e(s)tá roto .
*FAT:	&=q está roto ?
*CHI:	sí .
*FAT:	oye , Juan .
*FAT:	&=q dónde hemos estado hoy ?
*CHI:	hacemo(s) 0 [*] avión .
%err:	0 = un $SYN $LOS
*FAT:	&=q hacemos un avión ? [+ COR]
*CHI:	sí .
*FAT:	&=q dónde hemos estado hoy , Juan ?
*FAT:	&=q < dónde hemos estado hoy > [/] dónde hemos estado hoy ?
*CHI:	0 [*] (l)a playa .
%err:	0 = en $SYN $LOS
*FAT:	en la playa .
*FAT:	&=q y qué hemos hecho en la playa ?
*CHI:	0 [*] ca(s)tillo .
%err:	0 = un $SYN $LOS
*FAT:	&=q hemos hecho un castillo grande ?
*CHI:	sí .
*FAT:	&=q sí .
*CHI:	0 [*] a(gu)jero grande .
%err:	0 = < con un > $SYN $LOS
*FAT:	&=q con un agujero grande ? [+ COR]
*FAT:	&=q y quién se ha metido en el agujero ?
*CHI:	Juan .
*FAT:	&=q Juan se ha metido en el agujero ?
*FAT:	&=q y luego qué había ?
*FAT:	&=q hasta el palacio del rey qué había ?
*CHI:	0 [*] caminito .
%err:	0 = un $SYN $LOS
*FAT:	&=q un caminito ? [+ COR]
*FAT:	&=q y quién iba por el camino ?
*CHI:	el dey [: rey] .
*FAT:	&=q el rey ?
*FAT:	&=q y quién más ?
*CHI:	0 [*] seño(r) .
%err:	0 = un $SYN $LOS
*FAT:	&=q un señor ? [+ COR]
*FAT:	&=q y quién más iba por ese caminito ?
*CHI:	0 [*] señora .
%err:	0 = una $SYN $LOS
*FAT:	&=q una seño@x [//] señoras ?
*CHI:	sí .
*FAT:	&=q y quién [/] quién más iba por el camino ?
*CHI:	señores .
*FAT:	&=q señores ?
*CHI:	sí .
*FAT:	pero bueno .
*FAT:	cuánta gente .
*FAT:	&=q todos iban al palacio del rey ?
*FAT:	&=q sí ?
*FAT:	&=q y qué había en el palacio del rey ?
*CHI:	xxx .
*CHI:	habías [*] iglesias .
%err:	habías = había $ADD $MOR $NFL 2sIPF/3sIPF:NP
*FAT:	&=q había iglesias ? [+ COR]
*CHI:	sí .
*FAT:	&=q sí ?
*FAT:	&=q y cómo eran las iglesias ?
*CHI:	había xxx . [+ NON]
*FAT:	&=q había +..?
*CHI:	había coches .
@Situation:	1 Por la tarde , juega con FAT con las piezas de tipo Lego en la terraza
@Situation:	1
@Time Start:	19:00
*FAT:	&=q había coches ?
*CHI:	sí .
*FAT:	&=q y qué más había ?
*CHI:	xxx .
*FAT:	&=q qué había ?
*CHI:	un niño jugaba 0 [*] un pantín [: patinete] .
%err:	0 = con $SYN $LOS
*FAT:	&=q un niño ?
*CHI:	un niño 0 [*] un patinete .
*FAT:	&=e con un patinete !
*FAT:	&=q un niño con un patinete había ?
*CHI:	sí .
*FAT:	&=q y qué más había ?
*CHI:	xxx .
*FAT:	&=q qué más había ?
*CHI:	coches .
*FAT:	&=q había coches ?
*CHI:	sí .
*FAT:	&=q y qué más ?
*CHI:	había barcos .
*FAT:	&=q barcos ?
%par:	sorprendido
*FAT:	&=q en el palacio del rey había barcos ?
*CHI:	sí .
*CHI:	0 [*] palacio [/] palacio 0 [*] rey había barcos . [+ IMI]
%err:	0 = < en el > $SYN $LOS ; 0 = del $SYN $LOS
*FAT:	&=q ah@i , sí ?
*CHI:	0 .
%par:	hace una pedorreta con los labios
*FAT:	pero bueno .
*FAT:	&=q y ahora qué haces ?
*CHI:	mira .
*FAT:	mira .
*FAT:	mira lo que ha hecho Papá .
*CHI:	mira 0 [*] qué ha hecho Papá . [+ IMI]
%err:	0 = lo $SYN $LOS
*FAT:	mira lo que ha hecho Papá .
*CHI:	mira . [+ IMI]
*CHI:	toma .
%act:	le da una pieza
*FAT:	&=q me das esto ?
*CHI:	pon la ahí [x 2] .
*FAT:	&=q en la escalera ?
*CHI:	en el s(u)elo .
*FAT:	&=q sí ?
*CHI:	0 [*] escalera . [+ IMI]
%err:	0 = < en la > $SYN $LOS
*FAT:	uf@i .
*CHI:	oh@i .
*CHI:	avión [x 4] .
*CHI:	quero [*] ot(r)o avión .
%err:	quero = quiero $MOR $LOS $REG
*CHI:	sí .
*CHI:	&=e uh@i !
%par:	muy contento
*FAT:	toma .
*FAT:	ponlo ahí , Juan .
*FAT:	toma .
*FAT:	ponlo ahí .
*FAT:	toma .
*FAT:	ponlo ahí en el avión .
*CHI:	abajo [/] abajo (des)pacito .
*FAT:	abajo despacito , eso .
*CHI:	todo xxx . [+ NON]
*FAT:	&=q todo ?
*CHI:	todo xxx . [+ NON]
*FAT:	&=q todo apagado ?
*FAT:	&=q qué dices , Juan ?
*CHI:	mira .
*CHI:	olas .
*FAT:	&=q qué hay ahora ?
*CHI:	había olas grandes .
*FAT:	&=q había olas grandes ?
*CHI:	sí .
*FAT:	&=q dónde ?
*CHI:	ahí .
%par:	boestaza
*FAT:	&=q en la playa ?
*CHI:	0 [*] playa .
%err:	0 = < en la > $SYN $LOS
*FAT:	&=q y qué más había ?
*CHI:	basu(r)a .
%act:	ha pasado el dedo por la ranura que queda entre dos baldosas del suelo
%com:	se oye música en la calle , posiblemente un coche esperando en un semáforo
*FAT:	&=q suena música ?
%com:	deja de escucharse la música
*CHI:	< se acabó > [/] se acabó (l)a música .
*FAT:	&=q se acabó la música ? [+ ADS]
*CHI:	se acabó (l)a música .
*FAT:	&=q se acabó la música ? [+ ADS]
*CHI:	sí .
*FAT:	&=q nos vamos a bañar , Juan ?
*FAT:	&=q eh@i ?
*FAT:	&=q nos vamos a bañar ?
*FAT:	&=q eh@i ?
*FAT:	&=q nos duchamos ?
*FAT:	&=q sí ?
*FAT:	&=q para quitar nos la sal ?
*FAT:	&=q sí ?
*FAT:	nos vamos a cenar por ahí hoy .
*FAT:	a un restaurante .
*FAT:	como el otro día con los abuelos .
*FAT:	&=q < vas a querer gambas > [/] vas a querer gambas ?
*FAT:	&=q sí [x 2] ?
*FAT:	oye , Juan .
*FAT:	di le adiós a la cámara .
*FAT:	Juan .
*FAT:	di le adiós a la cámara .
*FAT:	di le adiós .
*FAT:	di le “adiós , Javier” .
*CHI:	adiós , Javier . [+ IMI]
*FAT:	di le adiós .
*CHI:	adiós , Javier . [+ IMI]
%act:	mira a la cámara
%par:	muy extrañado
*FAT:	oye .
*FAT:	< no le has contado > [/] no le has contado dónde has estado hoy a Javier .
*FAT:	cuéntaselo .
*CHI:	0 .
%act:	mira la cámara extrañado y luego mira a FAT
*FAT:	cuéntale a Javier dónde has estado hoy .
%par:	riéndose
*FAT:	&=q dónde has estado hoy ?
*CHI:	0 [*] playa .
%err:	0 = < en la > $SYN $LOS
*FAT:	&=q has oído , Javier ?
*FAT:	hoy ha estado en la playa .
@Situation:	1 Por la tarde , juega con FAT con las piezas de tipo Lego en la terraza
@Situation:	1
@Time Start:	19:00
*FAT:	&=q y qué había en la playa ?
*CHI:	xxx .
*FAT:	&=q qué había ?
*CHI:	xxx .
*FAT:	olas y el mar había .
*FAT:	&=q a que sí ?
*CHI:	0 .
%act:	se pone de rodillas y mira de cerca en el objetivo de la cámara
*FAT:	di le más cosas a Javier .
*FAT:	&=q no lo ves a Javier ahí dentro ?
*FAT:	no .
*FAT:	no toques la cámara .
*FAT:	no la toques .
*FAT:	mira a ver si lo ves .
*FAT:	&=q lo ves ahí dentro a Javier ?
*CHI:	0 .
%act:	intenta mirar dentro de la cámara por el objetivo
*FAT:	&=q lo ves ahí dentro ?
%par:	riéndose
*CHI:	no .
*FAT:	&=q no lo ves ?
%par:	intenta contener la risa
%com:	GEM
*CHI:	no 0 [*] ves [*] .
%err:	0 = lo $MOR $LOS $PREFIX ; ves = veo $MOR $SUB $NFL 2s/1s
*FAT:	es que es muy pequeñito .
*FAT:	di le adiós , anda .
*FAT:	que nos vamos .
*CHI:	adiós .
%act:	mira hacia otro lado
*FAT:	pero hombre , dí selo a él .
*FAT:	di le adiós .
*CHI:	adiós .
%act:	a la cámara
*FAT:	adiós .
@End
