# Supplementary material for: Comparing Different Models of the Development of Verb Inflection in Early Child Spanish
Source: PLoS One. 2015 Mar 11;10(3):e0119613. doi: 10.1371/journal.pone.0119613 (PMC4356619; doi:10.1371/journal.pone.0119613)
Supplement: S1 File — (ZIP) [file pone.0119613.s001.zip › 20014.cha]

@UTF8
@PID:	11312/c-00031766-1
@Begin
@Languages:	spa , eng
@Participants:	CHI Juan Target_Child , FAT Padre Father , MOT Madre Mother
@ID:	spa , eng|OreaPine|CHI|2;0.14|male|||Target_Child|||
@ID:	spa , eng|OreaPine|FAT|||||Father|||
@ID:	spa , eng|OreaPine|MOT|||||Mother|||
@Transcriber:	Javier , University of Nottingham
@Date:	19-AUG-2001
@Location:	Madrid
@Situation:	1 Por la noche , Juan juega con FAT y MOT con las piezas de tipo Lego en la terraza
@Situation:	1
@Time Start:	20:30
*FAT:	&=q qué hace ?
*CHI:	xxx .
%act:	está jugando con un conjunto de piezas con forma de barco
*FAT:	&=q navegando ?
*CHI:	navegando . [+ IMI]
*FAT:	&=q dónde pongo esta pieza ?
*FAT:	&=q dónde la pongo ?
*CHI:	ahí .
*FAT:	&=q ahí dónde ?
*FAT:	&=q qué quieres que haga con la pieza ?
*FAT:	&=q eh@i ?
*FAT:	&=q qué quieres que haga con la pieza ?
*CHI:	poner la ahí .
%err:	$VALIDROOT
%par:	señala
*CHI:	ahí [x 9] .
*FAT:	&=q aquí ?
*CHI:	xxx .
*FAT:	&=q que la ponga aquí ?
*FAT:	&=q ha dicho póne la ahí o pon la ahí .
%add:	MOT
*MOT:	no .
*MOT:	póne la .
%add:	FAT
*FAT:	&=q y ahora qué me dices ?
*FAT:	&=q qué hago con esto ?
*CHI:	xxx .
*FAT:	&=q hago un avión ?
*CHI:	sí .
*FAT:	bueno .
*FAT:	no sé si +//.
*CHI:	con e(s)to .
*FAT:	&=q con esto ?
*CHI:	sí .
*FAT:	no sé si voy a saber .
*CHI:	hace [*] un ba(r)quito comerero [: velero] [x 2] .
%err:	hace = haz $MOR $ADD $REG
*FAT:	&=q ha dicho hace , no ?
%add:	MOT
*FAT:	&=q un barquito cómo ?
*CHI:	(bar)quito comerero [: velero] .
*FAT:	&=q un barquito velero quieres que haga Papá ?
*CHI:	sí .
*CHI:	< pa(ra) mí pa(ra) mí > [//] un barco pa(ra) mí .
*FAT:	a ver .
*FAT:	no sé si voy a poder hacer todo .
*CHI:	xxx .
*MOT:	también un barco .
*CHI:	xxx .
*FAT:	&=e pero mira lo que acaba de hacer Papá !
%act:	enseña un avión
%par:	entusiasmado
*FAT:	pero es el avión más chulo que he hecho nunca .
*FAT:	pero fíjate .
*MOT:	puedes montar en el barco y en los aviones a los niños de las bicicletas .
*FAT:	traigo los niños de las bicicletas .
*CHI:	(n)o .
*FAT:	&=q sí ?
*FAT:	&=q sí o no ?
*CHI:	(n)o .
*FAT:	&=q qué quiere decir eso ?
*FAT:	&=q sí o no ?
*CHI:	uh@o .
%par:	como si volara el avión
*CHI:	(s)e coge abajo .
*FAT:	&=q quieres que ponga una pieza para coger lo ?
*CHI:	sí .
*CHI:	pieza 0 [*] coger lo . [+ IMI]
%err:	0 = para $SYN $LOS
*FAT:	toma .
*CHI:	uh@i .
*CHI:	viene ot(r)o .
*FAT:	&=q otro quieres que haga Papá ?
*CHI:	sí .
*CHI:	barco velero .
*CHI:	barco velero .
*CHI:	sí [x 2] .
*FAT:	&=q qué quieres ?
*FAT:	&=q un avión o un barco ?
*CHI:	un barco [//] avión .
*FAT:	ah@i , bueno .
*FAT:	te estoy haciendo un avión .
*CHI:	e(s)ta pieza mar(r)ón .
*CHI:	falta un [*] pieza azul .
%err:	un = una $MOR $LOS $AGA
*FAT:	&=q falta una pieza azul ? [+ COR]
*CHI:	sí .
*FAT:	&=q dónde falta ?
*CHI:	xxx .
*CHI:	este rápido .
*FAT:	&=q este es rápido ?
*CHI:	sí .
*FAT:	claro .
*FAT:	es que ayer hicimos aviones que eran lentos .
*FAT:	&=q a que sí ?
*FAT:	que iban despacito .
*FAT:	este avión va deprisa &=q no ?
*FAT:	uh@o .
%act:	hace como si volara el avión muy rápido
*CHI:	a ver .
*CHI:	fa(l)ta una pieza .
*FAT:	&=q falta una pieza para coger lo ?
*CHI:	sí .
*FAT:	mira .
*FAT:	ahí la tienes .
*FAT:	pero bueno .
*FAT:	tienes dos aviones muy bonitos .
*FAT:	&=q eh@i ?
*CHI:	0 .
%act:	coloca uno frente al otro , tocándose
*FAT:	&=e cuidado !
*FAT:	tu@o .
*CHI:	uh@i .
*FAT:	&=e turbulencias !
*FAT:	&=q cómo hace cuando hay turbulencias ?
*CHI:	0 .
%act:	agita los aviones
*CHI:	se juntan .
%act:	toca el barco con los aviones
*FAT:	&=q se juntan ? [+ ADS]
*FAT:	&=q el avión y el barco ?
*CHI:	u(n) niño en e(l) ba(r)co .
*FAT:	&=q < hay un niño > [//] quieres que vaya a por los niños ?
*CHI:	xxx .
*FAT:	&=q sí o no ?
*CHI:	falta el barco .
*FAT:	< pero me > [/] pero me lo tienes que decir .
*FAT:	< me lo tienes que decir > [/] si quieres que vaya me lo tienes que decir .
*CHI:	< mi(r)a un co@x > [/] mira un cosesito [: cochecito] .
*FAT:	&=q qué quieres ?
*FAT:	&=q un +..?
*CHI:	mira [x 2] un cosecito [: cochecito] .
*FAT:	&=q un cochecito ?
*CHI:	toma .
*CHI:	(en)cima [/] encima .
*FAT:	&=q encima ?
*CHI:	sí .
*CHI:	el ba(r)co .
*MOT:	un cochecito .
%par:	se ríe
*CHI:	0 .
%act:	cocloca el avión encima del "cochecito" que ha coclocado sobre el barco
*FAT:	&=q y ahora el avión encima del cochecito ?
*FAT:	pero bueno , Juan .
*CHI:	má(s) rápido .
*FAT:	&=q más rápido ? [+ ADS]
*FAT:	&=q cuál es el avión más rápido ?
*CHI:	mira .
*CHI:	e(s)te .
*FAT:	&=q ese es el más rapido ?
*MOT:	&=q ese es el más rápido de todos ?
*CHI:	uh@o .
*FAT:	pues sí que vuela deprisa .
*FAT:	&=q qué pasa ahora ?
*CHI:	mira .
%act:	agita los aviones como cuando hay turbulencias
*FAT:	&=q qué pasa ahora ?
*CHI:	mira .
*FAT:	&=e turbulencias !
*CHI:	&=e tu(r)bulencias ! [+ IMI]
@Situation:	1 Por la noche , Juan juega con FAT y MOT con las piezas de tipo Lego en la terraza
@Situation:	1
@Time Start:	20:30
*FAT:	&=e turbulencias !
*CHI:	tu(r)bulencias ! [+ IMI]
*CHI:	uh@i .
*CHI:	mira .
*CHI:	xxx dep(r)isa . [+ NON]
*FAT:	&=q ese va deprisa ?
*CHI:	uh@i .
*FAT:	&=q van juntos ?
*FAT:	&=q a ver cómo vuelan juntos ?
*FAT:	&=q hacen lo mismo uno que otro ?
*CHI:	uh@o .
*CHI:	mira .
%act:	mueve los aviones de un lado al otro , unidos
*FAT:	&=q qué hace ?
*CHI:	xxx .
*FAT:	&=q cómo ?
*CHI:	0 [*] baleceaba [: balanceaba] [*] .
%err:	0 = se $MOR $LOS $PREFIX ; balanceaba = balancean $MOR $ADD $NFL IPF3s/3p
%exp:	los aviones se "balancean" en este momento
*FAT:	&=q cómo ?
*CHI:	se balanceaba [*] .
%err:	balanceaba = balancean $MOR $ADD $NFL IPF3s/3p
*FAT:	&=q se balanceaba ?
*CHI:	sí .
*MOT:	balanceaba .
%par:	se ríe
*CHI:	0 .
%act:	se le cae una pieza
*FAT:	qué bárbaro .
%act:	recoge la pieza y la coloca en el avión
*CHI:	xxx roto . [+ NON]
*FAT:	&=q se ha roto ?
*CHI:	sí .
*CHI:	va [*] juntos .
%err:	va = van $MOR $LOS $NFL 3s/3p
*FAT:	&=q van juntos ? [+ COR]
*CHI:	0 [*] balanceaba [*] .
*FAT:	&=q se balanceaban los aviones ?
*MOT:	&=q se balanceaban ?
*CHI:	sí .
*FAT:	qué suerte tienen los aviones que se balancean .
*CHI:	vola [*] este .
%err:	vola = vuela $MOR $SUB $REG
%act:	le da un avión a FAT
%com:	GEM
*FAT:	&=q quieres que lo ponga aquí ?
*FAT:	&=q con el cochecito ?
*CHI:	encima .
*FAT:	ah@i .
*FAT:	&=q me has dicho vola@x este ?
*FAT:	&=q me has dicho que lo vuele ?
*FAT:	ha dicho “vola@c este” .
%add:	MOT
*FAT:	&=q lo has oído ?
%add:	MOT
*CHI:	mira .
*CHI:	uh@o .
*FAT:	&=q lo vuelo ?
*FAT:	uh@o .
*FAT:	eh@i .
*FAT:	< este va despacio > [/] este va despacio .
*CHI:	0 [*] b(al)anceaba [*] .
%err:	0 = se $MOR $LOS $PREFIX ; balanceaba = balancean $MOR $ADD $NFL IPF3s/3p
*FAT:	< este va despacio > [/] .
*FAT:	mira .
*FAT:	este va despacio .
*FAT:	ya [x 3] .
*FAT:	&=e turbulencias !
*CHI:	tu(r)bulencias ! [+ IMI]
*MOT:	mira qué curva hace .
%act:	como si volara el avión dando una vuelta
*CHI:	choca [*] .
%err:	choca = chocan $MOR $LOS $NFL 3s/3p
*FAT:	&=q quieres que choquen ? [+ COR]
*CHI:	sí .
*FAT:	&=q sí ?
*FAT:	pero si conduces muy bien .
*FAT:	ya verás como no chocan .
*FAT:	uh@o .
*FAT:	casi .
*FAT:	uh@o .
*FAT:	casi .
*CHI:	choca [x 2] [*] .
%err:	choca = chocan $MOR $LOS $NFL 3s/3p
*FAT:	chocan . [+ COR]
*CHI:	sí .
*FAT:	no .
*CHI:	que se rompen .
*FAT:	&=q chocan ?
*FAT:	uh@o .
%act:	choca su avión con el de Juan
*CHI:	choca [x 2] a Mamá .
*FAT:	&=q choca con Mamá ?
*MOT:	pero si [x 2] Mamá no tiene ni avión ni [x 2] barco ni nada de nada .
*FAT:	&=q choca con Mamá ?
*FAT:	&=q sí ?
*FAT:	toma , Mamá .
%act:	le da su avión a MOT
*MOT:	venga va .
*MOT:	uh@o .
*FAT:	mira Papá .
*FAT:	ih@o .
%act:	tiene un avión pequeño
*FAT:	pug@o .
*MOT:	&=e que no han chocado !
*FAT:	casi .
*FAT:	casi chocan .
*CHI:	dá melo .
%add:	FAT
*MOT:	toma .
*FAT:	&=q dá melo ? [+ ADS]
*FAT:	toma .
*FAT:	< tóma lo > [/] tóma lo .
*CHI:	toma e(s)te , Mamá .
%act:	le da el avión pequeño
*MOT:	&=q ese pequeño para mí ?
*FAT:	yo lo que quiero es +//.
*CHI:	xxx .
*MOT:	da me .
*MOT:	no llego .
*FAT:	puedo deshacer el barco para hacer un avión más grande .
*FAT:	&=q sí ?
*CHI:	no .
*FAT:	&=q no quieres que haga un avión más grande ?
*FAT:	&=q eh@i ?
*MOT:	este parece un cocodrilito .
*CHI:	más [x 2] grande . [+ IMI]
*CHI:	un [*] más grande .
%err:	un = uno $MOR $LOS $AGA
*FAT:	sí .
*FAT:	un avión más grande , Juan .
*CHI:	toma este .
*CHI:	este rápido .
*FAT:	&=q es rápido ?
*CHI:	0 .
%par:	tose
*FAT:	uy@i qué tos .
*CHI:	he pe(s)ca(d)o niños .
*CHI:	he pe(s)ca(d)o niños .
*CHI:	pe(s)ca(d)o niños .
*FAT:	&=q qué dice ?
*CHI:	pe(s)ca(d)o niños .
*FAT:	&=q qué dices tú ?
*CHI:	< pe(s)ca(d)o niños pe(s)ca(d)o niños > [/] pe(s)cado niños .
*MOT:	&=q has pescado niños ?
*CHI:	he pescado niños .
*FAT:	&=q han pescado niños los aviones ?
*CHI:	sí .
*FAT:	&=q pero cómo puede ser eso ?
*CHI:	0 [*] pescado [x 3] barcos .
%err:	0 = he/han $MOR $LOS $AUXH
*FAT:	< los aviones han pescado > [//] +//.
*CHI:	< he pe(s)cado pe(s)cado > [/] he pe(s)cado barcos .
*FAT:	&=q los aviones han pescado barcos ?
*CHI:	sí .
*FAT:	&=q pero cómo puede ser ?
*FAT:	jamás se ha visto nunca .
*CHI:	sí .
*CHI:	mira .
*CHI:	au@i .
%act:	levanta la cintura del suelo sujetándose por las palamas de las manos y los pies
*CHI:	mira .
*FAT:	&=q quieres que Papá haga un biplano ?
*CHI:	un bip(l)ano no .
*FAT:	&=q un biplano no ?
*CHI:	un bip(l)ano . [+ IMI]
*FAT:	&=q no o sí ?
*CHI:	sí .
*FAT:	no sé si voy a poder porque me faltan piezas .
@Situation:	1 Por la noche , Juan juega con FAT y MOT con las piezas de tipo Lego en la terraza
@Situation:	1
@Time Start:	20:30
*CHI:	0 .
%act:	mueve los brazos escuchando música que viene de la calle
*FAT:	uy@i cómo baila Juan .
*MOT:	toma .
*MOT:	aquí tengo yo .
%add:	FAT
*FAT:	mm@i .
*FAT:	pero me hacen falta de las grandes .
%add:	MOT
*CHI:	se ba(lan)ceaban .
*CHI:	xxx .
*FAT:	&=q quién baila ?
*CHI:	mira .
%act:	sigue moviendo los brazos
*FAT:	pero bueno .
*FAT:	qué bien baila Juan .
*CHI:	0 [*] bal(anc)eaban .
%err:	0 = se $MOR $LOS $PREFIX
*CHI:	mira .
*CHI:	0 [*] bala(n)ceaban .
%err:	0 = se $MOR $LOS $PREFIX
*FAT:	se balanceaba Juan .
*CHI:	0 [*] bala(n)ceaban .
%err:	0 = se $MOR $LOS $PREFIX
*FAT:	pero bueno .
*CHI:	xxx .
*FAT:	< no puedo > [/] no puedo hacer +//.
*CHI:	pa(re)ce [?] avión . [+ NON]
*FAT:	hombre .
*FAT:	parece un avión .
*FAT:	es que debiera ser lo .
*FAT:	lo que pasa es que como faltan piezas .
*FAT:	mira .
*FAT:	es un biplano .
*FAT:	uh@o .
*CHI:	dá melo .
*FAT:	un poco tosco ha quedado .
*FAT:	&=q el biplano cómo vuela ?
*FAT:	vuela (.) despacio .
*FAT:	buf@o .
*FAT:	pero es muy elegante .
*FAT:	&=q a que sí ?
*CHI:	0 .
%act:	mueve el avión
*FAT:	qué bien lo vuela Juan .
*FAT:	y aquí viene el rapidillo .
*CHI:	dá melo .
*CHI:	xxx .
*FAT:	< tóma lo > [/] tóma lo .
*CHI:	coge e(s)te .
*FAT:	&=q este lo vuela Papá ?
*FAT:	&=q sí ?
*FAT:	uh@o .
*CHI:	uh@o .
*CHI:	&=e tu(r)bulencias !
*FAT:	&=e turbulencias ! [+ ADS]
*FAT:	y el biplano también &=q no ?
*FAT:	son turbulencias muy peligrosas esta vez &=q eh@i ?
*FAT:	oh@i .
*FAT:	parece que va a haber un accidente .
*FAT:	pero no .
*FAT:	se han acabado las turbulencias .
*FAT:	atención .
*FAT:	va a subir mucho .
*FAT:	uh@o .
*FAT:	y ahora va a caer en+picado .
*FAT:	ih@o .
*CHI:	choca .
*FAT:	pf@o .
%act:	choca un avión con otro
*CHI:	choca [x 2] .
*FAT:	qué afición tienes por que choquen .
%par:	se ríe
*FAT:	cuando vayas a Canarias a ver si te gusta tanto que choque .
*CHI:	a(b)ajo .
*FAT:	&=q aterrizan ?
*FAT:	&=q sí ?
*FAT:	&=q aterrizan los aviones ?
*CHI:	aterrizan 0 [*] viones . [+ IMI]
%err:	0 = los $SYN $LOS
*CHI:	el brazo 0 [*] ha roto .
%err:	0 = se $MOR $LOS $PREFIX
*FAT:	es un ala .
*CHI:	< ha roto > [/] 0 [*] ha roto este avión .
%err:	0 = se $MOR $LOS $PREFIX
*FAT:	&=q quién lo arregla ?
*CHI:	&=e Papá !
*FAT:	vaya , hombre .
*CHI:	toma [x 2] .
*FAT:	< da me > [/] da me .
*FAT:	uh@o .
*FAT:	ya vuela bien .
*FAT:	mira .
*CHI:	vola [*] este .
%err:	vola = vuela $MOR $SUB $REG
*CHI:	el xxx este . [+ NON]
*CHI:	toma , Mamá .
*FAT:	&=q vuela [//] vuelo este yo ?
*CHI:	sí .
*FAT:	&=q sí ?
*CHI:	toma .
*FAT:	&=q y tú vuelas ese ?
*MOT:	&=q yo ese ?
*MOT:	&=q ese es un rapidillo ?
*FAT:	&=q o ese lo vuela Mamá ?
*MOT:	&=q este es el rápido [x 2] ?
*FAT:	&=q < quién vuela ese > [/] quién vuela ese ?
*CHI:	Mamá .
*FAT:	&=q Mamá qué ?
*CHI:	Mother .
*FAT:	0 .
%par:	se ríe
*MOT:	0 .
%par:	se ríe
*FAT:	&=e Mother lo vuela !
*FAT:	venga .
*FAT:	uh@o .
*MOT:	uh@o .
*FAT:	&=e turbulencias !
*CHI:	tu(r)bulencias .
*FAT:	cuidado a ver si choca con el biplano &=q eh@i ?
*FAT:	uy@i .
*FAT:	casi .
*FAT:	pero va funcionando .
*CHI:	xxx un avión . [+ NON]
*FAT:	&=q choca un avión ?
*CHI:	choca [x 2] Mamá .
*MOT:	&=q el de Mamá choca con quién ?
*CHI:	0 [*] avión .
%err:	0 = el $SYN $LOS
*MOT:	&=q con qué ?
*FAT:	&=q pero con quién choca ?
*CHI:	xxx .
*CHI:	el avión .
*FAT:	&=q con quién choca Mamá ?
*CHI:	turuce [: conduce] [x 4] un señor .
*FAT:	&=q conduce un señor el avión de Mamá ?
*CHI:	turuce [: conduce] [x 3] una señora .
*FAT:	&=q conduce una señora el avión de Mamá ?
*MOT:	&=q una señora ?
*MOT:	&=q no seré yo la señora (.) que conduce ?
*FAT:	&=q conduce Mamá el avión de Mamá ?
*MOT:	&=q soy yo quien conduce ?
*CHI:	ah@i .
*MOT:	&=q sí ?
*MOT:	entonces no se choca .
*MOT:	no .
*FAT:	&=q y el de Papá quién lo conduce ?
*FAT:	&=q quién lo conduce el de Papá ?
*CHI:	señ@x [/] un señor .
*FAT:	&=q un señor ?
*CHI:	mira [/] mira este .
%act:	señala su avión
*FAT:	&=q y el de Juan quién lo conduce ?
*CHI:	un [*] señ@x [//] señores .
%err:	un = unos $MOR $LOS $AGA
*FAT:	&=q unos señores ?
*CHI:	unos señores . [+ IMI]
*MOT:	es que el de Juan es más largo .
*MOT:	tienen que conducir lo entre varios &=q verdad ?
*CHI:	xxx .
*FAT:	uh@o .
*CHI:	&=e verás !
*MOT:	verás . [+ ADS]
@Situation:	1 Por la noche , Juan juega con FAT y MOT con las piezas de tipo Lego en la terraza
@Situation:	1
@Time Start:	20:30
*FAT:	mira .
*FAT:	el mío va a aterrizar &=q eh@i ?
*FAT:	a ver .
*FAT:	pista de aterrizaje .
%act:	aparta unas piezas del suelo y hace como si aterrizara
*CHI:	ot(r)a vez .
*FAT:	espera que vamos a hacer una torre de control &=q no ?
*FAT:	estamos ya demasiado sofisitcados .
*FAT:	creo &=q eh@i ?
*FAT:	&=q hacemos una torre de control ?
*CHI:	< u(n)a to@x > [/] u(n)a torre de contro(l) . [+ IMI]
*FAT:	claro .
*FAT:	y desde la torre de control se controlan los aviones cuando aterrizan .
*FAT:	uy@i .
*FAT:	nos va a salir una muy alta .
*FAT:	&=q cuánto tiempo llevamos ?
%add:	MOT
*MOT:	quince minutos .
%add:	FAT
*CHI:	uh@o .
*CHI:	una torre alta . [+ IMI]
*FAT:	una torre alta &=q eh@i ?
*MOT:	hala@i .
*CHI:	xxx .
*MOT:	menuda torre de control .
*FAT:	hombre .
*FAT:	hay que controlar bien .
*CHI:	el [x 2] avión .
*CHI:	oye .
*CHI:	el avión .
*FAT:	mira [x 2] .
*MOT:	el mío aterriza .
*FAT:	< aquí había > [/] aquí había una torre de control .
*FAT:	&=q puedo aterrizar ?
*FAT:	+" torre de control .
*FAT:	+" &=q puedo aterrizar ?
%act:	aterriza el avión
*CHI:	el avión de Mamá .
*MOT:	el de Mamá ha aterrizado por su cuenta .
*FAT:	mira .
*FAT:	están los dos aterrizados ya ahí .
*CHI:	oye .
*FAT:	&=q ese tiene que despegar ?
*CHI:	sí .
*FAT:	atención@q .
*FAT:	+" pido permiso para despear .
*FAT:	+" aquí torre de control .
*FAT:	+" puede despegar .
*CHI:	este es rápido .
*FAT:	&=q es rápido el tuyo ?
*CHI:	sí .
*CHI:	este [x 2] es rápido .
%com:	se oye ruido de motos
*FAT:	mira cuántas motos .
*CHI:	quie(r)o vola(r) (l)as motos .
*FAT:	&=q quieres volar en moto ?
*CHI:	quiero volar motos , sí .
*CHI:	quiero volar motos .
*CHI:	volar motos .
*CHI:	hay coche 0 [*] motos .
%err:	0 = y $SYN $LOS
%act:	mira hacia la calle
*CHI:	dos [x 2] coches .
*CHI:	la luz .
*CHI:	xxx .
*CHI:	el s(u)elo .
%act:	toca el suelo
*CHI:	&=e mira !
*FAT:	&=q qué pasa en el suelo ?
*CHI:	mira .
*FAT:	&=q qué hay ?
*FAT:	&=q va a aterrizar tu avión o no ?
*CHI:	0 .
%act:	deja el avión en el suelo
*MOT:	bien .
*MOT:	menudo aterrizaje bueno .
*FAT:	&=e aquí están los tres aviones !
*CHI:	ot(r)a vez .
*CHI:	coge e(s)te avión .
*CHI:	coge e(s)te allí .
*CHI:	eh@i , Mamá .
*CHI:	oye .
*FAT:	oye . [+ ADS]
%par:	riéndose
*CHI:	oye .
*FAT:	&=q qué quieres ?
*CHI:	oye .
*CHI:	cógelo .
*FAT:	&=q qué es lo que quieres ?
*FAT:	no te oigo .
*CHI:	aviones .
*FAT:	&=q < dónde están los aviones > [/] dónde están los aviones ?
*CHI:	aquí abajo .
*FAT:	no .
*FAT:	están aquí los aviones .
*CHI:	debajo .
*FAT:	no .
*FAT:	debajo no hay nada .
*FAT:	esto es la torre de control .
*CHI:	toma .
*FAT:	&=q eso es un avión , Juan ?
*CHI:	sí .
*MOT:	gracias , Juan .
*MOT:	&=q pero qué es esto ?
*MOT:	&=q qué me das a mí ?
*MOT:	parece un cocodrilo .
*FAT:	no parece un avión , la verdad .
*CHI:	parece 0 [*] avión . [+ IMI]
%err:	0 = un $SYN $LOS
*FAT:	parece un avión . [+ COR]
*MOT:	&=q parece un avión ? [+ COR]
*CHI:	vola [*] .
%err:	vola = vuela $MOR SUB $REG
*FAT:	habrá que hacer un acto de fe .
*CHI:	vola [x 2] .
%err:	vola = vuela $MOR SUB $REG
*CHI:	verás .
*MOT:	&=q < qué hago > [/] qué hago ?
*CHI:	mira .
*MOT:	&=q eh@i , amiguito ?
*MOT:	&=q qué hago ?
*MOT:	&=q qué hago con esto ?
*CHI:	vola(r) [*] .
%err:	volar = fin $MOR $SUB $ROOT
*MOT:	&=q vuelo ? [+ COR]
*CHI:	volar [x 2] .
*CHI:	po(r) la pared .
*MOT:	&=q vuela [//] vuelo por la pared ?
*MOT:	&=q por la pared o por el aire ?
%par:	extrañada
*CHI:	ahí .
%par:	señala
*CHI:	ahí .
*MOT:	&=q aquí ?
*CHI:	aquí vola [*] 0 [*] avión .
%err:	vola = vuela $MOR $SUB $REG ; 0 = el $SYN $LOS
%act:	se levanta y sale de la imagen
*MOT:	eh@i .
*MOT:	que se caerá para abajo .
*MOT:	se caerán las piezas , cariño .
*FAT:	Juan .
*FAT:	como se caiga abajo vamos a tener un disgusto .
*CHI:	se cae [*] (l)as piezas .
%err:	cae = caen $MOR $LOS $NFL 3s/3p:NP
*CHI:	xxx .
*FAT:	esta sí que va a ser una torre de control de verdad .
%act:	sigue construyendo la torre
*FAT:	hombre .
*FAT:	&=q qué pasa aquí ?
*FAT:	&=q eh@i ?
*FAT:	esta es una torre de control de verdad .
*FAT:	uh@i .
*FAT:	que se cae .
*CHI:	mira .
*CHI:	uh@o .
*FAT:	&=q qué hace tu avión ?
*CHI:	mira .
@Situation:	1 Por la noche , Juan juega con FAT y MOT con las piezas de tipo Lego en la terraza
@Situation:	1
@Time Start:	20:30
*MOT:	jo@i .
*MOT:	cómo vuela ese avión &=q eh@i ?
*CHI:	mira .
*FAT:	oye , Juan .
*FAT:	&=q le vas a decir adiós a la cámara ?
*FAT:	ya es muy tarde y hay que ir se a dormir .
*FAT:	&=q eh@i ?
*FAT:	&=q le vas a decir adiós a la cámara ?
*CHI:	adiós , cámara .
%par:	mueve la mano
*FAT:	&=q vas a decir adiós ?
*MOT:	adiós , cámara .
*MOT:	&=q sí ?
*CHI:	adiós .
*FAT:	adiós .
*MOT:	buenas+noches .
*FAT:	di le , buenas+noches .
*CHI:	buenas+noches .
*MOT:	di le me voy volando a dormir .
*CHI:	0 [*] volando a dormir . [+ IMI]
%err:	0 = < me voy > $SYN $LOS
*FAT:	&=q sí ?
*FAT:	&=q nos vamos a dormir ?
*FAT:	&=q un cuento y a dormir ?
*CHI:	< a do(r)mir > [/] a domir xxx . [+ NON]
*FAT:	oye , Juan .
*FAT:	&=q < qué cuento > [/] qué cuento quieres que contemos hoy ?
*CHI:	el 0 [*] lobo .
%err:	0 = del $SYN $LOS
*FAT:	&=q el del lobo ?
*CHI:	sí .
*FAT:	&=q y cuál te ha contado Mamá hoy al mediodía ?
*CHI:	(l)os pájaros .
*FAT:	no .
*FAT:	era de dos amigos .
*FAT:	&=q < cómo se llamaban los amigos > [/] cómo se llamaban los amigos ?
*FAT:	uno era Sapo y el otro era +...
*FAT:	&=q y el otro era +..?
*FAT:	Sapo y (.) Sepo .
*CHI:	Sepo . [+ IMI]
*FAT:	dos amigos .
*CHI:	(d)os amigos . [+ IMI]
*CHI:	vo@x [/] vola [*] 0 [*] (l)a pared .
%err:	vola = vuela $MOR $SUB $REG ; 0 = P $SYN $LOS
*MOT:	&=q qué ?
*CHI:	vola [*] (l)a 0 [*] pared .
%err:	vola = vuela $MOR $SUB $REG ; 0 = P $SYN $LOS
*MOT:	&=q vuelo por la pared ?
*FAT:	están descansando los aviones ya .
*FAT:	se van a dormir , Juan .
*FAT:	venga .
*FAT:	vamos a dormir .
*CHI:	no .
*FAT:	&=q eh@i ?
*FAT:	sí .
*FAT:	ya es tarde .
*FAT:	mira qué hora es .
*FAT:	uf@i .
*FAT:	la hora de dormir .
*CHI:	(l)a hora de dormir . [+ IMI]
*FAT:	es < muy tarde > [/] muy tarde para los niños pequeños .
*CHI:	mira .
*CHI:	(l)a hora de dormir . [+ IMI]
*FAT:	claro .
*FAT:	es la hora de dormir .
*CHI:	(l)a hora de dormir . [+ IMI]
*FAT:	venga .
*FAT:	vamos a despedir nos que nos vamos a dormir .
*FAT:	di “adiós , Javier” .
*CHI:	ad(i)ós , Javier . [+ IMI]
*FAT:	está ahí dentro Javier .
*FAT:	&=q lo has visto ?
*CHI:	sí .
*FAT:	&=q no ?
*CHI:	0 .
%act:	se pone de pie y mira dentro de la cámara
*MOT:	&=q está ?
*CHI:	no .
*MOT:	&=q no , verdad ?
*MOT:	Papá te engaña .
*MOT:	no está .
@End
