# Supplementary material for: Comparing Different Models of the Development of Verb Inflection in Early Child Spanish
Source: PLoS One. 2015 Mar 11;10(3):e0119613. doi: 10.1371/journal.pone.0119613 (PMC4356619; doi:10.1371/journal.pone.0119613)
Supplement: S1 File — (ZIP) [file pone.0119613.s001.zip › 20019.cha]

@UTF8
@PID:	11312/c-00031767-1
@Begin
@Languages:	spa , eng
@Participants:	CHI Juan Target_Child , FAT Padre Father , MOT Madre Mother
@ID:	spa , eng|OreaPine|CHI|2;0.19|male|||Target_Child|||
@ID:	spa , eng|OreaPine|FAT|||||Father|||
@ID:	spa , eng|OreaPine|MOT|||||Mother|||
@Transcriber:	Javier , University of Nottingham
@Date:	24-AUG-2001
@Location:	Madrid
@Situation:	1 Por la noche , Juan juega con FAT y MOT con las piezas de tipo Lego en la terraza
@Situation:	1
@Time Start:	21:00
*CHI:	xxx .
*FAT:	&=q qué haces , Juan ?
*CHI:	0 [*] t(r)abajando .
%err:	0 = estoy $SYN $LOS $AUXE
*FAT:	&=q trabajando ?
%par:	se ríe
*CHI:	sí .
*FAT:	venga .
*FAT:	vete de ahí con las piezas que vamos a jugar con los aviones .
*FAT:	venga .
*CHI:	a jugar 0 [*] aviones . [+ IMI]
%err:	0 = con $SYN $LOS
*FAT:	vamos a hacer ahí aviones .
*FAT:	vamos .
*CHI:	aviones . [+ IMI]
*FAT:	&=q sí ?
*CHI:	xxx .
*FAT:	< sienta te > [/] siéntate .
*FAT:	epa@i .
%act:	le sienta sobre el suelo
*FAT:	vamos a hacer los aviones aquí .
*CHI:	hace(r) aviones . [+ IMI]
*FAT:	verás .
*FAT:	&=q quién los hace ?
*CHI:	Papá .
*CHI:	cuat(r)o cinco séis .
*CHI:	cuat(r)o cinco séis .
*FAT:	cuatro cinco séis .
*CHI:	cuat(r)o cinco séis .
*FAT:	&=q qué estás contando piezas ?
*CHI:	contando piezas . [+ IMI]
*CHI:	0 [*] haciendo una torre mu(y) [/] mu(y) bonita .
%err:	0 = estoy $SYN $LOS $AUXE
*FAT:	&=q estás haciendo una torre muy bonita ?
%par:	se ríe
*CHI:	sí .
*CHI:	da mela .
*FAT:	toma .
*CHI:	xxx .
*CHI:	un t(r)a(c)to(r) .
*FAT:	&=q un tractor ?
*CHI:	< (toda)vía no (toda)vía no > [/] (toda)vía no .
*FAT:	todavía no . [+ ADS]
*FAT:	&=q qué le falta al tractor ?
*CHI:	pue(r)ta [?] . [+ NON]
*CHI:	mira < u(n) ba(r)co > [/] un ba(r)co .
*FAT:	&=q un barco has hecho ?
*CHI:	no .
*CHI:	parece un t(r)acto(r) .
*FAT:	&=q parece un tractor ? [+ ADS]
*CHI:	< un t(r)actor > [//] ot(r)o t(r)actor .
*CHI:	mira el t(r)acto(r) .
*CHI:	mira e(s)to .
*CHI:	ot(r)o t(r)acto(r) xxx . [+ NON]
*CHI:	xxx .
*CHI:	uy@i < qué ha hecho > [/] qué [*] ha [*] hecho < un barco velero > [/] un barco velero .
%err:	qué = 0 $SYN $ADD ; ha = he $MOR $SUB $NFL PREX3s/PREX1s
*FAT:	&=q un barco velero has hecho ?
*CHI:	ahí [x 2] .
*CHI:	mira .
*CHI:	< e(s)te barco > [/] e(s)te barco < se llama > [/] se llama Carolina .
*FAT:	&=q este barco se llama Carolina ? [+ ADS]
*FAT:	pero bueno , Juan .
%par:	riendose sorprendido
*CHI:	xxx .
*FAT:	&=q cómo ?
*CHI:	xxx .
*CHI:	0 [*] ha [*] hecho mal .
%err:	0 = lo $MOR $LOS $PREFIX ; ha = he $MOR $SUB $NFL PREX3s/PREX1s
*CHI:	0 [*] ha hecho mal .
*FAT:	&=q quién ha hecho mal ? [+ COR]
*CHI:	Juan .
*FAT:	&=q por qué ?
*FAT:	&=q por qué has hecho mal ?
*FAT:	no .
*FAT:	está muy bien hecho el barco .
*FAT:	es muy bonito .
*CHI:	bonito . [+ IMI]
*FAT:	es bonito .
*CHI:	xxx .
*FAT:	así que este barco se llama Carolina .
*FAT:	&=q sí ?
*FAT:	&=q y cómo navega el barco ?
*FAT:	&=q a ver cómo navega ?
*CHI:	sí .
*CHI:	xxx .
*CHI:	parece una ambu(l)ancia .
*FAT:	&=q parece una ambulancia ? [+ ADS]
*CHI:	sí .
*FAT:	&=q este es el barco Carolina ?
*FAT:	&=q así , eh@i ?
%act:	coge el barco que ha hecho Juan
*CHI:	sí .
*FAT:	&=q a ver cómo navega ?
*CHI:	< se ha > [/] se ha roto 0 [*] avión .
%err:	0 = el $SYN $LOS
*FAT:	&=q se ha roto el avión ? [+ COR]
*FAT:	&=q dónde pongo la pieza ?
*CHI:	aquí .
*FAT:	&=q aquí ?
*FAT:	mira el barco .
*FAT:	mira .
*CHI:	barco velero .
*FAT:	un barco velero .
*CHI:	dá melo .
*FAT:	toma .
*FAT:	tóma lo .
*CHI:	uh@o .
%act:	choca el barco contra el avion
*CHI:	chocan .
*FAT:	&=q chocan un barco y un avión ?
*FAT:	a ver .
*FAT:	&=q por dónde va el avión ?
*CHI:	ahí .
%act:	levanta el avión
*FAT:	por el aire .
*FAT:	eso es .
*FAT:	por arriba .
*FAT:	&=q y el barco por dónde va ?
*CHI:	0 .
%act:	levanta también el barco
*FAT:	&=q por el aire también ?
*FAT:	no .
*FAT:	&=q el barco por dónde va , Juan ?
*CHI:	0 .
%act:	mueve el barco haciendo círculos
*FAT:	por el agua .
*MOT:	entonces el barco va por el agua y el avion va por el aire .
*FAT:	así .
%act:	se lo muestra
*CHI:	así . [+ IMI]
*FAT:	el barco por abajo .
*FAT:	y el avión por arriba .
*CHI:	mm@o .
*CHI:	póne [*] lo ahí .
%err:	pone = pon $MOR $ADD $REG
*FAT:	&=q quieres que lo ponga ahí ?
*CHI:	no .
*FAT:	&=q has visto que ha dicho pone lo ?
%add:	cámara
*CHI:	xxx .
*FAT:	&=q cómo [x 3] ?
*CHI:	así xxx . [+ NON]
*CHI:	así grande .
*FAT:	&=q así de grande ?
*CHI:	así de grande . [+ IMI]
*CHI:	ahí .
*FAT:	&=q ahí arriba ?
*CHI:	abí@x [/] allí [/] allí 0 [*] el s(u)elo .
*FAT:	&=q aquí en el suelo ?
*FAT:	a ver .
*FAT:	me estás volviendo loco , cariño .
*CHI:	allí arriba .
*FAT:	&=q arriba quién ?
*CHI:	arriba Juan .
*FAT:	arriba Juan . [+ ADS]
*FAT:	&=q el avión ?
*CHI:	el avión . [+ IMI]
*FAT:	y abajo Chindasvinto en el barco .
%exp:	Chindasvinto = Goth king of Navarra in the seventh century , a funny name , in any case
*FAT:	&=q vale ?
*FAT:	venga .
*FAT:	abajo Chindasvinto .
*FAT:	y arriba el avión .
*FAT:	Chindasvinto en el barco Carolina .
*FAT:	y Juan en el avión .
*CHI:	< el ba(r)co > [/] el ba(r)co mejor .
*FAT:	el barco mejor quieres tener , Juan .
*CHI:	toma .
*CHI:	Juan , Carolina y 0 [*] patos .
%err:	0 = los or unos $SYN $LOS
*CHI:	parece [*] patos .
%err:	parece = parecen $MOR $LOS $NFL 3s/3p
*FAT:	&=q parece un pato (.) < el bar@x > [/] el avión ?
*CHI:	sí .
*FAT:	&=q y el barco qué parece ?
@Situation:	1 Por la noche , Juan juega con FAT y MOT con las piezas de tipo Lego en la terraza
@Situation:	1
@Time Start:	21:00
*CHI:	azoa [: parece] [?] un muñeco . [+ NON]
*FAT:	&=q parece un muñeco ?
*CHI:	no .
*FAT:	no .
*FAT:	&=q qué parece ?
*CHI:	0 [*] pa@x [/] parece una [*] Carolina .
%err:	0 = se $MOR $LOS $PREFIX ; una = 0 $SYN $ADD
*FAT:	&=q parece a Carolina ? [+ COR]
%par:	riéndose
*FAT:	&=q sí ?
*CHI:	parece Papá 0 [*] Mamá .
%err:	0 = y $SYN $LOS
*FAT:	&=q < parece Papa y Mamá > [//] Papá y Mamá se parecen al barco velero ?
*CHI:	sí .
*FAT:	pero bueno .
*FAT:	esto que no conste en acta &=q eh@i ?
*CHI:	xxx ahí . [+ NON]
*FAT:	pero +//.
*CHI:	póne [*] la ahí .
%err:	pone = pon $MOR $ADD $REG
*CHI:	xxx abajo . [+ NON]
*MOT:	0 .
%par:	se ríe de la situación
*FAT:	Mother se está riendo .
*FAT:	no te rías .
*CHI:	no te rías . [+ IMI]
*FAT:	no te rías .
*FAT:	dí selo a Mamá .
*FAT:	di le que estamos trabajando , hombre .
*CHI:	0 [*] trabajando . [+ IMI]
%err:	0 = estamos $SYN $LOS
*FAT:	hombre .
*CHI:	hom(br)e . [+ IMI]
*FAT:	mira qué bonito el mástil (.) que le he puesto a Carolina .
*CHI:	se ha roto .
*FAT:	&=q qué se ha roto , cariño ?
*CHI:	se ha roto 0 [*] avión .
%err:	0 = el $SYN $LOS
*FAT:	vaya , hombre .
*FAT:	&=q se ha roto el avión ? [+ COR]
*CHI:	sí .
*FAT:	pero bueno .
*FAT:	pues vaya arquitecto tenemos de aviones .
*CHI:	se ha roto .
*FAT:	&=q lo arregla Papá ?
*CHI:	parece un he(li)cóptero .
*FAT:	&=q parece un helicóptero ?
*CHI:	sí .
*FAT:	pero bueno .
*FAT:	este avión es multiusos .
*FAT:	toma .
*CHI:	0 .
%act:	se le cae el avión que le acaba de dar FAT
*FAT:	ya sabes cómo romper lo bien &=q eh@i ?
*CHI:	xxx patos . [+ NON]
*CHI:	xxx patos . [+ NON]
*FAT:	&=q qué dices ?
*CHI:	< así no así no > [/] así no , Papá .
*FAT:	&=q no te gusta , Juan ?
*CHI:	no .
*FAT:	si es muy bonito .
*CHI:	así .
*CHI:	parece un barco velero .
*FAT:	&=q parece un barco velero ? [+ ADS]
*CHI:	ahí [x 2] .
*CHI:	xxx .
*FAT:	&=q y no te gusta cómo lo había dejado yo ?
%com:	IPFX
*CHI:	por ahí no .
*CHI:	por ahí .
*CHI:	sí quiero el barco ahí .
*CHI:	ahí [/] pone [*] lo ahí .
%err:	pone = pon $MOR $ADD $REG
*FAT:	mira .
*FAT:	fu@o .
*FAT:	&=q lo pongo ahí ?
*CHI:	sí .
*CHI:	< ahí no > [/] ahí no .
*CHI:	abajo .
*FAT:	a ver , Juan .
*FAT:	&=q y por qué no lo pones tú ?
*CHI:	abajo .
*CHI:	< abajo arriba > [/] abajo 0 [*] arriba .
%err:	0 = y $SYN $LOS
*CHI:	así [x 3] .
*CHI:	falta un xxx arriba . [+ NON]
*CHI:	falta xxx también . [+ NON]
*CHI:	falta una pieza grande .
*CHI:	aquí no .
*CHI:	xxx .
%act:	se rasca la cabeza
*FAT:	&=q tienes arena ?
*CHI:	abajo .
*FAT:	&=q eh@i ?
*FAT:	&=q tienes arena en la cabeza ?
*CHI:	0 [*] pica .
%err:	0 = me $MOR $LOS $PREFIX
*FAT:	&=q te pica la cabeza ?
*CHI:	sí .
*FAT:	tienes arena a lo mejor de la playa .
*FAT:	pues te he lavado la cabeza .
*FAT:	no tienes .
*FAT:	&=q eh@i , cariño ?
*FAT:	toma [x 2] .
*CHI:	toma . [+ IMI]
*CHI:	< póne lo > [/] póne [*] lo ahí .
%err:	pone = pon $MOR $ADD $REG
*FAT:	0 .
%act:	lo coloca
*CHI:	ahí .
*CHI:	uh@i .
%act:	levanta el barco
*CHI:	&=e mira !
%act:	hace como si navegara
*FAT:	&=e cómo navega el barco Carolina !
*FAT:	&=e cuidado con las olas !
*CHI:	cuidado 0 [*] (l)as olas . [+ IMI]
%err:	0 = con $SYN $LOS
*FAT:	qué bien navega ese barco &=q eh@i ?
*CHI:	ot(r)o [x 3] ba(r)co .
*FAT:	pero bueno .
*FAT:	es que ese barco navega muy bien .
*FAT:	te ha salido muy bien &=q eh@i ?
*CHI:	ot(r)a vez .
@Situation:	1 Por la noche , Juan juega con FAT y MOT con las piezas de tipo Lego en la terraza
@Situation:	1
@Time Start:	21:00
*FAT:	&=q otra ola ?
*FAT:	&=q sí ?
*FAT:	siu@o .
%act:	mueve los brazos haciendo como si una ola le cayera a Juan
*CHI:	ot(r)o barco .
*FAT:	&=q quieres que hagamos otro barco ?
*FAT:	&=q sí ?
*CHI:	grande .
*FAT:	&=q otro barco grande ?
*CHI:	ot(r)o ba(r)co g(r)ande . [+ IMI]
*FAT:	venga .
*FAT:	va a hacer Papá un barco grande .
*CHI:	0 .
%par:	se ríe muy contento
*FAT:	es que me comía a este niño yo .
*FAT:	me lo comía con patatas fritas .
*CHI:	ot(r)o [x 5] .
*CHI:	tenía [/] tenía 0 [*] t(r)actor ve(r)de .
%err:	0 = un $SYN $LOS
*CHI:	tenía un t(r)acto(r) ve(r)de .
*CHI:	tenía un t(r)acto(r) ve(r)de debajo .
*CHI:	tenía un t(r)acto(r) ve(r)de .
*FAT:	&=q el barco tenía un tractor verde debajo ?
*CHI:	sí .
*FAT:	pero cómo va a ser eso .
*CHI:	debajo [/] ahí [x 3] debajo .
%act:	señala la parte de debajo del barco
*CHI:	el agujero .
*FAT:	un barco velero .
%act:	ha terminado el baro y se lo muestra a Juan
*CHI:	un [x 2] barco velero . [+ IMI]
*CHI:	&=e 0 [*] chocan !
%err:	0 = se $MOR $LOS $PREFIX
%act:	choca un barco con el otro
*FAT:	este barco se llama Argos .
*CHI:	A(r)gos . [+ IMI]
*FAT:	&=q sabes por qué se llama Argos ?
*FAT:	porque aquí tiene una cabeza y unos ojos .
%act:	le señala
*CHI:	sojos@x . [+ IMI]
*FAT:	sí .
*FAT:	y sabe mucho .
*CHI:	sabe mucho . [+ IMI]
*FAT:	&=q sabes quién [/] quién cond@x [//] +//?
*CHI:	xxx olas . [+ NON]
*FAT:	&=q vienen olas ?
*FAT:	ss@o .
%act:	mueve los brazos haciendo como si una ola le cayera a Juan
*FAT:	qué bien navegan los barcos &=q eh@i ?
*FAT:	Argos y Calorina .
*FAT:	&=q yo este ?
*FAT:	&=q cuidado con las olas ?
*FAT:	como Juan hoy en la playa eh@i con su barquita .
*FAT:	&=q cómo hacía ?
*FAT:	qué bien &=q eh@i ?
*CHI:	así .
%act:	se le cae "el aparejo" al barco de piezas de tipo Lego que tiene Juan en la mano
*CHI:	ay@i .
*FAT:	que se rompe .
*CHI:	< se rompe > [/] se rompe . [+ IMI]
*CHI:	xxx .
%act:	lo vuelve a montar
*CHI:	mira .
%act:	lo levanta una vez montado
*CHI:	era Juan .
%act:	está a punto de caerse hacia atrás
*FAT:	&=q te caes ?
*CHI:	uh@i .
*FAT:	que viene una ola grande [x 2] .
*FAT:	uf@o .
*FAT:	otra .
*FAT:	uf@o .
*CHI:	uf@o .
*FAT:	otra .
*FAT:	uf@o .
*CHI:	uf@o .
*FAT:	&=e cuidado !
*CHI:	&=e cuidado ! [+ IMI]
*FAT:	&=e marineros , cuidado !
*CHI:	marineros . [+ IMI]
*CHI:	marineros . [+ IMI]
*CHI:	cuidado , miraneros [: marineros] . [+ IMI]
*CHI:	cuidado , marinoros [: marineros] . [+ IMI]
*CHI:	te caes .
%act:	se le ha caido una pieza del barco
*CHI:	te cae [*] , barco sí .
%err:	cae = caes $MOR $LOS $NFL 3s/2s
*FAT:	&=q te caes , barco ? [+ ADS]
*FAT:	&=q se cae el barco < se cae > [/] ?
*CHI:	se ha roto .
*FAT:	&=q se ha roto ? [+ ADS]
*FAT:	&=q se ha roto ? [+ ADS]
*CHI:	está pa(r)tido .
*FAT:	pero hombre .
*CHI:	está ro(m)pido [*] .
%err:	rompido = roto $MOR $ADD $REG
*FAT:	pues no le dejes al barco que se rompa &=q no ?
*CHI:	se cae .
*CHI:	se rompe .
*CHI:	se rompe .
*FAT:	no le dejes al barco que se rompa , Juan .
*CHI:	u(n) barco velero como e(s)te .
*CHI:	e(s)tá rompido [*] .
%err:	rompido = roto $MOR $ADD $REG
*CHI:	rompido [*] .
%err:	rompido = roto $MOR $ADD $REG
*FAT:	pero bueno .
*FAT:	este barco si que me está saliendo pero bonito [x 2] &=q eh@i ?
*CHI:	bonito [x 2] . [+ IMI]
*FAT:	mira [x 2] .
*CHI:	&=e qué grande !
*FAT:	qué grande .
*FAT:	&=q cómo lo llamamos a este ?
*CHI:	Popó .
*FAT:	&=q Popó ?
*FAT:	&=q y porqué no le llamamos Paula a este barco ?
*CHI:	Paula . [+ IMI]
*FAT:	&=q a que sí ?
*FAT:	como tu amiguita de la playa .
*FAT:	&=q sí [x 2] ?
@Situation:	1 Por la noche , Juan juega con FAT y MOT con las piezas de tipo Lego en la terraza
@Situation:	1
@Time Start:	21:00
*FAT:	hala@i .
*FAT:	ese barco es muy grande &=q eh@i ?
*FAT:	&=q a que sí ?
*CHI:	mira .
*CHI:	xxx una ola . [+ NON]
*FAT:	viene una ola .
*CHI:	grande .
*FAT:	grande . [+ ADS]
*CHI:	xxx .
*FAT:	ten cuidado que se cae .
*CHI:	se cae . [+ IMI]
*FAT:	se cae . [+ ADS]
*CHI:	ay@i .
*CHI:	debajo [x 3] .
*CHI:	0 [*] 0 [*] partido [x 4] .
%err:	0 = se $MOR $LOS $PREFIX; 0 = ha $SYN $LOS $AUXH
*FAT:	ss@o .
*FAT:	que viene una ola .
*CHI:	viene una ola . [+ IMI]
*CHI:	uh@i < pa(r)tido e(s)tá pa(r)tido pat@x > [/] e(s)tá pa(r)tido .
*FAT:	&=q se ha partido ?
*FAT:	yo creo que tenemos que cambiar le el nombre &=q eh@i ?
*FAT:	le vamos a quitar Carolina y le vamos a llamar Titanic porque se hunde mucho ese barco .
*CHI:	xxx .
*CHI:	< se llama se llama se > [/] se llama Papá .
*FAT:	&=q el barco que se hunde se llama Papá ?
*CHI:	sí .
*FAT:	pobre Papá (.) que se hunde .
*CHI:	se hunde .
*FAT:	pero Papá sale otra vez &=q verdad ?
*FAT:	cuando va < a pescar > [/] a pescar basura en el mar .
*CHI:	a pe(s)ca(r) basura 0 [*] el mar . [+ IMI]
%err:	0 = en $SYN $LOS
*FAT:	oye , Juan .
*FAT:	&=q no quieres que cenemos ?
*CHI:	0 .
%par:	mueve la cabeza ; no
*FAT:	ha hecho Mamá una tortilla de patatas que se lo estará cayendo la baba a Javier cuando lo oiga .
%com:	acertó
*FAT:	&=q eh@i ?
*FAT:	&=q quieres que cenemos ?
*FAT:	mm@i .
*FAT:	qué bien huele .
*FAT:	con su punto de cebolla .
*CHI:	xxx cebola . [+ NON]
*FAT:	con aceite de oliva .
*FAT:	mm@i .
%par:	como si le gustara
*FAT:	con patatas del huerto del abuelo .
*FAT:	mm@i .
%par:	como si le gustara
*FAT:	di le adiós a Javi .
*FAT:	di adiós .
*CHI:	adiós [/] adiós , Javi .
*FAT:	di buenas+noches .
*CHI:	noches . [+ IMI]
*FAT:	voy a cenar .
*CHI:	voy a senar [: cenar] . [+ IMI]
@End
