# Supplementary material for: Comparing Different Models of the Development of Verb Inflection in Early Child Spanish
Source: PLoS One. 2015 Mar 11;10(3):e0119613. doi: 10.1371/journal.pone.0119613 (PMC4356619; doi:10.1371/journal.pone.0119613)
Supplement: S1 File — (ZIP) [file pone.0119613.s001.zip › 20025.cha]

@UTF8
@PID:	11312/c-00031768-1
@Begin
@Languages:	spa , eng
@Participants:	CHI Juan Target_Child , FAT Padre Father , MOT Madre Mother
@ID:	spa , eng|OreaPine|CHI|2;0.25|male|||Target_Child|||
@ID:	spa , eng|OreaPine|FAT|||||Father|||
@ID:	spa , eng|OreaPine|MOT|||||Mother|||
@Transcriber:	Javier , University of Nottingham
@Date:	30-AUG-2001
@Location:	Madrid
@Situation:	1 Por la tarde , Juan y FAT juegan con los muñequitos "clics" en la habitación de Juan
@Situation:	1
@Time Start:	17:30
*CHI:	0 .
%act:	está mirando la cámara
*FAT:	< deja eso > [/] deja eso .
*FAT:	venga .
*FAT:	ven .
*CHI:	xxx .
*FAT:	&=q qué quieres ?
*CHI:	quiero 0 [*] 0 [*] 0 [*] motor .
%err:	0 = la $SYN LOS ; 0 = barca $SYN $LOS ; 0 = con $SYN $LOS
*FAT:	&=q te llevo la barca con motor ?
*CHI:	uh@i .
%act:	conduce una barquita sobre el suelo
*FAT:	&=q y tú qué haces ?
*FAT:	&=q eh@i ?
*FAT:	&=q si yo llevo la barca con motor tú qué haces ?
*CHI:	0 .
%act:	viene hacia la camara
*FAT:	no , Juan .
*FAT:	por+favor , deja eso .
*CHI:	uh@o .
%act:	con un avión en la mano
*FAT:	&=q qué haces ?
*FAT:	&=q tú vuelas el avión ?
*FAT:	&=q sí ?
*CHI:	xxx avión . [+ NON]
*FAT:	oye .
*FAT:	&=q cómo esta el avión ?
*FAT:	&=q eh@i ?
*FAT:	&=q cómo está el avión ?
%act:	está haciendo la cama de Juan
*CHI:	xxx .
*CHI:	tiene r(u)edas .
*FAT:	&=q cómo ?
*FAT:	&=q tiene ruedas el avión ?
*FAT:	&=q sí ?
*CHI:	tiene salas [: alas] .
*FAT:	&=q tiene alas ?
*CHI:	tiene alas . [+ IMI]
*FAT:	&=q y qué más tiene ?
*CHI:	una cuat(r)o cinco seis .
*FAT:	&=q seis alas tiene ?
*FAT:	&=q y qué mas cosas tiene ?
*CHI:	xxx .
%act:	le está dando vueltas a la helice del avión
*FAT:	&=q tiene una hélice ?
*CHI:	xxx ruedas . [+ NON]
*FAT:	&=q tiene ruedas ?
*FAT:	&=q y qué más ?
*CHI:	< agárra te > [?] . [+ NON]
*CHI:	< pa(ra) agarrar te > [?] . [+ NON]
*FAT:	&=q cómo me has dicho ?
*FAT:	&=q que has dicho ?
%act:	sigue haciendo la cama de Juan
*CHI:	que agarrando [?] . [+ NON]
*FAT:	&=q que me agarre ?
*CHI:	agarra [/] agarra ahí .
*CHI:	agarra ahí .
*FAT:	ah@i .
*FAT:	que agarre ahí .
%act:	ha terminado la cama y se sienta en el suelo
*CHI:	agarra ahí .
%act:	le da el avión a FAT
*FAT:	ya he agarrado .
*FAT:	a ver .
*FAT:	&=q < qué hago > [/] qué hago ahora con el avión ?
*CHI:	xxx ahí . [+ NON]
*FAT:	&=q a volar ahí ?
*CHI:	uh@o .
*FAT:	ven .
*FAT:	tú coge la barca .
*FAT:	venga .
*FAT:	siéntate aquí .
%act:	le indica dado golpecitos con la mano
*CHI:	(l)a barca de Papá .
%act:	se sienta junto a FAT
*FAT:	ah@i .
*FAT:	la barca es de Papá .
*FAT:	&=q y el avión ?
%act:	aún tiene el avion en la mano
*CHI:	el (a)vión es 0 [*] Juan .
%err:	0 = de $SYN $LOS
*FAT:	el avión de Juan .
*FAT:	muy bien .
%act:	se lo da
*FAT:	oye .
*FAT:	&=q y quién va en la barca ?
*CHI:	&=e Papá !
*FAT:	&=q Papá va en la barca ?
*FAT:	no .
*FAT:	&=q por qué no me traes un señor (.) a la barca ?
%act:	mete después la mano en la caseta de Juan y saca la caja grande donde estan los clics (Juan los llama señores)
*CHI:	xxx señor . [+ NON]
*FAT:	espera [x 3] .
*FAT:	déjame el avión .
%act:	le deja el avión
*CHI:	0 .
%act:	rebusca dentro de la caja con los clics
*CHI:	un señor .
*FAT:	un señor .
*FAT:	&=q ese señor dónde va ?
*CHI:	aquí .
*FAT:	&=q a la barca ?
*FAT:	venga .
*CHI:	este es 0 [*] niño .
*CHI:	este e(s) el niño 0 [*] no tiene patas .
%err:	0 = que $SYN $LOS
*CHI:	este e(s) el niño 0 [*] no tiene patas .
%err:	0 = que $SYN $LOS
*FAT:	&=q ese niño tiene patas ?
*CHI:	no .
*FAT:	&=q no ?
*FAT:	tendrá piernas .
*CHI:	tend(r)á pie(r)nas . [+ IMI]
*FAT:	aquí .
*FAT:	mira , Juan .
*FAT:	este avión no es para jugar con niños ni señores .
*FAT:	este avión es para volar el avión sólo .
*FAT:	&=q qué te parece si lo guardamos y jugamos con los señores ?
*FAT:	&=q vale ?
*FAT:	venga .
*FAT:	lo voy a dejar ahí arriba .
*FAT:	&=q vale ?
*FAT:	sí .
*FAT:	ay@i , madre .
%act:	se levanta y guarda el avión
*CHI:	< xxx el niño xxx el niño > [/] xxx el niño . [+ NON]
*FAT:	&=q cabe el niño ahí ?
*CHI:	agarra te .
*CHI:	agarra te .
*FAT:	&=q quién se agarra ahí ?
*CHI:	0 [*] agarra el señor .
%err:	0 = se $MOR $LOS $PREFIX
*CHI:	0 [*] agarra el señor .
%err:	0 = se $MOR $LOS $PREFIX
*FAT:	&=q lo agarro ?
*FAT:	&=q lo pongo que esté agarrándo se con las manos a la barca ?
*CHI:	sí .
*CHI:	< e(l) motor > [/] el motor .
*FAT:	&=q el motor también quieres ?
*CHI:	no suena .
*CHI:	&=q po(r) qué no suena ?
*FAT:	< no suena > [//] &=q por qué no suena ? [+ ADS]
*CHI:	no .
*CHI:	&=q tiene pilas ?
*FAT:	no tiene pilas , claro .
*CHI:	tiene pilas no [*] .
%err:	SOA = ASO $SYN $SUB
*FAT:	toma , Juan .
*FAT:	mira lo que lleva este señor en la barca .
*CHI:	uno(s) niños .
*FAT:	tiene unos niños .
*FAT:	&=q y este señor qué hace ?
*CHI:	0 [*] trabajando .
%err:	0 = está $SYN $LOS $AUXE
*FAT:	&=q está trabajando ? [+ COR]
*CHI:	0 [*] trabajando en el coche .
%err:	0 = está $SYN $LOS $AUXE
@Situation:	1 Por la tarde , Juan y FAT juegan con los muñequitos "clics" en la habitación de Juan
@Situation:	1
@Time Start:	17:30
*FAT:	estás justo donde no se te ve .
%act:	se le vanta y cambia de sitio la cámara , porque Juan está sentado de espaladas al objetivo
*CHI:	xxx .
*CHI:	este lleva niños .
%act:	ha colocado algunos muñecos en una barca
*FAT:	&=q este lleva a los niños ?
*CHI:	no .
*FAT:	&=q sí o no ?
*CHI:	xxx .
*FAT:	&=q está contigo ?
*CHI:	está contigo . [+ IMI]
*FAT:	&=q está conmigo ?
*CHI:	está conmigo . [+ IMI]
*FAT:	&=q contigo o conmigo ?
*FAT:	&=q con quién está ?
*CHI:	conmigo .
*FAT:	ah@i , está contigo .
*FAT:	&=q y este señor ?
*CHI:	ahora [/] ahora el niño .
*CHI:	este señor 0 [*] pone ahí .
%err:	0 = se $MOR $LOS $PREFIX
*FAT:	&=q lo pongo aquí ?
*CHI:	< este s@x [//] va delante > [//] este señor va delante .
*CHI:	xxx .
*CHI:	xxx .
*CHI:	xxx .
*CHI:	< que va > [/] que va el chicho [: chico] .
*FAT:	&=q que va el chico ?
*FAT:	&=q dónde está el chico ?
*CHI:	el chico . [+ IMI]
*CHI:	está en 0 [*] caja .
%err:	0 = la $SYN $LOS
*FAT:	&=q está en la caja ? [+ COR]
*FAT:	&=q qué quieres , el niño pastor ?
*CHI:	el niño pastor . [+ IMI]
*FAT:	toma el niño pastor .
*FAT:	&=q traigo las vacas también para el niño pastor ?
*FAT:	&=q sí ?
%act:	coloca las vacas
*CHI:	sí .
*CHI:	trae me el tractor .
*FAT:	&=q quieres un tractor también ?
*CHI:	sí .
*FAT:	pero si el niño pastor no tiene tractor , Juan .
*CHI:	el niño pastor ni tiene tractor . [+ IMI]
*FAT:	y mira quien está aquí .
*CHI:	el ojo+morado .
%par:	contento
*FAT:	el señor del ojo morado .
%act:	se lo da
*CHI:	< ponlo el naranja ponlo el naranja ponlo el naranja > [/] ponlo el naranja .
*FAT:	&=q quieres poner ahí al señor naranja ?
*FAT:	&=q sabes que faltan señoras ?
*FAT:	&=q sabes dónde están las señoras ?
*CHI:	sí .
*FAT:	&=q sabes dónde están ?
*FAT:	&=q dónde ?
*CHI:	ahí .
%act:	señala
*FAT:	abajo , verdad .
*FAT:	en el salón .
*FAT:	&=q dónde están en el salón ?
*CHI:	ahí .
*FAT:	debajo [/] debajo del +...
*CHI:	metido .
*FAT:	debajo del sofá .
*FAT:	< sí están > [//] tú los has metido , sí .
*CHI:	xxx metido . [+ NON]
*CHI:	< el coche motido [: metido] > [/] el coche 0 [*] 0 [*] motido [: metido] .
%err:	0 = lo $MOR $LOS $PREFIX ; 0 = he $SYN $LOS $AUXH
*FAT:	&=q el coche es +..?
*CHI:	++ rojo .
*FAT:	rojo .
*CHI:	va delante el niño pastor .
*FAT:	el niño va ahí .
*FAT:	mira .
*FAT:	y delante va el Papá con la barba .
*FAT:	uh@o .
*FAT:	uy@i < que se cae el niño > [/] que se cae el niño .
*CHI:	< Papá no > [/] 0 [*] Papá no .
%err:	0 = el $SYN $LOS
*FAT:	&=q no ?
*CHI:	el niño solo .
*FAT:	&=q el niño solo conduce ?
*FAT:	sí .
*FAT:	&=q y las vacas ?
*FAT:	&=q < dónde van las vacas > [/] dónde van las vacas ?
*CHI:	ahí [x 2] .
*FAT:	aquí .
*CHI:	conmigo .
*FAT:	&=q contigo ?
*FAT:	&=q van contigo ?
*CHI:	brr@o .
*CHI:	xxx .
*CHI:	mira .
*FAT:	pero bueno [x 2] .
*FAT:	así que el niño pastor va con una niña .
*CHI:	no va con una niña .
*CHI:	el niño pastor va con 0 [*] niña . [+ IMI]
%err:	0 = una $SYN $LOS
*CHI:	que va contigo [/] contigo .
*FAT:	&=q va con el niño ?
*CHI:	va 0 [*] el niño .
%err:	0 = con $SYN $LOS
*CHI:	0 [*] cond(u)ci(e)ndo .
%err:	0 = está $SYN $LOS $AUXE
*CHI:	< habla(r) no habla(r) no hablar no > [/] hablar [*] no .
%err:	hablar = hablan $MOR $SUB $ROOT
*FAT:	&=q van hablando ?
*CHI:	no .
*FAT:	&=q no hablan ? [+ COR]
*CHI:	< no hablan no hablan > [/] no hablan .
*FAT:	mira .
*FAT:	y esta nena va en bicicleta .
*CHI:	esta nena va en bicicleta . [+ IMI]
*CHI:	&=e quietos [/] quietos [*] !
%err:	quietos = quietas $MOR $SUB $AGA
%add:	las vacas
*FAT:	&=q a quien le dices eso ?
*CHI:	a 0 [*] vacas .
%err:	0 = las $SYN $LOS
*FAT:	&=q cómo les dices ?
*FAT:	&=q a ver ?
*CHI:	quietos [*] .
%err:	quietos = quietas $MOR $SUB $AGA
*FAT:	pero hombre .
*FAT:	si son vacas será quietas . [+ COR]
*FAT:	&=q no ?
*CHI:	será quietas . [+ IMI]
*FAT:	&=q o es que hay algún toro ?
*CHI:	un toro .
*FAT:	&=q hay algún toro ?
*CHI:	hay un toro en 0 [*] p(u)e(r)ta .
*FAT:	&=q en la puerta ?
*CHI:	mu@o .
*FAT:	mu@o .
*CHI:	que será to(n)to .
*CHI:	que [//] < to(n)to no > [/] to(n)to no .
*FAT:	no .
*FAT:	el toro no es tonto .
@Situation:	1 Por la tarde , Juan y FAT juegan con los muñequitos "clics" en la habitación de Juan
@Situation:	1
@Time Start:	17:30
*FAT:	&=q quién ha dicho eso ?
*CHI:	es tonta .
*FAT:	&=q la vaca ?
*CHI:	sí .
*FAT:	&=q la vaca es tonta ?
*CHI:	&=e toro !
*CHI:	< el toro > [/] el toro xxx . [+ NON]
*CHI:	tiene comida .
*FAT:	&=q tiene comida ?
*CHI:	sí .
*FAT:	&=q la vaca ?
*FAT:	mira .
*FAT:	esta [/] esta es la vaca .
%act:	coge la vaca
*CHI:	< el cu@x > [/] el culete .
*FAT:	&=q el culete tiene comida ?
*CHI:	sí .
*FAT:	&=q qué quieres ?
*FAT:	&=q hacer pis o caca ?
*CHI:	uh@o .
%act:	conduciendo un coche
*FAT:	&=q eh@i , Juan ?
*FAT:	< &=q quieres que hagamos > [/] +//?
*CHI:	xxx .
*FAT:	Juan .
*FAT:	&=q quieres que hagamos pis o caca ?
*FAT:	&=q eh@i ?
*CHI:	ese no xxxx . [+ NON]
*CHI:	uno solo .
*CHI:	esta no .
*CHI:	es negra .
*FAT:	una es negra , sí .
*FAT:	&=q y la otra cómo es ?
*FAT:	&=q rosa ?
*CHI:	esta es rosa .
*CHI:	< esta en el barco > [/] esta [*] en el barco .
%err:	esta = este $MOR $SUB $AGA
*CHI:	co(nd)uce .
*CHI:	e(s)ta en el barco .
*CHI:	co(nd)uce .
*FAT:	&=q esa niña conduce el barco ?
*FAT:	&=q qué es ?
*FAT:	&=q una niña piloto ?
*CHI:	una niña pilota .
*CHI:	(pil)oto e(s) mala .
*FAT:	&=q quién es mala ?
*CHI:	que será [*] mala .
%err:	será = es $MOR SUB $NFL 00EXCFUT3s/3s
*FAT:	&=q qué será +..?
%com:	se oye pasar un avion
*CHI:	un (a)vión .
*FAT:	sí .
*FAT:	suena un avión por allí .
*CHI:	sale .
*CHI:	< come esa como esa grande > [//] como este grande .
*FAT:	&=q como la cometa grande ?
*CHI:	no .
*FAT:	&=q qué dices entonces ?
*CHI:	el avión grande .
*FAT:	&=q un avión grande ?
*FAT:	&=e ah@i !
*FAT:	&=e como ese pero grande !
*CHI:	como ese pero grande . [+ IMI]
*FAT:	&=e ah@i !
*FAT:	muy bien .
*FAT:	sí señor .
*FAT:	es verdad .
*FAT:	mira [x 3] .
*CHI:	< (va)mo(s) a Luci@x > [//] (v)amo(s) a ver a Lucía 0 [*] a Raquel .
%err:	0 = y $SYN $LOS
*FAT:	sí .
*FAT:	luego vamos a ir a ver a Lucía y a Raquel . [+ COR]
*FAT:	cuando Mamá se duche de una vez .
%com:	se oyen pasos
*FAT:	mira .
*FAT:	por allí viene .
*FAT:	di le “Mamá dúcha te” .
*MOT:	< ya voy > [/] ya voy .
*CHI:	Mamá , dúcha te . [+ IMI]
*CHI:	&=e mira !
*CHI:	&=e azul !
*CHI:	&=e un [*] azul !
%err:	un = uno $MOR $LOS $AGA
%act:	coge un muñeco
*FAT:	&=q es azul ?
*CHI:	azul . [+ IMI]
*CHI:	quiero montar 0 [*] . [+ CLIMB]
%err:	0 = lo object $MOR $LOS $CLMB
%act:	intenta colocar un clic dentro de la barca
*CHI:	< no puede > [/] no puede montar .
*CHI:	(con)duce [/] (con)duce el barco .
*FAT:	&=q conduce el barco ? [+ ADS]
*CHI:	la niña .
*FAT:	&=q la niña conduce el barco ?
*CHI:	a@x [/] abajo la ot(r)a niña .
*CHI:	es@x [//] el niño se va a [*] det(r)á(s) .
%err:	a = 0 $SYN $ADD
*CHI:	uh@o .
*CHI:	es@x [//] el niño < se va a det(r)á(s) > [/] se va det(r)á(s) [/] det(r)á(s) .
*CHI:	los niños .
*CHI:	este verde .
*CHI:	este xxx . [+ NON]
*FAT:	&=q qué hacen ?
*FAT:	no .
*FAT:	espera [x 2] .
*FAT:	no lo saques .
*FAT:	< que están > [//] &=q qué están haciendo ?
*FAT:	&=q qué hacen en los columpios ?
%act:	ha colocado unos columpios con dos muñequeitos columpiándose
*CHI:	se mueven .
*FAT:	se mueven , sí . [+ ADS]
*FAT:	mira .
%act:	los mueve con cuidado
*FAT:	&=q y qué más ?
*FAT:	mira [x 3] .
*FAT:	mira .
*FAT:	&=q y esta nena también ?
*FAT:	&=q qué hace esta nena ?
*CHI:	ahí .
*FAT:	ahí .
*FAT:	&=q qué hace ahí ?
*CHI:	< (es)tá en el water > [/] e(s)tá en el water (.) haciendo pis .
*FAT:	&=q está en el water haciendo pis ? [+ ADS]
*CHI:	no .
*FAT:	0 .
%par:	se ríe
*CHI:	< ahí (l)a p(u)e(r)ta > [/] ahí 0 [*] (l)a p(u)erta .
*CHI:	ahí 0 [*] (l)a p(u)e(r)ta .
%err:	0 = en $SYN $LOS
*CHI:	que se da [?] . [+ NON]
*CHI:	que se da [?] . [+ NON]
*CHI:	un [*] seño(r)a .
%err:	un = una $MOR $LOS $AGA
*FAT:	&=q una señora ? [+ COR]
*FAT:	mira .
*FAT:	&=q qué hacen los columpios ?
*CHI:	se mueven .
*FAT:	se mueven de un lado para otro .
*FAT:	tú sabes otro verbo para decir lo que hacen los [/] los columpios .
*FAT:	&=q qué hacen ?
*FAT:	mira .
*FAT:	&=q los niños qué hacen dentro ?
*FAT:	hala@i .
*FAT:	&=e qué rápido , eh@i !
*FAT:	cómo se xxx en el columpio . [+ NON]
*FAT:	qué bien .
*CHI:	no e(s)tán calientes , no .
%exp:	because of being exposed to the sun outside in summer they use to be burning
*FAT:	&=q no estan calientes no como [/] como los columpios del parque al que vamos ?
*FAT:	mira .
*CHI:	xxx .
*FAT:	&=q cómo ?
*CHI:	que será xxx . [+ NON]
@Situation:	1 Por la tarde , Juan y FAT juegan con los muñequitos "clics" en la habitación de Juan
@Situation:	1
@Time Start:	17:30
*CHI:	xxx pieza . [+ NON]
*CHI:	xxx pieza . [+ NON]
*CHI:	xxx pieza . [+ NON]
*CHI:	xxx pieza . [+ NON]
*CHI:	verás .
%act:	se pone de pie y sale de la imagen
*CHI:	enseñar [*] .
%err:	enseñar = FIN $MOR $SUB $ROOT
*FAT:	&=q me vas a enseñar una pieza ? [+ COR]
*FAT:	pero no .
*FAT:	< ven aquí > [/] ven aquí , Juan .
*FAT:	no te vayas .
*CHI:	0 [*] enseño (l)a pieza .
%err:	0 = te $MOR $LOS $SUFFIX
*FAT:	&=q qué pieza me vas a enseñar ?
*CHI:	esta .
*FAT:	no se toca ahí .
*CHI:	no se toca ahí . [+ IMI]
*FAT:	no .
*FAT:	ese es el enchufe de la cámara .
*CHI:	xxx .
*FAT:	&=q ponemos más niños ahí ?
*CHI:	sí .
*CHI:	ahí .
%act:	señala un columpio de juguete
%exp:	es uno especie de tiovivo muy pequeño al que se pueden subir los niños agarrándose para dar vueltas encima dándose impulso con una pierna , ya no se suele ver en los parques
*CHI:	ahí [x 9] .
*CHI:	más niños .
*CHI:	e(s)te 0 [*] agarrar [*] .
%err:	0 = se $MOR $LOS $PREFIX ; agarrar = agarra $MOR $SUB $ROOT
*FAT:	&=q ese también ?
*CHI:	ese también . [+ IMI]
*FAT:	venga .
*FAT:	ponlo tú ahí .
*CHI:	0 .
%act:	intenta colocar el muñeco sobre el columpio pero no lo consigue
*CHI:	no p(u)edo poner lo .
%act:	le da el muñeco a FAT
*FAT:	estás a punto de hacer lo bien .
*FAT:	venga .
*FAT:	una vez más a ver si lo consigues .
%act:	le devuelve el "clic" después de colocarle los brazos
*FAT:	venga .
*FAT:	un poquito más .
*FAT:	a ver si lo consigues .
*FAT:	&=e muy bien !
*FAT:	&=e muy bien !
*FAT:	&=q quién lo ha puesto ?
*CHI:	un agarrar [?] xxx . [+ NON]
*FAT:	venga .
*FAT:	a ver .
*FAT:	&=q ahora qué ?
*CHI:	ahora a columpi(a)r se .
%act:	hace girar el columpio
*FAT:	&=q a columpiar se ? [+ ADS]
%par:	se ríe
*CHI:	a colular [: columpiar] se . [+ IMI]
*FAT:	no .
*FAT:	aquí no se columpian .
*FAT:	&=q dónde se columpian ?
*FAT:	se columpian aquí .
%act:	mueve un columpio propiamente dicho
*FAT:	aquí lo que hacen es girar .
*FAT:	mira .
*CHI:	girar . [+ IMI]
*FAT:	yupi@i .
%act:	hace girar el columpio con forma de tiovivo
*FAT:	yupi@i .
*FAT:	yupi@i .
*CHI:	aquí girar [*] .
%err:	girar = giran $MOR $SUB $ROOT
*FAT:	yupi@i .
*CHI:	0 [*] pica .
%err:	0 = me $MOR $LOS $PREFIX
%act:	se está rascando el pecho de vez en cuando
*FAT:	&=q te pica , verdad ?
*FAT:	te han picado los mosquitos .
*FAT:	mira los columpios < cómo se > [/] cómo +//.
%act:	sigue jugando con el columpio
*CHI:	yo también .
*FAT:	&=q tú también ?
*CHI:	sí .
*FAT:	&=q luego vas a ir al columpio con Mamá ?
*CHI:	sí .
*FAT:	&=q a ver si están Raquel y Lucía ?
*CHI:	está caliente .
*FAT:	&=q está caliente ? [+ ADS]
*FAT:	&=q el columpio de aquí del parque ?
*CHI:	no .
*CHI:	0 [*] el otro parque .
%err:	0 = en $SYN $LOS
*FAT:	&=q en el otro parque ?
*CHI:	sí .
*FAT:	&=q en el de la playa ?
*CHI:	0 [*] la playa . [+ IMI]
%err:	0 = en $SYN $LOS
*FAT:	di “es que ayer llegamos de la playa” .
*CHI:	sí .
*FAT:	ayer llegamos de la playa y está la casa patas+arriba .
*CHI:	tiene [*] sagas [: algas] .
%err:	tiene = tengo $MOR $SUB $NFL 3s/1s
%act:	se señala el pie
*CHI:	tengo [/] tengo sagas [: algas] .
*CHI:	< tengo sag@x > [//] tengo saga [: algas] ahí .
%act:	se sigue señalando el pie
*FAT:	&=q < tienes algas > [//] +//?
*CHI:	0 [*] los pies .
%err:	0 = en $SYN $LOS
*FAT:	&=q tienes algas ahí en los pies ?
*FAT:	&=q algas del mar ?
*CHI:	(al)ga(s) del mar . [+ IMI]
*FAT:	&=q sí ?
*CHI:	allí en 0 [*] columpio .
%err:	0 = el $SYN $LOS
*FAT:	&=q en el columpio ?
*CHI:	&=e no !
*FAT:	mira .
*FAT:	la vaca se está comiendo el césped .
*CHI:	la vaca to@x peces . [+ IMI]
*CHI:	< ha comien@x > [/] e(s)tá comiendo to@x . [+ IMI]
*CHI:	xxx barcas . [+ NON]
*FAT:	no .
*FAT:	no hay más barcas .
*FAT:	no , mira .
*FAT:	hay esto .
*FAT:	&=q sabes para qué es esto ?
*FAT:	para que (.) se suba la vaca .
*FAT:	uy@i .
*CHI:	se suba la vaca . [+ IMI]
*FAT:	uy@i .
*CHI:	0 [*] sube la vaca .
%err:	0 = se $MOR $LOS $PREFIX
*CHI:	esta sube .
*CHI:	verás .
*FAT:	mira lo que hay aquí .
*FAT:	&=q qué hay aquí ?
*CHI:	0 [*] sube la vaca .
%err:	0 = se $MOR $LOS $PREFIX
*CHI:	0 [*] sube la vaca .
%err:	0 = se $MOR $LOS $PREFIX
*FAT:	0 .
%act:	coge un hleicóptero y lo deja sobre el suelo
*CHI:	ahí 0 [*] sube .
%err:	0 = se $MOR $LOS $PREFIX
*CHI:	ahí 0 [*] sube < ahí sub@x> [/] .
%err:	0 = se $MOR $LOS $PREFIX
*CHI:	< allí [x 3] come ca@x > [/] ahí come lechuga .
*CHI:	ahí xxx . [+ NON]
*CHI:	bu@o .
*FAT:	ahí come lechuga .
*FAT:	&=q qué más come ?
*FAT:	ahí cp@x [/] come lechuga .
@Situation:	1 Por la tarde , Juan y FAT juegan con los muñequitos "clics" en la habitación de Juan
@Situation:	1
@Time Start:	17:30
*CHI:	ahí sube xxx . [+ NON]
*CHI:	uy@i .
*FAT:	uy@i .
*CHI:	< ahí sube xxx > [/] ahí sube xxx . [+ NON]
*CHI:	qué bueno .
*FAT:	qué bueno . [+ ADS]
*FAT:	&=q está comiendo ?
*CHI:	está comiendo u(n)a nara(n)ja .
*FAT:	&=q naranja está comiendo ?
*CHI:	no .
*FAT:	&=q qué come ?
*CHI:	arroz .
*FAT:	&=q arroz ?
*CHI:	sí .
*CHI:	< come e(s)ta vaca > [/] come esta vaca .
%act:	está colocando las vacas en el suelo
*CHI:	e(n)cima de esta bar(r)ca no , hom(br)e .
*CHI:	hom(br)e , vaca .
*FAT:	&=q encima de esa vaca no ?
*CHI:	ih@i .
%act:	hace fuerza con uno de los muñecos sobre una barquita
*FAT:	&=q que pasa ?
*FAT:	&=q no puedes sacar lo ?
*CHI:	sí .
*FAT:	&=q sí ?
*CHI:	0 .
%act:	coloca la vaca sobre la barquita
*FAT:	pero bueno .
*FAT:	&=q ahí está la vaca ?
*CHI:	< e(s)tá comiendo > [/] e(s)tá comiendo .
*FAT:	&=q qué está comiendo ?
*CHI:	solita .
*FAT:	&=q que está comiendo ?
*CHI:	mira .
*FAT:	&=q qué ?
*CHI:	solita .
*FAT:	&=q come flores la vaca ?
*CHI:	0 .
%act:	quita una flor de un jardín
*FAT:	pero no la quites de ahí que luego la perdemos .
*CHI:	como otra [//] < el otro f(l)or > [/] el otro xxx . [+ NON]
*FAT:	sí .
*FAT:	la otra flor , amigo mío , ya ha desaparecido .
*FAT:	así que como quites esa ya verás que poco tarda en desaparecer .
*CHI:	0 .
%act:	la intenta volver a colocar
*FAT:	trae .
*FAT:	dá mela , anda .
*FAT:	yo la pongo .
*CHI:	xxx .
%act:	le da el jardóin de plástico
*FAT:	trae (.) que la pongo .
*CHI:	ya .
*CHI:	mira .
%act:	está sentado , dado golpes con los pies sobre el suelo
*FAT:	cuidado .
*CHI:	mira .
%act:	luego se tumba
*FAT:	&=q qué haces ?
*FAT:	&=q qué hace Juan ?
*FAT:	&=q qué haces ?
*CHI:	mira .
*FAT:	&=q qué haces ?
*FAT:	&=q gimnasia ?
*FAT:	&=q sí ?
*FAT:	&=q estás haciendo gimnasia ?
*FAT:	hala@i .
*FAT:	&=q te tumbas a tomar el sol ?
*FAT:	&=q estás tomando el sol ?
*CHI:	sí .
*FAT:	&=q como en la playa ?
*FAT:	&=q sí [x 2] ?
*CHI:	mira .
*FAT:	uy@i qué patadas da este melón .
*FAT:	así nadabas en el agua .
*CHI:	mira .
%act:	se levanta del suelo y salta
*FAT:	&=q y así saltas ?
*CHI:	sí .
*FAT:	&=q a ver ?
*CHI:	mira .
%act:	se tira al suelo otra vez
*FAT:	así nadabas en el agua .
*CHI:	sí .
*CHI:	así nada [*] en el agua .
%err:	nada = nado $MOR $SUB $NFL 3s/1s
*FAT:	&=q < qué había en el mar > [/] , Juan ?
*FAT:	&=q qué había en el mar ?
*CHI:	sagas [: algas] .
*FAT:	&=q había algas ?
*FAT:	&=q y qué más había ?
*CHI:	pied(r)as .
*FAT:	piedras de colores .
*FAT:	&=q a que sí ?
*CHI:	chichas@x .
%com:	parece que dice algo sin sentido
*FAT:	&=q qué más ?
*CHI:	había pe(s)cadores .
*FAT:	había pescadores , sí . [+ ADS]
*FAT:	&=q qué más ?
*CHI:	aviones .
*FAT:	&=q había aviones ?
*FAT:	es verdad .
*FAT:	todos los días pasaban por la costa un montón de aviones volando .
*FAT:	&=q a que sí ?
*FAT:	&=q y qué más había ?
*CHI:	atirizan [: aterrizan] .
*FAT:	sí .
*FAT:	aterrizan los aviones .
*FAT:	un día pasó un avión < muy cerca > [/] muy cerca &=q verdad ?
*FAT:	&=q y qué más había ?
*FAT:	a ver .
*CHI:	chizos@x .
%com:	parece que dice algo sin sentido
*FAT:	&=q qué había ?
*CHI:	chichas@x .
%com:	parece que dice algo sin sentido
*CHI:	< había chichas@x habi@x había > [/] había chichas@x .
*CHI:	mira .
%act:	se sujeta con los pies y las palmas de las manos sobre el suelo levantando la cintura
*FAT:	&=q un puente ?
*FAT:	&=q a ver cómo haces el puente ?
*FAT:	hala@i qué puente .
*CHI:	mira .
*FAT:	uy@i .
*FAT:	te puedes hacer daño .
*FAT:	ten cuidado .
%par:	no muy serio
*CHI:	xxx .
*CHI:	mira .
%act:	se queda quieto mirando los juguetes
*CHI:	< (l)a ba(r)ca la ba(r)ca > [/] la ba(r)ca .
*CHI:	la ba(r)ca .
%act:	se levanta
*CHI:	(l)os niños .
*FAT:	&=q quieres los niños ?
*FAT:	toma , venga .
*FAT:	aquí .
*CHI:	se rompe [?] . [+ NON]
%act:	saca el columpio que ya había recogido FAT
*FAT:	oye .
*FAT:	que se rompe .
*FAT:	no lo tires .
*FAT:	&=q qué más quieres ?
@Situation:	1 Por la tarde , Juan y FAT juegan con los muñequitos "clics" en la habitación de Juan
@Situation:	1
@Time Start:	17:30
*FAT:	< siéntate ahí y yo te lo doy > [/] siéntate ahí y yo te lo doy .
*FAT:	&=q qué más quieres ?
*CHI:	&=e ay@i !
%par:	contento
*FAT:	&=q qué más quieres ?
*CHI:	má(s) cositas .
*FAT:	&=q más cositas ?
*CHI:	sí .
*FAT:	oye .
*FAT:	coge al señor del ojo morado .
*CHI:	0 .
%act:	intenta alcanzar el transforamdor de la cámara
*FAT:	deja [//] eso no se toca eh@i .
*FAT:	que da calambre .
%exp:	calambre = electrick shock or wrench ; in reality the device is harmless
*FAT:	ahí .
%act:	le aleja
*FAT:	toma .
%act:	le da otro muñeco
*CHI:	0 .
%act:	ha subido una vaca encima del columpio
*FAT:	hala@i .
*FAT:	&=q qué hace ahí la vaca ?
*CHI:	e(s)tá montada .
*FAT:	&=q está montada ? [+ ADS]
*CHI:	sí .
*CHI:	(l)a pi(s)cina [?] . [+ NON]
*FAT:	pero bueno .
*FAT:	&=q y el señor del ojo morado qué hace ahí ?
*CHI:	0 [*] trabajando .
%err:	0 = está $SYN $LOS $AUXE
*FAT:	&=q trabajando ?
*CHI:	s(e) ha caído .
*FAT:	&=q se ha caído ? [+ ADS]
*CHI:	sí .
*CHI:	(l)a pi(s)cina [?] . [+ NON]
*CHI:	a@x [/] ahí a la ot(r)a xxx . [+ NON]
*CHI:	mira .
*CHI:	aquí vive [?] . [+ NON]
*CHI:	mira [x 2] .
*CHI:	aquí Ojo_Morado .
*CHI:	mira qué hace Ojo_Morado .
*FAT:	&=q qué hace ?
*CHI:	< e(s)tá tum@x > [/] e(s)tá tumbado .
%act:	lo coloca tumbado sobre el columpio
*CHI:	mira .
*CHI:	ahí (a)gárra te .
*CHI:	xxx los p(i)es . [+ NON]
*CHI:	ahí [x 2] xxx pie . [+ NON]
%act:	aprieta con fuerza y coge el muñeco para revisarlo
*CHI:	< ahí rompe > [/] ahí 0 [*] rompe Juan .
*FAT:	claro .
*FAT:	ahí lo rompe Juan . [+ COR]
*CHI:	mira .
%act:	lo vuelve a colocar sobre el columpio
*FAT:	&=q va por ahí el señor del ojo morado ?
*CHI:	turururu@o .
%par:	canturrea
*CHI:	mira .
*FAT:	se cae .
*FAT:	ten cuidado .
*CHI:	se cae [*] (l)o(s) niños .
%err:	cae = caen $MOR $LOS $NFL 3s/3p:NP
*FAT:	&=q se caen los niños ? [+ COR]
*CHI:	xxx agarrar te . [+ NON]
%act:	se pone de pie
*CHI:	&=e caca !
*FAT:	&=q quieres hacer caca ?
%com:	hay un corte
*FAT:	&=q qué hacen ahora ?
*CHI:	comiendo [x 2] [//] están comiendo un p(oqu)ito .
*FAT:	&=q cómo que están comiendo ?
*FAT:	&=q que están comiendo ?
*FAT:	&=q un +..?
*CHI:	0 [*] feria .
%err:	0 = < en la > feria
*FAT:	&=q están en la feria ? [+ COR]
*CHI:	sí .
*FAT:	&=q y qué hacen en la feria ?
*CHI:	toma [x 4] , Papá .
%act:	se acerca hacia FAT ofreciéndole el columpio de juguete
*FAT:	ay@i .
*FAT:	siéntate más para allá que no cabemos aquí todos .
*FAT:	a ver .
*FAT:	&=q qué quieres ?
*CHI:	a [*] montar en (l)a feria .
%err:	a = 0 $SYN $ADD $INFA
*FAT:	&=q a montar en la feria ? [+ ADS]
*CHI:	todos [x 4] .
*FAT:	todos [x 2] .
*CHI:	todos [x 2] .
*FAT:	< aquí hay > [/] aquí hay dos .
*CHI:	< hay dos > [/] aquí hay dos .
*FAT:	aquí hay otros dos .
%act:	coloca dos muñecos en el suelo
*CHI:	así no .
*FAT:	oye , Juan .
*FAT:	< falta aquí falta > [//] &=q esto es un triciclo ?
*FAT:	tiene la rueda de delante también .
%act:	le coloca una rueda que le acababa de quitar Juan
*FAT:	&=q el del ojo morado también monta aquí ?
*CHI:	sí .
*FAT:	tiene mala pinta este señor &=q eh@i ?
*FAT:	&=q y esta señora también monta ?
*CHI:	< esta señora > [//] esta monta . [+ IMI]
%act:	ha quitado las ruedas de un coche
*FAT:	pero bueno .
*FAT:	&=q estás quitando todas las ruedas , Juan ?
*CHI:	sí .
*CHI:	toda [*] la [*] ruedas . [+ IMI]
%err:	toda = todas $MOR $LOS $AGA ; la = las $MOR $LOS $AGA
*FAT:	qué mentecato eres eh@i .
*CHI:	temerato [: mentecato] . [+ IMI]
%par:	muy alegre
*FAT:	0 .
%par:	se ríe
*CHI:	&=e todo [/] todo [*] juntos no !
%err:	todo = todos $MOR $LOS $AGA
*FAT:	mira [x 3] .
*FAT:	pero si me has dicho todos [x 2] .
*FAT:	mira [x 2] .
*FAT:	hala@i qué montón .
*CHI:	hala@i qué montón . [+ IMI]
*CHI:	xxx grande [?] . [+ NON]
*CHI:	un montón [?] no . [+ NON]
*CHI:	< no cabe > [/] no cabe [*] todos .
%err:	cabe = caben $MOR $LOS $NFL 3s/3p:NP
*CHI:	no cabe [*] todos .
*CHI:	< no cabe todos no cabe todos no cabe todos no cabe todos > [/] no cabe [*] todos .
@Situation:	1 Por la tarde , Juan y FAT juegan con los muñequitos "clics" en la habitación de Juan
@Situation:	1
@Time Start:	17:30
*FAT:	&=q cómo que no caben todos ?
*FAT:	si estaban todos ahí .
*CHI:	mira .
*FAT:	pero Juan .
*FAT:	has desmontado el triciclo .
*FAT:	toma .
*FAT:	pon las ruedas en su sitio .
*CHI:	a mont(a)r le .
*FAT:	hay que montar le .
*FAT:	sí .
*FAT:	venga .
*CHI:	hay que monta(r) . [+ IMI]
*CHI:	< (l)e co(m)praste [?] (l)e co(m)praste [?] (l)e co(m)praste [?] > [/] (l)e co(m)praste [?] . [+ NON]
*FAT:	&=q cómo ?
*FAT:	venga .
*FAT:	pon las ruedas ahí en su sitio .
*CHI:	br@o .
%act:	mueve sobre el suelo el triciclo sin ruedas
*CHI:	pa(r)ece una catetilla [: carretilla] .
*FAT:	&=q parece una alcantarilla ?
*CHI:	no .
*FAT:	ah@i .
*CHI:	lo ha [*] pa(r)tido .
%err:	ha = he $MOR $SUB $NFL PREX3s/PREX1s
%act:	está intentando colocarle las ruedas al triciclo , pero no lo consigue
*FAT:	oye .
*FAT:	pon las ruedas en su sitio .
*FAT:	venga .
*FAT:	así no .
*FAT:	mira .
%act:	le coge el triciclo y las ruedas
*CHI:	xxx .
*FAT:	claro .
*FAT:	< es muy fácil > [/] es muy fácil quitar lo , verdad .
*FAT:	es muy fácil romper pero es más difícil arreglar .
*FAT:	da me también < la parte > [//] la rueda de delante .
*FAT:	&=q dónde está ?
*FAT:	la tienes ahí detrás .
*FAT:	trae .
*FAT:	dá mela , anda .
*CHI:	xxx .
%act:	se levanta después de darle la rueda y sale de la imagen
*CHI:	mira .
*CHI:	mira .
*CHI:	mira qué hace [*] .
%err:	hace = hago $MOR $SUB $NFL 3s/1s
*FAT:	&=q qué haces ?
*CHI:	tengo un palo .
%act:	tiene una hoja de papel larga como de periódico enrollada en forma de cuerda
*FAT:	&=q qué tienes ?
*CHI:	no .
*CHI:	xxx .
*CHI:	oh@o .
%act:	se deja caer sobre la puerta de la caseta de lona
*FAT:	vas a romper la casa , Juan .
*FAT:	ten cuidado .
*FAT:	&=q qué es eso ?
*CHI:	un papel .
*FAT:	&=q un papel ?
*FAT:	&=q y qué hace el ppel ?
*FAT:	a ver .
*CHI:	redondas .
%act:	hace girar el papel y golpea la caseta
*FAT:	&=q hace redondas ?
*CHI:	hace redondas . [+ IMI]
*FAT:	&=q sí ?
*FAT:	&=q hace círculos ?
*CHI:	toma .
*FAT:	&=q qué me das ?
*CHI:	0 .
%act:	hunde un poco la caseta de lona y busca encima
*CHI:	mira qué hace .
*FAT:	&=q qué haces ?
*FAT:	&=q lo vas a meter ahí dentro ?
*CHI:	hala@i .
%act:	ha hundido la caseta hasta abajo y la ha dejado subir con el papel encima
*FAT:	ay@i .
*FAT:	&=q dónde está el papel ?
*FAT:	&=q está dentro ?
*FAT:	venga .
*FAT:	cógelo , anda .
*FAT:	vamos a guardar lo todo .
*FAT:	&=q vale ?
*FAT:	da me aquellos .
*FAT:	la vaca también que la voy a guardar .
*CHI:	chicho@x [x 2] .
%par:	dice algo sin sentido
*CHI:	chuchu@x .
%act:	va cogiendo muñecos y dándoselos a FAT
*FAT:	venga .
*FAT:	gracias .
*FAT:	da me más .
*FAT:	gracias .
*FAT:	gracias .
%par:	alarga la erre y la ese de broma
*FAT:	y ahora la caja con todos los señores y las señoras (.) dentro de la casa .
*FAT:	y ahora le vas a decir adiós a Javier .
*CHI:	adió(s) .
*FAT:	di le “hasta otro día” .
*CHI:	adiós .
%act:	mueve la mano mirando hacia la cámara
*CHI:	adiós , Javier .
*FAT:	le voy a decir yo una cosa .
*FAT:	le voy a decir que llevamos una semana sin grabar .
*FAT:	www .
%com:	explica por qué no han grabado
*FAT:	y en ese tramo pues no hemos podido grabar .
*CHI:	sí .
*FAT:	porque estábamos juntos en Ciudad .
*CHI:	sí .
*FAT:	y luego nos volvimos otra vez al sitio de veraneo .
*CHI:	sí .
*FAT:	di le que espero que no pase nada .
*FAT:	dí selo tú .
*CHI:	0 [*] no pase nada . [+ IMI]
%add:	a la cámara
*FAT:	&=q vale ?
*CHI:	vale . [+ IMI]
@End
