# Supplementary material for: Comparing Different Models of the Development of Verb Inflection in Early Child Spanish
Source: PLoS One. 2015 Mar 11;10(3):e0119613. doi: 10.1371/journal.pone.0119613 (PMC4356619; doi:10.1371/journal.pone.0119613)
Supplement: S1 File — (ZIP) [file pone.0119613.s001.zip › 20100.cha]

@UTF8
@PID:	11312/c-00031769-1
@Begin
@Languages:	spa , eng
@Participants:	CHI Juan Target_Child , FAT Padre Father , MOT Madre Mother
@ID:	spa , eng|OreaPine|CHI|2;1.00|male|||Target_Child|||
@ID:	spa , eng|OreaPine|FAT|||||Father|||
@ID:	spa , eng|OreaPine|MOT|||||Mother|||
@Transcriber:	Javier , University of Nottingham
@Date:	05-SEP-2001
@Location:	Madrid
@Situation:	1 Por la tarde , Juan y FAT juegan con los rompecabezas en el salón ; (2) FAT friega los cacharros mientras Juan merienda y juega con los "clics"
@Situation:	1
@Time Start:	15:00
*CHI:	Mamá .
%act:	está intentando abrir una bolsa de plástico que contiene las piezas del rompecabezas
*FAT:	ya está aquí Papá .
%act:	se sienta sobre el suelo
*CHI:	ahí [x 2] .
%act:	da palmadas sobre la alfombrita que colocan para jugar encima del suelo
*FAT:	pero es que tienes toda la alfombra para ti .
*FAT:	écha te un poco (.) para allá , anda .
*FAT:	un poco más para allá .
*CHI:	0 .
%act:	se cambia de sitio
*FAT:	así .
*CHI:	< ahí cabe > [/] ahí cabe Papá .
*FAT:	hala@i .
*FAT:	ya has tirado todas las piezas .
*CHI:	toda [*] (l)a [*] piezas . [+ IMI]
%err:	toda = todas $MOR $LOS $AGA ; la = las $MOR $LOS $AGA
*FAT:	< tráe las aquí > [/] tráe las aquí .
*FAT:	&=q sabes cómo se llama esto [/] Juan , este juego ?
*FAT:	&=q cómo se llama ?
*FAT:	&=q lo sabes ?
*FAT:	se llama rompecabezas .
*CHI:	(r)ompecabezas .
*FAT:	mira .
*FAT:	tienes que ver +//.
*CHI:	mira . [+ IMI]
*FAT:	&=q quién te lo ha regalado ?
*CHI:	Celia .
*FAT:	&=q te lo ha regalado Celia ?
*CHI:	sí .
*FAT:	qué suerte tienes .
*CHI:	mira [/] mira (l)a oveja .
*FAT:	&=q una oveja ?
*CHI:	una oveja . [+ IMI]
*CHI:	esto [/] e(s)to e(s) (l)a oveja .
*FAT:	&=q es una oveja ?
*CHI:	e(s)to [/] e(s)to e(s) un señor .
*FAT:	&=q a ver ?
*FAT:	no .
*CHI:	un señor .
*FAT:	&=q cómo que es un señor ?
*FAT:	&=q qué es eso ?
*CHI:	amarillos .
*FAT:	es amarillo , sí .
*FAT:	pero mira .
*FAT:	mira [x 2] .
*FAT:	< tienes que mirar > [/] tienes que mirar .
*FAT:	mira .
*FAT:	&=q ves ?
*FAT:	hay cuatro .
*FAT:	uno de una vaca .
*FAT:	otro de un cordero .
*FAT:	otro de un caballo .
*FAT:	y otro de un cerdo .
*FAT:	&=q lo ves ?
*CHI:	sí .
*FAT:	entonces mira .
*FAT:	&=q ves ?
*FAT:	este es del caballo .
*FAT:	tiene la cabeza del caballo .
*FAT:	mira .
*FAT:	y este es el culo del caballo .
*FAT:	y se lo ponemos y ya tenemos .
*FAT:	< ya tenemos > [//] &=q ves que van ahí juntos ?
*FAT:	&=q sí ?
*CHI:	xxx van juntos . [+ NON]
*FAT:	mira .
*FAT:	y esto (.) va también .
*FAT:	porque fíjate .
*FAT:	va el caballo y detrás tiene la cuadra y delante tiene el agua .
*FAT:	y aquí está la vallita .
*FAT:	y aquí es esa cesta con comida para el caballo .
*FAT:	&=q sí ?
*CHI:	hay má(s) cositas .
*FAT:	claro .
*CHI:	hay [x 2] más .
*FAT:	claro que hay más .
*FAT:	fíjate .
*CHI:	< hay más > [/] hay más .
*CHI:	< hay má(s) > [/] hay má(s) .
*CHI:	Papá .
*FAT:	&=q hay más ?
*CHI:	hay má(s) , Papá . [+ IMI]
*FAT:	mira .
*FAT:	mira [x 9] lo que tiene aquí Papá .
*FAT:	lo está haciendo bien .
*CHI:	mira . [+ IMI]
*FAT:	< a ver > [/] a ver .
*CHI:	< a ver > [/] a ver .
*FAT:	esto va aquí .
*FAT:	mira .
*FAT:	&=q ves ?
*FAT:	ya está .
*FAT:	&=q ves ?
*CHI:	esto es 0 [*] vaca .
%err:	0 = la $SYN $LOS
*FAT:	mira .
*FAT:	&=q ves ?
*FAT:	este es el del caballo .
*FAT:	mira .
*FAT:	&=q lo ves ?
*FAT:	vamos a dejar lo aquí .
*FAT:	ya tenemos uno hecho .
*FAT:	mira .
*FAT:	&=q lo ves ?
*FAT:	&=q lo deshacemos otra vez a ver si lo hace Juan ?
*FAT:	mira .
*FAT:	se llama rompecabezas porque tú quitas esta pieza y ahora hay que saber dónde va la pieza .
*FAT:	&=q dónde va la pieza ?
*CHI:	0 .
%act:	la coge y la intenta colocar
*FAT:	a:hí: .
*FAT:	y cuando la pones junta pues haces toda la figura tan bonita que hay .
*FAT:	ay@i .
*FAT:	aquí .
*FAT:	mira .
*FAT:	&=q ves ?
*FAT:	< aquí tienes > [//] mira .
*FAT:	tiene un trocito (.) de esto de madera que es donde beben los caballos .
*FAT:	&=q ves ?
*FAT:	y aquí esta pieza .
*FAT:	mira .
*FAT:	esta pieza tiene la mitad de esta y esta pieza tiene la otra mitad .
*FAT:	las ponemos juntas (.) y ya está la cesta junta .
*FAT:	&=q lo ves ?
*FAT:	&=q y ahora esto dónde va ?
*CHI:	0 .
%act:	coge la pieza e intenta colocarla
*FAT:	pero qué bien lo estás haciendo .
*CHI:	este señor .
*FAT:	qué bien .
*FAT:	sí , señor .
*FAT:	ahí va .
*FAT:	&=q y la otra dónde va ?
*CHI:	&=q la otra dónde va ? [+ IMI]
*FAT:	&=q dónde va la otra ?
*FAT:	< esa > [/] esa pieza que tienes tú .
*FAT:	&=q dónde va ?
*CHI:	ahí no .
*FAT:	sí , mira .
*FAT:	aquí tienes la mitad de la cesta .
*FAT:	ah@i .
*FAT:	&=q pero del revés la vas a poner ?
*FAT:	así [x 5] .
*FAT:	oh [x 2] .
%par:	negación
*FAT:	mira .
*FAT:	esto tiene que entrar en el agujerito ése .
*FAT:	y esto tiene que entrar en este agujerito de aquí .
*FAT:	claro .
*FAT:	&=q ves así qué bien ajustada está ?
*FAT:	&=e muy bien , Juan !
*FAT:	&=q quito otra pieza a ver ?
*FAT:	&=q sí ?
*FAT:	&=q a ver si la pones bien ?
*CHI:	a ver .
*FAT:	venga .
*FAT:	a ver si sabes dónde va esa .
*FAT:	esta pieza .
%act:	señala dando golpecitos con el dedo sobre la pieza
*FAT:	no .
*FAT:	pero esas son otras .
*FAT:	ahora las hacemos .
*FAT:	vamos a terminar primero con el caballo .
*FAT:	mira .
*FAT:	pon esa .
*FAT:	&=q dónde va ?
*CHI:	ahí: .
%act:	la toca con el dedo sin intentar colocarla
*FAT:	pero mira .
*FAT:	esa cabecita entra por ahí .
*FAT:	y esta cabezota entra por aquí .
@Situation:	1 Por la tarde , Juan y FAT juegan con los rompecabezas en el salón ; (2) FAT friega los cacharros mientras Juan merienda y juega con los "clics"
@Situation:	1
@Time Start:	15:00
*CHI:	e(s)ta cabezota ahí .
%act:	intenta colocar la pieza en su sitio
*FAT:	eso es .
*FAT:	es difícil esto eh@i .
*FAT:	espera [x 2] .
*FAT:	que lo vas a deshacer .
*FAT:	mira .
%act:	le muestra como colocarlo
*FAT:	esa cabecita xxx . [+ NON]
%par:	susurra
*FAT:	&=q hacemos otro animal ?
*FAT:	&=q sí ?
*CHI:	0 [*] de la vaca .
%err:	0 = el $SYN $LOS
*FAT:	&=q el de la vaca quieres hacer ? [+ COR]
*CHI:	< e(l) de (l)a vaca e(l) de (l)a vaca (l)a vaca > [//] e(l) co(r)derito .
*FAT:	oye .
*FAT:	&=q quieres que hagamos antes un pis ?
*FAT:	&=q sí ?
*FAT:	venga .
*FAT:	vete corriendo con Mamá a hacer un pis y yo voy poniendo las piezas .
*FAT:	corre .
*FAT:	venga .
*FAT:	vete a hacer un pis con Mamá .
*CHI:	0 .
%act:	se va
%com:	hay un corte
*CHI:	a ver .
*CHI:	< e(s)te e(s) ce(r)dito > [/] este e(s) 0 [*] ce(r)dito .
%err:	0 = el $SYN $LOS
*FAT:	&=q ese es el cerdito ?
*FAT:	&=q tú crees ?
*FAT:	&=q sí ?
*CHI:	e(s)ta va ahí .
*FAT:	oye .
*FAT:	pues sí es el del cerdito .
*FAT:	a ver .
*FAT:	&=q dónde va ?
*CHI:	a:hí .
%act:	la coloca
*FAT:	0 .
%par:	se ríe
*FAT:	&=q a:hí va ?
*FAT:	&=q a ver ?
*FAT:	&=q déjame ver ?
*FAT:	yo creo que va ahí .
*FAT:	mira .
*CHI:	va ahí .
*FAT:	mira a ver si esa pieza va ahí .
*CHI:	a ver . [+ IMI]
*CHI:	< a(l) revé(s) no > [/] a(l) revé(s) no .
*FAT:	al revés no .
*CHI:	a ve(r) esta .
*CHI:	u@x [/] un t(r)ozo .
*CHI:	0 [*] 0 [*] (d)e(s)t(r)ozado .
%err:	0 = se $MOR $LOS $PREFIX ; 0 = ha $SYN $LOS $AUXH
*FAT:	mira .
*FAT:	&=q se ha roto ?
*FAT:	&=q se ha destrozado ? [+ COR]
*CHI:	sí .
*FAT:	mira lo que ha encontrado Papá .
*FAT:	mira .
*FAT:	venga .
*FAT:	a ver si pones esas piezas donde toca .
*FAT:	no .
*FAT:	fíjate bien .
*FAT:	no .
*FAT:	fíjate bien .
*FAT:	mira .
*FAT:	&=q ves ?
*FAT:	ese trocito verde va con este verde .
*FAT:	este charco va con este charco .
*FAT:	y este marrón va con este marrón .
*FAT:	mira .
*FAT:	si lo ponemos así .
*FAT:	&=q ves ?
*FAT:	ya está .
*FAT:	este va a:quí .
*FAT:	y ahora esa pieza que tienes tú &=q dónde va ?
*CHI:	ahí no .
*FAT:	&=q ah@i no ?
*FAT:	yo creo que sí va ahí &=q eh@i ?
*CHI:	ahí no .
*FAT:	&=q ah@i no ?
*FAT:	míralo bien a ver .
*CHI:	a:hí .
*FAT:	a:hi .
%par:	riéndose
*CHI:	ahí sí .
*FAT:	pero mira a ver cómo va .
*FAT:	si va así o al revés .
*CHI:	a(l) (r)evé(s) no .
*FAT:	&=q al revés no ?
*FAT:	&=q seguro [x 2] ?
*CHI:	adelante sí .
*CHI:	ahí no .
*FAT:	&=q ahí no ?
*CHI:	ahí no cabe .
*FAT:	&=q no cabe , cariño ?
*CHI:	no cabe 0 [*] ce(r)dito .
%err:	0 = el $SYN $LOS
*FAT:	&=q no cabe el cerdito ? [+ COR]
*CHI:	no .
*FAT:	pero bueno .
*CHI:	xxx bu(s)co [?] (l)a vaca . [+ NON]
*FAT:	pero bueno .
*CHI:	con e(s)te verde xxx la ovejita . [+ NON]
*CHI:	con e(s)te verde .
*FAT:	< mira a ver > [//] +//.
*CHI:	igual .
*FAT:	mira a ver si cabe el cerdito .
*FAT:	yo creo que sí cabe .
*CHI:	igual [x 4] .
*FAT:	&=e mira !
*FAT:	el cerdito cabe .
*FAT:	ya tenemos el cerdito entero .
*FAT:	< la vaca ent@x > [//] el caballo entero .
*FAT:	y a ver .
*FAT:	me falta una pieza para la vaca .
*CHI:	xxx .
*CHI:	mira .
*FAT:	el cordero vamos a hacer lo aquí .
*FAT:	venga .
*FAT:	ponlo aquí .
*CHI:	e(l) co(r)dero ahí .
*FAT:	venga .
*CHI:	e(l) co(r)dero ahí .
*FAT:	esto va aquí .
*FAT:	mira .
*FAT:	esto es de la vaca .
*CHI:	esto e(s) 0 [*] la vaca . [+ IMI]
%err:	0 = de $SYN $LOS
*FAT:	ya está la vaca también .
*FAT:	y ahora el cordero .
*FAT:	venga .
*FAT:	pon ahí el cordero .
*FAT:	mira [x 2] .
*FAT:	&=q este trozo ves que encaja junto ahí ?
*FAT:	mira .
*FAT:	mira .
*FAT:	&=q lo ves ?
*FAT:	&=q sí ?
*CHI:	pa(r)ece la ovejita .
*FAT:	claro .
*FAT:	es una ovejita .
*FAT:	mira .
*CHI:	xxx oveja . [+ NON]
*FAT:	< a ver > [/] a ver .
*FAT:	mira .
*CHI:	< ha bus@x > [/] ha [?] busco (a)ye(r) [?] . [+ NON]
*CHI:	< ha bus@x > [/] 0 [*] ha buscado aye(r) la madre 0 [*] ce(r)dito .
%err:	0 = le $MOR $LOS $PREFIX ; 0 = al $SYN $LOS
*FAT:	&=q qué dices del cerdito ?
%par:	se ríe
*CHI:	come [/] come comida .
*FAT:	&=q come comida el cerdito ?
*CHI:	sí .
*FAT:	pero bueno .
*CHI:	< un poquito de sal u@x un poquito > [/] un poquito de sal .
*FAT:	&=q un poquito de sal en la comida ?
*CHI:	sí .
*CHI:	tiene el cerdo (l)a comida .
*FAT:	&=q tiene la comida el cerdito ?
*CHI:	0 [*] tiene echada .
%err:	0 = la $MOR $LOS $PREFIX
*FAT:	&=q tiene +..?
*CHI:	0 [*] tiene echada .
%err:	0 = la $MOR $LOS $PREFIX
*FAT:	&=q tiene echada ya ahí la comida ?
*CHI:	ya . [+ IMI]
*FAT:	sí .
*FAT:	se la va a comer .
*CHI:	0 [*] 0 [*] va a comer . [+ IMI]
%err:	0 = se $MOR $LOS $PREFIX ; 0 = la $MOR $LOS $PREFIX
*FAT:	mira .
*FAT:	&=q y aquí el caballo qué tiene también ?
*CHI:	ot(r)os [?] dos juntos . [+ NON]
*CHI:	todos .
*FAT:	&=q están todos juntos ?
*CHI:	(es)tán todos juntos . [+ IMI]
*FAT:	sí .
*FAT:	ah@i .
*CHI:	s(e) ha roto .
*FAT:	no .
*FAT:	no se rompe esto .
*FAT:	se desarma y se arma .
*CHI:	se arma y xxx . [+ NON]
@Situation:	1 Por la tarde , Juan y FAT juegan con los rompecabezas en el salón ; (2) FAT friega los cacharros mientras Juan merienda y juega con los "clics"
@Situation:	1
@Time Start:	15:00
*MOT:	&=q qué has hecho , Juan ?
*FAT:	di le “no lo he hecho yo solo” .
*FAT:	dí selo .
*FAT:	lo ha hecho también conmigo .
*MOT:	&=q qué son ?
*MOT:	&=q qué son esos ?
*MOT:	a ver .
*MOT:	< presen@x > [/] presenta melos .
*CHI:	está comiendo [/] comiendo ahí .
*MOT:	&=q está comiendo quién ?
*CHI:	ca(la)bacines .
%exp:	calabacines = courgettes
*MOT:	&=q calabacines está comiendo ?
%par:	sorprendida
*MOT:	madre+mía .
*FAT:	&=q el cerdito come calbacines ?
%par:	riéndose
*CHI:	sí .
*MOT:	bueno , puede .
*CHI:	calabacines [?] no . [+ NON]
*MOT:	&=q qué ?
*CHI:	come lechuba [: lechuga] .
*FAT:	&=q lechuga ?
*MOT:	&=q lechuga también ?
*CHI:	no .
*MOT:	es vegetariano ese cerdito .
*CHI:	ese cerdito . [+ IMI]
*CHI:	sí .
*CHI:	con e(s)te cerdito .
*MOT:	&=q qué ?
*CHI:	mira .
*MOT:	&=q y ese quién es ?
*MOT:	&=q a ver ?
*CHI:	es 0 [*] ovejita .
%err:	0 = una $SYN $LOS
*MOT:	&=q ah@i es una ovejita (.) lucera ?
*FAT:	&=q y qué hace la ovejita ?
*MOT:	&=q qué más hay ahí con la ovejita que no lo veo bien ?
*CHI:	xxx .
*MOT:	&=q qué ?
*CHI:	ahora se ro(m)perá .
*CHI:	ahora < se ro(m)perá > [/] se ro(m)perá .
*FAT:	&=q se romperá ?
*MOT:	&=q se romperá el qué ?
*CHI:	se romperá ahí .
*MOT:	claro .
*CHI:	se romperá ahí .
*CHI:	< se romperá > [/] se romperá .
%act:	señala sobre un rompecabezas
*FAT:	&=q se romperá por ahí ?
*FAT:	&=q tú crees ?
*CHI:	< por ahí > [/] por ahí abajo .
%act:	se agacha y toca el borde de uno de los rompecabezas
*FAT:	&=q por ahí abajo ?
*CHI:	se rompe abajo .
*FAT:	oye .
*FAT:	&=q cuántos animales tienes aquí ?
*CHI:	mira .
*CHI:	uno+cuatro+cinco+séis .
*FAT:	&=q seis animales ?
*CHI:	siete [?] . [+ NON]
*FAT:	pero a ver .
*FAT:	uno .
*FAT:	dos .
*FAT:	tres .
*FAT:	y cuatro .
*FAT:	a mí me salen cuatro .
*CHI:	el ce(r)dito .
%act:	ha intentado coger el rompecabezas como si fuera de una sola pieza pero obviamente sólo se ha quedado con un trozo en la mano
*CHI:	(l)a vaca .
%act:	separa las piezas
*FAT:	se queda < con los animales > [//] con las piezas de los animales .
%add:	MOT
*CHI:	es [*] mío .
%err:	es = son $MOR $SUB $NFL 3s/3p
*FAT:	sí [x 2] .
*FAT:	son tuyos . [+ COR]
*FAT:	ha dicho “es míos” .
%add:	MOT
*CHI:	ha dicho “es míos” . [+ IMI]
*FAT:	sí .
*FAT:	y yo digo “son tuyos” .
*CHI:	< el ce(r)dito > [/] el ce(r)dito .
*CHI:	e(s)te [/] e(s)te sí .
*FAT:	&=q ese sí es el cerdito ?
*CHI:	xxx .
*FAT:	oye .
*FAT:	&=q y la ovejita la vas a dejar ahí ?
*FAT:	&=q < a la > [/] a la oveja la vas a dejar ahí ?
*FAT:	mira .
*FAT:	aquí está la vaca .
*CHI:	ahí e(s)tá (l)a vaca . [+ IMI]
*CHI:	< ovejita ahí > [/] la ovejita ahí .
*FAT:	sólo empieza las cabezas .
%add:	MOT
*CHI:	es mía .
%act:	ha cogido varias piezas
*CHI:	es un [?] cuentos . [+ NON]
*CHI:	es [*] cuentos .
%err:	es = son $MOR $SUB $NFL 3s/3p
*MOT:	&=q son cuentos ? [+ COR]
*FAT:	&=q son cuentos ? [+ COR]
*CHI:	sí .
%act:	se pone de pie y se va hacia MOT
*FAT:	&=q se lo vas a enseñar a Mamá ?
*FAT:	oye .
*FAT:	&=q me ayudas a recoger estas piezas ?
*MOT:	&=q a ver qué son ?
*CHI:	a@x [/] ahí .
%act:	coloca las piezas que llevaba en las manos dentro de la caja
*FAT:	&=q te las guardo aquí ?
*FAT:	&=q aquí ?
*FAT:	&=q aquí las vas a guardar ?
*FAT:	venga .
*FAT:	ayúda me , anda .
*CHI:	en e(l) bolsillo no .
*FAT:	no .
*FAT:	en el bosillo no .
*CHI:	< todo todo (l)os señores > [/] todo [*] (l)os señores .
%err:	todo = todos $MOR $LOS $AGA
*FAT:	&=q las dejamos aquí o las guardamos en la bolsa ?
*CHI:	no .
*CHI:	e(n) la bolsa no .
*FAT:	en la bolsa no . [+ ADS]
*CHI:	ya e(s)tá .
%act:	ha colocado la tapa de la caja del rompecabezas
*FAT:	mira a ver si xxx . [+ NON]
%com:	Juan hace ruido con la caja
*CHI:	ot(r)a vez hacer [*] 0 [*] .
%err:	hacer = hago $MOR $SUB $ROOT ; 0 = lo $MOR $LOS $PREFIX
*FAT:	&=q lo vas a hacer otra vez ?
*FAT:	&=q tú solo esta vez ?
*FAT:	&=q eh@i ?
*FAT:	&=q ahora tú solo ?
*CHI:	hala@i .
%act:	ha abierto la caja dejando caer todas las piezas sobre la alfombrita
*CHI:	toma .
*CHI:	todo [*] 0 [*] piezas .
%err:	todo = todas $MOR $SUB $AGA ; 0 = las $SYN $LOS
*FAT:	todas las piezas , sí . [+ COR]
*CHI:	en (l)a bolsa no .
*CHI:	ya e(s)tá .
*CHI:	< ya e(s)tá > [/] ya está xxx . [+ NON]
*CHI:	ya [/] ya e(s)tá xxx (l)a bolsa .
%act:	mueve la caja del rompecabezas igual que lo hacía hace un momento para que sonaran las piezas dentro , pero ahora está vacía
*FAT:	ya no hay nada ahí .
*FAT:	no suena .
*CHI:	no suena . [+ IMI]
%act:	se queda observando la caja
*CHI:	ay@i hay piezas dent(r)o .
*FAT:	&=q hay piezas dentro ? [+ ADS]
@Situation:	1 Por la tarde , Juan y FAT juegan con los rompecabezas en el salón ; (2) FAT friega los cacharros mientras Juan merienda y juega con los "clics"
@Situation:	1
@Time Start:	15:00
*CHI:	< quie(r)o sent@x > [/] 0 [*] quie(r)o senta(r) . [+ CLIMB]
%err:	0 = me $MOR $LOS $CLMB
*FAT:	&=q te quieres sentar ?
*CHI:	sí .
*FAT:	oye , Juan .
%act:	le coge en brazos
*FAT:	&=q quieres que merendemos un poquito ?
%act:	le sostiene abrazado a él
*CHI:	0 [*] quie(r)o senta(r) . [+ CLIMB]
%err:	0 = me $MOR $LOS $CLMB
*FAT:	&=q quieres ?
*CHI:	otra vez hace(r) [*] lo .
%err:	hacer = hacemos $MOR $SUB $ROOT
*FAT:	&=q lo hacemos otra vez ?
*FAT:	&=q y luego merendamos ?
*CHI:	sí .
*FAT:	venga .
*CHI:	e(s)te señor se llama xxx . [+ NON]
*FAT:	&=q cómo se llama ?
*CHI:	e(l) picultor [: agricultor] [?] . [+ NON]
*CHI:	e(l) picultor [: agricultor] [?] (d)e (l)a vaca . [+ NON]
*CHI:	picultor [: agricultor] [?] de (l)a vaca . [+ NON]
*MOT:	&=q agricultor ?
*CHI:	apiquitutó [: agricultor] [?] . [+ NON]
*CHI:	apicutó [: agricultor] . [+ IMI]
*CHI:	xxx .
*FAT:	a ver .
*FAT:	que vas a romper la pieza , Juan .
*CHI:	a rompe(r) (l)a pieza . [+ IMI]
*FAT:	mira .
*FAT:	ya tengo +//.
*CHI:	pa(r)ece un mo(ns)t(r)uo .
*FAT:	ya tengo un trozo de cada animal .
*FAT:	mira .
*FAT:	la oveja .
*FAT:	&=q parece un barco ?
*CHI:	pa(r)ece un barco . [+ IMI]
*FAT:	mira .
*CHI:	monta [/] monta [*] el [*] señores .
%err:	monta = montan $MOR $LOS $NFL 3s/3p:NP ; el = los $MOR $SUB $AGA
*CHI:	&=e monta el caballo !
*FAT:	la oveja .
*FAT:	el caballo .
*CHI:	así [x 2] .
%act:	se levanta y desparece de la imagen
*CHI:	< monta monta > [/] monta así .
*CHI:	monta así .
*FAT:	&=q cómo monta ?
*FAT:	a ver .
*FAT:	ven aquí .
*FAT:	enséña melo .
*CHI:	a ver .
%act:	se queda alejado en silencio
*CHI:	mira .
*FAT:	&=q qué has hecho ?
*CHI:	un caballito .
%act:	se acerca a FAT
*FAT:	pero a ver .
*FAT:	&=q ese caballo por qué lo pones tan lejos ?
*FAT:	&=q no lo veo ?
*CHI:	mira .
*CHI:	a:@x [/] a:hí .
%act:	se acerca hasta el cabllo señalando todo el tiempo con el dedo
*MOT:	< muy bien > [/] muy bien hecho está .
*FAT:	&=q lo has hecho tú solo ?
*CHI:	sí .
*FAT:	&=q sí ?
*CHI:	mira .
*CHI:	< es tapa > [/] es [*] tapado .
%err:	es = está $SYN $SUB
*FAT:	&=q está Pablo ahí ?
*CHI:	toma .
*FAT:	ah@i que vas a tapar lo .
*FAT:	&=q sí ?
*FAT:	&=q vas a tapar lo ?
*CHI:	sí .
%act:	sale de la imagen con la caja del rompecabezas en la mano
*FAT:	uy@i la+ley .
*FAT:	pues lo ha tapado .
*CHI:	0 .
%act:	da saltos
%par:	se ha puesto muy contento
*MOT:	pero qué bien .
*FAT:	a ver .
*FAT:	&=q dónde está tapado ?
*FAT:	&=q a ver ?
*FAT:	enseña me a ver dónde está tapado .
%act:	se levanta y orienta la cámara para que se pueda ver lo que ha hecho Juan
*CHI:	mira .
*CHI:	es [*] tapado el caballo .
%err:	es = está $SYN $SUB $AUX
%act:	señala la caja que ha colocado sobre el suelo , tapando el rompecabezas del caballo que había colocado antes alejado de FAT
*FAT:	&=q ah@i , sí ?
*FAT:	venga .
*FAT:	sáca lo a ver .
*CHI:	0 .
%act:	levanta la tapa y aparece el caballo
%par:	se ríe muy contento
*FAT:	estaba escondido &=q eh@i ?
*CHI:	e(s)taba e(s)condido . [+ IMI]
*FAT:	&=q estaba escondido ?
*CHI:	ot(r)a ve(z) .
%act:	lo vuelve a tapar
*CHI:	< e(s)te e(s)te caballo e(s)te caballo > [/] 0 [*] e(s)te caballo monta [/] monta [*] señores .
%err:	0 = en $SYN $LOS ; monta = montan $MOR $LOS $NFL 3s/3p:NP
*FAT:	&=q monta señores ?
*FAT:	&=q a qué señores monta ?
*CHI:	uno+cuatro+cinco+seis .
*CHI:	ese [*] es una oveja go(r)da .
%err:	ese = esa $MOR $SUB $AGA
*FAT:	&=q cómo ?
*CHI:	oveja go(r)da .
*FAT:	&=q es una oveja gorda ? [+ ADS]
*CHI:	monta este señor ahí .
%act:	señala el caballo del rompecabezas
*FAT:	&=q en la grupa monta el señor ?
*CHI:	aupa@i . [+ IMI]
*CHI:	mo(n)ta el señor aupa@i .
*FAT:	&=q en la grupa ?
*FAT:	&=q sí ?
*CHI:	aupa@i .
*FAT:	aupa@i , sí .
*FAT:	&=q lo monta aupa@i ?
*CHI:	< monta lo@x > [//] < monta el señor > [//] ya verás .
*CHI:	xxx . [+ NON]
%act:	busca algo
*FAT:	&=q vas a por un señor ?
*FAT:	no están aquí abajo , Juan .
*FAT:	están arriba .
*CHI:	el señor .
%act:	sale del salón
*CHI:	t(r)ae [?] me el señor . [+ NON]
%com:	hay un corte
*MOT:	&=q qué señores quieres que te traiga ?
*FAT:	di me qué señor .
*CHI:	(l)a pilota .
*MOT:	la señora piloto .
*MOT:	&=q y cuál más ?
*CHI:	sí .
*CHI:	el señor [/] señor piloto .
*MOT:	&=q el señor piloto ?
*MOT:	&=q tenemos señor piloto ?
*MOT:	ah@i vale .
*MOT:	sí .
*MOT:	ya sé cuál es .
*MOT:	sí .
*MOT:	vale .
*MOT:	la señora piloto .
*MOT:	el señor piloto .
*MOT:	&=q y quién más ?
*CHI:	sube [/] sube .
%act:	agarra a MOT de la mano para intentar que vaya con él
*MOT:	pero sólo esos dos quieres que te traiga .
*MOT:	sólo xxx dos .
*FAT:	&=q por qué no subís juntos ?
*MOT:	&=q vamos los dos ?
*MOT:	&=q vamos los dos juntos ?
*CHI:	0 [*] dos juntos no . [+ IMI]
%err:	0 = los $SYN $LOS
*MOT:	venga .
*MOT:	&=q no ?
*MOT:	tú [//] yo sola .
*MOT:	&=q qué te traigo ?
*MOT:	&=q esos dos sólo , Juan ?
*CHI:	sí .
*MOT:	sólo esos dos .
*MOT:	vale .
%act:	sube las escaleras
*CHI:	solo [/] solo e(s)os dos . [+ IMI]
*CHI:	solo e(s)os dos . [+ IMI]
%act:	coloca dos dedos con la mano
*FAT:	&=q sólo dos ?
*CHI:	solo dos . [+ IMI]
*FAT:	&=q cuántos años tiene Juan ?
*CHI:	0 .
%act:	muestra los dos dedos
%par:	se ríe
*FAT:	&=q < qué haces con los dedos > [/] qué haces con los dedos ?
@Situation:	1 Por la tarde , Juan y FAT juegan con los rompecabezas en el salón ; (2) FAT friega los cacharros mientras Juan merienda y juega con los "clics"
@Situation:	1
@Time Start:	15:00
*FAT:	&=q lo estás montando ?
*CHI:	está [*] montando el caballo .
%err:	está = estoy $SYN $SUB $AUX
*CHI:	el xxx . [+ NON]
*CHI:	está e(l) ce(r)d@x [/] el ce(r)dito .
%act:	busca entre los romepccabezas y elige uno de ellos
*CHI:	el ce(r)dito va [x 3] a +... [+ NON]
%com:	suena el timbre de la puerta y hay un corte
@Situation:	2
*MOT:	&=q por qué se ve borroso ?
%add:	FAT
*CHI:	0 .
%act:	etá sentado en la sillita de comer con dos muñequitos sobre la bandeja donde se colocan los platos
*MOT:	&=q eh@i ?
*FAT:	&=q a ver ?
*CHI:	< se quiere > [/] se quiere [*] mucho .
%err:	quiere = quieren $MOR $LOS $NFL 3s/3p
*FAT:	&=q se quieren mucho ? [+ COR]
*CHI:	se quiere [*] mucho .
*FAT:	&=q ah@i , sí ?
*FAT:	&=q se quieren mucho los señores ? [+ COR]
*FAT:	&=q oye ?
*FAT:	&=q quieres un plátano ?
*FAT:	está riquísimo .
*FAT:	&=q quieres un plátano ?
*CHI:	0 .
*FAT:	ay@i .
*FAT:	&=q se quieren mucho los señores , Juan ?
*CHI:	(s)e quiere mucho los señores . [+ IMI]
%act:	ha dejado colocado los muñecos de pie uno pegado al otro
*FAT:	&=q el señor del ojo morado está malito y el otro señor es el médico y le cura ?
*CHI:	y le cura . [+ IMI]
*CHI:	le cura . [+ IMI]
*CHI:	< a ver > [/] a ver , señores .
*FAT:	a ver , señores . [+ ADS]
*FAT:	a ver , Juan . [+ ADS]
%act:	deja un plato con trózod de plátano sobre la bandeja de la sillita de Juan
*CHI:	0 [*] hace pupa .
%err:	0 = se $MOR $LOS $PREFIX
%act:	ha cogido un muñeco y lo observa
*CHI:	pupa no .
*CHI:	&=q con e(s)te hac@x [/] haces pupa ?
*CHI:	y 0 [*] cura .
%err:	0 = le $MOR $LOS $PREFIX
*FAT:	&=q y le cura ? [+ COR]
*CHI:	le cura . [+ IMI]
*CHI:	0 [*] pica mucho .
%err:	0 = le $MOR $LOS $PREFIX
*FAT:	&=q le pica mucho y le cura ?
*CHI:	le [/] le cura . [+ IMI]
*CHI:	&=e ay@i !
%act:	ha cogido un trozo de plátano y se le ha caído en las piernas
%par:	se ríe
*FAT:	&=e oh@i !
*FAT:	&=q qué ha pasado ?
*CHI:	ah@i .
*FAT:	&=q qué ha pasado ?
*CHI:	e(s)te t(r)ozo .
*CHI:	&=e oh@i !
*CHI:	< e(s)te t(r)ozo he tira@x e(s) > [//] e(s) g(r)ande e(s)te t(r)ozo .
*FAT:	&=q es grande ?
*CHI:	e(s) [*] pa(r)ti(r) [*] lo .
%err:	es = hay $SYN $SUB ; partir = fin $MOR $SUB $ROOT
*FAT:	&=q hay que partir lo ? [+ COR]
*FAT:	cachi+en+la+mar , hombre .
*CHI:	< e(s)te apar@x e(s)te [x 3] e@x e(s)te > [//] e(s) [*] 0 [*] pa(r)ti(r) lo este .
%err:	es = hay $SYN $SUB ; 0 = que $SYN $LOS $ROOT
%act:	coge el trozo de plátano en la mano
*FAT:	&=q hay que partir lo ? [+ COR]
*FAT:	pero bueno .
*FAT:	&=q qué pasa ?
*FAT:	&=q que los vas a comer con un tenedor hoy ?
*CHI:	0 .
%act:	intenta meterse un trozo de plátano en la boca (ciertamente grande)
*FAT:	a ver que los voy a partir .
%act:	va partiendo los trozos uno a uno
*CHI:	e(s)te ta(m)b(i)én .
%act:	deja sobre el plato el trozo de plátano que había cogido
*FAT:	&=q también ese ?
*FAT:	&=q también ese ?
*CHI:	tamb(i)én (e)se . [+ IMI]
*FAT:	ya están (.) todos partidos (.) por la mitad .
*FAT:	&=q qué te parece ?
*CHI:	mu@x [/] muchas+gracias .
*FAT:	0 .
%par:	se ríe a carcajadas
*FAT:	muchas+de+nadas .
%act:	después de darle un beso
*FAT:	&=q lo has oído ?
%add:	MOT
*FAT:	pero bueno .
*FAT:	&=q < de dónde > [/] de dónde ha salido este señor tan educado ?
*FAT:	está bueno el plátano &=q verdad ?
*CHI:	0 .
%act:	extiende una mano con los dedos separados .
*FAT:	luego te limpio .
*FAT:	cuando termines de comer te limpio .
*FAT:	porque te tendrás que manchar un poquito .
%par:	le da la risa otra vez
*CHI:	mu@x [/] mucha(s)+g(r)acia(s) .
*FAT:	no hay de qué , cariño .
*FAT:	ya me siento por agradecido < pero vamos > [//] por todos los trabajos del día .
*CHI:	adió(s) .
%act:	mueve la mano
*FAT:	oye , Juan .
*FAT:	ahora Papá friega los platos .
*FAT:	&=q te parece bien ?
*FAT:	&=q friega Papá los platos ?
*CHI:	a regar (l)a mano .
%act:	alarga el brazo
*FAT:	mira .
*CHI:	a regar (l)a mano .
*FAT:	no .
*FAT:	las manos no se riegan .
*FAT:	se riegan las plantas .
*CHI:	se (r)iega [*] (l)as plantas .
%err:	riega = riegan $MOR $LOS $NFL 3s/3p
*FAT:	claro .
*FAT:	se los da agua para que beban (.) las plantas .
*FAT:	y así crecen .
*FAT:	se hacen grandes y nos dan sombra .
*CHI:	< e(s)te e(s) par@x e(s)te e(s) part@x > [/] e(s)te e(s) [*] partido .
%err:	es = está $SYN $SUB
*FAT:	está parido , sí . [+ COR]
*FAT:	&=q < quién lo ha partido > [/] quién lo ha partido ?
@Situation:	1 Por la tarde , Juan y FAT juegan con los rompecabezas en el salón ; (2) FAT friega los cacharros mientras Juan merienda y juega con los "clics"
@Situation:	1
@Time Start:	15:00
*FAT:	bueno .
*FAT:	&=q con quién has jugado hoy en la guardería ?
*FAT:	hay niños nuevos que no conozco en la guardería .
*CHI:	oh@i .
%act:	observa de cerca un trozo de plátano
*CHI:	mira que xxx . [+ NON]
*CHI:	< tiene pupa el plátano > [/] tiene pupa el plátano .
*FAT:	&=q el plátano tiene una pupa ?
*CHI:	sí .
*FAT:	&=q sí ?
*CHI:	hay que quita(r) (l)a pupa .
*FAT:	&=q hay que quitar una pupa al plátano ?
*CHI:	sí .
*FAT:	&=q lo curamos ?
*FAT:	mira a ver si el médico lo puede curar al plátano .
*FAT:	mira a ver .
*CHI:	0 .
%act:	coloca el muñeco dentro del plato , cerca del plátano "con pupa"
*FAT:	pero , hombre .
*FAT:	no lo pongas en el plato .
*FAT:	lleva el plátano al médico .
*CHI:	llava el plato al médico . [+ IMI]
*CHI:	y con (l)as manos fue(r)te [x 3] .
*FAT:	&=q fuerte ?
*CHI:	fue(r)te .
*FAT:	mira a ver .
*FAT:	&=q ya lo ha curado ?
*CHI:	sí .
*FAT:	&=q ya te lo puedes comer ?
*CHI:	sí .
*FAT:	pues venga .
*CHI:	tiene ahí pupa .
*FAT:	&=q le ha curado ya ?
*CHI:	tiene pupa ahí .
*CHI:	a(rr)iba .
*FAT:	oye .
*FAT:	pero no pongas al señor dentro del plato , Juan .
*FAT:	xxx la pupa el médico ya la ha curado . [+ NON]
*FAT:	venga .
*FAT:	ahora ya te lo puedes comer .
*FAT:	&=q a ver cómo te comes el plátano ?
*FAT:	que lo vea yo .
*CHI:	mira [x 2] .
%act:	coloca el muñeco del ojo morado cerca del plato
*FAT:	&=q está también ahí el del ojo morado ?
*CHI:	< (es)tá mirando > [/] está mirando .
*FAT:	&=q está mirando por el ojo morado ?
*CHI:	adió(s) [x 2] .
%act:	agita el muñeco en el aire
*CHI:	(has)ta+mañana .
*FAT:	&=q hasta+mañana ?
*FAT:	&=q se va ?
*FAT:	&=q se va a su casa ?
*CHI:	a ver .
*CHI:	se va a su casa .
*CHI:	se ha do(r)mido .
%act:	ha colocado el niño tumbado sobre la bandeja
*FAT:	&=q se ha dormido ? [+ ADS]
*CHI:	se ha do(r)mido en (l)a cuna .
*FAT:	&=q en la cuna ?
*CHI:	sí .
*CHI:	también [?] no . [+ NON]
*CHI:	e(s)te no .
*CHI:	ese 0 [*] ha de(s)pe(r)tado .
%err:	0 = se $MOR $LOS $PREFIX
*CHI:	ese 0 [*] ha de(s)pe(r)tado .
%err:	0 = se $MOR $LOS $PREFIX
*CHI:	< ahora a ma@x ahora a ma@x > [/] ahora le da (l)a mano .
%act:	coloca los muñecos tocándose por las manos
*CHI:	0 [*] agarra (l)a mano .
%err:	0 = le $MOR $LOS $PREFIX
*FAT:	&=q ahora le da la mano ?
*CHI:	ahora le da (l)a mano . [+ IMI]
*CHI:	0 [*] poquito sólo .
*CHI:	< a llega > [//] llega a su casa .
*FAT:	oye , Juan .
*FAT:	&=q y el plátano quién se lo come ?
*CHI:	(l)os señores .
*FAT:	no .
*FAT:	los señores , no .
*FAT:	porque los señores son de juguete .
*FAT:	te lo tienes que comer tú .
*CHI:	comer tú . [+ IMI]
*CHI:	e(s)te [/] e(s)te (l)os señores .
%act:	coge un trozo de plátano e intenta dárselo a un muñeco
*CHI:	se ha manchado .
*FAT:	claro .
*FAT:	te he dicho que no lo pongas < en el > [/] en el plato .
%act:	sigue fregando los cacharros
*FAT:	por eso se mancha .
*FAT:	venga .
*FAT:	venga .
*FAT:	a ver cómo comes el plátano , Juan .
*CHI:	0 .
%act:	come
*FAT:	así .
*CHI:	e(s)te también e(s) [*] pa(r)tido .
%err:	es = está $SYN $SUB
*FAT:	&=q ese también está partido ? [+ COR]
*FAT:	fíjate que dice “es partido” .
%add:	MOT
*FAT:	&=q te has dado cuenta , Mother ?
%add:	MOT
*CHI:	se c(a)e e(s)te .
%act:	coge un trozo que se estaba saliendo del plato y lo mete dentro
*CHI:	< es pa(r)tido ot(r)a vez > [/] es [*] pa(r)tido ot(r)a vez .
%err:	es = está $SYN $SUB
*CHI:	0 [*] pa(r)te ot(r)a vez .
%err:	0 = se $MOR $LOS $PREFIX
*FAT:	&=q lo has partido otra vez ?
*CHI:	&=q a ver qué tengo 0 [*] (l)a boca ?
%err:	0 = en $SYN $LOS
%act:	se ha metido un trozo de plátano y se toca los labios y la lengua
*CHI:	&=q tengo pupa ?
*CHI:	tengo pupa 0 [*] (l)a boca .
%err:	0 = en $SYN $LOS
*FAT:	&=q tienes pupa en la boca , Juan ?
*FAT:	&=q sí ?
*FAT:	cachi+en+la+mar .
*CHI:	cachi+en+la+mar . [+ IMI]
*FAT:	pero bueno .
*CHI:	pero meno [: bueno] . [+ IMI]
*FAT:	&=e pero hombre !
*CHI:	&=e pero hom(br)e ! [+ IMI]
*FAT:	&=q tiene el niño pupa en la boca ?
*FAT:	oye .
*FAT:	come el plátano .
@End
