# Supplementary material for: Comparing Different Models of the Development of Verb Inflection in Early Child Spanish
Source: PLoS One. 2015 Mar 11;10(3):e0119613. doi: 10.1371/journal.pone.0119613 (PMC4356619; doi:10.1371/journal.pone.0119613)
Supplement: S1 File — (ZIP) [file pone.0119613.s001.zip › 20104.cha]

@UTF8
@PID:	11312/c-00031770-1
@Begin
@Languages:	spa , eng
@Participants:	CHI Juan Target_Child , FAT Padre Father , MOT Madre Mother
@ID:	spa , eng|OreaPine|CHI|2;1.04|male|||Target_Child|||
@ID:	spa , eng|OreaPine|FAT|||||Father|||
@ID:	spa , eng|OreaPine|MOT|||||Mother|||
@Transcriber:	Javier , University of Nottingham
@Date:	09-SEP-2001
@Location:	Madrid
@Situation:	1 MOT y FAT toman el cafe en la cocina charlando con Juan mientras él juega con los muñecos "clics" en la sillita de comer
@Situation:	1
@Time Start:	17:45
@Warning:	intervals of noise because camera is on top of the fridge
*MOT:	claro , cariño .
*FAT:	&=q de qué se va a encargar el Avi ?
*FAT:	&=q de qué ?
*MOT:	&=q qué va a hacer el Avi , cariño ?
*CHI:	t(r)abajar .
%err:	$VALIDROOT
*FAT:	&=q va a trabajar ?
*MOT:	&=q pero qué me has dicho que te iba a hacer el Avi ?
*MOT:	&=q te iba a comprar qué ?
*CHI:	ot(r)o avión .
*MOT:	&=q otro avión te ha ido a comprar el Avi ?
*CHI:	sí .
*FAT:	&=q qué pasa ?
*FAT:	&=q que es que has estado volando aviones hoy o qué ?
*CHI:	sí .
*FAT:	venga , Juan .
*FAT:	vete a la silla que vamos a merendar .
*MOT:	&=q sí ?
*MOT:	venga .
*MOT:	vamos a la silla .
*MOT:	&=q vale ?
*CHI:	&=e no [x 3] !
%par:	lloriquea
*MOT:	oye .
*MOT:	escúcha me .
*MOT:	Juan [x 5] .
*MOT:	&=q qué pasa ?
*CHI:	&=e no !
*MOT:	vamos a tomar un zumo .
*MOT:	&=q vale ?
*FAT:	&=q no quieres zumo ?
*CHI:	&=e no !
*MOT:	&=e sí !
*CHI:	no .
*MOT:	pero hombre .
*MOT:	hay que comer un poquito .
*FAT:	claro .
*FAT:	si comes bien a lo mejor luego hay una sorpresita .
*MOT:	mira .
*MOT:	uy@i .
*MOT:	que a lo mejor hay sorpresa .
*MOT:	uy@i .
*CHI:	&=e no !
*MOT:	&=q no quieres sorpresa ?
*CHI:	no: .
*MOT:	a lo mejor hay una sorpresa .
%act:	coloca la bandejita de la silla de comer
*FAT:	tengo que echar aceite a eso .
*MOT:	sí .
*CHI:	so(r)p(r)esa grande .
*FAT:	&=q grande quieres que sea la sorpresa ?
*MOT:	&=q una sorpresa grande ?
*CHI:	sí .
*MOT:	&=q o dulce ?
*CHI:	grande .
*MOT:	&=q grande ?
*MOT:	vale .
*FAT:	bueno .
*FAT:	pues ya lo pensamos .
*CHI:	dulce no .
*MOT:	&=q dulce no ?
*CHI:	< grande sí > [/] grande sí .
*MOT:	tengo que ir a por una cuchara .
*FAT:	&=q grande sí ?
*CHI:	0 [*] quie(r)o grande .
%err:	0 = la $MOR $LOS $PREFIX
*MOT:	una sorpresa grande .
*MOT:	oye , Juan .
*MOT:	&=q dónde estuviste ayer ?
*CHI:	0 [*] (l)a feria .
*MOT:	&=q estuviste en la feria ?
*MOT:	&=q y qué viste en la feria ?
*CHI:	xxx .
*CHI:	xxx .
*CHI:	(l)as luces así de grandes .
%par:	separa los brazos
*MOT:	&=q luces grandes había en la feria ?
*FAT:	sí .
*CHI:	luces xxx . [+ NON]
*MOT:	&=q y montaste en algún sitio o qué ?
*CHI:	en el t(r)en .
*MOT:	&=q en el tren ?
*FAT:	&=q montaste en el tren ?
*CHI:	en [/] en el coche pamén [: también] .
*MOT:	&=q en un coche también ?
*FAT:	&=q en un coche también ?
*MOT:	hala@i .
*FAT:	&=q y con quién montaste ?
*CHI:	con Raquel .
*FAT:	&=q con Raquel montaste ?
*FAT:	&=q sí ?
*CHI:	con Lucía no .
*FAT:	&=q con Lucía no ?
%par:	riéndose
*MOT:	&=q Lucía no fue ?
*FAT:	no .
*FAT:	Lucía estaba con sus papás .
*CHI:	sí .
*FAT:	oye .
*FAT:	< y también fuiste a dar de comer > [//] &=q a quién fuiste a dar de comer ?
*CHI:	a [/] a g(r)ande .
*MOT:	pero que le echábais gusanitos .
%exp:	gusanitos = cheese flavour snacks
*MOT:	&=q a quién ?
*FAT:	&=q < a quién > [/] a quién le echabas gusanitos ayer ?
*FAT:	a los +...
*CHI:	&=q qué ?
*FAT:	a los pá@x +...
*CHI:	++ tos@x .
*FAT:	a los patos .
*FAT:	&=q te acuerdas que había patos grandes , patos pequeños ?
*FAT:	&=q te acuerdas ?
*MOT:	&=q sí ?
*MOT:	&=q había patos grandes y patos pequeños ?
*CHI:	hacen cua@o [x 2] .
*FAT:	&=q hacían cua@o [x 2] , sí ?
*MOT:	cua@o [x 3] .
*FAT:	oye .
*FAT:	&=q y además del tren y del coche dónde montaste también ayer ?
*CHI:	0 [*] (l)a feria .
%err:	0 = en $SYN $LOS
*FAT:	sí , en la feria .
*FAT:	< pero con Raquel > [//] te montaste en un sitio que a Raquel le gustaba mucho .
*MOT:	&=q te acuerdas ?
*MOT:	donde sa@x [//] dábais botes .
*FAT:	era una colchoneta gigante que estábais todo el tiempo boin@o [x 5] .
*FAT:	&=q te acuerdas ?
*CHI:	sí .
*FAT:	&=q y qué más hacíais ?
*FAT:	voy a bajar los muñequitos .
*MOT:	&=q qué más hacíais allí en la feria ?
*MOT:	a ver .
*MOT:	&=q qué más vistes ?
%exp:	vistes = vistge ; dialect version for PFC 2s (common in Madrid and other countries)
*CHI:	barcos .
*MOT:	&=q cómo ?
*CHI:	barcos .
*MOT:	&=q barcos ?
*MOT:	ah@i .
*MOT:	también montásteis en un barco &=q no ?
*CHI:	sí .
*MOT:	&=q sí ?
*MOT:	&=q en un barco ?
*MOT:	había barquitos veleros .
*MOT:	pero en ese no pudísteis montar &=q verdad ?
*MOT:	&=q por qué ?
*CHI:	no .
*MOT:	&=q no ?
*MOT:	porque estaba +//.
*CHI:	xxx .
*CHI:	ta@x [/] montaba Juan .
*MOT:	&=q ha montado Juan ?
*MOT:	montastes en uno que tenía una cabeza de cisne .
%exp:	montastes = montaste ; dialect version of PFC
*MOT:	&=q a que sí ?
*CHI:	mm@i .
*MOT:	sí: .
*MOT:	porque los barquitos veleros estaban todos ocupados .
*CHI:	(o)cupados . [+ IMI]
*MOT:	estaban ocupados .
*CHI:	(es)taban (o)cupados . [+ IMI]
*MOT:	&=q sí ?
*CHI:	sí .
*MOT:	&=q tú vas a querer un zumo ?
*CHI:	no .
*MOT:	&=q cómo que no ?
*MOT:	&=q de piña hoy ?
*CHI:	no , so(r)p(r)esa .
*MOT:	la sorpresa después del zumo .
*CHI:	mira .
*FAT:	mira .
%act:	le deja algunso muñequitos sobre la bandeja
*CHI:	< sorpresa > [/] sorpresa , no .
%act:	golpea uno de los muñecos
*FAT:	no .
*FAT:	la sorpresa después del zumo .
*FAT:	mira .
*FAT:	esta es < la señora > [/] la mamá .
*FAT:	este es el papá .
*FAT:	El_Ojo_Morado es el vecino .
*CHI:	e(s) el vecino . [+ IMI]
*FAT:	y [/] y esta es la niña .
*FAT:	esta tan gorda que no se puede sentar .
*FAT:	ah@i , sí .
*FAT:	y esta es la otra niña que lleva la bicicleta .
*CHI:	e(s) lila .
%exp:	lila = purple
*FAT:	&=q es lila ? [+ ADS]
*CHI:	sí .
*CHI:	mira .
*CHI:	dar [/] dar [*] 0 [*] mano .
%err:	dar = da $MOR $SUB $ROOT ; 0 = la $SYN $LOS
*CHI:	0 [*] da [*] 0 [*] mano .
*FAT:	&=q se dan la mano ? [+ COR]
*CHI:	se da [*] (l)a mano .
%err:	da = dan $MOR $LOS $NFL 3s/3p
@Situation:	1 MOT y FAT toman el cafe en la cocina charlando con Juan mientras él juega con los muñecos "clics" en la sillita de comer
@Situation:	1
@Time Start:	17:45
@Warning:	intervals of noise because camera is on top of the fridge
*FAT:	&=q ah@i , sí ?
*MOT:	vaya , hombre .
*CHI:	e(s)tá de pie la niña .
%act:	baja de la biciqueta a una muñequita y la deja de pie junto a otros muñequitos
*FAT:	&=q está de pie mejor que en la bici ?
*CHI:	e(s)te es su papá .
*MOT:	están aquí .
*CHI:	< e(s)te es su papá > [/] e(s)te es su papá .
*CHI:	e(s)te es su papá .
*CHI:	e(s)te es su papá .
*CHI:	e(s)te [*] e(s) la mamá .
%err:	este = esta $MOR $SUB $AGA
*FAT:	&=q ah@i , sí ?
*MOT:	&=q el papá y la mamá de la niña ?
*CHI:	sí .
*CHI:	se da [*] (l)a mano .
%err:	da = dan $MOR $LOS $NFL 3s/3p
*CHI:	< viene un coche > [/] viene un coche .
*CHI:	viene una liciteta [: bicicleta] .
%act:	mueve la bicicleta hacia los muñecos
*CHI:	< (l)a pilla > [//] le pilla .
*CHI:	0 [*] ha [/] ha pillado .
%err:	0 = le $MOR $LOS $PREFIX
*CHI:	mira .
*FAT:	toma .
*FAT:	bebe un poquito de zumo .
%act:	le da uno de esos zumos en Tetra Brik de unos 10 cl que vienen con pajita
*CHI:	no .
*FAT:	un poquito de zumo .
*CHI:	no [x 3] .
*FAT:	sí .
*FAT:	está muy bueno .
*CHI:	no [x 2] .
*FAT:	&=q no ?
*FAT:	&=q por qué ?
*CHI:	no quiero .
*MOT:	< déja le un poquito > [/] déja le un poquito .
%add:	FAT
*FAT:	&=q sí ?
*MOT:	dentro de diez minutos te lo tomas .
*MOT:	&=q vale ?
*CHI:	sí .
*CHI:	mira [x 3] .
*CHI:	fu@o .
%act:	hace como si la bicicleta se cayera de la bandeja de la siillita de comer , pero la sujeta en la mano
*CHI:	no e(s)tá .
*CHI:	xxx .
*CHI:	muy a(s)queroso .
*CHI:	xxx .
*CHI:	no [/] no tiene zapatillas .
*FAT:	&=q no tiene zapatillas ? [+ ADS]
*CHI:	no .
*FAT:	pues a lo mejor le gusta ir descalza .
*CHI:	e(s)tá de(s)calza .
*FAT:	como Juan cuando se levanta de la cama .
*FAT:	que va descalzo .
*CHI:	va de(s)ca(l)zo . [+ IMI]
*CHI:	mira .
*CHI:	va de(s)ca(l)zo . [+ IMI]
*CHI:	mira [x 2] qué barriga .
*MOT:	qué barriga tiene .
*CHI:	mira qué barriga .
*CHI:	&=e tiene tetas !
*CHI:	este [*] tiene tetas .
%err:	este = esta $MOR $SUB $AGA
*MOT:	claro .
*FAT:	&=q y por qué ?
*MOT:	&=q por qué tiene tetas , Juan ?
*CHI:	0 [*] sé yo .
%err:	0 = no $SYN $LOS
*MOT:	no sabe él .
*MOT:	porque es una señora &=q verdad ?
*CHI:	< tiene manos > [/] tiene manos grandes .
*CHI:	mira [x 2] .
*CHI:	mira Ojo_Morado .
*CHI:	que se 0 [*] montado [x 3] 0 [*] 0 [*] bicicleta .
%err:	0 = ha $SYN $LOS $AUXH ; 0 = en $SYN $LOS ; 0 = la $SYN $LOS
*CHI:	e(s)te es [*] de pies .
%err:	es = está $SYN $SUB
*CHI:	e(s)tos [?] de pies . [+ NON]
%err:	es = está $SYN $SUB
*CHI:	e@x [/] estos chiquititos xxx así . [+ NON]
*CHI:	xxx así . [+ NON]
*CHI:	&=e mira !
%act:	ha colocado tres muñequitos d epie sobre la bandeja
*CHI:	&=e bien !
%act:	aplaude
*CHI:	mira [x 2] .
%act:	sigue jugando en silencio
*CHI:	&=e oh@i !
*CHI:	se ha roto .
*CHI:	se ha roto .
*CHI:	mira .
*CHI:	< a caballo > [/] a caballo .
*CHI:	mira [x 3] .
*FAT:	ay@i .
*FAT:	lo lleva +//.
*CHI:	mira 0 [*] que lleva .
%err:	0 = lo $SYN $LOS
*CHI:	&=e mira [x 2] .
*MOT:	&=e hala@i !
*MOT:	&=e los dos !
*CHI:	&=e los dos ! [+ IMI]
*CHI:	mira [x 2] 0 [*] 0 [*] hecho , Papá .
%err:	0 = lo que $SYN $LOS ; 0 = he $SYN $LOS $AUXH
*CHI:	mira .
*MOT:	mira qué he hecho , Papá . [+ COR]
*CHI:	0 .
%act:	ha colocado dos muñecos encima de la bicicleta y ahora está intentando colocar otro muñeco encima de los otros dos
*MOT:	ay@i [x 3] .
*MOT:	pero que va a hacer malabarismos .
*MOT:	ah@i .
*CHI:	0 .
%act:	se le cae un muñeco
*FAT:	&=e casi !
@Situation:	1 MOT y FAT toman el cafe en la cocina charlando con Juan mientras él juega con los muñecos "clics" en la sillita de comer
@Situation:	1
@Time Start:	17:45
*CHI:	0 .
%act:	vuelve a intentarlo en silencio
*MOT:	&=q qué hace ahora Juan ?
*CHI:	mira .
%act:	coloca dos muñecos juntos , uno detrás del otro
*CHI:	&=q 0 [*] pone Papá ?
%err:	0 = lo $MOR $LOS $PREFIX
%act:	le ofrece un muñeco a FAT para que lo coloque encima de los otros dos
*CHI:	e(s)tá lejo(s) .
*FAT:	&=q lo pongo , Papá ?
*FAT:	&=q qué hace Papá ?
*CHI:	pone [*] lo ahí .
%err:	pone = pon $MOR $ADD $REG
*FAT:	quieto [x 3] .
%act:	intenta colocar un muñeco de pie encima de otros dos
*MOT:	quieto [x 3] .
*MOT:	que no se puede poner .
*CHI:	puede poner . [+ IMI]
*MOT:	creo que no se tiene .
*CHI:	no se tiene . [+ IMI]
*CHI:	no se tiene .
*CHI:	< es el lila > [/] es el lila .
*FAT:	mira .
%act:	ha conseguido sentar un muñeco encima de otros dos
*FAT:	mira , Juan .
*CHI:	e(s)tá su papá ahí .
*CHI:	e(s)tá a(l)to .
*FAT:	&=q está alto ? [+ ADS]
*CHI:	e(s)te señor se llama su papá .
*FAT:	&=q se llama su papá ? [+ ADS]
*CHI:	< se llama > [//] e(s)te señor se llama su Papá !
%act:	da gopes con otro muñeco sobre la bandeja y se cae el muñeco que acaba de colocar FAT sobre los otros dos
*CHI:	< &=q qué paza [: pasa] ahí > [/] &=q qué e(s) no [: lo] que paza [: pasa] ahí ?
*CHI:	&=q qué es no [: lo] que paza [: pasa] ahí ?
*FAT:	&=q qué hay ahí ?
*MOT:	&=q copazo ?
*CHI:	&=q qué 0 [*] paza [: pasa] a la señora ?
%err:	0 = le $MOR $LOS $PREFIX
*CHI:	xxx .
*CHI:	&=q qué [/] qué 0 [*] pasa a las señoras ?
%err:	0 = les $MOR $LOS $PREFIX
*CHI:	&=e ya !
%par:	muy contento
*CHI:	&=e ya !
%par:	muy contento
*CHI:	tati@o [x 3] .
*CHI:	mira .
*CHI:	ahora xxx . [+ NON]
%act:	sigue colocando los muñecos unos junto a otros
*FAT:	&=q qué hace ahora ?
*CHI:	mira .
*CHI:	(l)a maraca [?] . [+ NON]
%act:	coge un niño y lo agita
%exp:	maraca = musical instrument , not very common word in normal speech
*MOT:	&=q e(s) la maraca ?
*FAT:	&=q es una maraca ?
*CHI:	0 .
%act:	golpea a otro muñeco al agitar la mano
*FAT:	ay@i .
*FAT:	pero hombre , Juan .
*FAT:	que lo rompes .
*FAT:	que lo escacharras como la furgoneta .
*CHI:	mira [x 6] .
*CHI:	ese [/] ese e(s)tá dormido .
*CHI:	con zapatilla(s) no .
%err:	zapatila = zapatillos $MOR $LOS $AGA
*FAT:	&=q no ?
*FAT:	con zapatillas no se duerme .
*MOT:	&=q no se duerme con zapatillas ?
*CHI:	no .
*MOT:	ah@i .
*MOT:	&=q qué se hace con las zapatillas ?
*CHI:	hay que secar [: sacar] las ?
*FAT:	&=q hay que sacar las ? [+ ADS]
*MOT:	&=q hay que sacar las ?
*FAT:	mira a ver .
*FAT:	a lo mejor la única que está dormida de verdad es ella que no tiene zapatillas .
*FAT:	y los otros están domridos < de me@x > [//] de broma .
*CHI:	broma . [+ IMI]
*CHI:	no llora .
*CHI:	no [x 2] .
*FAT:	no .
*FAT:	para dormir no se llora .
*MOT:	&=q tu sí ?
*MOT:	&=q lloras para dormir ?
*CHI:	no .
*FAT:	no .
*FAT:	Juan tampoco .
*CHI:	Papá no .
*FAT:	Papá tampoco .
*MOT:	Papá tampoco .
*FAT:	Papá no le da tiempo ni a llorar ni a reir .
*FAT:	Juan .
*FAT:	tú cuando duermes roncas como un carretero .
*MOT:	0 .
%par:	se ríe
*FAT:	estamos todos asustados en casa .
*MOT:	haces así .
*FAT:	0 .
%par:	imita el ronquido
*CHI:	sólo juego .
*MOT:	juega .
*MOT:	no ronca .
*MOT:	juega sólo .
*FAT:	ahora juega , sí .
*CHI:	mira .
*CHI:	ahora [x 2] le da (l)a mano .
*FAT:	&=q le da la mano ?
*CHI:	no .
*CHI:	para [x 2] [/] +//.
*FAT:	&=q por qué le da la mano ?
*CHI:	para ti .
*FAT:	&=q por qué le da la mano , Juan ?
*CHI:	< se ha > [/] se ha xxx . [+ NON]
*CHI:	de [/] de pie así .
*CHI:	mira .
*CHI:	foto .
%act:	mira hacia la cámara
*CHI:	adiós , Javier .
%act:	mueve la mano con un muñezo en ella
*FAT:	adiós , Javier .
%par:	se ríe
@Situation:	1 MOT y FAT toman el cafe en la cocina charlando con Juan mientras él juega con los muñecos "clics" en la sillita de comer
@Situation:	1
@Time Start:	17:45
*FAT:	no .
*FAT:	todavía no .
*FAT:	oye .
*FAT:	&=q y por qué le da la mano ?
*CHI:	oye . [+ IMI]
*CHI:	e(s)tá de pie así .
%act:	separa los brazos como el muñeco
*CHI:	hacía vuela [*] .
%err:	vuela = volaba $MOR $SUB $NFL 3s/IPF3s
%act:	gita los brazos como si volara
*FAT:	hacía vuela [x 4] . [+ ADS]
*FAT:	&=q y salía volando ?
*CHI:	sí .
*FAT:	&=q a ver cómo vuela ?
*CHI:	0 .
%act:	levanta el muñeco
*FAT:	mm@i .
*FAT:	pero bueno .
*MOT:	está volando el señor .
*CHI:	e(s)tá volando el señor . [+ IMI]
*MOT:	el de las barbas .
*CHI:	asol@x [//] solo 0 [*] una mano .
%err:	0 = con $SYN $LOS
*FAT:	&=q le [/] le da la mano ?
*FAT:	&=q qué pasa ?
*FAT:	&=q que son novios ?
*CHI:	mira [x 2] .
*FAT:	&=q eh@i ?
*CHI:	se ha casado el novio .
*MOT:	se han casado los novios .
%par:	riéndose
*FAT:	&=q se han casado los novios ?
*FAT:	este niño .
*CHI:	mira .
*CHI:	se han casado los novios . [+ IMI]
*CHI:	mira .
*CHI:	los novios son [*] dormidos .
%err:	son = están $SYN $SUB
%act:	coloca los muñecos tumbados
*CHI:	&=e con zapatilla no !
*FAT:	están tontos &=q eh@i ?
*CHI:	(es)tán tontos . [+ IMI]
*CHI:	mira [x 5] .
*CHI:	hace ruido no [*] .
%err:	VOA = AVO $SYN $SUB
*FAT:	no hace ruido , no . [+ COR]
*CHI:	no hace [*] ruido 0 [*] señoras .
%err:	hace = hacen $MOR $LOS $NFL 3s/3p:NP ; 0 = las $SYN $LOS
*CHI:	mira .
*CHI:	un puente .
%act:	coloca los dos muñecos coon los brazos estirados pero tocándose por las manos
*MOT:	un puente hacen .
*MOT:	como el que hacen Papá y Mamá para que pase Juan .
*MOT:	&=q a que sí ?
*CHI:	sí .
*CHI:	mira .
*CHI:	(l)a bici rojo [//] morado [*] .
%err:	morado = morada $MOR $SUB $AGA
*CHI:	mira [x 2] .
*CHI:	< no cabe no > [/] no cabe .
*CHI:	no cabe , no .
*FAT:	&=q no cabe ? [+ ADS]
*MOT:	&=q y los niños ?
*MOT:	los niños sí .
*MOT:	&=q no ?
*MOT:	no cabe tampoco .
*FAT:	hombre .
*FAT:	si se agachan un poquito .
*CHI:	no cabe tampoco . [+ IMI]
*CHI:	tampoco .
*MOT:	a lo mejor sentados caben , Juan .
*MOT:	mira a ver si caben sentados .
*CHI:	sentados sí .
*MOT:	muy bien .
*MOT:	sí que caben sentados .
*CHI:	sí caben sentados . [+ IMI]
*CHI:	mira [x 2] .
*CHI:	mira xxx . [+ NON]
*CHI:	mira .
*CHI:	mira [/] mira aquí .
%act:	coge la muñeca con forma de niña en el aire
*FAT:	&=q vuela ?
*CHI:	mira [x 2] .
*CHI:	hace un chico grande .
*CHI:	para ir a hacer caca .
*CHI:	para ir a hacer pis .
*FAT:	&=q sí ?
%par:	riéndose
*CHI:	< en el váte(r) > [/] en el váte(r) .
*FAT:	&=q en el váter hace pis ?
*FAT:	claro [x 2] .
*FAT:	no se hace pis fuera .
*FAT:	se hace pis en el váter .
*FAT:	&=q cómo dice antes de hacer pis el niño ?
*FAT:	&=q cómo dice ?
*FAT:	&=q cómo dice ?
*CHI:	pis [/] pis , Papá .
*FAT:	+" pis Papá y se va corriendo con Papá a hacer pis .
*CHI:	mira .
*CHI:	e(s)te es su papá .
*FAT:	&=q es su papá ?
*CHI:	ese [*] es (l)a mamá .
%err:	ese = esa $MOR $SUB $AGA
*CHI:	e(s)te e(s)tá xxx . [+ NON]
*CHI:	un sofá .
*CHI:	< ahora cojo > [/] ahora cojo +//.
*FAT:	&=q un sofá ?
*CHI:	un sofá .
*CHI:	un sofá e(s) [*] dormir [*] .
%err:	es = está $SYN $SUB ; dormir = dormido $MOR $SUB $ROOT
*CHI:	mira [x 2] .
*CHI:	mira .
*CHI:	se 0 [*] dormido .
%err:	0 = ha $SYN $LOS $AUXH
*FAT:	&=q en el sofá ?
*CHI:	en el sofá . [+ IMI]
*CHI:	mira [x 2] .
*CHI:	< e(s)ta es su mamá > [/] e(s)ta [*] es [*] su mamá y papá .
%err:	esta = estos $MOR $SUB $AGA ; es = son $MOR $SUB $NFL 3s/3p:NPyNP
*CHI:	mira [x 2] .
*CHI:	mira [x 3] .
*CHI:	se ha [*] do(r)mido todos .
%err:	ha = han $MOR $LOS $NFL PREX3s/PREX3p:NP
*CHI:	Ojo_Morado ahí .
%act:	lo coloca
*CHI:	0 [*] papá .
%err:	0 = el $SYN $LOS
%act:	coloca otro muleco
*CHI:	se ha roto .
*FAT:	&=q se ha roto ? [+ ADS]
@Situation:	1 MOT y FAT toman el cafe en la cocina charlando con Juan mientras él juega con los muñecos "clics" en la sillita de comer ; (2) FAT le da de merendar a Juan
@Situation:	1
@Time Start:	17:45
*CHI:	mira .
*CHI:	se ha roto ahí .
*CHI:	se ha roto .
*CHI:	se ha roto , Papá .
*FAT:	&=q se ha roto ?
*CHI:	se ha roto , Mamá .
%act:	le da la bicileta de los muñecos a FAT
*FAT:	trae que lo arreglo .
*MOT:	&=q se ha roto ? [+ ADS]
*CHI:	xxx .
*MOT:	ah@i , pero sólo se ha desenganchado pero ya se arregla .
*MOT:	mira .
*CHI:	se ha (des)enganchado . [+ IMI]
*FAT:	no está roto .
*MOT:	no está roto .
*FAT:	noda .
*FAT:	se había desarmado un poquito .
*FAT:	y ya está armada .
@Situation:	2
*CHI:	xxx que dormir . [+ NON]
*CHI:	mira .
*FAT:	toma .
*FAT:	ahora un poquito de zumo .
*FAT:	&=q vale ?
*CHI:	no .
*FAT:	un poquito porque está muy fresquito .
*CHI:	no .
*FAT:	mira .
*FAT:	ya verás .
*CHI:	no [x 6] .
*FAT:	venga .
*FAT:	un poquitín .
*FAT:	ya verás .
*CHI:	no quiero .
*FAT:	con pajita .
*FAT:	eh@o , oye .
*FAT:	hay que merendar &=q eh@i ?
*FAT:	claro .
*FAT:	sí .
*FAT:	que si no luego no podemos salir .
*FAT:	&=q sabes lo que vamos a hacer en el patio hoy ?
*CHI:	&=q qué ?
*FAT:	vamos a cortar las uvas .
*FAT:	&=q me vas a ayudar ?
*FAT:	&=q sí ?
*FAT:	pues entonces hay que merendar primero .
*FAT:	&=q vale ?
*FAT:	venga .
*FAT:	un poquito de zumo .
*CHI:	no .
*FAT:	< Juan Apellido > [/] Juan Apellido .
*FAT:	venga .
*CHI:	0 .
%act:	empuja hacia atrás el zumo que le está acercando FAT
*FAT:	Juan .
*FAT:	mira .
*FAT:	me voy a enfadar &=q eh@i ?
*FAT:	he dicho que hay que merendar primero .
*FAT:	no hagas que me enfade &=q eh@i ?
*CHI:	0 .
%act:	vuelve a hacer lo mismo
%com:	hay un corte
*CHI:	e(s)tá f(r)ío .
%act:	está bebiendo el zumo
*FAT:	&=q está frío ?
*CHI:	sí .
%act:	sopla
*FAT:	&=q soplamos a ver si se calienta ?
%act:	lo coge y lo sopla un poco
*FAT:	qué bien huele &=q eh@i ?
*CHI:	sitirira@x [//] < sin tira(r) zumo > [/] sin tirar zumo .
*FAT:	sin tirar zumo . [+ ADS]
*FAT:	claro .
*FAT:	no se tira .
*FAT:	se bebe pero no se tira .
*FAT:	venga .
*FAT:	bebe bien unos buenos tragotones .
*FAT:	se acaba enseguida el zumo .
*FAT:	a que está fresquito .
*FAT:	&=q sí ?
*FAT:	con el calor que hace muy bien .
*FAT:	mm@i .
%par:	suspira
*CHI:	mira .
*CHI:	< ahí pasa pasa (z)umo ahí pa@x > [/] pasa zumo ahí .
*CHI:	xxx ahí .
*CHI:	hace redondos .
%act:	mueve el dedo haciendo círculos sobre la bandeja de la sillita de comer
*FAT:	&=q hace redondos ? [+ ADS]
*CHI:	xxx .
*FAT:	venga .
*FAT:	sorbe , Juan .
*CHI:	0 .
%act:	sobre por la pajita y señala con la mano hacia un lado para que FAT mire hacia allí
*FAT:	&=q quieres que lo pongamos en un vasito ?
*CHI:	mm@i .
%par:	afirma
*FAT:	&=q sí .
*CHI:	mm@i .
%par:	afirma
*FAT:	espera [x 2] .
*CHI:	yo 0 [*] pongo 0 [*] 0 [*] vasito .
%err:	0 = lo $MOR $LOS $PREFIX ; 0 = en $SYN $LOS ; 0 = el or un $SYN $LOS
*FAT:	&=q tú lo quieres poner en un vasito ?
*FAT:	es que tú eres muy pequeño , Juan .
*CHI:	yo .
*FAT:	mira .
*FAT:	lo va a hacer Papá .
%act:	deja un vaso sobre la bandeja
*CHI:	&=e yo [x 3] !
*FAT:	&=q tú ?
*FAT:	bueno .
*FAT:	pues espérate .
*FAT:	vamos a poner primero el babero .
*FAT:	vamos a ver .
*CHI:	yo .
*FAT:	los dos juntos .
*FAT:	&=q vale ?
*FAT:	&=q sí [x 2] ?
*CHI:	sí .
*FAT:	venga .
*FAT:	coge así .
*FAT:	&=q qué ha pasado ?
*FAT:	espera ?
*CHI:	qué ha pasado . [+ IMI]
*FAT:	&=q qué ha pasado ?
*FAT:	ah@i .
*FAT:	espera .
%act:	intenta vaciar todo el zumo en el vaso
*CHI:	yo .
*FAT:	espera .
*FAT:	es que no sale , Juan .
*FAT:	&=q no ves que +//?
%com:	se cae algo de zumo en la mesa
*CHI:	no sale . [+ IMI]
*FAT:	bueno .
*FAT:	vaya porquería .
%act:	hace sonar el Tetra Brik al sacarle las últimas gotas de zumo
*CHI:	0 .
%par:	se ríe
*FAT:	venga .
*FAT:	&=q con la pajita te lo tomas o te lo bebes ?
*CHI:	te [*] (l)o bebo .
%err:	te = me $MOR $SUB $PREFIX
*FAT:	venga , pues .
*CHI:	hay (es)puma .
*FAT:	&=q hay espuma ?
*FAT:	mm@i .
%par:	como si le gustara
*CHI:	ha [*] cogido e(s)puma .
%err:	ha = he $MOR $SUB $NFL PREX3s/PREX1s
*FAT:	&=q has cogido espuma ? [+ COR]
*CHI:	sí .
*FAT:	< es pera que lo voy a > [//] &=q está rica la espuma ?
*CHI:	sí .
%par:	mueve la cabeza .
*FAT:	&=q sí ?
*FAT:	&=q es como la del mar ?
*FAT:	&=q o no ?
*CHI:	sí .
@Situation:	1 MOT y FAT toman el cafe en la cocina charlando con Juan mientras él juega con los muñecos "clics" en la sillita de comer ; (2) FAT le da de merendar a Juan
@Situation:	1
@Time Start:	17:45
*FAT:	< &=q te acuerdas en el mar > [//] +//?
*CHI:	zumo [x 4] .
*FAT:	zumo , sí .
*FAT:	&=q te acuerdas en el mar que pescábamos espuma , eh@i ?
%com:	hay un corte
*CHI:	0 .
%par:	respira fuerte y rápido para escuchar el sonido de la respiración
*CHI:	mira .
*CHI:	&=q 0 [*] miras ?
%err:	0 = me $MOR $LOS $PREFIX
*CHI:	&=q 0 [*] miras ?
%err:	0 = me $MOR $LOS $PREFIX
*FAT:	a ver , sí .
*FAT:	te miro .
*FAT:	&=q qué haces con la nariz ?
*FAT:	&=q qué haces ?
*FAT:	&=q soplas por la nariz ?
*FAT:	&=q sí ?
*FAT:	venga .
*FAT:	bebe el zumo .
*CHI:	a@x [/] ahora así .
%act:	sigue respitando fuerte y rápido por la nariz
*CHI:	&=e mira !
%act:	mueve las manos y la cabeza
*FAT:	&=q qué haces ?
*CHI:	e(s)tá secado [*] .
%err:	secado = seco $MOR $SUB $AGA
%act:	agarra un muñeco
*FAT:	no .
*FAT:	< no están secados > [//] no están secos . [+ COR]
*FAT:	no .
*CHI:	no e(s)tán secos . [+ IMI]
*CHI:	e(s)tán limpios .
*FAT:	están limpios . [+ ADS]
*FAT:	estaban sucios .
*CHI:	e(s)taban sucios . [+ IMI]
*CHI:	e(s)taban sucios .
*FAT:	&=q y tú sabes por qué estaban sucios ?
*CHI:	sí .
*FAT:	&=q por qué ?
*CHI:	s(e) han mojado 0 [*] zumo .
%err:	0 = de $SYN $LOS
*FAT:	claro .
*FAT:	has tirado el zumo .
*FAT:	se ha caído encima de todos .
*FAT:	venga .
*FAT:	bébe te el zumo .
*CHI:	e(s)tá limpio .
*FAT:	ahora sí .
*FAT:	venga .
*FAT:	bébe te el zumo .
*FAT:	se va a poner Javier muy triste &=q eh@i ?
*CHI:	&=q sí ?
*FAT:	porque no bebes el zumo .
*CHI:	0 .
%act:	bebe mirando a la cámara
*CHI:	mira .
%act:	sigue bebiendo y hace ruido con los labios
*FAT:	no .
*FAT:	no hagas guarrerías .
*FAT:	oye .
*FAT:	que luego vamos a salir al patio a coger uvas .
*FAT:	que están todas las uvas de la parra preparadas .
*FAT:	y las peras del peral también están preparadas .
*CHI:	bien [x 2] .
%act:	da palmadas y golpea ligeramente el zumo
*FAT:	cuidado con el zumo .
*CHI:	0 .
%par:	se ríe
*FAT:	no .
*FAT:	no me hace gracia .
*FAT:	cuidado con el zumo .
*FAT:	no .
*MOT:	0 .
%act:	entra en la cocina
*CHI:	< el zumo > [//] .
*FAT:	ha tirado todo el zumo .
%add:	MOT
*CHI:	el zumo , Mamá .
*MOT:	&=q has tirado el zumo ?
*CHI:	sí .
*MOT:	&=q y eso ?
*CHI:	más zumo .
%act:	señala el vaso de zumo
*CHI:	mira .
%act:	señala la bandeja de la sillita de comer
*FAT:	vamos , Juan .
*FAT:	venga .
*FAT:	termína te el zumo , anda .
*CHI:	&=q el zumo ? [+ IMI]
*FAT:	ten cuidado .
*FAT:	venga .
*FAT:	que hay que beber el zumo para hacer se muy grande .
*CHI:	poquito sólo .
*FAT:	claro .
*FAT:	ya mira qué poco falta .
*CHI:	no quiero más .
%act:	deja el vaso sobre la bandeja
*FAT:	&=q no quieres más ?
*CHI:	no .
*FAT:	pues mira .
%act:	señala el zumo
*FAT:	< hay que > [/] hay que beber un poquito más .
*FAT:	&=q vale ?
*FAT:	&=q ahora un yogur ?
*CHI:	sí .
*CHI:	&=e no !
*FAT:	y luego un poquito de chocolate .
*FAT:	&=q no vas a querer un poquito de chocolate ?
*CHI:	redondo .
*FAT:	&=q redonda ?
*FAT:	&=q sí ?
*CHI:	sí .
*FAT:	bueno .
*FAT:	yogur y chocolate .
*FAT:	&=q vale ?
*CHI:	sí .
*FAT:	entonces venga .
*FAT:	bebe un poquito más de zumo que voy a por el yogur .
*CHI:	quiero [/] quiero yo [*] cocholate [: chocolate] .
%err:	VSO = SVO $SYN $SUB
*CHI:	quiero cocholate [: chocolate] .
*CHI:	un t(r)ocito .
*FAT:	un trocito de chocolate , sí .
*CHI:	0 [*] t(r)ocito de chocolate . [+ IMI]
%err:	0 = un $SYN $SUB
*CHI:	< me parece > [/] me parece .
*FAT:	&=q qué te parece ?
*FAT:	pero primero el yogur &=q eh@i ?
*CHI:	no quiero .
%par:	mueve la ceba ; no
%act:	mientras se come una cucharda
*FAT:	&=q no quieres chocolate ?
%act:	mientras le da el yogur
*CHI:	no .
*FAT:	&=q no quieres chocolate ?
%par:	extrañado
*CHI:	cocholate [: chocolate] . [+ IMI]
*FAT:	chocolate sí .
*FAT:	&=q no ?
*CHI:	chocolate con pan .
*FAT:	&=q con pan ?
@Situation:	1 MOT y FAT toman el cafe en la cocina charlando con Juan mientras él juega con los muñecos "clics" en la sillita de comer ; (2) FAT le da de merendar a Juan
@Situation:	1
@Time Start:	17:45
*FAT:	mm@i .
%par:	como si le gustara
*FAT:	&=e qué rico !
%act:	dándole el yogur a Juan
*FAT:	claro .
*FAT:	&=q pero primero qué ?
*CHI:	yogu(r) .
%par:	con la boca llena
*FAT:	sí .
*FAT:	eso .
*FAT:	no hagas guarrerías .
*CHI:	no quiero .
%par:	mueve la cabeza ; no
*FAT:	&=q qué es lo que no quieres ?
*FAT:	&=q chocolate no quieres ?
%par:	sorprendido
*CHI:	no .
*CHI:	chocolate sí .
*FAT:	ah@i , chocolate sí .
%act:	le sigue dando yogur
*FAT:	oye .
*FAT:	y ayer en la feria montaste en un tren &=q eh@i ?
*FAT:	&=q sí , verdad ?
*CHI:	quie(r)o montar ot(r)a vez .
*FAT:	&=q quieres montar otra vez ?
*FAT:	sí .
*FAT:	&=q quieres que vayamos otro día ?
*CHI:	sí .
*FAT:	&=q sí ?
*CHI:	se va Juan .
*CHI:	< se va > [/] se va 0 [*] Raquel 0 [*] Lucía .
%err:	0 = con $SYN $LOS ; 0 = y $SYN $LOS
*FAT:	Raquel , Lucía y Juan .
*FAT:	&=q los tres juntos ?
*FAT:	&=q sí ?
*FAT:	malo .
*FAT:	irán ellos dos .
*CHI:	&=e a correr !
*FAT:	&=q al cole ?
*CHI:	no .
*CHI:	a correr .
*FAT:	ah@i , a correr . [+ ADS]
*FAT:	&=q juntos a correr ?
*CHI:	mm@i .
%par:	señala hacia un lado
*FAT:	&=q qué hay ahí ?
*CHI:	xxx .
*FAT:	mira .
*FAT:	&=q quieres ver a Juan ?
%act:	se levanta y despliega la pantallita de la cámara para que Juan pueda verse mientras come
*CHI:	sí .
*CHI:	ver a Juan . [+ IMI]
*CHI:	xxx .
%par:	contento
*FAT:	&=q está Juan ahí ?
*CHI:	está comiendo [?] . [+ NON]
*FAT:	sí .
*FAT:	&=q está Juan ahí ?
*CHI:	está comiendo [?] . [+ NON]
*FAT:	&=q qué hace Juan ?
*FAT:	mira [x 2] qué sucio está .
%com:	tiene la boca manchada de yogur
*FAT:	mira [x 3] .
*FAT:	mira qué sucio está .
*FAT:	&=q lo ves ?
*FAT:	&=q que tiene el morrito lleno de yogur ?
*FAT:	&=q y aquí una babita ?
*CHI:	es Juan .
%act:	mira fíjamente a la cámara
*FAT:	&=q es Juan ?
*FAT:	&=q < está guapo > [/] está guapo ?
*CHI:	sí .
*FAT:	&=q a ver qué guapo está ?
*CHI:	0 .
%act:	señala hacia la cámara
*FAT:	&=q está ahí ?
*FAT:	&=q sí ?
*FAT:	&=q y qué más hace ?
*CHI:	&=e hola !
*FAT:	&=q le dices hola a Juan ?
*FAT:	&=q sí ?
*CHI:	sí .
*FAT:	&=q y dónde está Juan ?
*CHI:	0 .
%par:	señala
*FAT:	&=q y entonces aquí quién está ?
%act:	señala sobre el pecho de Juan
*CHI:	0 [*] amigo .
%err:	0 = el $SYN $LOS
*FAT:	&=q un amigo ?
*CHI:	la [/] la teta .
*FAT:	&=q una teta ?
*FAT:	&=q aquí está la teta de Juan ?
*FAT:	&=q sí ?
*CHI:	mira .
*CHI:	ten@x [/] tengo yo [*] sillas [*] .
%err:	sillas = silla $MOR $ADD $AGA ; VSO = SVO $SYN $SUB
*FAT:	&=q tienes sillas ?
*FAT:	&=q cuántas sillas hay ?
*FAT:	&=q cuántas sillas ?
*CHI:	uno+cua(tro)+cinco+séis .
*CHI:	uno+cinco+séis .
*CHI:	séis [x 4] .
*FAT:	&=q séis sillas ?
*CHI:	sí .
*FAT:	toma .
*FAT:	oye .
*FAT:	no seas gorrino .
%exp:	gorrino = dirty
*FAT:	jolines , Juan .
*FAT:	no seas gorrino , hombre .
*FAT:	trae .
%act:	coge un muñeco que ha manchado Juan de yogur
*FAT:	vamos a sacar estos juguetes .
*FAT:	no tienen buen futuro aquí .
%act:	recoge los muñecos y limpia la bandeja
*CHI:	< no se@x no [x 2] e(s)tán se@x > [/] no e(s)tán secos .
*FAT:	no están secos . [+ ADS]
*FAT:	no .
*FAT:	toma .
%act:	le da más yogur
*FAT:	di le a Mamá lo que estás viendo .
*MOT:	&=q qué estás viendo ?
*MOT:	&=q qué estás viendo ?
*MOT:	ah@i , a Juan .
*MOT:	ves a Juan .
*CHI:	tú no .
*MOT:	yo no .
*MOT:	yo no lo veo .
*MOT:	vale .
*FAT:	&=q Mamá no ?
*MOT:	ya no lo veo .
%act:	sale de la cocina
*FAT:	&=q Mamá no lo ve ?
*CHI:	no .
*FAT:	&=q por qué no lo ve Mamá ?
*CHI:	tú no .
*FAT:	&=q por qué no ?
*FAT:	&=q qué haces ?
*CHI:	(Pa)pá .
%par:	señala la cámara
*FAT:	&=q dónde está Papá ?
%act:	se ve en la cámara y saca la lengua para que le vea Juan
*CHI:	ahí .
%par:	señala
*FAT:	&=q y qué hace ?
*FAT:	&=q eh@i ?
*FAT:	&=q qué hace Papá ?
*FAT:	a ver .
*FAT:	&=q qué es lo que hace Papá ?
*CHI:	(es)tá sentado .
*FAT:	&=q está sentado ? [+ ADS]
*FAT:	&=q y qué hace ?
*FAT:	&=q le decimos a Mamá si quiere un poquito de chocolate ?
*CHI:	sí .
*FAT:	venga .
*FAT:	dí selo .
*FAT:	di le Mamá@q .
*FAT:	dí selo .
*CHI:	tú no .
*FAT:	toma .
*FAT:	di le Mamá@q .
*FAT:	dí selo .
*CHI:	el ot(r)o chococholate [: chocolate] .
*FAT:	&=q a él no le das chocolate ?
%act:	señala a la cámara
*FAT:	&=q eh@i ?
*CHI:	no .
*FAT:	&=q < a él > [/] no le das chocolate ?
*FAT:	&=q tú sí y él no ?
*CHI:	no .
*CHI:	tú .
*CHI:	ese no .
*CHI:	< tú no > [/] tú no , Papá .
*FAT:	&=q Papá no come chocolate ?
*CHI:	no .
@Situation:	1 MOT y FAT toman el cafe en la cocina charlando con Juan mientras él juega con los muñecos "clics" en la sillita de comer ; (2) FAT le da de merendar a Juan
@Time Start:	17:45
@Situation:	2
*CHI:	no come un goyú [: yogur] .
%act:	ya se ha terminado el yogur y está mirándose en la cámara
*CHI:	fruta .
*CHI:	no .
*FAT:	&=q no ?
*CHI:	< no co@x > [/] no come aceite .
*CHI:	agua .
*FAT:	aceite , agua .
*FAT:	&=q qué más ?
*CHI:	señoras .
*FAT:	Papá no come señoras , no .
*CHI:	cocholate [: chocolate] no .
*FAT:	chocolate tampoco come Papá .
*CHI:	&=e yo sí !
*FAT:	&=e tú sí !
%par:	rriéndose
*CHI:	sí .
*FAT:	sí .
*FAT:	&=q vas a comer chocolate ?
*FAT:	&=q sí ?
*CHI:	quiero cho(co)late .
*FAT:	&=q quién te lo va a dar ?
*CHI:	Papá .
*FAT:	&=q Papá ?
*FAT:	pues di le a Mamá que a ver si quiere chocolate .
*FAT:	venga .
*FAT:	dí selo .
*CHI:	&=e tú no !
%act:	señala hacia FAT y a la cámara
*FAT:	di le a Mamá que venga .
*CHI:	tampoco ella .
*FAT:	&=q ella tampoco ?
*FAT:	pero bueno .
*FAT:	pues si Mamá no come chocolate Juan tampoco &=q eh@i ?
*CHI:	no .
%act:	se está selando a sí mismo
*CHI:	no .
*FAT:	&=q le decimos adiós a Javier ?
*CHI:	ah@i .
*FAT:	&=q sí ?
*CHI:	adiós , Javier .
%act:	mueve la mano mirando a la cámara
*FAT:	adiós , Javier .
*FAT:	di le “hasta el próximo día” .
*FAT:	dí selo .
*CHI:	hata nósimo [: próximo] día . [+ IMI]
@End
