# Supplementary material for: Comparing Different Models of the Development of Verb Inflection in Early Child Spanish
Source: PLoS One. 2015 Mar 11;10(3):e0119613. doi: 10.1371/journal.pone.0119613 (PMC4356619; doi:10.1371/journal.pone.0119613)
Supplement: S1 File — (ZIP) [file pone.0119613.s001.zip › 20112.cha]

@UTF8
@PID:	11312/c-00031771-1
@Begin
@Languages:	spa , eng
@Participants:	CHI Juan Target_Child , FAT Padre Father , MOT Madre Mother
@ID:	spa , eng|OreaPine|CHI|2;1.12|male|||Target_Child|||
@ID:	spa , eng|OreaPine|FAT|||||Father|||
@ID:	spa , eng|OreaPine|MOT|||||Mother|||
@Transcriber:	Javier , University of Nottingham
@Date:	17-SEP-2001
@Location:	Madrid
@Situation:	1 Juan intenta colcoar una cuerda con coampanitas en el baño ; (2) MOT ve una revista con Juan en el salón por la tarde (3) Juan juega con los muñecos sobre la mesa del salón con FAT y MOT
@Situation:	1
@Time Start:	17:15
*CHI:	0 .
%act:	tiene una de esas cuerdas llenas de campnitas que se ponen para que suenen cunado las mueve el viento o una puerta
*FAT:	&=q qué haces con las campanas ?
*CHI:	0 .
%act:	se la coloca como si fuera un collar
*FAT:	&=q qué haces , Juan ?
*FAT:	&=q qué haces , Juan ?
*FAT:	a ver .
*FAT:	&=q qué estás haciendo ?
*FAT:	mira .
*FAT:	hay que tener cuidado que los de abajo se rompen .
*FAT:	el otro día los estuve arreglando yo todos .
*FAT:	esto hay que te@x [//] poner lo así y tocar lo así .
*FAT:	así .
*FAT:	coge aquí también .
*FAT:	por las dos cuerdas .
*FAT:	y así .
*CHI:	0 .
%act:	se le cae
*FAT:	no .
*FAT:	así no .
*FAT:	cuidado que se rompe .
*FAT:	&=q qué haces , Juan ?
*FAT:	&=q eh@i ?
*FAT:	&=q qué haces ?
*CHI:	0 .
%act:	sigue haciendo sonar las campanitas
*FAT:	&=q cómo se llama eso que haces ?
*CHI:	quie(r)o poner la .
%act:	se la ha llevado al cuarto de baño
*FAT:	trae .
*FAT:	< la pon@x > [/] la pone Papá .
%act:	entra también al baño
*FAT:	trae .
*CHI:	quie(r)o poner la ahí .
*FAT:	pero hombre .
*CHI:	0 .
%par:	se pone a llorar
*FAT:	&=q ahí [/] ahí se pone , Juan ?
*MOT:	&=e Juan !
*FAT:	Juan [x 2] .
*FAT:	&=q se pone ahí ?
*CHI:	sí .
%par:	llorando
%act:	se va hacia la cocina
*MOT:	&=q dónde quieres poner la ?
*CHI:	xxx .
*MOT:	&=q dónde quieres poner la , cariño ?
*MOT:	colgar la del papel+higiénico .
*MOT:	&=q en el papel+higiénico ?
*MOT:	< pero es que en el pap@x > [//] mira .
*MOT:	escúcha me , Juan .
*MOT:	mira .
*MOT:	verás .
*MOT:	ven .
*MOT:	< para el papel+higénico > [//] mira .
*MOT:	< escúcha me > [/] escúcha me , por+favor .
*MOT:	para el papel+higiénico vamos a ver si compramos una más chiquitita .
*MOT:	&=q vale ?
*MOT:	tiene que ser una más chiquitita porque verás lo que pasa si se pone en el papel+higiénico .
*MOT:	verás lo que le pasa a esta .
*MOT:	vamos a probar lo solamente .
*MOT:	&=q vale ?
*MOT:	mira .
*MOT:	mira , Juan .
%act:	coge la cuerda de campanillas , que ya estaba colocada junto a la puerta de la calle
*MOT:	ven .
*MOT:	verás .
*MOT:	mira .
*MOT:	si la ponemos aquí mira lo que pasa .
*MOT:	que está por el suelo .
*MOT:	tenemos que comprar una en la que solamente haya , mira , así .
*MOT:	tres .
*MOT:	tres valen bien .
*MOT:	&=q vale ?
*MOT:	entonces esta la tenemos que colgar en otro sitio más alto .
*MOT:	&=q vale ?
*MOT:	&=q te parece bien ?
*CHI:	sí .
%par:	más calmado
*MOT:	muy bien .
*MOT:	entonces .
*MOT:	&=q dónde la comprastes , Papá ?
%add:	FAT
%exp:	comprastes = compraste dialect version of PFC (Madrid and other areas)
*MOT:	tenemos que comprar una más chiquitita .
*MOT:	&=q vale ?
*CHI:	sí .
*MOT:	una chiquitina [x 2] .
*MOT:	&=q te parece bien ?
*CHI:	sí .
*MOT:	claro .
*MOT:	pero [//] a ver .
*MOT:	no sé cómo lo has puesto tú antes .
%add:	FAT
*CHI:	no te [*] deja [*] .
%err:	te = me $MOR $SUB $PREFIX ; deja = dejas $MOR $LOS $NFL 3s/2s
*MOT:	claro .
*MOT:	no .
*MOT:	sí te dejo .
*MOT:	a ver .
*MOT:	sí te dejo , Juan .
*MOT:	sí te dejo .
*MOT:	pero [//] &=q cómo va esto , Father ?
%add:	FAT
*MOT:	&=q las vas metiendo todas por aquí ?
%add:	FAT
*FAT:	no [x 2] .
%add:	MOT
*MOT:	ya está .
*MOT:	entonces hay que comprar una así de chiquitita .
*MOT:	&=q vale ?
*CHI:	sí .
*MOT:	vale .
*MOT:	&=q cuándo vamos a ir a comprar la ?
*MOT:	&=q eh@i ?
*MOT:	&=q cuándo vamos a ir a comprar la ?
*MOT:	&=q eh@i , Juan ?
*CHI:	xxx .
*MOT:	&=q cuándo vamos a ir a comprar la , cacharrito ?
*MOT:	&=q cuándo ?
%act:	vienen hacia el salón
@Situation:	2
*CHI:	los niños .
%act:	hay una revista abierta y la observa
*MOT:	&=q los niños ?
*MOT:	mira .
*MOT:	a ver .
*MOT:	&=q qué niño te gusta más ?
*CHI:	ese .
*MOT:	&=q cuál ?
*CHI:	ese .
%act:	coloca el dedo sobre el dibujo de un niño
*MOT:	&=q ese te gusta ?
*MOT:	&=q por qué te gusta ese ?
*CHI:	no se puede quitar lo [*] .
%err:	lo = 0 $MOR $ADD $SUFFIX
*MOT:	&=q no se puede quitar ?
*MOT:	no .
*MOT:	claro .
*MOT:	porque es un dibujo .
*MOT:	ya hemos quedado que los dibujos y las fotografías no se pueden quitar .
*MOT:	mira cómo llora este .
*CHI:	0 .
%act:	intenta pasar de hoja
*MOT:	mira .
*MOT:	aquí hay más [/] más dibujos de niños .
*MOT:	por aquí .
*MOT:	por aquí .
*MOT:	mira .
*MOT:	&=q de aquí cuál te gusta ?
*CHI:	ese [*] e(s)tá dormido [*] .
%err:	ese = esa $MOR $SUB $AGA ; dormido = dormida $MOR $SUB $AGA
%act:	señala a Blancanieves
*MOT:	uy@i .
*MOT:	esa se ha dormido . [+ COR]
*MOT:	es Blancanieves .
*CHI:	e(s) B(l)ancanieves . [+ IMI]
*MOT:	es Blancanieves , sí .
*MOT:	&=q y qué ha comido ?
*CHI:	xxx .
*MOT:	&=q qué se ha comido ?
*CHI:	0 [*] manzana .
%err:	0 = una $SYN $LOS
*MOT:	una manzana envenenada . [+ COR]
*CHI:	mira ot(r)a .
*MOT:	la manzana , claro .
*MOT:	esa es la misma .
*MOT:	aquí se la está dando .
*MOT:	y aquí se la ha comido .
*MOT:	y < se ha > [/] se ha caído (.) al suelo .
*MOT:	&=q y de aquí quién te gusta ?
*CHI:	ese [*] .
%err:	ese = esa $MOR $SUB $AGA
*MOT:	&=q esa te gusta ? [+ COR]
@Situation:	1 Juan intenta colcoar una cuerda con coampanitas en el baño ; (2) MOT ve una revista con Juan en el salón por la tarde (3) Juan juega con los muñecos sobre la mesa del salón con FAT y MOT
@Situation:	2
@Time Start:	17:15
*CHI:	ese xxx . [+ NON]
*CHI:	xxx niños . [+ NON]
*MOT:	y mira cuántos niños .
*MOT:	van todos corriendo .
*CHI:	van todos corriendo . [+ IMI]
*MOT:	mm@i .
%par:	afirma
*FAT:	&=q quieres una infusión ?
%add:	MOT
*MOT:	vale .
%add:	FAT
*CHI:	el [*] señora .
%err:	el = la $SYN $SUB
*MOT:	&=q qué es lo que hace esa señora ?
*CHI:	mira .
%act:	ha pasa la hoja
*CHI:	ratones .
*MOT:	&=q < qué hay > [/] qué hay ahí ?
*CHI:	ratones .
*MOT:	&=q botones ?
*CHI:	cartas .
%act:	ha pasado otra hoja y señala un dibujo
*MOT:	&=q qué es eso ?
*CHI:	es [*] ca(r)tas .
%err:	es = son $MOR $SUB $NFL 3s/3p
*MOT:	&=q cartas ?
*CHI:	sí .
*MOT:	no .
*MOT:	mira qué son .
*MOT:	estos se llaman (.) mejillones .
*CHI:	niños .
%act:	ha vuelto a pasra la hoja
*MOT:	&=q niños hay aquí ?
*CHI:	no .
*MOT:	no .
*MOT:	aquí hay personas mayores .
*CHI:	(per)sonas mayores . [+ IMI]
*MOT:	&=q y aquí ?
*CHI:	coches .
*MOT:	&=q cuántos hay ?
*CHI:	dos .
*MOT:	&=q dos ?
%par:	sorprendida
*MOT:	&=q sólo ?
*MOT:	&=q o hay muchos ?
*CHI:	hay muchos . [+ IMI]
*MOT:	hay muchos . [+ ADS]
*CHI:	mira .
*CHI:	< ese es el Avi > [/] ese es el Avi de Papá .
*MOT:	&=q ese es de el Avi y Papá ?
*CHI:	sí .
*MOT:	mm@i .
%act:	sorprendida
*MOT:	&=q y este ?
*CHI:	el [*] señor .
%err:	el = un $SYN $SUB
*MOT:	un señor . [+ COR]
*CHI:	el Avi de Papá .
*MOT:	&=q el Avi de Papá ? [+ ADS]
*CHI:	esa e(s) 0 [*] yaya .
%err:	0 = la $SYN $LOS
%exp:	yaya = granny
*MOT:	&=q esa es la yaya ? [+ COR]
*CHI:	no: .
*MOT:	no .
*CHI:	e(s) un señor .
*MOT:	&=q es un señor ?
*MOT:	&=q y qué hace ese señor ?
*MOT:	&=q eh@i ?
*MOT:	&=q qué hace ese señor ?
*CHI:	verás .
*MOT:	verás . [+ ADS]
*CHI:	mira .
*MOT:	&=q qué hay ahí ?
*CHI:	niños .
*MOT:	&=q niños ? [+ ADS]
*MOT:	&=q qué tiene este ?
*MOT:	&=q qué lleva ?
*CHI:	una cafeción [: calefacción] .
*MOT:	&=q qué ?
*CHI:	no p(u)edo [*] .
*MOT:	&=q no puedes ?
*MOT:	a ver .
*MOT:	ya está .
*MOT:	a ver .
*CHI:	mucho [*] gentes [*] .
%err:	mucho = mucha $MOR $SUB $AGA ; gentes = gente $MOR $ADD $AGA
*MOT:	&=q mucha gente ? [+ COR]
*MOT:	&=q y cómo van ?
*CHI:	(d)e viaje .
*MOT:	&=q de viaje van ?
*MOT:	&=q sí ?
*CHI:	mira .
*CHI:	personas mayores .
*MOT:	una persona mayor (.) hay ahí .
*MOT:	sí , señor .
*MOT:	es una persona mayor .
*CHI:	mira .
*MOT:	&=q qué tiene ?
*CHI:	una chaqueta [?] . [+ NON]
*MOT:	&=q qué ?
*CHI:	xxx .
*CHI:	< tiene un pi > [/] tiene un [*] pintura .
%err:	un = 0 $SYN $ADD
*MOT:	&=q tiene pintura ? [+ COR]
*MOT:	&=q de qué color ?
*CHI:	es rosa .
*MOT:	&=q rosa ?
*MOT:	&=q pintura rosa ?
*MOT:	&=q y dónde tiene la pintura ?
*CHI:	mira .
*CHI:	un niño .
*MOT:	un niño . [+ ADS]
*MOT:	mira .
*MOT:	está un poco sucio .
*MOT:	&=q o qué ?
*CHI:	está un poco sucio . [+ IMI]
*MOT:	&=q está lleno de qué ?
*CHI:	de pupa .
*MOT:	&=q lleno de pupa ?
*MOT:	no .
*MOT:	esto no es pupa .
*MOT:	&=q esto es [//] qué es ?
*CHI:	barro .
*MOT:	es barro .
*MOT:	está lleno de barro .
*CHI:	sí .
*MOT:	sí .
*MOT:	está lleno de barro .
*CHI:	sí .
*CHI:	&=e mira !
*CHI:	son esas [*] (l)as ca(r)tas .
%err:	VSO = SVO $SYN $SUB
*MOT:	&=q son las cartas ?
*CHI:	sí .
*MOT:	son conservas .
*CHI:	es e(l) xxx . [+ NON]
*FAT:	eso es atún .
*CHI:	eso es atún . [+ IMI]
*MOT:	atún , sardinas .
*MOT:	mira .
*MOT:	esto son sardinas .
*MOT:	&=q y esto qué hemos dicho que eran ?
*CHI:	xxx .
*MOT:	&=q qué son ?
*MOT:	m::ji@x +...
*CHI:	xxx .
*MOT:	mejillones .
*CHI:	mejillones . [+ IMI]
*CHI:	&=e mira !
*CHI:	mira .
*CHI:	e(s) una xxx . [+ NON]
*CHI:	&=e son pied(r)as !
*MOT:	son berberechos .
%exp:	berberechos = cockles
*CHI:	son be(r)berechos . [+ IMI]
*FAT:	0 .
%par:	se ríe
%act:	entra en el salón
*CHI:	eso +//.
*FAT:	&=e qué moco tiene Juan !
*MOT:	son agujas .
*CHI:	agujas . [+ IMI]
*MOT:	parecen agujas .
*CHI:	eso [/] eso .
*MOT:	no .
*MOT:	agujas no .
*MOT:	sí .
*MOT:	puede ser .
*MOT:	eso [//] pues no sé qué son esos .
*MOT:	yo creo que son +//.
*CHI:	&=e eso !
*MOT:	yo creo que son chipirones .
%exp:	chipirones = small squids
*CHI:	chipirones . [+ IMI]
*FAT:	eso es pulpo .
*MOT:	es pulpo .
*MOT:	pues eso son chipirones en su tinta .
*CHI:	chipirones . [+ IMI]
*MOT:	chipirones en su tinta .
*MOT:	&=q no ?
*MOT:	sí .
*CHI:	se puede comer .
*FAT:	se puede comer , sí . [+ ADS]
*CHI:	e(s)tá lleno 0 [*] barro .
%err:	0 = de $SYN $LOS
*MOT:	está lleno de barro ese niño &=q eh@i ?
*CHI:	sí .
*MOT:	vaya gorrinillo .
*CHI:	vaya gorrillillo [: gorrinillo] . [+ IMI]
*MOT:	gorrinillo .
*CHI:	este señor .
*CHI:	&=q eso ?
*CHI:	&=q qué e(s) eso ?
*MOT:	&=q qué es eso ?
*CHI:	un señor .
*MOT:	&=q un señor es ?
*MOT:	qué guapo .
*CHI:	lleva gafas .
*MOT:	lleva gafas , sí . [+ ADS]
*CHI:	mira el señor .
*CHI:	ot(r)o señor .
*MOT:	mm@i .
%par:	afirma
*MOT:	&=q ese qué hace ?
*CHI:	0 [*] tocando (l)a guitarra .
%err:	0 = está $SYN $LOS $AUXE
*MOT:	&=q toca una guitarra ?
*CHI:	sí .
*MOT:	&=q sí ?
*CHI:	sí .
*MOT:	a ver .
*MOT:	&=q y qué más hay ?
@Situation:	1 Juan intenta colcoar una cuerda con coampanitas en el baño ; (2) MOT ve una revista con Juan en el salón por la tarde (3) Juan juega con los muñecos sobre la mesa del salón con FAT y MOT
@Situation:	2
@Time Start:	17:15
*MOT:	a ver .
*MOT:	&=q y qué más hay ?
*MOT:	&=q vemos más cosas ?
*MOT:	ay@i .
*MOT:	&=q y aquí qué hay ?
*CHI:	chicos .
*MOT:	&=q chicos ? [+ ADS]
*MOT:	hay un chico y una chica .
*MOT:	&=q no ?
*CHI:	un chico 0 [*] 0 [*] chica . [+ IMI]
%err:	0 = y $SYN $LOS ; 0 = una $SYN $LOS
*MOT:	&=q y qué hacen ?
*CHI:	(es)tán t(r)abajando .
*MOT:	&=q están trabajando ? [+ ADS]
*CHI:	sí .
*MOT:	bueno , sí .
*MOT:	es su trabajo posar .
*MOT:	posar para los fotógrafos es su trabajo .
*CHI:	mira .
*MOT:	uy@i .
*MOT:	&=q quién es ese ?
*CHI:	un simio .
*MOT:	&=e un simio !
*MOT:	hala@i .
*MOT:	&=q y qué lleva ?
*CHI:	&=e qué feo !
*MOT:	es un poco feo &=q verdad ?
*MOT:	&=q qué lleva en la cabeza ?
*CHI:	un somb(r)ero .
*MOT:	&=q un sombrero ?
*MOT:	un casco .
*CHI:	un casco . [+ IMI]
*MOT:	lleva un casco , sí .
*CHI:	aquí < hay moto hay moto > [/] hay 0 [*] moto .
%err:	0 = una $SYN $LOS
*CHI:	&=e < qué feo > [/] qué feo !
*MOT:	&=q es feo ?
*CHI:	tiene una boca .
*CHI:	tiene boca .
%act:	se toca la boca
*MOT:	mm@i .
%par:	afirma
*MOT:	tiene una boca . [+ ADS]
*CHI:	tie@x [/] tiene boca .
*CHI:	ah@i .
*MOT:	ah@i .
*CHI:	&=q qué hay ?
%act:	sin mirar la revista
*MOT:	&=q qué hay ?
*CHI:	&=q qué hay ahí ?
%par:	señala hacia las ventanas
*MOT:	&=q qué hay allí ?
*MOT:	&=q qué es eso ?
*CHI:	e(l) cose [: coche] [?] . [+ NON]
*MOT:	&=q qué es eso ?
*CHI:	e(l) cose [: coche] [?] . [+ NON]
*CHI:	e(l) cose [: coche] [?] . [+ NON]
*MOT:	&=q es Jose ?
*CHI:	sí .
*MOT:	no .
*MOT:	&=q qué tenemos ahí en la ventana ?
*CHI:	tenedor [?] .
*CHI:	un pollito .
*MOT:	&=q qué tenemos ahí en la ventana ?
*MOT:	yo creo que es una planta .
*CHI:	u(n)a planta .
*MOT:	parece un conejo .
*CHI:	parece un conejo . [+ IMI]
*MOT:	Father .
*MOT:	&=q qué tenemos aquí en la ventana ?
*MOT:	es que parece un conejito .
*MOT:	lo estamos viendo .
*FAT:	ah .
*FAT:	eso es la punta del peral o algo .
*MOT:	&=q ah@i , sí ?
*FAT:	no .
*FAT:	a lo mejor del cerezo del vecino .
*MOT:	&=q del cerezo del vecino ?
*CHI:	sí .
*MOT:	es que si parece que está ahí mismo .
*MOT:	&=q verdad , Juan ?
*CHI:	xxx .
*MOT:	Juan y yo dec@x [//] hemos decidido que es un conejito .
*CHI:	un señor .
%par:	señala la revista
*MOT:	sí .
*MOT:	&=q a que es un conejo ?
*FAT:	es un mimo de conejo .
*MOT:	&=q a que es un conejo ?
*MOT:	mira .
*MOT:	tiene las dos orejas largas .
*MOT:	rechonchón .
*MOT:	&=q a que sí ?
*MOT:	&=q es un conejo ?
*CHI:	e(s) un mimo .
*FAT:	&=q es un mimo ?
*MOT:	&=q un mimo conejo ?
*FAT:	&=q y qué hay que hacer al mimo para que se mueva ?
*MOT:	&=q qué le tenemos que hacer ?
*MOT:	&=q para que se mueva qué hay que hacer con el mimo ?
*FAT:	un ratito así .
*MOT:	&=q y qué hacemos para que se mueva ?
*MOT:	&=q qué le hacíamos a los de la plaza ?
*FAT:	&=q qué hacía Papá ?
*CHI:	echaba dinero .
*FAT:	echaba dinero , claro . [+ ADS]
*MOT:	le echaba dinero .
*FAT:	cuando estaba así echaba dinero y hacía .
*MOT:	&=q y qué hacía el mimo ?
*CHI:	se (m)ovía .
*FAT:	se movía .
%par:	susurra
*MOT:	&=q se movía ?
*MOT:	y , oye .
*MOT:	&=q qué mimos había ?
*MOT:	ahora que hablamos de mimos .
*MOT:	a ver .
*MOT:	&=q qué mimos había ?
*CHI:	cor@x [/] cortaba el pelo .
*MOT:	&=q uno que cortaba el pelo ?
*CHI:	sí .
*MOT:	&=q con qué ?
*CHI:	con el [*] señores .
%err:	el = los $MOR $SUB $AGA
*MOT:	&=q a los señores les cortaba el pelo ?
*MOT:	&=q y qué tenía para cortar el pelo ?
*CHI:	un cuchillo .
*MOT:	uh@i .
*MOT:	un cuchillo grande .
*CHI:	sí .
*MOT:	&=q sí ?
*CHI:	tenía un señor .
*MOT:	&=q y qué más había ?
*MOT:	a ver .
*MOT:	&=q y qué más había ?
*CHI:	más xxx . [+ NON]
*MOT:	eso [/] eso era los romanos &=q no ?
*MOT:	&=q esos eran los romanos ?
*CHI:	sí .
*MOT:	&=q los que tenían la espada ?
*CHI:	sí .
*MOT:	&=q sí ?
*MOT:	&=q y qué más había ?
*MOT:	&=q qué más había xxx ? [+ NON]
*CHI:	agua .
*FAT:	había un mimo +//.
%act:	coloca dos tazas sobre la mesa y se sienta con MOT y Juan
*CHI:	&=q una galleta ?
*MOT:	una galleta quieres tú .
*CHI:	sí .
*FAT:	pues venga .
*FAT:	cógela .
*FAT:	a ver cómo la coges .
*MOT:	una para ti y otra para mí .
*MOT:	&=q vale ?
*CHI:	sí .
*MOT:	&=q sí ?
*CHI:	una xxx . [+ NON]
*MOT:	una para ti .
*CHI:	más [/] quiero más .
*MOT:	vale .
*MOT:	&=q quieres más qué ?
*MOT:	&=q galletas ?
*CHI:	sí .
*MOT:	cuando te comas esa otra .
*MOT:	esta es para Mamá .
*FAT:	claro .
*CHI:	&=e esa es mía !
%act:	se la quita de la boca
*FAT:	&=q y Mamá ?
*CHI:	toma esa .
*MOT:	vaya .
*MOT:	gracias .
*MOT:	ya le había cogido yo un piquito a esa .
*MOT:	&=q te ha gustado más mordisqueada por Mamá o qué ?
*CHI:	no .
*CHI:	e(s)ta pa(r)a [?] ti [?] . [+ NON]
*FAT:	bueno .
*FAT:	&=q entonces qué más vimos ayer ?
*FAT:	&=q qué mimos vimos ?
*FAT:	uno que era un hada .
*FAT:	&=q viste al hada ?
*FAT:	&=q sí ?
*FAT:	&=q qué hacía ?
*FAT:	&=q cantaba , no ?
*FAT:	&=q cómo cantaba ?
*CHI:	así .
%act:	levanta una mano
@Situation:	1 Juan intenta colcoar una cuerda con coampanitas en el baño ; (2) MOT ve una revista con Juan en el salón por la tarde (3) Juan juega con los muñecos sobre la mesa del salón con FAT y MOT
@Situation:	2
@Time Start:	17:15
*CHI:	cantaba . [+ IMI]
*MOT:	cantaba .
*CHI:	cantaba . [+ IMI]
*MOT:	cantaba .
*CHI:	echaba dinero .
*MOT:	le echábamos dinero &=q verdad ?
*CHI:	sí .
*MOT:	< y y la > [/] y el hada cantaba .
*MOT:	eh@i .
*MOT:	Arlequín y Colombina daban la mano .
*FAT:	saludaban .
*FAT:	nos sonreían mucho .
*FAT:	sobre todo a Papá .
*MOT:	0 .
%par:	se ríe
*FAT:	sobre todo Colombina .
*FAT:	y miraba así .
*MOT:	xxx .
*MOT:	y +//.
*CHI:	sacaba la légola [: lengua] .
*MOT:	&=q qué ?
*FAT:	&=q sacaba la lengua ?
*CHI:	sí .
*MOT:	ah@i .
*MOT:	bueno .
*MOT:	esa era .
*MOT:	&=q quién era esa ?
*MOT:	la +//.
*FAT:	la medusa .
*MOT:	la de miedo de aquella ag@i tan fea .
*MOT:	&=q cómo se llamaba ?
*FAT:	la medusa .
*CHI:	la medusa .
*MOT:	ya .
*MOT:	pero es que quería que lo dijera él .
%add:	FAT
*FAT:	ah@i .
*CHI:	la medusa .
*MOT:	que sí .
*MOT:	que de esa se acuerda .
*MOT:	la medusa .
*MOT:	que hacía así .
*MOT:	blurp@o .
*FAT:	que a Papá no le daba miedo .
*MOT:	y sacaba la lengua y se ponía feísima .
*MOT:	&=q a que sí ?
*CHI:	sí .
*FAT:	así .
*MOT:	&=q y a quién más viste ?
*MOT:	y había otra que le gustaba mucho a Mamá también .
*MOT:	que era flor .
*MOT:	la flor era preciosa .
*FAT:	era muy simpática .
*FAT:	&=q a que sí ?
*MOT:	sí .
*MOT:	que te dió una hojita de papel .
*FAT:	estamos diciendo todo nosotros .
*FAT:	Javier va a ver que hablamos bien .
%par:	se ríe
*CHI:	echaba dinero .
*MOT:	&=q echaba dinero ?
*FAT:	&=q sí ?
*FAT:	&=q y de qué color era la flor ?
*CHI:	amarillosa@f .
*MOT:	&=q amarillosa@f ?
*MOT:	ese era otro señor .
*FAT:	ese era el señor amarilloso@f .
*FAT:	&=q cómo estaba el señor amarilloso@f ?
*MOT:	&=q te quedas un momentín con Papá ?
%act:	se levanta
*FAT:	sí .
*CHI:	sí .
*MOT:	vengo ahora mismo .
*MOT:	&=q vale ?
%act:	se levanta y sale
*FAT:	&=q cómo era el señor amarilloso@f ?
*FAT:	&=q te acuerdas ?
*CHI:	sí .
*FAT:	&=q cómo [/] cómo hacía ?
*CHI:	da me agua .
*FAT:	&=q estaba así con el teléfono ?
*FAT:	y hacía .
%act:	como un mimo
*FAT:	y le echaba dinero y hacía .
*FAT:	&=q cómo hacía ?
*FAT:	hacía .
%act:	como un mimo
*FAT:	&=q qué más cosas viste ?
*CHI:	tenía ojo .
*FAT:	< tenía > [/] tenía el ojo .
*FAT:	sí , lo guiñaba .
*FAT:	guiñaba el ojo .
*CHI:	se movía .
*FAT:	movía el ojo , sí .
*CHI:	había señores .
*FAT:	&=q había señores ?
*CHI:	sí .
*FAT:	&=q dónde ?
*CHI:	en el [*] calle .
%err:	el = la $MOR $SUB $AGA
*FAT:	claro .
*FAT:	eran estatuas humanas .
*FAT:	ah@i .
*FAT:	&=q te refieres a la gente que los veía ?
*FAT:	había mucha gente en la calle .
*FAT:	&=q a que sí ?
*FAT:	&=q cuánta gente había ?
*CHI:	< yogur un yogur > [/] un yogur más .
*FAT:	&=q luego había más gente o había más estatuas ?
*FAT:	&=q qué viste ?
*CHI:	(es)tatuas . [+ IMI]
*FAT:	&=q más estatuas ?
*FAT:	&=q sí ?
*CHI:	sí .
*FAT:	&=q y cómo eran ?
*CHI:	xxx .
*CHI:	eso [/] eso (d)e ahí .
*CHI:	en (l)a calle .
*FAT:	sí .
*FAT:	en la calle . [+ ADS]
*FAT:	&=q pero cómo eran ?
*CHI:	amarillo xxx . [+ NON]
*FAT:	&=q cómo ?
*CHI:	era amarillo el seño(r) .
*FAT:	un señor amarilloso@f .
*CHI:	era amarillo .
*FAT:	amarillo era .
*FAT:	porque tenía los zapatos amarillos .
%exp:	it's a story he sometimes tells Juan
*FAT:	los calcetines +...
*CHI:	++ amarillos .
*FAT:	los pantalones +...
*CHI:	++ amarillos .
*FAT:	la camisa +...
*CHI:	había un payaso .
*FAT:	había un payaso también .
*FAT:	&=q y qué hacía el payaso ?
*CHI:	se movía .
*FAT:	se movía . [+ ADS]
*FAT:	&=q verdad ?
*FAT:	&=q qué hacía ?
*FAT:	tocaba +..?
*CHI:	la guitarra .
*FAT:	la guitarra .
*FAT:	a ver .
*FAT:	&=q qué más tocaba ?
*CHI:	0 [*] mic(r)ofono .
%err:	0 = el $SYN $LOS
*FAT:	un micrófono . [+ COR]
*FAT:	sí .
*FAT:	tenía un micrófono .
*FAT:	&=q y qué más tocaba ?
*CHI:	monta [*] a caballo el payaso .
%err:	monta = montaba $MOR $LOS $NFL 3s/IPF3s
*FAT:	el payaso montaba a caballo . [+ COR]
*CHI:	no .
*FAT:	no .
%par:	riéndose
*CHI:	es el señor .
*FAT:	ah@i .
*FAT:	un señor .
*FAT:	que pasa por aquí por la calle de vez en cuando .
*FAT:	&=q eh@i ?
*CHI:	0 [*] e(s)ta calle de pie .
%err:	0 = por $SYN $LOS
*CHI:	0 [*] e(s)ta calle de pie .
%err:	0 = por $SYN $LOS
*FAT:	&=q pasa por aquí de vez en cuando el señor montando a caballo ?
*CHI:	sí .
*FAT:	&=q sí ?
*CHI:	e(s)tá el xxx . [+ NON]
*FAT:	&=q cómo ?
*CHI:	el xxx . [+ NON]
*CHI:	e(s)tá el xxx . [+ NON]
*FAT:	no te entiendo .
*CHI:	ha [*] vi(s)to a Joan .
%err:	ha = he $MOR $SUB $NFL PREX3s/PREX1s
*FAT:	ah@i .
*FAT:	has visto a Joan .
*FAT:	y has visto a Los_Avis también .
*CHI:	sí .
*FAT:	sí .
*FAT:	esta mañana .
*FAT:	porque como Juan está malito .
*FAT:	que ha tenido que ir al médico .
*FAT:	a que sí .
*CHI:	sí .
*CHI:	tiene (l)a ga(r)ganta 0 [*] y Papá .
%err:	0 = O $SYN $LOS
*FAT:	tiene la garganta mala .
*FAT:	sí .
*FAT:	y Papá también .
*CHI:	sí .
*FAT:	buf@o .
*FAT:	Dios_mío de mi vida .
*FAT:	funciona muy bien el culete &=q eh@i ?
*CHI:	yo no .
*FAT:	&=q tú no tienes la garganta mala ?
*CHI:	no .
*FAT:	&=q entonces por qué has ido al médico ?
*FAT:	&=q por mí ?
*CHI:	yo no .
*FAT:	mm@i .
*FAT:	< tú no > [/] tú no .
@Situation:	1 Juan intenta colcoar una cuerda con coampanitas en el baño ; (2) MOT ve una revista con Juan en el salón por la tarde ; (3) Juan juega con los muñecos sobre la mesa del salón con FAT y MOT
@Situation:	2
@Time Start:	17:15
*FAT:	tú sólo toses un poquito .
*CHI:	sí .
*FAT:	&=q a que toses ?
*FAT:	&=q cómo haces ?
*CHI:	0 .
%par:	tose
*FAT:	0 .
%par:	se ríe
*FAT:	y además te pones el termómetro .
*FAT:	&=q a que sí ?
*FAT:	y ya no lloras .
*FAT:	&=q a que no ?
*CHI:	no .
*FAT:	claro .
*FAT:	porque el termómetro no duele .
*FAT:	&=q a que no ?
*CHI:	< se ha ido Ma@x > [/] se ha ido Pa@x [//] Mamá .
*FAT:	sí .
*FAT:	ahora vendrá .
*FAT:	se ha ido Mamá pero ahora vendrá .
*FAT:	oye .
*FAT:	ahora no vamos a la calle porque está Raquel durmiendo .
*FAT:	&=q pero cuando se levante vamos a jugar con Raquel ?
*CHI:	sí .
*FAT:	&=q y qué vamos a llevar para jugar con ella ?
*CHI:	tiene [?] camión . [+ NON]
*FAT:	&=q un camión llevamos ? [+ COR]
*CHI:	tiene 0 [*] camión Raquel .
%err:	0 = un $SYN $LOS
*FAT:	&=q sí ?
*FAT:	&=q tiene un camión Raquel ?
*CHI:	sí .
*FAT:	&=q un camión amarilloso@f ?
*CHI:	sí .
*FAT:	&=q y tú también tienes un camión ?
*CHI:	sí .
*FAT:	llevamos el camión .
*FAT:	&=q y llevamos la pala también ?
*MOT:	0 .
%act:	entra en el salón
*CHI:	< tiene pala pala > [/] tiene pala también Raquel .
*FAT:	&=q también tiene pala ?
*MOT:	&=q Raquel (.) tiene pala ?
*CHI:	sí .
*FAT:	&=q y rastrillo ?
*CHI:	y ra(s)t(r)illo .
*FAT:	jolin@i .
*FAT:	&=q y lo vamos a llevar todo ?
*CHI:	y Lucía .
*FAT:	y Lucía también viene .
*CHI:	xxx de(s)pe(r)tado . [+ NON]
*FAT:	&=q cómo ?
*CHI:	xxx no ha de(s)pe(r)tado . [+ NON]
*MOT:	que [//] &=q quién no se ha despertado ?
*CHI:	xxx .
*CHI:	xxx .
*FAT:	&=q todavía no se ha despertado quién ?
*MOT:	no sé .
*CHI:	Lucía .
*MOT:	Lucía .
*FAT:	ah@i , Lucía .
*MOT:	es que Lucía se despierta tarde &=q verdad ?
*CHI:	sí .
*MOT:	&=q a qué hora se despierta Lucía ?
*CHI:	xxx viene Lucía . [+ NON]
*FAT:	claro .
*FAT:	luego viene Lucía .
*CHI:	xxx .
*FAT:	&=q hojas muertas ?
*FAT:	&=q sí ?
%com:	hay un corte
@Situation:	(3)
*CHI:	esas dos [/] dos .
*MOT:	&=q dos ?
*CHI:	dos .
*MOT:	hay tres .
*MOT:	mira .
*MOT:	uno+dos+y+tres .
*CHI:	uno+do(s)+y+t(r)es . [+ IMI]
*CHI:	xxx e(s)te . [+ NON]
*CHI:	xxx un cuento . [+ NON]
*MOT:	&=q le vas a contar un cuento ?
*CHI:	sí .
%act:	se le caen los muñecos
*CHI:	< ha caído > [/] se ha [*] caído .
%err:	ha = han $MOR $SUB $NFL PREX3s/PREX3p
*FAT:	&=q se han caído ? [+ COR]
*CHI:	a ver .
%act:	coge los muñecos y los coloca uno pegado al otro
*MOT:	&=q qué hacen ?
*CHI:	se quie(r)en mucho .
*MOT:	&=q se quieren mucho ?
*CHI:	sí .
*FAT:	sí .
*FAT:	pero bueno .
*CHI:	< es@x ese [x 3] también> [/] ese también .
%act:	está intentando coger un muñeco que hay debajo de la mesita del salón
*FAT:	&=q ese también se quiere mucho ?
*CHI:	es su mamá .
*CHI:	ese [x 3] [//] +//.
*MOT:	&=q y ese qué es ?
*CHI:	es pato .
*CHI:	el pato e(s) del señor .
*CHI:	es 0 [*] pato del señor .
%err:	0 = el $SYN $LOS
%act:	sale de la imagen y parece que coge algo del suelo
*FAT:	no [x 2] .
*FAT:	ah@i .
*FAT:	&=q ese va en el pato ?
*CHI:	ese va en el pato . [+ IMI]
*FAT:	ten cuidado que el pato se puede romper .
*CHI:	0 [*] pato se puede tomper . [+ IMI]
%err:	0 = el $SYN $LOS
*FAT:	ven , anda .
*FAT:	ven aquí .
*FAT:	a ver qué haces con los tigres .
*CHI:	ese se quiere mucho .
*FAT:	&=q se quiere mucho ?
*CHI:	sí .
*CHI:	un simio .
%act:	señala la revista , que aún está sobre la mesa
*FAT:	&=q hay un simio ahí ?
*CHI:	dos simios .
*FAT:	&=q dos simios ?
*CHI:	y (l)a señora también .
*FAT:	y la señora , sí .
*CHI:	y un señor .
*FAT:	&=q es guapa la señora ?
*FAT:	&=q es guapa ?
*CHI:	mira .
*CHI:	un t(r)en .
*FAT:	&=q un tren ?
*CHI:	pi@o [x 2] .
*CHI:	mira [x 2] .
*MOT:	&=q les cuentas el cuento de los gatitos ?
*MOT:	venga .
*MOT:	cuénta les el cuento .
*MOT:	que no se lo saben .
*MOT:	venga .
*MOT:	cuénta selo .
*CHI:	no tiene [*] manos .
%err:	tiene = tienen $MOR $LOS $NFL 3s/3p
*MOT:	&=q no tienen manos ?
*MOT:	pero bueo .
*MOT:	como pasas tú las hojas .
*MOT:	había una vez (.) un .
*CHI:	++ un ce(r)dito .
*MOT:	&=q que tenía qué ?
*CHI:	el per(r)ito .
*MOT:	&=q qué tiene ese perrito ?
*CHI:	se acabó .
*FAT:	&=q se acabó el cuento ?
*MOT:	&=q se acabó el cuento ?
*MOT:	creo que se han quedado con ganas de más .
*CHI:	ese es chiquitito .
*FAT:	&=q quién es ese ?
*CHI:	chiquitito .
*FAT:	&=q quién es el chiquitito ?
*CHI:	< ese e(s) (l)a mamá > [/] ese e(s) la mamá que quiere mucho .
*FAT:	&=q es la mamá del chiquitito ?
*CHI:	e(s) la mamá .
*FAT:	&=q ese era de la mamá ?
*FAT:	&=q y el peqeño quién es ?
*FAT:	&=q el niño pequeño ?
*CHI:	e(l) niño pequeño .
*FAT:	mm@i .
%par:	como si cayera en la cuenta
*FAT:	&=q y el otro quién es ?
*CHI:	Milú .
*FAT:	&=q Milú ?
*MOT:	&=q ese es Milú ?
*CHI:	ese e(s) Milú .
*CHI:	ese del gor(r)o y la nariz .
*CHI:	cantaba .
*CHI:	ahora [/] < una casita > [/] una casita .
@Situation:	1 Juan intenta colcoar una cuerda con coampanitas en el baño ; (2) MOT ve una revista con Juan en el salón por la tarde ; (3) Juan juega con los muñecos sobre la mesa del salón con FAT y MOT
@Situation:	(3)
@Time Start:	17:15
*CHI:	se [?] xxx mucho . [+ NON]
*CHI:	ese [/] ese se tiene [?] . [+ NON]
*CHI:	se [/] se quiere se [/] 0 [*] .
%err:	0 = V $SYN $LOS
%act:	se le cae una figura
*FAT:	eh@i .
*FAT:	cuidado que lo rompes .
*MOT:	cuidado que así se rompen .
*CHI:	ese < e(s)tá amarillo > [/] e(s)tá amarillo .
*FAT:	sí .
*CHI:	mira [x 2] .
*CHI:	ese .
*CHI:	0 .
%act:	se le vuelven a caer
*FAT:	pero bueno .
*FAT:	qué vagos son .
*CHI:	anda .
*CHI:	ese xxx . [+ NON]
*FAT:	no [x 3] .
*FAT:	en el sofá no se juega &=q eh@i ?
*FAT:	&=q está bueno el poleo ?
%add:	MOT
*CHI:	se ha roto .
*FAT:	da le una cucharadita a ver si le gusta a Juan .
*MOT:	&=q quieres una cucharadita de poleo ?
*CHI:	sí .
*MOT:	a ver si te gusta .
*CHI:	no .
%act:	se aparta cuando MOT le acerca la cuchara
*MOT:	está bueno .
*MOT:	pruéba lo .
*MOT:	está muy rico .
*CHI:	no: .
*MOT:	sabe a chuches .
%exp:	chuches = tidbits
*CHI:	no .
*MOT:	sabe a chuches .
*CHI:	no .
*MOT:	tiene regaliz .
%exp:	regaliz = liquorice
*CHI:	no .
*MOT:	vale [/] vale .
*CHI:	no quiero .
*MOT:	mm@i .
%par:	como si le gustara
*MOT:	está muy rico .
*CHI:	no quiero .
*CHI:	mira .
*FAT:	que no .
*FAT:	en el sillón no .
*MOT:	bueno .
*MOT:	&=q qué has hecho con Los_Avis esta mañana ?
*MOT:	a ver .
*CHI:	he hecho cacapis@f .
*MOT:	&=q has hecho cacapis@f ?
*MOT:	&=q y qué más ?
*MOT:	&=q y qué más ?
*FAT:	es que eres un niño mayor ya &=q eh@i ?
*FAT:	&=q qué más cosas has hecho ?
*CHI:	un camión .
*FAT:	el camión lo vamos a coger ahora para ir nos a jugar al parque .
*FAT:	claro .
*CHI:	luego cenar [*] .
%err:	cenar = cenamos $MOR $SUB $ROOT
*FAT:	pero uy@i .
*FAT:	todavía falta mucho para cenar .
*CHI:	quero [*] goyú [: yogur] .
%err:	quero = quiero $MOR $LOS $REG
*MOT:	&=q quieres yogur ? [+ COR]
*CHI:	sí .
*MOT:	&=q pero no te has comido uno ?
*FAT:	sí .
*MOT:	&=q se lo ha comido entero ?
%add:	FAT
*CHI:	quie(r)o más .
*CHI:	quiero pastel .
*FAT:	&=q pastel ?
*CHI:	mira .
%act:	escala por las piernas de FAT
*FAT:	no .
*FAT:	ay@i .
*FAT:	que me manchas , Juan .
*CHI:	0 .
%act:	se cae
%par:	se ríe
*FAT:	ay@i .
*MOT:	vamos a hacer uno .
*FAT:	&=q vamos a hacer uno para cuando Juan se ponga bueno ?
*MOT:	vamos a hacer un bollo .
%exp:	bollo = cake
*MOT:	&=q vale ?
*FAT:	&=q un bollito va a hacer Mamá ?
*MOT:	&=q hacemos esta noche un bollo ?
*MOT:	tenemos que comprar huevos .
*FAT:	bueno .
*FAT:	&=q le decimos adiós a Javier ?
*CHI:	sí .
*FAT:	&=q sí ?
*CHI:	sí .
*FAT:	vale .
*FAT:	vete a decir le adiós .
*CHI:	adiós , Javier .
*CHI:	Javier .
*MOT:	< mañana lo ve@x > [//] mañana lo conocerás .
*MOT:	&=q vale ?
*CHI:	mira .
*FAT:	si ya lo conoce .
*CHI:	fue(r)te [x 4] .
*MOT:	pero a lo mejor no se acuerda .
*CHI:	mira [x 2] .
*MOT:	&=q qué hay ahí ?
*CHI:	&=q a ver qué hay ?
*CHI:	xxx .
*MOT:	&=q qué ?
%par:	sorprendida
*CHI:	toma .
*MOT:	&=q qué hay ?
*CHI:	toma .
*FAT:	cuidado .
*CHI:	0 .
%act:	se le cae una taza al suelo
*FAT:	da me la cucharilla , anda .
*CHI:	toma .
*MOT:	es que Juan no sabe todavía coger el plato con una taza .
*CHI:	toma .
%act:	recoge lo que se ha caído al suelo
*MOT:	espera que no he terminado .
%add:	FAT
*CHI:	e(s)te xxx . [+ NON]
*MOT:	no .
*MOT:	yo no he terminado todavía .
*MOT:	mira .
*MOT:	todavía tengo .
*CHI:	&=q has terminado ?
*MOT:	no .
*CHI:	no .
*MOT:	no .
*CHI:	&=q no has terminado ?
*MOT:	Mamá no ha terminado .
*CHI:	es que xxx manos . [+ NON]
*CHI:	mira [x 2] .
%act:	estira los brazos hacia delante y mueve las manos
*MOT:	&=q cuántas hay ?
*CHI:	dos .
*MOT:	ah@i .
*MOT:	dos [/] dos manos .
*MOT:	&=q dónde están las manos de Juan ?
*MOT:	&=q y qué tienen las manos de Juan ?
*MOT:	&=q qué tienen ?
*MOT:	a ver .
*MOT:	&=q qué tienen estas manos ?
*CHI:	dos .
*MOT:	dos .
*MOT:	&=q tienes dos qué ?
*CHI:	se ha ido Javier .
%act:	mira a la cámara
%com:	seguramente cree que está apagada porque FAT vino hacia ella y la tocó pero no la llegó a apagar
*MOT:	&=q se ha ido Javier ?
*FAT:	0 .
%par:	se ríe
*CHI:	sí .
*FAT:	mañana viene .
*CHI:	mañana viene . [+ IMI]
*FAT:	mañana viene Javier .
*CHI:	sí .
%par:	poco convencido
*FAT:	&=q qué le vas a decir ?
*CHI:	adiós .
*FAT:	&=q pero primero qué le tienes que decir antes que adiós ?
*FAT:	antes de despedir se saluda .
*FAT:	&=q cómo se saluda ?
*FAT:	se dice hola .
*CHI:	hola .
*MOT:	hola .
*FAT:	&=q pero te has dejado esto ?
%add:	MOT
*FAT:	vendrá a las cinco+y+media .
%add:	MOT
*CHI:	mira [x 2] .
*CHI:	uh@i .
*CHI:	xxx .
*MOT:	&=q ya has apagado o no ?
*CHI:	mira .
*MOT:	&=q qué es eso ?
*CHI:	una piedra .
*MOT:	&=q una piedra ?
*CHI:	sí .
*MOT:	creo que no .
*CHI:	0 .
%act:	viene hacia la cámara
*FAT:	no [x 2] .
%act:	viene también
*FAT:	no [x 2] .
*FAT:	ahí no se toca , Juan .
*CHI:	&=q qué ?
@End
