# Supplementary material for: Comparing Different Models of the Development of Verb Inflection in Early Child Spanish
Source: PLoS One. 2015 Mar 11;10(3):e0119613. doi: 10.1371/journal.pone.0119613 (PMC4356619; doi:10.1371/journal.pone.0119613)
Supplement: S1 File — (ZIP) [file pone.0119613.s001.zip › 20118.cha]

@UTF8
@PID:	11312/c-00031772-1
@Begin
@Languages:	spa , eng
@Participants:	CHI Juan Target_Child , FAT Padre Father , MOT Madre Mother
@ID:	spa , eng|OreaPine|CHI|2;1.18|male|||Target_Child|||
@ID:	spa , eng|OreaPine|FAT|||||Father|||
@ID:	spa , eng|OreaPine|MOT|||||Mother|||
@Transcriber:	Javier , University of Nottingham
@Date:	25-SEP-2001
@Location:	Madrid
@Situation:	1 Juan espera en la sillita de comer mientras FAT y MOT le hacen la cena
@Situation:	1
@Time Start:	20:30
*FAT:	&=q qué tienes ahí ?
*FAT:	&=q eh@i ?
*CHI:	quie(r)o ver a Juan .
%act:	se mira en la cámara ; tiene una cámara de fotos de juguete colgando del cuello
*FAT:	&=q quieres ver a Juan ?
*FAT:	pe@x [/] pero bueno .
*FAT:	&=q cómo puede ser ?
*FAT:	sí .
*CHI:	adiós , Javier .
*FAT:	no .
*FAT:	si todavía no está Javier ahí .
%par:	riéndose
*FAT:	vamos a hacer una ensalada .
*FAT:	di le a Javier que vamos a hacer una ensalada .
*FAT:	dí selo .
*CHI:	< vamo(s) a Javie@x > [//] vamo(s) a hacer una Javier . [+ IMI]
*FAT:	&=q vamos a cenar ?
*FAT:	dí selo .
*FAT:	di le que vamos a cenar .
*CHI:	voy a cenar .
*FAT:	&=q pero qué vas a cenar ?
*MOT:	&=q vas a cenar +..?
*FAT:	&=q una +..?
*CHI:	++ (en)salada .
*FAT:	una ensalada .
*MOT:	&=q y sopa ?
*CHI:	sopa no .
*FAT:	&=q por qué sopa no ?
*FAT:	si la sopa está muy buena .
*MOT:	la sopa está buenísma .
*CHI:	&=e sopa no !
*FAT:	uy@i que no .
*FAT:	pues entonces luego no podemos abrir la plastilina si no tomamos sopa .
*FAT:	claro .
*CHI:	(en)salada [/] quie(r)o ensalada .
*FAT:	una ensalada .
*FAT:	bueno .
*FAT:	quiere enslada aquí don Juan Apellido .
*FAT:	oye .
*FAT:	&=q por qué no le cuentas a Javier dónde has estado hoy ?
*MOT:	di le qué te han regalado .
*MOT:	&=q qué te han regalado ?
*MOT:	&=q qué es eso que tienes ?
*CHI:	plastelina [: plastilina] .
%act:	tiene un paquete de plastilina en la mano
*MOT:	plastilina .
*MOT:	&=q de qué color ?
*CHI:	verde .
*MOT:	&=q es verde ?
*MOT:	&=q y qué vas a hacer con la plastilina ?
*CHI:	0 [*] 0 [*] ab(r)ir 0 [*] .
%err:	0 = voy $SYN $LOS $ROOT ; 0 = a $SYN $LOS ; 0 = la $MOR $SUB $SUFFIX
*MOT:	la vas a abrir . [+ COR]
*MOT:	&=q y luego cuando la abras qué vas a hacer con ella ?
*CHI:	un pollito .
*MOT:	&=q un pollito ?
*MOT:	&=q y vas a saber ?
*FAT:	&=q vas a hacer un pollito , Juan ?
*FAT:	&=q qué más cosas vas a hacer ?
*FAT:	a ver .
*FAT:	cuénta me .
*FAT:	&=q eh@i , Juan ?
*FAT:	cuénta me .
*FAT:	&=q < qué más cosas > [/] +//?
*CHI:	un pollito .
*FAT:	&=q vas a hacer un pollito ?
*FAT:	oye .
*FAT:	&=q tú te acuerdas del cuento del medio pollito ?
*CHI:	mm@i .
%par:	afirma
*FAT:	&=q sí ?
*FAT:	&=q cómo hacía el medio pollito ?
*FAT:	&=q qué decía ?
*FAT:	pío@o [x 3] .
*CHI:	seño(r) mío .
*FAT:	quiero lo que es mío .
*FAT:	sí .
*CHI:	quie(r)o lo que es mío . [+ IMI]
*FAT:	sí que te acuerdas &=q eh@i ?
*FAT:	&=q y con quién se encontraba el medio pollito ?
*FAT:	&=q te acuerdas con quién se encontraba ?
*CHI:	sí .
*FAT:	&=q con un +..?
*CHI:	++ fuevo [: huevo] .
*FAT:	sí .
*FAT:	el medio pollito salía de un huevo .
*FAT:	eso es .
*FAT:	&=q y qué más ?
*FAT:	&=q no te acuerdas ?
*CHI:	&=e el lobo !
*FAT:	sí .
*FAT:	primero se encontraba con un +...
*CHI:	++ lobo .
*FAT:	++ zorro .
*CHI:	++ zorro . [+ IMI]
*FAT:	y luego con un +...
*CHI:	++ lobo .
*FAT:	con un lobo .
*FAT:	&=q y qué hace el lobo ?
*CHI:	0 [*] cogiendo piedras .
%err:	0 = está $SYN $LOS $AUXE
*FAT:	&=q estaba cogiendo piedras ? [+ COR]
*CHI:	sí .
*FAT:	&=q ah@i , sí ?
*FAT:	&=q y para qué quería las piedras el lobo ?
*CHI:	0 [*] coge(r) [*] las .
%err:	0 = para $SYN $LOS ; coger = fin $MOR $SUB $ROOT
*FAT:	&=q para coger las ? [+ COR]
*FAT:	&=q y qué hacía con las piedras ?
*FAT:	&=q qué construía ?
*CHI:	ot(r)a piedra .
*MOT:	&=q otra piedra ?
%par:	sorprendida
*FAT:	&=q con todas las piedras hacía otra piedra ?
*FAT:	&=q y qué más ?
*FAT:	&=q y se ponía a vivir en la piedra ?
*CHI:	sí .
*FAT:	&=q qué más hacía ?
*CHI:	tocaba .
*FAT:	&=q tocaba ? [+ ADS]
*FAT:	&=q qué tocaba ?
*CHI:	no tocaba .
*FAT:	&=q no tocaba ?
*CHI:	no .
*FAT:	&=q no tocaba tocar ?
*CHI:	sin parar .
*FAT:	&=q qué tocaba ?
*CHI:	no tocaba .
*FAT:	ah@i .
*FAT:	&=q no tocaba ?
*CHI:	no .
*FAT:	ya decía yo que a mí ese cuento no me sonaba .
*FAT:	oye .
*FAT:	&=q has estado hoy en la guarde , Juan ?
%exp:	guarde(ría) = nursery
*CHI:	sí .
*FAT:	&=q y con quién has estado ?
*CHI:	con Marisol .
*FAT:	&=q con Marisol has estado hoy ?
%par:	sorprendido
*FAT:	&=q y qué te ha dicho Marisol ?
*FAT:	&=q qué has hecho con ella ?
*FAT:	&=q a qué has jugado ?
*CHI:	con (l)os xxx . [+ NON]
*MOT:	&=q con los triciclos ?
*MOT:	&=q y qué has aprendido en la guarde ?
*MOT:	a ver .
*MOT:	&=q qué has aprendido ?
*MOT:	&=q < qué cosa > [/] qué cosa te han dicho ?
*FAT:	a ver .
*FAT:	esto es +...
*CHI:	++ sucio .
*FAT:	sí .
*FAT:	está sucio , sí .
*FAT:	&=q pero es +..?
*MOT:	no .
*MOT:	a ver .
*MOT:	&=q esto es +..?
*CHI:	xxx .
*MOT:	&=q qué es ?
*MOT:	&=q qué es esto ?
*CHI:	un tomate .
*FAT:	sí [x 2] .
*MOT:	&=q y cómo es ?
*MOT:	&=q redondo o cuadrado ?
*CHI:	redondo . [+ IMI]
%par:	riéndose
*MOT:	&=q y de qué color ?
*CHI:	rojo .
*MOT:	muy bien .
*MOT:	rojo .
*FAT:	oye .
*FAT:	&=q y luego esta tarde qué hemos hecho ?
*FAT:	hemos ido de paseo &=q verdad ?
*FAT:	&=q y a quién hemos visto ?
*FAT:	&=q te acuerdas a quién hemos visto ?
*CHI:	sí .
*FAT:	&=q a quién ?
@Situation:	1 Juan espera en la sillita de comer mientras FAT y MOT le hacen la cena
@Situation:	1
@Time Start:	20:30
*CHI:	a Paloma .
*FAT:	&=e a Paloma !
*MOT:	a Paloma .
*MOT:	&=q y qué más ?
*MOT:	&=q cómo se llamaba la pequeña que te enseñaba las fotos ?
*MOT:	&=q quién te enseñaba fotos ?
*CHI:	Paloma .
*MOT:	no .
*FAT:	Mó::ni@x +...
*CHI:	++ ca@x .
*FAT:	oye .
*FAT:	&=q y qué tenían en la casa ?
*FAT:	&=q tenían dos +..?
*FAT:	&=q dos qué tenían en la casa ?
*CHI:	xxx .
*FAT:	no .
*FAT:	tenían dos +...
*FAT:	uno se llamaba Picias .
*CHI:	Picias . [+ IMI]
*FAT:	&=q y el otro ?
*MOT:	&=q quién era Picias ?
*MOT:	&=q un qué ?
*CHI:	&=e gato !
*MOT:	un gato .
*FAT:	un gato .
*FAT:	&=q y qué hacía Picias todo el rato ?
*FAT:	&=q qué hacía por ahí ?
*CHI:	no 0 [*] mates .
%err:	0 = le $MOR $LOS $PREFIX
*FAT:	pero bueno .
*FAT:	&=q qué haces con la plastilina ?
*CHI:	espera .
*FAT:	no la abras &=q eh@i ?
*FAT:	hasta después de comer no se puede abrir .
*CHI:	che@i .
%act:	le da un manotazo a la plastilina
*FAT:	hasta después de cenar no se abre .
*FAT:	&=q a que no ?
*CHI:	0 .
%act:	sigue intentando abrirla
*CHI:	xxx .
%act:	parece que coge un poco y se lo mete en la boca
*CHI:	xxx .
*CHI:	e(s)tá ca(li)ente [x 2] .
*FAT:	oye .
*FAT:	&=q qué tienes ?
*FAT:	&=q un coche ?
*FAT:	&=q es un coche eso ?
*CHI:	no .
*FAT:	&=q qué es ?
*CHI:	quie(r)o xxx . [+ NON]
*FAT:	&=q qué quieres ?
*CHI:	quie(r)o plaste [?] . [+ NON]
*FAT:	no entiendo lo que dices .
*FAT:	no se abre la plastilina .
*FAT:	como la abras ahora , Juan , me la voy a quedar yo .
*FAT:	se abre después de cenar .
*MOT:	sí .
*MOT:	porque mancha mucho , Juan .
*FAT:	como la abras ahora me la quedo yo .
*FAT:	ya te aviso &=q eh@i ?
*FAT:	como sigas tirando de ahí la vas a abrir .
*FAT:	como la abras se la queda Papá .
*MOT:	la plastilina tendríamos que jugar con ella con babi .
%exp:	babi = nursery clothing
*CHI:	con babi . [+ IMI]
*MOT:	porque mancha mucho .
*MOT:	< o con > [/] o con ropa vieja .
*FAT:	como la abras me la voy a quedar &=q eh@i ?
*FAT:	te aviso .
*CHI:	no .
*CHI:	xxx .
*FAT:	&=q qué es ?
*FAT:	&=q un caballo eso que tienes en la mano ?
*CHI:	no .
*FAT:	&=q no ?
*FAT:	&=q es un avión ?
*CHI:	no .
*FAT:	&=q a ver cómo vuela ?
*CHI:	uh@o .
%act:	mueve la plastilina como si fuera un avión volando
*FAT:	a ver cómo conduce Juan ese coche que tiene en la mano .
*FAT:	&=q a ver cómo lo conduce ?
*CHI:	pi@o [x 2] .
*CHI:	uh@o .
%act:	mueve otra vez la plastilina como si fuera un avión volando
*FAT:	cómo vuela .
*FAT:	&=q y qué más hace ?
*CHI:	xxx cont(r)a un coche . [+ NON]
*FAT:	&=q qué has dicho ?
*CHI:	que viene ot(r)o coche .
*FAT:	&=q que viene otro coche ? [+ ADS]
*CHI:	sí .
*FAT:	pero bueno .
*CHI:	&=e ah@i !
*FAT:	hala@i .
*FAT:	ha sido sin querer .
*CHI:	ha sido sin querer . [+ IMI]
*CHI:	uh@o .
%act:	otra vez como si volara un avión
*FAT:	bueno .
*FAT:	vamos a comer un poquito de sopa .
*FAT:	&=q vale ?
*MOT:	y mientras termino yo la ensalada .
*MOT:	&=q vale ?
*FAT:	mm@i .
%par:	como si le gustara
*FAT:	&=e qué sopa más rica ha hecho Mamá !
*CHI:	no .
*FAT:	pero [x 9] .
@Situation:	1 Juan espera en la sillita de comer mientras FAT y MOT le hacen la cena ; (2) FAT le da de cenar a Juan
@Time Start:	20:30
@Situation:	2
*FAT:	pero [x 12] .
*CHI:	oh@i qué sopa .
*FAT:	oh@i qué sopa . [+ ADS]
*CHI:	(qui)ero ensalada .
*FAT:	también vamos a comer ensalada .
*FAT:	vamos a comer +//.
*CHI:	sopa no .
*FAT:	&=q cómo que no ?
*CHI:	e(s)tá caliente .
*FAT:	bueno .
*FAT:	pero soplamos .
*FAT:	mira .
*FAT:	&=q qué cuchara quieres ?
*CHI:	esa .
*FAT:	&=q qué color es esa ?
*CHI:	amarilla .
*FAT:	amarilla para Juan .
*CHI:	mía [x 3] .
*FAT:	&=q me sujetas la mía ?
*CHI:	mm@i .
*FAT:	&=q de qué color es ?
*CHI:	azul .
*FAT:	toma .
*CHI:	no .
*FAT:	sujéta mela .
*CHI:	no .
*FAT:	guárda la y ahora la cojo yo .
*FAT:	voy a coger te un babero .
*CHI:	0 .
%act:	golpea fuerte una cuchara contra la otra
*FAT:	pero bueno .
*FAT:	con cuidado .
*FAT:	oye .
*FAT:	&=q las cucharas son para jugar ?
*CHI:	sí .
*MOT:	tiene uno aquí , Father .
%add:	FAT
*MOT:	toma .
%add:	FAT
*FAT:	trae [/] trae esta .
%act:	le quita la cucharilla azul
*FAT:	trae .
*FAT:	que es la mía &=q no ?
*CHI:	xxx esa . [+ NON]
*CHI:	esa e(s) mía .
*FAT:	< a ver > [/] a ver .
*FAT:	espera [x 3] .
*CHI:	no .
*CHI:	< esa e(s) tuya > [/] esa e(s) tuya .
*FAT:	&=q cuál es la tuya ?
*CHI:	esa .
%par:	señala
*FAT:	&=q cual ?
*FAT:	&=q qué color es la tuya ?
*CHI:	mía .
*FAT:	esa es la tuya .
*FAT:	muy bien .
*FAT:	&=q y la mía ?
*CHI:	esa .
*FAT:	&=q de qué color es la mía ?
*CHI:	azul .
*FAT:	&=q y la tuya ?
*CHI:	mira .
%act:	ha cogido sopa con la cuchara
*CHI:	amarilla .
*FAT:	a ver .
%act:	le quita la cuchara
*FAT:	primero Papá < que sopla > [/] que sopla más fuerte .
*FAT:	&=q vale ?
*FAT:	&=q me ayudas a soplar ?
*FAT:	&=q sí ?
*CHI:	bueno [?] . [+ NON]
%par:	susurra
*FAT:	venga .
*FAT:	a ver .
%act:	sopla con mucha fuerza y el aire llega hasta la cara de Juan
*CHI:	a mí no 0 [*] soples .
%err:	0 = me $MOR $LOS $PREFIX
*FAT:	&=q a ti no te soplo ?
*CHI:	no .
*FAT:	&=q a quién le soplo ?
*FAT:	a ver .
*FAT:	&=q a [/] a la sopa ?
*CHI:	sí .
*FAT:	venga .
*CHI:	sí .
*FAT:	a ver .
*FAT:	una dos y +...
*FAT:	&=q me ayudas o no ?
*FAT:	&=q sí ?
*FAT:	venga .
*CHI:	0 .
%act:	sopla
*FAT:	0 .
%act:	empieza soplando la cuchara y luego sigue en la cara de Juan
*CHI:	no .
*CHI:	a mí no .
*FAT:	me he equivocado .
*FAT:	&=q me perdonas ?
*CHI:	sí .
*FAT:	toma .
*CHI:	pe(r)dona .
%act:	se retira cunado FAT le acerca la cuchara , pero finalmente se la come
*FAT:	mm@i .
%par:	como si le gustara
*FAT:	&=q quién ha hecho esta sopa tan riquísima ?
*CHI:	&=e Mamá !
*FAT:	&=q Mamá ha hecho esta sopa tan rica ?
*CHI:	Papá no .
*FAT:	Papá no .
*FAT:	Papá es un [/] un poco torpe .
*FAT:	venga .
*FAT:	vamos a soplar otra vez .
*FAT:	una dos y +...
*CHI:	++ t(r)e(s) .
%act:	come
*MOT:	oye .
%add:	FAT
*MOT:	&=q qué pasa con esta leche ?
%add:	FAT
*FAT:	&=q cómo que qué pasa ?
%add:	MOT
*MOT:	&=q te la has tomado tú ?
%add:	FAT
*FAT:	claro que me la he tomado yo .
%add:	MOT
*FAT:	estaba ya estropeada .
%add:	MOT
*FAT:	< a ver a ver a ver > [/] a ver .
*FAT:	espera .
*FAT:	sopla [/] sopla primero .
*CHI:	0 .
%act:	sopla
*FAT:	eso es .
*FAT:	pero bueno .
*FAT:	qué cuchara más bonita la tuya &=q eh@i ?
*FAT:	&=q qué cuchara es ?
*FAT:	&=q de qué color es tu cuchara ?
*CHI:	amarilla .
*FAT:	&=q y la de Papá ?
*CHI:	a(z)u(l) .
%par:	con la boca llena
*FAT:	&=q quieres que las cambiemos ?
*CHI:	sí .
*FAT:	&=q sí ?
*FAT:	&=q las cambiamos ?
*CHI:	no .
*FAT:	&=q no ?
*FAT:	&=q qué vas a comer ?
*FAT:	&=q tú solo ?
*CHI:	esa e(s) mía .
*FAT:	mm@i .
%par:	como si le gustara
%act:	ha probado la sopa
*FAT:	está buena la sopa &=q eh@i ?
%add:	MOT
*CHI:	oy@i .
*CHI:	qué tanto [*] .
%err:	< qué tanto > = cuánto $SYN $SUB
%act:	había llenado mucho la cuchara
*FAT:	no .
*FAT:	tanto , no .
*CHI:	poquito .
*FAT:	claro .
*FAT:	ay@i .
*FAT:	Doña Flor .
*FAT:	pero qué bien come Juan .
%par:	susurra
*FAT:	&=q está rica la sopa , eh@i ?
*CHI:	aho(r)a Papá .
*FAT:	ahora Papá . [+ ADS]
*FAT:	preparados , listos +...
%act:	sopla la cucharada y se la da a Juan
*CHI:	a mí no .
%act:	pero se la come
*FAT:	ay@i .
*FAT:	perdone usted , caballero .
*FAT:	le soplé y se fue volando el sombrero .
*FAT:	se te ha quitado el sombrero .
%exp:	por supuesto , Juan no llevaba ningún sombrero
*FAT:	he soplado tan fuerte que se ha ido volando .
*FAT:	mira a ver < si se te > [//] si se ha quedado o se ha ido volando .
*FAT:	mira a ver .
*CHI:	se ha ido volando el somb(r)ero .
*FAT:	sí .
*FAT:	&=q no le tienes ya ?
*FAT:	mira a ver .
*FAT:	toca a ver si le tienes en la cabeza o no .
*CHI:	0 .
%act:	se toca la cabeza
*FAT:	ya no lo tienes .
*FAT:	&=q se ha ido volando el sombrero ?
*CHI:	sí .
*FAT:	vaya , hombre .
*FAT:	luego hacemos uno de plastilina .
*CHI:	sí .
*FAT:	a ver .
*FAT:	&=q soplo otra vez ?
*CHI:	sí .
*CHI:	ahora pla(s)tilina .
%act:	coge la plastilina
*FAT:	luego hacemos el sombrero .
*FAT:	&=q no ?
*CHI:	sí .
*FAT:	cuando terminemos de cenar hacemos el sombrero de plastilina .
*CHI:	e(s)tá volando .
*FAT:	se ha ido volando .
*FAT:	&=q a que sí ?
*CHI:	sí .
*FAT:	&=q y hasta dónde habrá llegado (.) volando y rodando ?
*CHI:	0 [*] ha ido a (l)a i(gle)sia .
%err:	0 = se $MOR $LOS $PREFIX
*FAT:	&=q hasta dónde ?
*CHI:	xxx .
*CHI:	a la iglesia .
*FAT:	&=q hasta la iglesia ?
*CHI:	sí .
*FAT:	&=q hasta el campanario ?
*CHI:	sí .
*FAT:	&=q donde viven las cigüeñas ?
*CHI:	sí .
*FAT:	pues seguro que una de las zigüeñas se lo ha puesto .
@Situation:	1 Juan espera en la sillita de comer mientras FAT y MOT le hacen la cena ; (2) FAT le da de cenar a Juan
@Time Start:	20:30
@Situation:	2
*FAT:	a las cigüeñas les encanta llevar sombrero .
*FAT:	&=q tú crees ?
*CHI:	sí .
*FAT:	pero bueno .
*FAT:	entonces no nos vamos a enfadar .
*FAT:	porque son muy guapas las cigüeñas cuando tienen sombrero puesto .
*FAT:	&=q a ti te gustan las cigüeñas con sombrero ?
*CHI:	sí .
*FAT:	&=q sí ?
*FAT:	< pero bueno > [/] pero bueno .
*CHI:	0 [*] vi(s)to un payaso ayer .
%err:	0 = he $SYN $LOS $AUXH
*FAT:	&=q viste ayer un payaso ?
*CHI:	ayer .
*FAT:	&=q sí ?
*CHI:	sí .
*FAT:	&=q así quieto que no se movía ?
*CHI:	no .
*FAT:	&=q era un mimo ?
*CHI:	no era un mimo .
*CHI:	no .
*FAT:	ah@i .
*FAT:	&=q no era un mimo ?
*FAT:	&=q era un payaso [x 2] ?
*CHI:	payaso [x 2] . [+ IMI]
*FAT:	&=q y qué hacía ?
*CHI:	0 .
%act:	mueve las manos
*MOT:	payaso [x 2] .
%par:	se ha reído
*CHI:	0 [*] tocan@x [/] tocando (l)a guitarra .
%err:	0 = estaba $SYN $LOS $AUXE
*FAT:	&=e tocaba la guitarra !
*MOT:	&=e tocaba la guitarra !
*MOT:	&=q y qué más ?
*CHI:	un robot .
*MOT:	el saxofón .
*MOT:	&=q y qué más ?
*FAT:	ah@i , un robot .
*FAT:	sí .
*MOT:	ah@i .
*MOT:	un robot .
*FAT:	vino un robot también .
*FAT:	los mimos lo que nos están cundiendo .
%exp:	cundir = be rife
*FAT:	madre+mía .
*CHI:	había [?] un mimo [?] . [+ NON]
*CHI:	dos [x 2] .
*FAT:	dos [x 2] .
*CHI:	dos mimos .
*FAT:	dos .
*MOT:	&=q y el otro cómo era ?
*CHI:	blanco .
*MOT:	blanco [x 2] .
*FAT:	&=q un mimo era blanco ?
*CHI:	uno [x 2] verde .
*MOT:	&=q y quién era el verde ?
*MOT:	&=q cómo se llamaba ?
*CHI:	xxx .
*MOT:	&=q cómo ?
*CHI:	xxx .
*MOT:	La_Ma(s)@x +..?
*CHI:	++ ca(r)a@x .
*MOT:	La_Máscara .
*MOT:	era verde .
*CHI:	verde .
*MOT:	y Medusa también era verde .
*CHI:	y la medusa verde . [+ IMI]
*FAT:	sí .
*FAT:	&=q y vimos también uno de color +..?
*CHI:	++ ve(r)de .
*FAT:	&=q de color ?
*CHI:	amarilla .
*FAT:	&=q cómo se llamaba el señor ?
*CHI:	amarillo .
*FAT:	Amari@x +...
*CHI:	++ llo@x .
*FAT:	Amarillo@x +...
*CHI:	++ lloso@x .
*FAT:	&=e Amarilloso@f !
*FAT:	muy bien .
*FAT:	el señor amarilloso@f .
*CHI:	el se(ñ)o(r) ama(r)illos@f . [+ IMI]
*FAT:	sí , señor .
*FAT:	el señor amarilloso@f .
*FAT:	&=q y qué tenía el señor amarilloso@f ?
*FAT:	&=q te acuerdas ?
*CHI:	un so(m)b(r)ero .
*FAT:	un sombrero . [+ ADS]
*MOT:	un sombrero . [+ ADS]
*MOT:	&=q y qué más ?
*FAT:	&=q y qué más tenía ?
*CHI:	un te(lé)fono .
*FAT:	un teléfono . [+ ADS]
*FAT:	< pero bueno > [/] pero bueno este melón .
*FAT:	ya no eres melón &=q eh@i ?
*FAT:	ya no eres melón .
*FAT:	uy@i qué tarde es .
*FAT:	hay que ir se a dormir .
*CHI:	mira .
*CHI:	un xxx . [+ NON]
%act:	señala hacia una pared
*FAT:	pero bueno .
*FAT:	&=q te vas a comer toda [x 3] la sopa ?
*CHI:	hay 0 [*] reloj .
%err:	0 = un $SYN $LOS
*FAT:	&=q hay un reloj ?
*CHI:	sí .
*FAT:	&=q te canto una canción ?
*CHI:	sí .
*FAT:	reloj no marques las horas .
%par:	canta
*FAT:	&=q ahora tú ?
*CHI:	sí .
*FAT:	venga .
*FAT:	a ver .
*CHI:	no .
*FAT:	&=q ahora tú no ?
*FAT:	&=q quién canta ?
*CHI:	Papá .
*FAT:	&=q Papá canta ?
*FAT:	a ver .
*FAT:	&=q qué hace Papá ?
*FAT:	reloj no marques las horas .
%par:	canta
*CHI:	&=q 0 [*] hace Papá ? [+ IMI]
%err:	0 = que $SYN $LOS
*FAT:	&=q qué hace Papá ?
*CHI:	cantando [?] . [+ NON]
%par:	con la boca llena
*FAT:	&=q qué ?
*CHI:	(es)tá [/] e(s)tá comiendo .
%act:	se mira en la pantallita
*FAT:	Juan está comiendo .
*CHI:	sí .
*FAT:	&=q sí ?
*CHI:	e(s)tá dando 0 [*] comiendo [*] Papá .
%err:	0 = de $SYN $LOS ; comiendo = comer $MOR $SUB $NFL GER/INF:NP
*FAT:	&=q y le está dando de comer Papá ? [+ COR]
*CHI:	sí .
*FAT:	ha dicho “dando comiendo Papá” .
%add:	MOT
*CHI:	mira .
*CHI:	ensalada .
*FAT:	ensalada .
*FAT:	&=q vamos a comer ensalada ahora ?
*CHI:	sí .
*MOT:	&=q vas a querer ensalada ahora ?
*FAT:	ese poquillo de sopa que queda a lo mejor te lo podrías comer tú . [+ ADD]
%add:	MOT
*FAT:	es un poquito .
%add:	MOT
*MOT:	vale .
%add:	FAT
*FAT:	&=q eh@i ?
*FAT:	&=q terminamos esta sopa y te +//?
*CHI:	pica .
%act:	parece que se rasca la tripa
*FAT:	&=q qué pica ?
*CHI:	pica .
*FAT:	&=q la barriga pica ?
*CHI:	sí .
*MOT:	no sé por quesde un tiempo dice que le pica la barriga .
%add:	FAT
*CHI:	xxx .
*FAT:	toma .
%act:	le da otra cucharada
*FAT:	ju@o [x 10] .
*FAT:	&=q vas a comer ensalada ?
*CHI:	sí .
*FAT:	&=q sí ?
*MOT:	&=q vas a querer ensalada , Juan ?
*FAT:	un poquito .
*CHI:	sí .
*FAT:	< uy@i qué poco falta ya de > [//] mira [x 4] .
%act:	intenta darle otra cucharada pero Juan cierra los ojos y se aparta
*FAT:	qué feo te pones , Juan .
%par:	riéndose
*FAT:	atención , Javier .
%add:	cámara
*FAT:	mira qué feo se pone Juan .
*FAT:	mira [x 2] qué feo .
*FAT:	ya verás .
*FAT:	< ponte feo > [/] ponte feo .
*CHI:	0 .
%act:	cierra los ojos apretándolos fuerte
*FAT:	ay@i qué feo .
*FAT:	verás , Javier .
*FAT:	mira qué bien come Juan esta cucharada de sopa .
*FAT:	mira .
*FAT:	aum@i .
%act:	le da la cucharada
*FAT:	&=e hala@i !
*FAT:	pero bueno .
@Situation:	1 Juan espera en la sillita de comer mientras FAT y MOT le hacen la cena ; (2) FAT le da de cenar a Juan
@Time Start:	20:30
@Situation:	2
*FAT:	mira , Javier .
*FAT:	que se va a comer la última .
*FAT:	< &=q te vas a comer la última sopa ya de cucharada > [//] ?
*CHI:	sí .
*FAT:	ay@i .
*FAT:	+" sopa de cucharada he dicho .
%add:	MOT
*FAT:	&=q la última cucharada de sopa te vas a tomar ya ?
*FAT:	&=q sí ?
*CHI:	Javier .
%add:	cámara
*FAT:	mira , Javier .
*FAT:	mira .
*FAT:	volando .
*FAT:	uh@o .
%act:	mueve la cuchara hasta la boca de Juan como si fuera un avión
*FAT:	&=e hala@i !
*FAT:	&=e qué pedazo de cucharada !
*FAT:	más grande que un camión .
*CHI:	sí .
*FAT:	oye .
*FAT:	vas a venir te conmigo y vas a montar en avión .
*FAT:	&=q eh@i ?
*FAT:	&=q vamos a montar en avión Mamá tú y yo ?
*CHI:	sí .
*FAT:	&=q sí ?
*FAT:	&=q vamos a montar en avión ?
*CHI:	quie(r)o ensalada .
*FAT:	&=q quieres ensalada ?
*FAT:	venga .
*FAT:	vamos a poner una esalada para este caballero ?
*CHI:	quiero zanahoria y t(om)ate .
*MOT:	está ahí todo .
*FAT:	quieres zanahoria y tomate .
*MOT:	la zanahoria .
*FAT:	muy bien .
*CHI:	y tomate . [+ IMI]
*CHI:	quie(r)o salir .
*CHI:	quie(r)o ab(r)ir la .
*FAT:	&=q quieres abrir la ?
*FAT:	pues tienes que esperar .
*FAT:	vamos a comer ahora aquí todos juntos .
*FAT:	&=q vamos a comer la ensalada , no ?
*FAT:	&=q sí ?
*CHI:	quie(r)o ensalada .
*FAT:	a ver .
*CHI:	quiero ab(r)ir la .
%act:	sigue con la plastilina en la mano
*CHI:	xxx ha chupado [?] . [+ NON]
*MOT:	pues no sé si querrá a lo mejor hacer caca .
%add:	FAT
*FAT:	pues nada .
%add:	MOT
*FAT:	ahora lo vemos &=q no ?
%add:	MOT
*CHI:	quie(r)o ensalada .
*FAT:	&=q quieres ensalada , cariño ?
*FAT:	venga .
*FAT:	oye .
*FAT:	no lo tires al suelo .
*FAT:	no .
*FAT:	no se tira al suelo .
*FAT:	eh@i .
*FAT:	&=q me has oído ?
*FAT:	&=q vale ?
*FAT:	oye , Juan .
*FAT:	vamos a comer un poquito de ensalada .
*CHI:	sí .
*FAT:	y después vamos a hacer un poquito de caca y de pis .
*FAT:	&=q a que sí ?
*CHI:	sí .
*MOT:	sí .
*CHI:	quie(r)o ensalada .
*FAT:	venga con esa ensalada , hombre .
*FAT:	que está tardando mucho este señor camarero .
*CHI:	ensalada .
*FAT:	mira .
*FAT:	qué bien .
*FAT:	cuánta hay .
*CHI:	ensalada .
*FAT:	hay mucha .
*FAT:	mira .
*FAT:	un poquito de zanahoria .
*FAT:	&=q dónde está el cuchillo ?
*MOT:	esto era manzana &=q no ?
%add:	FAT
*CHI:	xxx manzana . [+ NON]
*FAT:	había zanahoria y manzana .
%add:	MOT
*CHI:	xxx manzana . [+ NON]
*FAT:	a ver .
*FAT:	mira .
*FAT:	un poquito de tomate .
*FAT:	con un poquito de lechuga .
*FAT:	&=q está buena ?
*CHI:	sí .
*FAT:	&=q quién la ha hecho ?
*CHI:	Mamá .
*FAT:	pestañitas [x 2] .
%act:	le besa
*FAT:	&=q le damos un poquito a Javier de ensalada ?
*CHI:	sí .
*MOT:	qué sueño tiene Juan .
*FAT:	&=q le damos un poquito ?
%act:	hace como si le diera de comer a la cámara
*CHI:	no .
%par:	contento
*CHI:	xxx .
*CHI:	no puede Javier .
*MOT:	no puede Javier . [+ ADS]
*FAT:	no .
*FAT:	porque no está aquí .
*FAT:	&=q a que no ?
*CHI:	no e(s)tá aquí . [+ IMI]
*FAT:	no está aquí que está ahí .
*FAT:	mucha lechuga te ha puesto aquí tu padre .
*CHI:	quie(r)o ot(r)a .
*FAT:	eh@i [x 3] .
*FAT:	con la mano no .
*CHI:	quie(r)o ot(r)a .
*FAT:	a ver .
*FAT:	abre la boca .
*FAT:	primero esto .
*FAT:	luego eso .
*FAT:	luego lo otro .
*FAT:	y luego lo de más allá .
*CHI:	0 .
%act:	saca la comida de la boca mientras la mastica y la tiene en los labios
*FAT:	no [x 3] .
*CHI:	0 .
%act:	la escupe
*FAT:	ay@i .
*FAT:	&=q < para esto quieres la ensalada > [/] para esto quieres la ensalada ?
*FAT:	no .
*FAT:	no me hace gracia .
*FAT:	venga .
*FAT:	a ver la boca .
*FAT:	venga .
*FAT:	vamos a probar < otra cucharada > [//] otro [/] otro poquito más .
*FAT:	venga .
*CHI:	0 .
%act:	mastica pero se vuelvce a sacar la comida de la boca
*FAT:	no .
*FAT:	pero si está muy bueno , Juan .
*FAT:	no .
*FAT:	no lo eches .
*FAT:	cóme lo .
*FAT:	cóme lo .
*FAT:	si está muy bueno .
*FAT:	eso es luchuga .
*FAT:	está buenísima .
*FAT:	Papá [//] mira .
*FAT:	mira .
*FAT:	Papá come lechuga ahora .
*FAT:	mira .
*FAT:	&=q ves ?
*FAT:	y mira cómo cruje .
*FAT:	que suena crunch@o [x 3] .
*FAT:	mira .
*FAT:	y aquí hay un poco de pimiento .
*FAT:	mira .
*FAT:	pimiento verde .
@Situation:	1 Juan espera en la sillita de comer mientras FAT y MOT le hacen la cena ; (2) FAT le da de cenar a Juan
@Time Start:	20:30
@Situation:	2
*CHI:	quiero pimiento verde .
*FAT:	&=q quieres ?
*CHI:	no .
*FAT:	mira Papá .
*FAT:	&=q un poquito de manzana ?
*CHI:	sí .
*CHI:	que tengo pupa .
*FAT:	&=q tienes pupa ?
*CHI:	sí .
*FAT:	no lo eches , Juan .
*FAT:	toma la manzana .
*FAT:	bueno .
*FAT:	ya está .
*FAT:	la última &=q eh@i ?
*FAT:	ya no te doy más .
*FAT:	< no te doy > [/] no te doy más ensalada .
*CHI:	0 .
%act:	escupe un poco
*FAT:	oye .
*FAT:	&=q qué vamos a pensar todos de este niño tan gorrino ?
*FAT:	quita .
*CHI:	comida .
*FAT:	para Papá .
*FAT:	&=q vale ?
*CHI:	mira .
%act:	muestra la mano , la tien manchada
*FAT:	es pimiento verde .
*CHI:	< cógelo > [/] cógelo .
*FAT:	ay@i .
*FAT:	no lo pases por ahí .
*FAT:	acabo de pasar la bayeta .
*CHI:	quie(r)o xxx . [+ NON]
*FAT:	venga .
*FAT:	te voy a poner en el orinal y te lo doy en yogur .
*FAT:	&=q vale ?
*FAT:	y ahora .
*FAT:	después del yogur a pelar +//.
*CHI:	quie(r)o eso .
*FAT:	cuando te comas el yogur +//.
*CHI:	quie(r)o eso .
*FAT:	< escucha escúcha me > [/] escúcha me .
*FAT:	cuando te comas el yogur abrimos la plastilina .
*FAT:	&=q vale ?
*CHI:	sí .
*CHI:	quie(r)o goyú [: yogur] .
*CHI:	quie(r)o goyú [: yogur] con miel .
*MOT:	mm@i .
*MOT:	voy a sacar lo .
*MOT:	&=q vale ?
*CHI:	goyú [: yogur] con miel .
%com:	hay un corte
*CHI:	hola .
%add:	cámara
%act:	está sentado delante de la cámara y se mira en la pantallita
*MOT:	&=q estás [/] estás viendo a Juan ?
*CHI:	0 [*] viendo a Juan 0 [*] a Papá .
%err:	0 = estoy $SYN $LOS $AUXE ; 0 = y $SYN $LOS
*FAT:	hola , melón .
*CHI:	hola , Papá .
*MOT:	di “Papá , no me llames tanto melón” .
*CHI:	oh@i .
*FAT:	&=q qué hace Papá ?
%act:	se asoma en la imagen y desaparece después de sacarle la lengua
*CHI:	hace Papá . [+ IMI]
*FAT:	mira .
*CHI:	xxx .
*FAT:	&=q qué es eso ?
*FAT:	&=q eh@i ?
*FAT:	&=q qué es eso ?
*CHI:	pla(s)tilina verde .
%act:	tiene la plastilina en las manos y sigue mirándose en la pantallita
*FAT:	mira que lo vea .
*FAT:	levánta la para que se vea .
*CHI:	hola .
*FAT:	levánta la .
*CHI:	tiene un pato .
%act:	sin dejar de mirarse en la pantallita , se toca el babero , que tiene el dibujo de un pato
*FAT:	&=q tiene un pato ?
*CHI:	sí .
*FAT:	&=q quién tiene un pato ?
*CHI:	yo .
*FAT:	&=q tú tienes un pato ?
*CHI:	Juan .
%act:	señala la cámara con la plastilina
*MOT:	será que va a hacer un pato con ella .
*FAT:	&=q vas a hacer un pato con la plastilina ?
*CHI:	no .
*CHI:	0 [*] pato , no .
%err:	0 = un $SYN $LOS
*CHI:	xxx como e(s)te . [+ NON]
%act:	se toca el pato del babero
*CHI:	como e(s)te .
*CHI:	hola .
%par:	se ríe muy contento
*FAT:	&=q no dice nada Juan ?
*CHI:	no .
%act:	mueve la cabeza ; no
*FAT:	&=q no dice nada Juan ?
%par:	extrañado
*CHI:	no .
*CHI:	(l)a foto .
*CHI:	hola .
*CHI:	< un pollito > [/] un pollito .
%act:	mira ahora a plastilina
*CHI:	xxx no . [+ NON]
%act:	está doblando el bloque de plastilina
*CHI:	mira .
%act:	a punto de dividirlo en dos trozos
*FAT:	&=q qué haces ?
*FAT:	ah@i .
*FAT:	&=q qué has hecho ?
*CHI:	0 [*] (r)ompe .
%err:	0 = se $MOR $LOS $PREFIX
*FAT:	&=q qué ha pasado ?
*CHI:	se he roto .
*FAT:	&=q se ha roto ? [+ ADS]
*FAT:	mm@i .
%par:	niega
*FAT:	en la ropa no &=q eh@i ?
*CHI:	ah@i .
*CHI:	se he roto .
*CHI:	0 .
%par:	tose
*FAT:	todavía tiene tosecita este niño .
*CHI:	&=e mira !
%act:	ha colocado los dos trozos de plastilina uno encima del otro como si fuera una torre
*FAT:	no [x 2] .
*FAT:	al suelo no .
*FAT:	no [x 2] .
*FAT:	a la boca no .
*FAT:	di le a Javier que has estado malito y que por eso esta semana no has podido grabar .
*FAT:	dí selo .
*CHI:	0 [*] he podido grabar . [+ IMI]
%err:	0 = no $SYN $LOS
*FAT:	< &=q por qué por qué > [/] por qué no has podido ?
*FAT:	a ver .
*FAT:	que has estado +...
*CHI:	xxx .
@End
