# Supplementary material for: Comparing Different Models of the Development of Verb Inflection in Early Child Spanish
Source: PLoS One. 2015 Mar 11;10(3):e0119613. doi: 10.1371/journal.pone.0119613 (PMC4356619; doi:10.1371/journal.pone.0119613)
Supplement: S1 File — (ZIP) [file pone.0119613.s001.zip › 20121.cha]

@UTF8
@PID:	11312/c-00031773-1
@Begin
@Languages:	spa , eng
@Participants:	CHI Juan Target_Child , FAT Padre Father , MOT Madre Mother
@ID:	spa , eng|OreaPine|CHI|2;1.21|male|||Target_Child|||
@ID:	spa , eng|OreaPine|FAT|||||Father|||
@ID:	spa , eng|OreaPine|MOT|||||Mother|||
@Transcriber:	Javier , University of Nottingham
@Date:	28-SEP-2001
@Location:	Madrid
@Situation:	1 Juan espera en la sillita de comer mientras FAT y MOT le hacen la cena ; (2) FAT le da la cena
@Situation:	1
@Time Start:	20:30
*CHI:	quie(r)o ver 0 [*] Juan .
%err:	0 = a $SYN $LOS
*FAT:	&=q quieres ver a Juan ?
*CHI:	adiós , Javier .
%act:	mueve la mano hacia la cámara
*FAT:	pero cómo le dices adiós si todavía no le has dicho ni hola .
*CHI:	hola .
*MOT:	esta tarde cuando estaba jugando conmigo que quería ver a Javier .
%add:	FAT
*FAT:	&=q ah@i , sí ?
*MOT:	digo “pero bueno” .
*CHI:	&=e quiero ver a Juan !
%act:	un poco enfadado
*MOT:	&=q quieres ver a Juan ?
*MOT:	espera .
*MOT:	ahora te lo pone Papá .
*MOT:	ahora te lo pone Papá para que lo veas .
*MOT:	&=q sí ?
*CHI:	sí .
*MOT:	&=q quieres ?
*CHI:	sí .
*FAT:	oye , Juan .
*MOT:	&=q y me vas a contar cosas de la guarde ?
*FAT:	claro .
*MOT:	venga .
*MOT:	a ver .
*MOT:	&=q qué has hecho hoy ?
*CHI:	pis .
*MOT:	has hecho pis .
*MOT:	muy bien .
*MOT:	&=q y qué más ?
*MOT:	&=q qué más has hecho en la guarde ?
*CHI:	lavar [*] 0 [*] .
%err:	lavar = he lavado $MOR $SUB $ROOT ; 0 = O $SYN $LOS
*MOT:	&=q qué ?
*CHI:	lavar 0 [*] (l)as manos .
%err:	lavar = he lavado $MOR $SUB $ROOT ; 0 = me $MOR $LOS $SUFFIX
%act:	se frota las manos
*MOT:	&=q lavar las manos ? [+ ADS]
*CHI:	así .
%act:	se frota las manos
*MOT:	&=q sí ?
*MOT:	&=q cuándo ?
*MOT:	&=q cuando ibas a qué ?
*CHI:	0 [*] comer [*] .
%err:	0 = a $SYN $LOS ; comer = FIN $MOR $SUB $ROOT
*MOT:	cuando ibas a comer , cariño . [+ COR]
*CHI:	sí .
*CHI:	sa(l)chichas .
*MOT:	&=q has comido salchichas hoy ?
*MOT:	a ver si es verdad .
*MOT:	< has comido > [/] has comido +//.
*CHI:	xxx .
*MOT:	creo que no has comido salchichas .
*CHI:	he comido chachichas [: salchichas] .
*MOT:	&=q sí ?
*MOT:	ah@i , vale .
*MOT:	pues yo aquí no tengo anotado que hayas comido salchichas .
*MOT:	a lo mejor me he confundido .
*CHI:	sí .
*MOT:	me he confundido .
*MOT:	seguro .
*CHI:	< aque(l) ba(r)quito aque(l) ba(r)quito > [/] aque(l) ba(r)quito .
*MOT:	y aquel barquito .
%par:	canta
*CHI:	navegó .
*MOT:	navegó .
*MOT:	bueno .
*MOT:	&=q y qué mas cosas has hecho en la guarde ?
*MOT:	a ver .
*MOT:	eso es por la mañana .
*MOT:	te has lavado las manos .
*MOT:	has comido .
*MOT:	&=q y qué más ?
*MOT:	&=q y qué más has comido a parte de las salchichas ?
*MOT:	a ver .
*MOT:	&=q qué más has comido a parte de las salchichas ?
*CHI:	goyú [: yogur] [/] .
*MOT:	&=e yogur !
*CHI:	< de f(r)esa > [/] .
*MOT:	goyur@c .
*CHI:	goyú [: yogur] de fresa .
*MOT:	&=q yogur de fresa ?
*CHI:	sí .
*MOT:	&=q sí ?
*MOT:	&=e qué rico !
*CHI:	goyú [: yogur] de xxx . [+ NON]
*MOT:	&=q y qué más ?
*MOT:	&=q y qué más ?
*CHI:	sopa .
*MOT:	&=q sopa ?
*CHI:	no .
*CHI:	no sopa .
*MOT:	&=q sopa no ?
*MOT:	&=q qué más has comido ?
*CHI:	fideos .
*MOT:	&=q fideos has comido también ?
*CHI:	no .
*CHI:	fideos no .
*MOT:	&=q fideos tampoco ?
*CHI:	fideos [x 2] tampoco . [+ IMI]
*MOT:	tampoco has comido hoy fideos .
*MOT:	me estás engañando .
*CHI:	salchichas .
*MOT:	me estás engañando de mala mamera .
*CHI:	salchicas .
*MOT:	&=q has comido salchichas ?
*CHI:	mm@i .
*MOT:	&=q sí ?
*MOT:	a ver .
*MOT:	vamos a ir poniendo el babero .
*MOT:	&=q vale ?
%act:	le coloca le babero
*CHI:	mira .
*CHI:	de flores .
*MOT:	&=q qué tiene ese babero ?
*CHI:	toplanes [: tulipanes] .
*MOT:	&=q cómo ?
*CHI:	e(s)to es 0 [*] flor .
%err:	0 = una $SYN $LOS
*MOT:	&=q pero cómo se llama esa flor ?
*CHI:	toplanes [: tulipanes] .
*MOT:	&=q tulipanes ?
*MOT:	toplanes@c .
%par:	se ríe
*MOT:	tulipanes son .
*CHI:	Papá .
*CHI:	mira .
*FAT:	voy .
%act:	habla desde fuera del salón
*CHI:	mira , Mamá .
*CHI:	mira qué papá .
*MOT:	ahora te viene a ver Papá .
*FAT:	está con el ordenador Papá .
%par:	desde otra habitaicón
*MOT:	eso .
*MOT:	está con el ordenador .
*CHI:	sí .
*CHI:	Papá .
*FAT:	di me .
%act:	entra en la cocina
*MOT:	espera [x 3] que está eso sucio , Father .
%add:	FAT
*MOT:	porque no quiero que se te estropee más ya ese ordenador .
%add:	FAT
*CHI:	en este lado .
*MOT:	ya veo ya [/] .
*MOT:	traigo el trabajo hasta la cocina ya .
%add:	FAT
*FAT:	Juan Apellido .
*MOT:	a cenar .
*FAT:	Juan Apellido .
*FAT:	&=q qué has hecho en la guarde ?
*FAT:	&=q cuénta melo ?
*MOT:	si me lo está contando a mí .
*FAT:	&=q se lo has contado a Mamá ya ?
*MOT:	claro .
*MOT:	verdad , Juan .
*FAT:	pero entonces .
*MOT:	&=q a que me lo estabas contando a mí , cacharrito ?
*FAT:	&=q pues entonces qué hago yo ?
*CHI:	xxx la luz . [+ NON]
*FAT:	oye .
*FAT:	&=q < me bajo > [//] quieres que baje algún juguete ?
*FAT:	&=q alguno de los muñecos ?
*CHI:	sí: .
*FAT:	&=q sí ?
*CHI:	quiero salchichas .
*MOT:	&=q quieres salchichas ?
*CHI:	no .
*MOT:	tenemos pescado del que te gusta a ti .
*CHI:	pe(s)cado no .
*MOT:	len::gua::do .
*MOT:	pero si te encanta .
*CHI:	le(n)guado no .
*MOT:	vale .
*MOT:	porque no sabes lo que es .
*MOT:	&=q a que no ?
*CHI:	no .
@Situation:	1 Juan espera en la sillita de comer mientras FAT y MOT le hacen la cena ; (2) FAT le da la cena
@Situation:	1
@Time Start:	20:30
*MOT:	claro .
*MOT:	bueno .
*MOT:	a ver .
*MOT:	cuénta me más cosas .
*MOT:	&=q qué más has hecho en la guarde ?
*CHI:	caca .
*MOT:	&=q has hecho caca ?
%par:	contenta
*CHI:	no .
*MOT:	a ver .
*MOT:	&=q no o sí ?
*MOT:	&=q has hecho caca en el orinal ?
*FAT:	oye , Juan .
*FAT:	&=q le vas a decir a Javier que Mamá está malita ?
*FAT:	&=q sí ?
*CHI:	&=q a Javier [/] Javier ? [+ IMI]
*FAT:	&=q se lo vas a decir ?
%act:	deja varios muñecos "clics" sobre la bandeja de la sillita de comer
*FAT:	cuéntale que Mamá está malita .
*CHI:	xxx malita . [+ NON]
*CHI:	Javier .
%add:	cámara
*CHI:	e(s)tá malita . [+ IMI]
*CHI:	e(s)tá malita Mamá .
*CHI:	Ojo_Morado .
%act:	está jugando con los muñequitos
*CHI:	la mamá .
*CHI:	xxx mamá . [+ NON]
*CHI:	e@x [/] el niño .
*MOT:	&=q la mamá y el niño ?
*CHI:	0 [*] da [*] (l)a mano .
%err:	0 = se $MOR $LOS $PREFIX ; da = dan $MOR $LOS $NFL 3s/3p
%act:	está intentando agarrar los muñecos por la mano
*CHI:	toma .
*CHI:	al co(rr)o de la patata .
*CHI:	0 [*] co(rr)o de la patata .
*MOT:	&=q has visto que ya está puesto esto ?
%add:	FAT
*FAT:	&=q que está puesto el qué ?
%add:	MOT
*MOT:	la cortina .
%add:	FAT
*FAT:	ah@i .
*FAT:	no la he visto .
%add:	MOT
%act:	sale también de la cocina y Juan se queda solo
*CHI:	Papá .
*CHI:	yo < quiero (ll)ama(r) > [//] quiero llamar no [?] a Julia . [+ NON]
*CHI:	< quiero ma > [/] quiero llama(r) no [*] 0 [*] Julia .
%err:	VAO = AVO $SYN $SUB ; 0 = a $SYN $SUB
*CHI:	quiero llama(r) 0 [*] .
%err:	0 = O $SYN $LOS
*FAT:	&=q quieres llamar Julia a la hermanita ?
*CHI:	no .
*MOT:	&=q no quieres llamar la Julia ?
*CHI:	ahí .
*CHI:	que 0 [*] quieren mucho .
%err:	0 = se $MOR $LOS $PREFIX
%act:	acerca dos muñecos
*FAT:	&=q a quién quieres mucho ?
*CHI:	a(l) niño .
*FAT:	&=q ah@i , sí ?
*CHI:	&=e te [*] cae el niño !
%err:	te = se $MOR $SUB $PREFIX
*MOT:	&=q se cae el niño ? [+ COR]
*CHI:	se cae el niño . [+ IMI]
*MOT:	pero hombre .
*MOT:	no pasa nada .
*MOT:	que lo estarás colocando mal .
*MOT:	seguro que lo estás colocando +//.
*CHI:	se cae el niño .
*MOT:	a ver .
*MOT:	yo te ayudo .
*MOT:	&=q a ver qué le pasa al niño ?
*MOT:	se cae porque mira hay que subir le un poco más las piernecitas .
*MOT:	&=q ves ?
*MOT:	ya está .
*CHI:	ya está . [+ IMI]
*CHI:	xxx .
*CHI:	uh@i .
*CHI:	t(r)es señores .
*CHI:	xxx .
*CHI:	&=e mira , Father !
*CHI:	mira , Papá .
*CHI:	Papá .
*CHI:	< quiero a > [/] quiero a [*] comer .
%err:	a = 0 $SYN $ADD $INFA
*FAT:	ese lenguado , eh@i ?
*CHI:	(len)guado . [+ IMI]
*MOT:	te lo estoy quitando las espinas .
*CHI:	es(t)á [*] quitando (l)a [*] e(s)pina [*] .
%err:	está = estás $SYN $SUB $AUX PREPRG3s/PREPRG2s ;la = las $MOR $LOS $AGA ; espina = espinas $MOR $LOS $AGA
*FAT:	&=q sabías que el lenguado tiene espinas , Juan ?
*CHI:	sí .
*FAT:	&=q sí lo sabías ?
*CHI:	mira un t(r)en .
%act:	hac olocado todos los muñecos uno detrás de otro
*FAT:	&=q has hecho un tren ?
*CHI:	pipi@o .
*MOT:	no sé si es@x [/] estoy descolocando algo la cámara .
%com:	suena el teléfono
*FAT:	&=q quién llama ?
*FAT:	&=q va Papá ?
%act:	sale de la cocina
*CHI:	sí .
*CHI:	lle(v)a [?] coletita . [+ NON]
*CHI:	lle(v)a [?] coletita e(l) [*] señora . [+ NON]
*CHI:	xxx coletia la niña . [+ NON]
@Situation:	1 Juan espera en la sillita de comer mientras FAT y MOT le hacen la cena ; (2) FAT le da la cena
@Situation:	1
@Time Start:	20:30
*CHI:	xxx niño . [+ NON]
%act:	sigue jugando con los muñecos sobre la bandeja de la silla para comer
*CHI:	vola [*] ese .
%err:	vola = vuela $MOR $SUB $REG
%act:	tiene un muñeco en cada mano y hace como si volaran
*CHI:	hace ff@o .
*CHI:	hace fuf@o .
*CHI:	la@o [x 9] .
%par:	duplica sílabas sin sentido
*CHI:	con la pala xxx . [+ NON]
*CHI:	sí .
*CHI:	xxx .
*CHI:	vola [*] el niño .
*CHI:	hace ff@o .
*MOT:	bueno .
*MOT:	mira .
*MOT:	ya está , Juan .
*CHI:	&=e ya está ! [+ IMI]
@Situation:	2
*MOT:	bueno .
*MOT:	ya están todas las espinas sacadas .
*FAT:	uh@i .
*FAT:	pero bueno .
%act:	entra en la cocina y le coloca el plato a Juan
*MOT:	toma .
%add:	FAT
*CHI:	&=e hala@i !
*MOT:	cuchillo .
%add:	FAT
*CHI:	come [x 2] .
*FAT:	&=q quién come ?
*CHI:	e(l) niño .
*FAT:	come [x 2] el niño .
*FAT:	corre que se enfría .
*FAT:	mm@i .
*FAT:	está muy bueno calentito .
*FAT:	a que está bueno el lenguado .
*MOT:	está buenísimo .
*CHI:	quiero [/] quiero un tenedor .
*FAT:	toma el tenedor .
*FAT:	&=q sentamos a los señores aquí ?
*CHI:	sí .
*FAT:	el niño .
*FAT:	el papá .
*FAT:	&=q y este quién es ?
*FAT:	&=q está bueno el pescado ?
*FAT:	oye .
*FAT:	cuéntale a Javier dónde vamos mañana .
*CHI:	0 [*] la guarde .
%err:	0 = a $SYN $LOS
*FAT:	no .
*FAT:	mañana no vamos a la guarde .
*FAT:	mañana no hay guarde , cariño .
*MOT:	mañana es sábado , Juan .
*MOT:	y los sábados no se va a la guarde ni los papás van a trabajar .
*CHI:	quie(r)o xxx . [+ NON]
*MOT:	&=q y mañana nos vamos a dónde ?
*FAT:	vamos a ver a los +...
*CHI:	++ mimos .
*FAT:	a: +...
*CHI:	++ Avis .
*FAT:	no .
*FAT:	a Los_Avis no .
*FAT:	a los abue@x +...
*CHI:	++ los@x .
*FAT:	los abuelos .
*FAT:	anda .
*FAT:	que llevamos todo el día diciéndo lo .
*FAT:	&=q y ahora no te acuerdas ?
*FAT:	&=q y qué vamos a ver allí ?
*CHI:	un tejado .
*FAT:	&=q cómo ?
*CHI:	un tejado .
*MOT:	&=q un tejado ?
*FAT:	sí .
*FAT:	un tejado .
*FAT:	no sé a qué te da lo del tejado .
*FAT:	vamos a ver a la prima .
*CHI:	a 0 [*] p(r)ima .
%err:	0 = la $SYN $LOS
*FAT:	a [//] &=q cómo se llama la prima ?
*CHI:	Mónica .
*FAT:	&=q y cómo se llama el tío que vive en el pueblo ?
*CHI:	abuelos .
*FAT:	no .
*FAT:	el tío .
*FAT:	&=q cómo se llama el tío ?
*CHI:	Filo .
*FAT:	Filo .
*FAT:	&=q y la tía ?
*CHI:	xxx .
%par:	tiene la boca llena de pescado
*FAT:	Gonzala .
*FAT:	muy bien .
*FAT:	con el pescado y todo .
*CHI:	Go(n)zala . [+ IMI]
*FAT:	< es que es que > [/] es que te voy a comer .
*FAT:	di le a Javier que te estás portando muy bien estos días .
*FAT:	dí selo .
*CHI:	< te has pona@x te has > [//] te has [*] portando mu(y) bien .
%err:	has = estás $SYN $SUB $AUXE
*FAT:	qué cosa más bonita .
*FAT:	&=q has estado con Mamá hoy (.) jugando por la tarde ?
*CHI:	sí .
*FAT:	&=q y a qué has jugado ?
*FAT:	que no me lo has contado ?
*FAT:	&=q a qué hemos jugado , Juan ?
*CHI:	xxx .
*MOT:	&=q con qué hemos estado jugando ?
*MOT:	con los niños &=q verdad ?
*MOT:	en el parque .
*MOT:	hemos estado comiendo todos en el parque .
*FAT:	mira .
*FAT:	aquí hay unos clic .
*CHI:	tenía u(n)a e(s)pina .
*FAT:	&=q tenía una espina ?
*CHI:	sí .
*FAT:	da mela .
*CHI:	0 .
%act:	se la saca de la boca y se la da a FAT
*FAT:	mm@i .
*FAT:	mira la .
*FAT:	pero bueno .
*FAT:	pero bueno esta espina .
*FAT:	&=q qué se ha creído ?
*FAT:	dí selo “pero bueno , espina” .
*CHI:	pero bueno , espina . [+ IMI]
*FAT:	será melocotona@f .
*FAT:	muy bien , Juan .
*FAT:	que ha sacado la espina solo .
@Situation:	1 Juan espera en la sillita de comer mientras FAT y MOT le hacen la cena ; (2) FAT le da la cena
@Situation:	1
@Time Start:	20:30
*FAT:	&=q está bueno el pescado ?
*MOT:	&=q había un espina ?
*MOT:	&=q te ha dejado Mamá una espina ahí ?
*FAT:	ha sido sin querer .
*FAT:	&=q a que ha sido sin querer ?
*MOT:	pero hombre .
*MOT:	yo creía que las había sacado todas .
*FAT:	era una espina secreta .
*MOT:	ya veo , ya [/] .
*MOT:	si yo no la he visto .
*CHI:	xxx .
*FAT:	no me lo puedo creer .
*FAT:	eh@i .
*FAT:	tienes otra espina ahí , cariño .
*MOT:	que no te puedes creer el qué .
*FAT:	la unica vez que grabamos fregando y resulta que friegas tú . [+ ADD]
%add:	MOT
*CHI:	xxx ot(r)a . [+ NON]
*FAT:	para la posteridad .
%add:	MOT
*MOT:	para que se vea quién friega últimamente .
*CHI:	aquí hay ot(r)a .
*FAT:	deja las espinas .
*FAT:	&=q y el cuchillo ?
*FAT:	&=q quién lo coge el cuchillo ?
*CHI:	Papá .
*CHI:	mira .
*CHI:	ot(r)a .
*CHI:	Papá .
*CHI:	ot(r)o pe(s)cado .
*CHI:	mira .
*CHI:	ot(r)o pe(s)cado .
*FAT:	&=q otro pescado ?
*CHI:	sí .
*FAT:	pero bueno .
*CHI:	&=q xxx má(s) ? [+ NON]
*FAT:	&=q quieres más ?
*MOT:	&=q quieres más pescados ?
*MOT:	a lo mejor quiere un cachito del mío cuando acabe .
%add:	FAT
*FAT:	oye , Juan .
*CHI:	quiero ot(r)o .
*FAT:	&=q tienes +//?
*CHI:	quiero ot(r)o .
*FAT:	ya .
*FAT:	xxx más . [+ NON]
*FAT:	no te preocupes .
*FAT:	tienes una flatulencia fatal &=q eh@i ?
%exp:	flatulencia = technically , he farts
*FAT:	para [/] para tus amigos y vecinos .
*FAT:	te tiras unos pedos que parecen turbulencias .
*CHI:	no .
*FAT:	&=q ah@i , no ?
*FAT:	&=q cómo hacen las turbulencias ?
*FAT:	a ver .
*CHI:	ff@o .
*FAT:	&=e turbulencia !
*FAT:	&=q el cuchillo de quién es ?
*CHI:	tu(r)bu(l)encia . [+ IMI]
*MOT:	&=e turbulencias !
*FAT:	mañana nos vamos muy prontito a casa de los abuelos .
*FAT:	nos vamos (.) a las seis y media .
*CHI:	(a)buelos . [+ IMI]
*CHI:	sí .
*FAT:	&=q te parece bien ?
*FAT:	ahora tengo que guardar el coche .
*FAT:	porque < cuando el coche > [//] cuando guarde el coche tengo que meter la cuna de viaje (.) en el maletero .
*FAT:	&=q eh@i ?
*FAT:	y mientras te cuento yo el cuento Mamá hace el equipaje de Juan .
*FAT:	cuántas cosas .
*MOT:	entonces mañana no me voy a poder duchar por la mañana . [+ ADD]
%add:	FAT
*FAT:	sí , hombre .
%add:	MOT
*FAT:	tú y yo .
%add:	MOT
*FAT:	nos vamos a las siete .
%add:	MOT
*FAT:	no pasa nada .
%add:	MOT
*MOT:	vale .
%add:	FAT
*MOT:	&=q a mis hermanos que les has dicho ?
%add:	FAT
*MOT:	&=q a las seis y media ?
%add:	FAT
*FAT:	sí .
%add:	MOT
*FAT:	pero ellos se irán a las ocho .
%add:	MOT
*CHI:	< mira un > [//] mira el niño .
*FAT:	&=q dónde está el niño ?
*CHI:	ahí sentado .
%par:	señala hacia los muñecos de la bandeja , junto al plato
*FAT:	&=q y qué hace ?
*FAT:	&=q le damos un poquito ?
%act:	hace como si le diera a comer un poco de pescado .
*MOT:	te caliento este otro pescado para ti &=q verdad ?
*FAT:	vale .
*MOT:	un poquito .
*FAT:	ay@i .
*CHI:	toma .
*FAT:	jolines , Juan .
*FAT:	&=q todo el lenguado te vas a comer ?
*CHI:	sí .
%act:	mueve la cabeza
*FAT:	< es que es que > [/] es que está bueno &=q eh@i ?
*FAT:	está bueno .
*FAT:	&=q a que sí ?
*MOT:	&=q vas a querer pan ?
%add:	FAT
*FAT:	pero Juan .
*FAT:	te lo graba la cámara ese pedorrete que te has tirado .
*MOT:	&=q vas a querer pan ?
%add:	FAT
*CHI:	ha hecho un pedo Javier .
*FAT:	&=q ha sido Javier el que se ha tirado el pedo ?
*CHI:	no .
%par:	mueve la cabeza
*FAT:	ah@i .
*FAT:	&=q has sido tú ?
*FAT:	&=q para Javier ?
*FAT:	&=q sí ?
*FAT:	madre+mía .
*FAT:	pero él no lo va a oler .
*FAT:	te aviso .
*MOT:	&=q ya vas a acabar ?
%add:	FAT
*FAT:	podemos comer nosotros .
%add:	MOT
*MOT:	pues venga .
*CHI:	tú no .
*MOT:	siéntate para acá .
*CHI:	yo no , Javier .
*CHI:	&=q el cuchillo ?
*FAT:	el cuchillo se ha quedado ahí .
*FAT:	&=q y después del pescado qué le damos a este señor melón ?
*FAT:	&=q un poquito de jamón ?
*CHI:	esa .
*FAT:	&=q eh@i ?
*FAT:	&=q un poquito de jamón ?
*CHI:	esa [x 2] xxx . [+ NON]
*FAT:	no hay jamón ahí .
%add:	MOT
*FAT:	&=q no ?
%add:	MOT
*MOT:	no .
%add:	FAT
*MOT:	me lo he comido yo por la mañana .
%add:	FAT
*MOT:	mm@i .
*MOT:	pues si abres el pavo nos lo llevamos .
%add:	FAT
*CHI:	mira .
*CHI:	es(t)á do(r)mido Sul .
*FAT:	&=q está dormido Sul ? [+ ADS]
*CHI:	sí .
*CHI:	no (s)e de(s)pie(r)ta .
*FAT:	&=q cómo ?
*CHI:	no (s)e de(s)pie(r)ta .
*FAT:	ahora [/] ahora despierta .
*FAT:	claro .
*FAT:	en cuanto vea que hay comida despierta Sul .
*CHI:	Su(l) . [+ IMI]
*CHI:	e(s)tá dormido .
*FAT:	sí .
*FAT:	mucho .
*FAT:	duerme profundamente .
*FAT:	mira .
*FAT:	duerme así .
@Situation:	1 Juan espera en la sillita de comer mientras FAT y MOT le hacen la cena ; (2) FAT le da la cena
@Situation:	1
@Time Start:	20:30
*MOT:	ten .
%act:	coloca una gran locha de jamón de york sobre el plato de Juan
*FAT:	&=e ah@i !
%par:	sorprendido
*FAT:	&=e hala@i !
*MOT:	&=e menuda lonchita !
*FAT:	qué cara ha puesto .
*MOT:	mira .
%add:	FAT
*MOT:	las salchichas a lo mejor podríamos llevar nos las también .
%add:	FAT
*FAT:	hombre .
%add:	MOT
*FAT:	está bueno el pescado &=q eh@i ?
*FAT:	vamos .
*FAT:	es que no respiras , amigo .
*MOT:	venga , Father .
%add:	FAT
*MOT:	acérca te .
%add:	FAT
*FAT:	< ya voy > [/] ya voy .
%add:	MOT
*FAT:	jolines , Juan .
*FAT:	no dices nada .
*CHI:	mira .
*CHI:	todo .
*FAT:	&=q te lo has comido todo ?
*CHI:	sí .
*FAT:	a ver .
*CHI:	se ha caído el niño .
%act:	coloca de pie el muñeco con forma de niño
*CHI:	ahí .
*CHI:	toma [/] toma , Papá .
%act:	le da el tenedor
*FAT:	&=q me das el tenedor ?
*CHI:	sí .
*CHI:	quie(r)o xxx . [+ NON]
*CHI:	xxx eso . [+ NON]
*CHI:	quie(r)o eso .
*FAT:	pero eso es para mañana , Juan .
*FAT:	&=q has oído ?
*FAT:	para el cumple de mañana &=q eh@i ?
*CHI:	para 0 [*] abuela .
%err:	0 = la $SYN $LOS
*FAT:	claro .
*FAT:	el cumpleaños de la abuela . [+ COR]
*MOT:	jo@i cómo huele , amiguito .
*CHI:	xxx .
*MOT:	se ha caído algo , Father .
%add:	FAT
*FAT:	sí [x 2] .
%add:	MOT
*FAT:	&=q está bueno el pavo , Juan ?
*FAT:	di algo para la posteridad .
*FAT:	&=q está bueno ?
*CHI:	sí .
*FAT:	&=q sí ?
*FAT:	&=q no le vas a dar un poco a los niños ?
*CHI:	0 .
%act:	hace como si le diera de comer a los muñecos
*FAT:	< al Ojo_Morado > [/] al Ojo_Morado .
*FAT:	que yo creo que tiene hambre , eh@i ?
*FAT:	el pobre lleva [/] lleva muy mal lo de tener el ojo morado , eh@i ?
*FAT:	se lo vamos a tener que curar un día .
*FAT:	&=q a que sí ?
*FAT:	&=q eh@i ?
*FAT:	&=q se lo curamos un día ?
*CHI:	sí .
*FAT:	&=q le ponemos una tirita un día ?
*FAT:	&=q a ver si se lo cura ?
*MOT:	&=q sí ?
*CHI:	un día . [+ IMI]
*FAT:	&=q un día le ponemos una tirita ?
*CHI:	sí .
*FAT:	estos silencios +//.
*CHI:	mira [/] mira qué grande ese .
%act:	ha cogido un trozo de jamón de york del plato
*FAT:	&=q a ver ?
*MOT:	qué grande .
*FAT:	hala@i .
*FAT:	sí que es grande .
*FAT:	&=q y qué vas a hacer con ese trozo ?
*CHI:	come(r) lo .
%err:	$VALIDROOT
*FAT:	a ver .
%par:	se ríe
*CHI:	0 .
%act:	come en silencio
*MOT:	Juan .
*MOT:	di algo .
*CHI:	hola .
*MOT:	hola .
*FAT:	déja le que está muy contento comiendo él solo .
%add:	MOT
*FAT:	&=q luego qué vas a querer de postre ?
*FAT:	&=q un poco de fruta ?
*CHI:	me [*] se [*] cae ot(r)o .
%err:	me = se $MOR $SUB $PREFIX ; se = me $MOR $SUB $PREFIX
*MOT:	un poquito de leche a lo mejor .
*FAT:	&=q un poquito de leche ?
*MOT:	que hace mucho que no tomas .
@Situation:	1 Juan espera en la sillita de comer mientras FAT y MOT le hacen la cena ; (2) FAT le da la cena
@Situation:	1
@Time Start:	20:30
*CHI:	mm@i .
%act:	se señala la boca llena de comida
*FAT:	&=q qué has encontrado ?
*FAT:	&=q qué tiene ?
*CHI:	xxx .
*FAT:	&=q la nariz ?
*FAT:	&=q qué tiene ?
*FAT:	a ver .
*FAT:	xxx .
*FAT:	la nariz no .
*FAT:	pero si tienes un moco ahí en la nariz , pedorro .
*CHI:	no .
*FAT:	&=q no tienes mocos ?
*CHI:	no .
*CHI:	0 [*] 0 [*] he quitado .
%err:	0 = me $MOR $LOS $PREFIX ; 0 = lo $MOR $LOS $PREFIX
*CHI:	mira .
*CHI:	lo ves .
%act:	le muestra la manga del jersey a FAT
*FAT:	&=q qué hay ?
*FAT:	a ver .
*FAT:	que te lo has quitado y te lo has dejado en la manga .
*FAT:	no me lo puedo creer .
*FAT:	cómo puedes ser tan gorrino .
*FAT:	con cámaras y todo grabando tus movimientos .
*FAT:	oye .
*FAT:	y mañana vas a montar en el burro .
*CHI:	sí .
*FAT:	&=q sí ?
*FAT:	&=q y vamos a ir a coger aceitunas también ?
*CHI:	sí .
*FAT:	&=q sí ?
*FAT:	pues eso le dices al abuelo que te lleve .
*FAT:	os vais los dos .
*FAT:	que te vaya enseñando el oficio .
*CHI:	0 .
%act:	come mucho
*FAT:	qué bárbaro .
*FAT:	pero bueno .
*CHI:	mira [x 4] .
%act:	coge de la mano a FAT para atraer su atención
*FAT:	pero bueno .
*FAT:	&=q ya estás acabando ?
*FAT:	&=q te lo estás comiendo todo ?
*FAT:	pero [x 3] .
*FAT:	tenías hambre .
*FAT:	&=q eh@i , amigo ?
*FAT:	este Juan Apellido .
*CHI:	0 .
%act:	recoge con las manos todos los trocitos de jamón que han quedado
*FAT:	ya está .
%par:	riéndose
*MOT:	madre+mía , Juan .
*MOT:	la verdad es que hoy está de un comilón .
%add:	FAT
*CHI:	< ot(r)a sorpresa > [/] ot(r)a sorpresa .
*MOT:	no , cariño .
*MOT:	sorpresas una al día .
*MOT:	&=q vale ?
%com:	suena el teléfono
*FAT:	ya voy yo .
*CHI:	mira [x 3] .
*CHI:	0 .
%act:	se está haciendo pis sentado en la silla de comer
*MOT:	&=e Juan , cariño !
*FAT:	&=q qué pasa ?
%act:	desde el salón
*MOT:	se ha hecho pis .
*MOT:	pero hombre , Juan .
%com:	hay un corte
*FAT:	&=q hoy no hay colores ?
*CHI:	mira .
%act:	se está mirando en la pantallita de la cámara
*CHI:	tie(ne) 0 [*] pato .
%err:	0 = un $SYN $LOS
%act:	señala hacia la cámara
%exp:	tiene un pato en el babero
*FAT:	&=q tiene un pato ? [+ COR]
*CHI:	Juan .
*CHI:	mira Juan .
*CHI:	&=e tú !
*CHI:	tú .
*CHI:	&=e Papá !
*FAT:	&=q qué ?
*CHI:	xxx Papá . [+ NON]
*FAT:	&=q dónde está Papá ?
%exp:	Juan no puede verlo en la imagen porque está fuera del encuadre
*CHI:	está detrás .
*MOT:	&=q está detrás ? [+ ADS]
*CHI:	mi(r)a .
*FAT:	0 .
%act:	se asoma por un lado y aparece en la imagen
*CHI:	0 .
%act:	intenta hacer lo mismo
*FAT:	hace la tontería él .
%add:	MOT
*FAT:	< sale yo > [//] salgo yo .
%act:	saca la leengua y la mueve
*CHI:	0 .
%act:	saca la lengua y la mueve también
*CHI:	< mira un pato > [/] mira un pato , Papá .
*FAT:	qué bonito .
*FAT:	&=q de qué color es el pato ?
*CHI:	amarillo 0 [*] azul .
%err:	0 = y $SYN $LOS
*CHI:	&=q a ver ?
*MOT:	amarillo y azul .
*MOT:	muy bien .
*FAT:	sí , señor .
@Situation:	1 Juan espera en la sillita de comer mientras FAT y MOT le hacen la cena ; (2) FAT le da la cena
@Situation:	1
@Time Start:	20:30
*MOT:	&=q y el babero de qué color es ?
*CHI:	amari(ll)o [/] amarillo azul .
*CHI:	quiero agua .
*FAT:	&=q pero qué pasa ?
*FAT:	culito veo culito quiero .
%exp:	idiom
*CHI:	quiero [x 4] agua con Mamá .
*FAT:	&=q quieres agua con Mamá ?
*CHI:	sí .
*FAT:	a ver .
*CHI:	quiero un goyú [: yogur] .
*FAT:	venga .
*FAT:	un poquito de agua .
*CHI:	mi vaso azul .
%err:	0 = el SYN $LOS
%act:	acaba de beber agua del vaso de vidrio que le acaba de dar FAT
*FAT:	tu vaso azul lo ha utilizado Mamá (.) cuando ha estado malita .
*FAT:	&=q le has contado a Javier que Mamá ha estado malita ?
*CHI:	mm@i .
*FAT:	&=q quién ha estado +//?
*CHI:	< está malita Jav@x > [//] < está malita > [/] está malita Mamá .
*CHI:	Javie(r) .
*FAT:	&=q < dónde estaba > [/] dónde estaba cuando estaba malita ?
*CHI:	e(n) (l)a cama .
*FAT:	estaba en la cama .
*FAT:	&=q y qué cara tenía ?
*FAT:	así .
*FAT:	&=q qué cara tenía ?
*CHI:	0 .
%par:	pone los labios hacia fuera y saca un poco la lengua
*CHI:	tenía u(n)a cara .
*FAT:	tenía una cara buf@i . [+ ADS]
*CHI:	buf@i .
*FAT:	buf@i .
*FAT:	de susto .
*CHI:	de su(s)to . [+ IMI]
*FAT:	así [/] tenía una cara así .
*FAT:	&=q qué cara tenía ?
*FAT:	a ver .
*CHI:	0 .
%act:	pone una cara rara
*MOT:	no es verdad .
*MOT:	no seáis mentirosos .
*FAT:	tenía una cara así .
*MOT:	no es verdad .
*CHI:	0 .
%act:	se sujeta los labios con las manos y saca un poco la lengua
*FAT:	< esa cara tenía > [/] esa cara tenía exactamente cuando estaba malita en la cama mamá .
%par:	riéndose
*FAT:	esa cara tenía .
*FAT:	esa [x 6] .
*FAT:	cierra la boca que te van a entrar moscas .
*MOT:	pero di qué le pasaba .
*MOT:	no pongas caras y di qué le pasaba a Mamá .
*FAT:	&=q pero < qué te pasaba > [//] qué le pasaba a Mamá ?
*FAT:	a ver .
*MOT:	&=q qué le pasaba a Mamá .
*FAT:	que estaba +...
%par:	susurra
*CHI:	++ malita .
*FAT:	estaba malita .
%par:	susurra
*MOT:	&=q pero qué tenía ?
*MOT:	&=q me dolía la cabeza ?
*CHI:	sí .
*MOT:	&=q o la barriga ?
*CHI:	0 .
%par:	mueve la cabeza ; no
*FAT:	le dolía la barriga .
*CHI:	la barriga . [+ IMI]
%par:	se señala el pecho
*FAT:	la barriga . [+ ADS]
*CHI:	la barriga . [+ IMI]
*FAT:	y no podía +...
*CHI:	++ comer .
*FAT:	no podía comer .
*FAT:	y también le dolía +...
*CHI:	++ e(l) brazo .
*CHI:	++ el codo .
%act:	se señala el codo
*MOT:	&=q el codo ?
%par:	extrañada
*FAT:	el codo , sí .
*FAT:	y un tornillo que tiene aquí dentro .
*FAT:	< con un para@x > [/] con un paracaídas .
*MOT:	no es verdad .
*FAT:	&=q ah@i ?
*FAT:	&=q nunca te ha contado Mamá que tiene aquí un tornillo con un paracaídas ?
*FAT:	&=q y que dentro de un caracol que tiene una chimenea de la que sale humo de color verde azulado ?
*FAT:	&=q no ?
*CHI:	sí .
*FAT:	&=q sí te lo ha contado ?
*FAT:	pues si no te lo ha contado esta noche dentro de cinco minutos cuando nos vayamos a dormir te lo cuenta Papá .
*FAT:	&=q vale ?
*FAT:	te caes de sueño ya , cariño .
*CHI:	no .
*FAT:	&=q le decimos adiós a Javier y nos vamos a dormir ?
*CHI:	&=e no !
*FAT:	di le adiós a Javier .
*FAT:	que nos tenemos que ir a dormir que mañana vamos a casa de los abuelos .
*CHI:	&=e no !
*FAT:	no quieres ir a casa de los abuelos .
*CHI:	no .
*FAT:	sí .
*CHI:	no .
*FAT:	lo que no quieres es ir a dormir .
*FAT:	&=q a que no ?
*FAT:	a ver .
*FAT:	tienes mucho sueño .
*FAT:	mira [x 2] .
*FAT:	mira qué sueño tiene Juan .
*FAT:	mira .
*FAT:	&=q a que tiene sueño Juan ?
*CHI:	no .
*CHI:	no quiero .
*FAT:	ah@i .
*FAT:	lo que ha dicho este melón .
*FAT:	venga .
*FAT:	tíra le un beso a Javier .
*FAT:	tíra le un beso .
*CHI:	&=e no !
*FAT:	no .
*FAT:	si voy a apagar la cámara sólo .
*FAT:	venga .
*FAT:	tíra le un beso .
*CHI:	&=e no !
*FAT:	&=q ah@i , no ?
*FAT:	&=q le digo yo adiós ?
%act:	dice adiós con la mano
*FAT:	adiós [x 2] .
*FAT:	se lo dices tú .
*CHI:	no .
*FAT:	&=q no se lo dices tú ?
*FAT:	melón de la melonería .
*FAT:	ay@i qué sueño , madre+mía .
*FAT:	&=q nos dormimos aquí ?
*FAT:	&=q sí ?
*FAT:	&=q nos dormimos aquí ?
*FAT:	venga .
*FAT:	apoya aquí la cabeza y a dormir .
%act:	coloca la mano sobre la bandeja de la silla de comer y Juan apoya la cabeza encima
*FAT:	0 .
%par:	imita ronquidos
*FAT:	&=q quién ronca ?
*CHI:	Papá .
*FAT:	di le adiós a Javier .
*FAT:	buenas +...
*CHI:	++ noches .
@End
