# Supplementary material for: Comparing Different Models of the Development of Verb Inflection in Early Child Spanish
Source: PLoS One. 2015 Mar 11;10(3):e0119613. doi: 10.1371/journal.pone.0119613 (PMC4356619; doi:10.1371/journal.pone.0119613)
Supplement: S1 File — (ZIP) [file pone.0119613.s001.zip › 20124.cha]

@UTF8
@PID:	11312/c-00031774-1
@Begin
@Languages:	spa , eng
@Participants:	CHI Juan Target_Child , FAT Padre Father , MOT Madre Mother
@ID:	spa , eng|OreaPine|CHI|2;1.24|male|||Target_Child|||
@ID:	spa , eng|OreaPine|FAT|||||Father|||
@ID:	spa , eng|OreaPine|MOT|||||Mother|||
@Transcriber:	Javier , University of Nottingham
@Date:	01-OCT-2001
@Location:	Madrid
@Situation:	1 Fat y Juan juegan con las piezas de tipo Lego y los muñecos en la habitación de Juan ; (2) FAT y Juan ven libros en la habitación de Juan
@Situation:	1
@Time Start:	18:30
*FAT:	&=q cómo dices ?
*CHI:	hola , Javier .
*FAT:	hola , Javier .
*FAT:	&=q cada vez que encedemos la cámara ?
*FAT:	&=q sí ?
*FAT:	venga .
*FAT:	vamos a jugar un ratito , anda .
*FAT:	&=q qué estábamos haciendo ?
*CHI:	u(n)a e(s)calera .
*FAT:	&=q estábamos haciendo una escalera ?
*CHI:	xxx .
%act:	ha cogido dos muñecos con forma de dinosaurio
*CHI:	Clara .
*FAT:	&=q qué haces ?
*CHI:	Clara [/] hace [*] Clara 0 [*] .
%err:	hace = hago $MOR $SUB $NFL 3s/1s ; 0 = O $SYN $LOS
*FAT:	&=q qué hace Clara ? [+ COR]
*CHI:	0 [*] trabajando .
%err:	0 = está $SYN $LOS $AUXE
*FAT:	&=q está trabajando ? [+ COR]
*FAT:	&=q pero quién es Clara ?
*FAT:	&=q es una amiguita de la guarde ?
*CHI:	sí .
*FAT:	ah@i .
*FAT:	< yo no la > [/] yo no la conozco .
*FAT:	&=q sabes ?
*CHI:	sí .
*FAT:	yo no conozco a Clara .
*CHI:	se come e(s)to .
*FAT:	&=q se come eso Clara ?
*CHI:	no [x 2] .
*CHI:	mira .
*CHI:	se come eso el (dino)saurio .
*CHI:	mira .
*CHI:	< la pata > [/] la pata 0 [*] el (dino)saurio .
%err:	0 = de $SYN $LOS
*CHI:	se 0 [*] come e(l) ot(r)o .
%err:	0 = la $MOR $LOS $PREFIX
*FAT:	&=q se come la pata del dinosaurio ?
*CHI:	sí .
*FAT:	pero bueno .
*FAT:	de verdad que tienes unos dinosaurios muy raros .
*CHI:	< se (l)a come > [/] se (l)a come (l)a pata el (dino)saurio .
*FAT:	&=q sí ?
*FAT:	&=q se come la pata ?
*CHI:	sí .
*FAT:	pero bueno .
*FAT:	ese dinosaurio es muy: raro .
*CHI:	muy raro . [+ IMI]
*CHI:	se montó .
*CHI:	se montó el s@x [/] .
*CHI:	xxx Clara . [+ NON]
*FAT:	&=q pero Clara es amiga tuya o qué ?
*CHI:	sí .
*FAT:	&=q de la guardería ?
*FAT:	&=q y la has invitado a venir ?
*CHI:	no me coge .
*FAT:	&=q no te coge ?
*CHI:	no .
*FAT:	&=q pero echáis carreras ?
*CHI:	sí .
*FAT:	&=q y tú corres más que ella ?
*CHI:	sí .
*FAT:	&=q corres mucho más ?
*CHI:	yo sí .
*FAT:	&=q tú sí ?
*CHI:	mira [x 2] .
*CHI:	mira .
%act:	colola los muñecos en el suelo , uno sobre el otro
*FAT:	qué tos tienes .
*FAT:	&=q estás malito ?
*CHI:	no .
*FAT:	mm@i .
%act:	ya ha hecho una escalera enorme con las piezas de tipo Lego
%com:	suena el teléfono y lo coge MOT en otra habitación
*CHI:	sube .
%act:	hace como si un dinosaurio subiera la escalera
*FAT:	&=q sí ?
%add:	MOT
*FAT:	ya voy .
%add:	MOT
%act:	sale de la habiración y Juan se queda solo unos segundos
*CHI:	tururu@o .
*MOT:	ah@i .
*MOT:	hala@i .
*MOT:	&=q qué haces , Juan ?
*MOT:	&=q qué estás haciendo ?
%act:	se sienta en el suelo junto a Juan
*CHI:	mira .
*CHI:	voy a coger (l)a e(s)calera .
*CHI:	ahora baja y ahora sube .
%act:	recorre la escalera con un muñeco
*CHI:	y baja .
*CHI:	< y xxx > [/] y ahora xxx . [+ NON]
%act:	se le cae la escalera de piezas y se rompe
*MOT:	&=e ah@i !
*MOT:	&=q < qué ha pasado > [/] qué ha pasado ?
*MOT:	me+cachis .
*CHI:	s(e) ha caído .
*MOT:	se ha caído todo y ahora Mamá no sabe arreglar lo .
*CHI:	tie(n)e que ser Papá .
*CHI:	Papá .
*MOT:	&=q Papá tiene que ser ?
*CHI:	Papá tiene que ser . [+ IMI]
*MOT:	&=q y qué hacemos ahora ?
*MOT:	&=q qué hacemos ahora ?
*CHI:	coger la escalera .
%err:	$VALIDROOT
*MOT:	&=q y qué hacemos con la escalera después de coger la ?
*CHI:	ahora coge el dino(saurio) la escalera .
*MOT:	&=q y tú qué haces ?
*CHI:	ahora coge el dino(saurio) la escalera .
*CHI:	< ahora coge > [//] &=e Papá !
*CHI:	se ha caído .
*MOT:	espera [x 2] que viene Papá .
*MOT:	espera .
*MOT:	ven .
*MOT:	que viene Papá ahora .
*CHI:	0 .
%act:	viene a la cámara
*MOT:	no [x 3] .
*MOT:	eso no se toca .
*MOT:	&=e Juan !
*MOT:	&=e < no se toca eso > [/] no se toca eso , cariño !
*MOT:	&=q vale ?
*MOT:	no se toca .
*MOT:	vete allí .
*CHI:	&=e no [x 3] , Mamá !
*MOT:	venga , vamos +//.
*CHI:	e(s) mi foto .
*MOT:	&=q es tu foto ?
*CHI:	e(s) mi foto .
*MOT:	es tu foto , sí .
*MOT:	pero ya vamos a ver la desde allí .
*MOT:	&=q vale ?
*MOT:	es que cuando venga Papá nos la pone .
*MOT:	&=q vale ?
*MOT:	que Mamá no sabe .
*MOT:	venga .
*MOT:	vamos a seguir jugando un poquito .
*MOT:	&=q vale ?
*MOT:	venga .
*MOT:	cuénta me qué es lo que estabas haciendo .
*MOT:	&=q qué haces con los camiones ?
@Situation:	1 Fat y Juan juegan con las piezas de tipo Lego y los muñecos en la habitación de Juan ; (2) FAT y Juan ven libros en la habitación de Juan
@Situation:	1
@Time Start:	18:30
*CHI:	se ha caído .
*CHI:	&=q po(r) qué se ha caído ?
*MOT:	&=q por qué se ha caído ?
*MOT:	&=q por qué se ha caído ?
*MOT:	&=q eh@i ?
*MOT:	&=q por qué se ha caído , Juan ?
*CHI:	ahora se pone en una [*] arena .
%err:	una = la $SYN $SUB
%act:	coloca las piezas unas apoyadas en otras
*MOT:	&=q qué haces ahora ?
*MOT:	&=q eh@i ?
*MOT:	&=q qué estás haciendo ahora ?
*MOT:	&=q qué haces ahora ?
*MOT:	&=q eh@i ?
*CHI:	0 .
%act:	sigue colocando piezas en silencio mientras MOT le observa
*MOT:	Juan .
*MOT:	cuénta me qué estás haciendo .
*MOT:	&=q qué haces , cariño ?
*MOT:	&=q qué es eso ?
*MOT:	&=q qué es +//?
*CHI:	una to(rr)ecita pequeña .
*MOT:	&=q una torrecita pequeña ? [+ ADS]
*MOT:	&=q y para qué la quieres ?
*MOT:	&=q eh@i ?
*MOT:	&=q para qué la quieres ?
*MOT:	pero ya no va a ser tan pequeña .
*MOT:	&=q no ?
*MOT:	&=q ahora cómo va siendo ?
*MOT:	Juan .
*CHI:	un lobo .
*MOT:	&=q un lobo es eso ?
%par:	sorprendida
*CHI:	sí .
*MOT:	&=q y eso ?
*MOT:	&=q por qué es un lobo ?
*MOT:	&=q eh@i ?
*MOT:	&=q por qué es un lobo ?
*MOT:	Juan .
*MOT:	&=q y eso qué es ?
*CHI:	mira .
*CHI:	un [*] lobos .
%err:	un = unos $MOR $LOS $AGA
*FAT:	ya está .
%act:	entra en la habitación
*CHI:	e(s) [*] lobos .
%err:	es = son $MOR $SUB $NFL 3s/3p
*MOT:	son lobos . [+ COR]
*CHI:	son lobos perezosos .
*MOT:	&=q lobos perezosos son esos ?
*CHI:	xxx .
*MOT:	pero bueno .
%act:	se levanta y sale
*CHI:	un [*] lobos .
%err:	un = unos $MOR $LOS $AGA
*FAT:	&=q has hecho dos lobos ? [+ COR]
*FAT:	&=q o es uno ?
*FAT:	&=q cuántos son ?
*CHI:	dos .
*FAT:	&=q son dos ?
*CHI:	son (a)migos .
*FAT:	&=q son amigos ?
*CHI:	sí .
*FAT:	&=q y qué hacen ?
*CHI:	mucho .
*FAT:	&=q qué hacen ?
*CHI:	se quiere [*] mucho .
%err:	quiere = quieren $MOR $LOS $NFL 3s/3p
*FAT:	&=q se quieren mucho los amigos ? [+ COR]
%par:	riéndose
*FAT:	pero bueno , Juan Apellido .
*CHI:	eso no (l)o tienes .
*FAT:	&=q se quieren mucho los amigos , Juan ?
*FAT:	&=q sí ?
*FAT:	&=q sí ?
*FAT:	&=q sí se quieren mucho ?
*CHI:	sí .
*FAT:	jolines .
*FAT:	&=e qué bonito !
*CHI:	ahí se ha caído .
*FAT:	&=q se ha caído ?
*FAT:	&=e pero qué bonito que se quieren mucho los amigos !
%par:	como de broma
*FAT:	&=q se quieren mucho los amigos , Juan ?
*CHI:	0 .
%act:	sigue colocando piezas en silencio
*FAT:	mira , Juan .
*FAT:	un lobo+cordero .
*CHI:	un lobo+co(r)dero . [+ IMI]
*FAT:	porque no se sabe muy bien si es un lobo o si es un cordero .
@Situation:	1 Fat y Juan juegan con las piezas de tipo Lego y los muñecos en la habitación de Juan ; (2) FAT y Juan ven libros en la habitación de Juan
@Situation:	1
@Time Start:	18:30
*CHI:	mira .
*FAT:	&=q qué es ?
*CHI:	e(s)tá encima del cordero .
*FAT:	&=q está encima del cordero ?
*CHI:	sí .
*FAT:	&=q quién es ?
*CHI:	el lobo .
*FAT:	&=q el lobo está encima del cordero ?
*FAT:	&=q son amigos ?
*CHI:	mira .
*CHI:	dos .
%act:	ha colocado dos piezas juntas
*FAT:	&=q dos ?
*FAT:	&=q dos lobos encima del cordero ?
*CHI:	sí .
*FAT:	&=q son amigos ?
*CHI:	0 .
%act:	se levanta y aparta algunas piezas
*CHI:	voy a poner un [x 3] muñeco .
*FAT:	&=q un muñeco ?
*FAT:	&=q son amigos los lobos y el cordero ?
*FAT:	&=q son amigos ?
*CHI:	sí .
*FAT:	&=q sí ?
*FAT:	&=q y el cordero a dónde les lleva ?
*CHI:	a Guada(la)jara .
*FAT:	&=q a Guadalajara les lleva ?
%par:	sorprendido
*FAT:	pero bueno .
*FAT:	de verdad .
%par:	riéndose
*CHI:	0 .
%act:	coloca piezas en silencio
*CHI:	0 .
%act:	sigue colocando piezas en silencio de espladas a la cámara
*FAT:	&=q y eso qué es ?
*CHI:	e(s)tá xxx . [+ NON]
*FAT:	&=q cómo ?
*FAT:	oye .
*FAT:	&=q por qué no se lo enseñas a Javier ?
*FAT:	que no lo ha visto .
*FAT:	&=q qué es eso ?
*CHI:	< un do@x > [//] un camello .
*FAT:	&=q un camello ?
*CHI:	sí .
*CHI:	parece un camello , Javier .
%add:	cámara
*FAT:	&=q parece un camello ?
*FAT:	uy@i qué bonito por+favor .
*CHI:	0 .
%act:	se le caen todas las piezas que había colocado
*FAT:	oh@i [x 2] .
*CHI:	se ha caído e(l) camello .
*FAT:	se ha caído el camello . [+ ADS]
*FAT:	mira .
*FAT:	ponte así que yo lo vea .
*FAT:	que si no yo no lo veo .
*FAT:	aquí .
%act:	ha movido a Juan
*CHI:	oy@i .
*CHI:	se ha caído .
*FAT:	otra vez .
*CHI:	ot(r)a vez . [+ IMI]
*FAT:	de verdad que (.) vaya [x 2] .
*CHI:	vaya [x 2] . [+ IMI]
*FAT:	no sé que dice tu madre pero algo ha dicho por ahí .
*FAT:	mira un pájaro que es amigo del camello .
*FAT:	como Pluma y Tapón .
*CHI:	0 .
%act:	coloca otro grupo de piezas
*FAT:	&=q qué es ?
*FAT:	&=q qué es , Juan ?
*FAT:	es que le falta la pata yo creo .
*FAT:	&=q eh@i ?
*FAT:	por eso no se sujeta .
*FAT:	mira .
*FAT:	qué bien se sujeta el cordero (.) que tiene cuatro patas .
*FAT:	mira [x 3] .
%act:	le muestra un conjunto de piezas ya montadas
*FAT:	mira el cordero .
*FAT:	tiene cuatro .
*FAT:	mira .
*FAT:	una dos .
*FAT:	mira [x 2] , Juan .
*FAT:	tres y cuatro .
*FAT:	por eso se sujeta tan bién .
*FAT:	que no se cae .
*FAT:	no se cae .
*FAT:	no .
*CHI:	se cae . [+ IMI]
*FAT:	no .
*FAT:	el cordero no .
*FAT:	mira .
*FAT:	y puede llevar encima al lobo .
*FAT:	no se cae el cordero .
*FAT:	y a la serpiente .
*FAT:	porque mira .
*FAT:	te he hecho una serpiente aquí .
*FAT:	&=q también pongo a la serpiente ?
*FAT:	&=q sí ?
*CHI:	uy@i .
*CHI:	se ha caído el lobo y la se(r)piente .
*FAT:	se han caído todos .
*FAT:	sí .
*FAT:	toma .
*FAT:	la serpiente .
@Situation:	1 Fat y Juan juegan con las piezas de tipo Lego y los muñecos en la habitación de Juan ; (2) FAT y Juan ven libros en la habitación de Juan
@Situation:	1
@Time Start:	18:30
*FAT:	&=q y el lobo ?
*FAT:	toma .
*FAT:	el lobo .
*FAT:	la serpiente .
*FAT:	oy@i .
*CHI:	0 .
%act:	está intentando encajar unas piezas con otras
*FAT:	&=q < qué haces ahora > [/] qué haces ahora , Juan ?
*FAT:	&=q qué haces ?
*FAT:	&=q qué haces , Juan ?
*CHI:	0 [*] quitando el lobo .
%err:	0 = estoy $SYN $LOS $AUXE
*FAT:	&=q estás quitando el lobo ? [+ COR]
*FAT:	&=q y qué haces ahora entonces (.) en vez del lobo ?
*FAT:	&=q eh@i ?
*FAT:	&=q qué haces en vez del lobo ?
*FAT:	ay@i .
*FAT:	&=q Juan no me lo quiere decir ?
*CHI:	sí .
*FAT:	&=q qué haces en vez del lobo ?
*FAT:	cuénta melo .
*CHI:	se ha caído e(l) lobo .
*FAT:	&=q es otro lobo eso ?
*FAT:	mira .
*FAT:	y esto es la cabeza de la serpiente .
*FAT:	anda .
*FAT:	si parece un dragón .
*FAT:	parece un dragón .
*FAT:	mira .
*FAT:	y estas serán las alas (.) del dragón .
*FAT:	que se lo ponemos así .
*FAT:	las alas del dragón .
*FAT:	&=q qué te parece ?
*FAT:	&=e hala@i !
*FAT:	&=q te gusta ?
*CHI:	sí .
*FAT:	&=q sí ?
*FAT:	< pero bueno > [/] pero bueno .
*FAT:	pero si Juan ha hecho un dragón .
*CHI:	e(l) [//] (l)a cola .
*FAT:	la cola .
*CHI:	la [*] orejas .
%err:	la = las $MOR $LOS $AGA
*FAT:	las alas .
*CHI:	las alas . [+ IMI]
*FAT:	están aquí .
*CHI:	la cabeza .
*FAT:	mira el cuello que tiene .
*FAT:	el cuerpo .
*FAT:	mira .
*FAT:	y si lo ponemos aquí encima aprovechando las patas del cordero (.) va a parecer un dragón con patas .
*FAT:	fíjate .
*FAT:	ah@i .
*FAT:	pero qué bonito .
*CHI:	fefante [: elefante] .
*CHI:	echa fuego .
*FAT:	&=q echa fuego ? [+ ADS]
*CHI:	sí .
*FAT:	&=q por dónde echa fuego ?
*CHI:	por [/] por la boca .
*FAT:	&=q cómo hace ?
*FAT:	&=q a ver ?
*CHI:	ff@o .
*FAT:	el dragón echa fuego por la boca ?
*FAT:	es una dragón como el del cuento de ayer ?
*FAT:	&=q rojo grande y bueno ?
*FAT:	&=q sí ?
*CHI:	sí .
*CHI:	el amarillo es xxx . [+ NON]
*FAT:	también es amarillo .
*FAT:	es verdad .
*FAT:	&=q de qué más colores es ?
*CHI:	azúl [x 2] .
*FAT:	&=q y qué más ?
*CHI:	el verde .
*FAT:	uh@o [x 4] .
*FAT:	con cuidado que se me cae .
*FAT:	&=q otro qué ?
*CHI:	otro [x 3] tagó [: dragón] .
*FAT:	pues haz lo tú .
*FAT:	venga .
*FAT:	ya tienes esta aquí para luego .
*FAT:	ahora puedes hacer otro más pequeño .
*MOT:	venga .
*FAT:	mira .
*FAT:	< esto puede ser@x > [//] esto por la cola .
*CHI:	oy@i .
*FAT:	esto por la cola .
*FAT:	fíjate qué bueno está .
*FAT:	la cola del dragón .
*CHI:	mira un dragón .
*FAT:	pero qué bonito .
*FAT:	&=q le ponemos alas ?
*FAT:	mira .
*FAT:	aquí (.) y a:quí .
*FAT:	y este puede volar yo creo porque como es más pequeño .
*FAT:	&=q a ver ?
*CHI:	< este vol@x > [/] este vola [*] .
%err:	vola = vuela $MOR $SUB $REG
*FAT:	&=q y echa fuego por la boca ?
*CHI:	sí .
*CHI:	de pie .
*CHI:	con el pie .
*CHI:	con el pie .
*FAT:	con el pie . [+ ADS]
*CHI:	echa fuego . [+ IMI]
*FAT:	&=q sí ?
*CHI:	mira .
*CHI:	dos dragones .
*FAT:	dos dragones , sí .
*CHI:	uno grande y otro chiquitito .
*FAT:	&=q uno grande y otro chiquitito ?
%par:	contento
%act:	besa a Juan
*FAT:	&=q y quién los ha hecho ?
*CHI:	Papá .
*FAT:	&=q y quién más ?
*FAT:	los hemos hecho juntos .
*CHI:	Juan .
*FAT:	claro .
*FAT:	los dos juntos .
*CHI:	(l)e falta eso .
*FAT:	&=q le falta la cola ?
*CHI:	sí .
@Situation:	1 Fat y Juan juegan con las piezas de tipo Lego y los muñecos en la habitación de Juan ; (2) FAT y Juan ven libros en la habitación de Juan
@Situation:	1
@Time Start:	18:30
*FAT:	se la ponemos mira aquí .
*FAT:	ya verás .
*FAT:	lo que vamos a hacer es poner le esta pieza que tiene ojos aquí arriba en la cabeza .
*FAT:	para que la cabeza tenga ojos .
*FAT:	ah@i .
*FAT:	pero qué buena idea ha sido .
*FAT:	mira .
*CHI:	oy@i .
*CHI:	me caigo .
*FAT:	&=q te caes ?
*CHI:	sí .
*FAT:	&=q estás poniendo un cuernecillo en la espalda al dragón ?
*CHI:	xxx escalera . [+ NON]
*CHI:	tiene una [*] escaleras .
%err:	una = unas $MOR $LOS $AGA
*FAT:	&=q tiene escaleras ?
*CHI:	sí .
*CHI:	tiene patas .
*CHI:	si parece un dragón .
*FAT:	cómo que lo parece .
*FAT:	es que es un dragón .
*FAT:	parece un dragón chino .
*CHI:	un dragón chino . [+ IMI]
@Situation:	2
*FAT:	los dragones chinos son muy buenos .
*CHI:	sí .
*FAT:	&=q tienes +//?
*CHI:	no .
*CHI:	tonterías no .
*FAT:	no .
*CHI:	&=e tonterías no !
*FAT:	tonterías no . [+ ADS]
*FAT:	&=q quieres que veamos un dragón en un libro ?
*CHI:	sí .
*FAT:	&=q sí ?
*CHI:	0 .
%act:	se levanta dle suelo y se va hacia la pared
*FAT:	&=q sí ?
*CHI:	esos .
%act:	señala
*CHI:	quiero un dragón en un libro .
*FAT:	vamos a ver un dragón en un libro .
*CHI:	&=e un dragón !
%par:	contento
*FAT:	a ver .
%act:	coge un libro y se sienta en el suelo
*CHI:	un dragón y un libro .
*FAT:	siéntate .
*FAT:	a ver si encontramos los dragones .
*CHI:	mira .
*CHI:	< mira un > [/] mira un simio .
*FAT:	a ver .
*CHI:	&=e mira , eh@i !
%act:	señala en el libro
*CHI:	&=e eh@i !
%par:	muy excitado
*CHI:	&=e mira [x 2] !
*FAT:	un pirata .
*CHI:	&=e un pirata ! [+ IMI]
*FAT:	el Pirata Garrapata con su pata de palo .
*FAT:	a ver .
*FAT:	vamos a buscar .
*FAT:	yo creo que estará por las cosas del subsuelo .
*FAT:	espérate a ver .
*FAT:	porque no se sabe muy bien .
*FAT:	es que esta es una enciclopedia muy rara .
*FAT:	no .
*FAT:	aquí no está .
*FAT:	xxx del aire . [+ NON]
*FAT:	ciento ochenta y nueve .
*CHI:	&=e aquí no e(s)tán !
*CHI:	&=e (a)quí no están (l)os dragones !
*FAT:	espérate a ver .
*FAT:	si no sé un sitio donde hay seguro .
*CHI:	pero mira .
*FAT:	ciento ochenta y siete .
*FAT:	a ver .
*FAT:	a@l b@l c@l .
*FAT:	a ver .
*FAT:	d@l e@l .
*CHI:	&=e po(r) aquí no e(s)tán !
*FAT:	&=e míralos !
*FAT:	mira .
*FAT:	&=q ves ?
*FAT:	la cabeza .
*FAT:	el cuerpo .
*FAT:	y una cola muy larga .
*FAT:	este no tiene alas .
*CHI:	xxx .
*FAT:	pero ese sí tiene alas .
*FAT:	mira .
*FAT:	tiene escamas .
*FAT:	mira .
*FAT:	tiene alas .
*FAT:	&=q lo ves ?
*FAT:	&=q ves qué cola tan larga tiene ?
*CHI:	sí .
*CHI:	&=e tonto !
*FAT:	estos son un poco feos &=q eh@i ?
*FAT:	este es muy simpático .
*FAT:	y mira .
*FAT:	< este tiene > [//] le falta la nariz .
*FAT:	tiene unos dientes ahí muy feos .
*FAT:	como si fuera un ratón .
*CHI:	tonto .
*FAT:	&=q no te gusta ?
*CHI:	no .
*FAT:	vaya , hombre .
%act:	cierra el libro
*FAT:	&=q busco otro de dragón bueno ?
*FAT:	&=q sí ?
*CHI:	sí .
*FAT:	a ver si encontramos un dragón bueno .
%act:	se levanta y se va a la estantería
*CHI:	era tonto .
*FAT:	&=q era tonto ?
*CHI:	sí .
*FAT:	< pero hombre > [/] pero hombre .
*FAT:	vamos a ver si encontramos un ratón bueno , hombre .
*CHI:	sí .
*CHI:	feo .
*FAT:	mira [x 2] lo que he encontrado .
%act:	ha cogido otro libro y lo abre en el suelo con JUAN
*FAT:	un dragón .
*FAT:	mira .
*FAT:	un dragón bueno .
*CHI:	eso .
*FAT:	mira el dragón bueno .
*FAT:	&=q ves ?
*FAT:	es rojo grande y bueno .
*FAT:	y le invita a la niña a que suba a jugar con él .
*FAT:	y mira qué bien se lo pasan .
*FAT:	&=q ves ?
*FAT:	la niña se lo está pasando muy bien .
*FAT:	y el dragón también .
*CHI:	no llora .
*FAT:	no .
*FAT:	se están riendo .
*FAT:	mira .
*FAT:	y ahora cuando se va .
*FAT:	se despide de la niña .
*FAT:	y le dice “adiós , vuelve esta tarde por aquí” .
*FAT:	+" lo he pasado muy bien contigo .
*FAT:	y ella le dice “adiós , dragón” .
*FAT:	+" vuelve otra tarde por aquí .
*FAT:	+" lo he pasado tan bien contigo .
*FAT:	&=q te gusta ?
*CHI:	sí .
*FAT:	a que este dragón es bonito .
@Situation:	1 Fat y Juan juegan con las piezas de tipo Lego y los muñecos en la habitación de Juan ; (2) FAT y Juan ven libros en la habitación de Juan
@Situation:	2
@Time Start:	18:30
*FAT:	&=q sí ?
*CHI:	< e@x es es > [/] es azul y rojo .
*FAT:	es rojo más bien solo &=q eh@i ?
*CHI:	está sucio .
*FAT:	tiene las uñas verdes .
*FAT:	porque ha estado jugando con plastilina verde .
*CHI:	sí .
*FAT:	&=q sí ?
*CHI:	(l)o coge el señor .
*FAT:	claro .
*FAT:	pero este es el cuento .
*FAT:	que tú lo sabes .
*FAT:	que cuando empiece a contar el cuento .
*CHI:	xxx .
*FAT:	no .
*FAT:	esta noche lo vemos .
*FAT:	&=q vale ?
*FAT:	oye .
*FAT:	&=q quieres que hagamos un pis ?
*CHI:	no .
*FAT:	venga .
*FAT:	vamos a hacer un pis .
*FAT:	levanta .
*CHI:	&=e un dragón !
*FAT:	sí .
*CHI:	(l)e coge las patas 0 [*] (l)as orejas .
%err:	0 = y $SYN $LOS
*CHI:	quiero ver 0 [*] Juan .
%err:	0 = a $SYN $LOS
@End
