# Supplementary material for: Comparing Different Models of the Development of Verb Inflection in Early Child Spanish
Source: PLoS One. 2015 Mar 11;10(3):e0119613. doi: 10.1371/journal.pone.0119613 (PMC4356619; doi:10.1371/journal.pone.0119613)
Supplement: S1 File — (ZIP) [file pone.0119613.s001.zip › 20126.cha]

@UTF8
@PID:	11312/c-00031775-1
@Begin
@Languages:	spa , eng
@Participants:	CHI Juan Target_Child , FAT Padre Father
@ID:	spa , eng|OreaPine|CHI|2;1.26|male|||Target_Child|||
@ID:	spa , eng|OreaPine|FAT|||||Father|||
@Transcriber:	Javier , University of Nottingham
@Date:	03-OCT-2001
@Location:	Madrid
@Situation:	1 Juan juega con los coches sentado en la cocina mientras FAT hace la cena
@Time Start:	19:00
*FAT:	&=q qué haces ?
*CHI:	mira .
*CHI:	mira .
*FAT:	&=q qué haces ?
*CHI:	mira .
*FAT:	&=q qué hay ?
*CHI:	e(s)te abre (l)as pue(r)tas < este este este > [/] .
*FAT:	&=q qué hace ese ?
*CHI:	0 [*] ab(r)iendo 0 [*] azul .
%err:	0 = está $SYN $LOS $AUXE ; 0 = el $SYN $LOS
*FAT:	&=q abriendo las puertas el azul ? [+ COR]
*CHI:	sí .
*FAT:	&=q sí ?
*CHI:	mira .
*CHI:	ot(r)o blanco .
*FAT:	&=q y el blanco qué hace ?
*CHI:	ame [: abre] [*] las pue(r)tas .
%err:	ame = abre $MOR $SUB $PHO
*FAT:	&=q abre las puertas ? [+ COR]
*FAT:	&=q y el azul también ?
*CHI:	el azul también . [+ IMI]
*FAT:	&=q sí ?
*CHI:	adiós .
%act:	cierra las puertas del coche
*CHI:	bum@o .
%par:	imita el sonido del motor de un coche
*CHI:	adiós .
*FAT:	&=q se van ?
*CHI:	les choco .
%act:	choca un coche contra otro frontalmente y los deja así
*CHI:	xxx .
*CHI:	&=e mira !
*CHI:	mira .
*CHI:	un montón de coches .
*FAT:	&=q un montón de coches ? [+ ADS]
*CHI:	bum@o .
%par:	como el motor del coche
*CHI:	0 .
%act:	apila unos coches sobre otros
*FAT:	&=q qué haces ahora ?
*FAT:	&=q eh@i ?
*FAT:	&=q qué haces ahora ?
*CHI:	&=e se caen todos !
%act:	se le han caído
*FAT:	&=q se caen todos ?
*CHI:	se caen .
*CHI:	se cae el blanco .
%act:	enseña a FAT el coche blanco
*FAT:	&=q se caen ?
*FAT:	a ver .
*FAT:	tú +//.
*CHI:	se cae el blanco .
*FAT:	pero qué es lo que quieres hacer .
*FAT:	di me .
*CHI:	en fila .
*FAT:	&=q quieres hacer una fila ?
*FAT:	mira .
*FAT:	si ya están en fila .
*FAT:	así están los tres en fila .
*CHI:	&=e mira !
*FAT:	qué bien .
*CHI:	un t(r)en 0 [*] coches .
%err:	0 = de $SYN $LOS
*FAT:	&=q un tren de coches ?
*CHI:	ahí [x 2] .
*FAT:	voy a hacer la cena .
*CHI:	&=e mira [x 2] !
*CHI:	bum@o .
%par:	como el motor del coche
*FAT:	oye .
*FAT:	&=q dónde está Mamá ?
*CHI:	e(s)tá en (l)a cama .
*FAT:	&=q está en la cama ?
*FAT:	&=q qué le pasa ?
*CHI:	está malita .
*FAT:	&=q está malita ? [+ ADS]
*FAT:	sí .
*FAT:	la han hecho una miocentesis hoy .
*FAT:	&=q pero está muy malita o poco malita ?
*CHI:	0 .
%act:	juega con los coches sin contestar
*CHI:	fu(rg)oneta [/] que viene una fu(rg)oneta .
*CHI:	bum@o .
%par:	como el motor del coche
*CHI:	&=q y ese ?
*CHI:	&=q < qué se abre qué se ab(r)e > [/] qué se abre ?
*FAT:	&=q qué se abre ? [+ ADS]
*CHI:	&=q qué [*] se ab(r)e esto ?
%err:	qué = cómo $SYN $SUB
*FAT:	&=q no lo sabes ?
*CHI:	no lo sé .
*CHI:	&=q 0 [*] abre el coche este ?
%err:	0 = se $MOR $LOS $PREFIX
*FAT:	&=q no sabes lo que se abre en ese coche ? [+ COR]
*CHI:	&=q cómo se llama este coche ?
*CHI:	&=q < cómo se llama > [/] cómo se llama este coche ?
*FAT:	es un Peugeot .
*CHI:	un Peugeot . [+ IMI]
*CHI:	&=q y ese ?
*FAT:	pues parece un Ford .
*CHI:	parece un Ford . [+ IMI]
*FAT:	pero a lo mejor podría ser un Renault .
*FAT:	este es un Renault Twingo .
%act:	coge un coche y lo vuelve a dejar en la bandeja de la sillita de comer
*CHI:	&=q y este ?
*FAT:	un Peugeot cuatro cientos cinco .
*CHI:	&=q y este ?
*FAT:	&=q a ver ?
%act:	lo coge y lo mira por debajo para leer la marca del coche
*FAT:	un Ford_Escort .
%act:	lo vuelve a dejar sobre la bandeja
*CHI:	&=q y este ?
%act:	alargando la mano que tiene el Peugeot
*FAT:	un Peugeot cuatro cientos cinco .
@Situation:	1 Juan juega con los coches sentado en la cocina mientras FAT hace la cena
@Time Start:	19:00
*FAT:	&=q ves que tiene aquí los números ?
*CHI:	&=q y este ?
%act:	con el Twingo
*FAT:	mira .
*FAT:	ahí tiene los números .
%act:	señala el capó del coche
*FAT:	cuatro cero cinco .
*FAT:	cuatrocientos+cinco .
*CHI:	&=q y este ?
%act:	con el Twingo
*FAT:	un Twingo azul .
*CHI:	&=q qué tiene ?
*FAT:	&=q qué tiene ? [+ ADS]
*CHI:	&=q qué tiene ?
*CHI:	&=q qué tiene ?
*FAT:	&=q qué tiene el Twingo ?
*CHI:	&=q qué tiene el Twingo ? [+ IMI]
*FAT:	&=q qué tiene ?
*CHI:	mira [x 3] .
*FAT:	&=q tiene un número ahí al lado ?
*FAT:	&=q un quince ?
*CHI:	no [x 2] .
*CHI:	xxx y xxx . [+ NON]
*FAT:	&=q el dos y el tres es ?
%par:	se ríe
*CHI:	bum@o .
%par:	como el motor del coche
*FAT:	0 .
%act:	bate huevos
*CHI:	pluf@o .
%par:	mira hacia FAT
*CHI:	pluf@o .
%act:	como si lanzara un puñetazo
*FAT:	&=q cómo que pluf@o ?
*FAT:	&=q qué es eso ?
*FAT:	&=q te lo hacía el Avi hoy ?
*CHI:	bum@o .
%act:	como el motor del coche
*CHI:	&=q y ese qué tiene ?
*CHI:	cinco .
*CHI:	siete .
*CHI:	ocho .
*CHI:	nueve .
%par:	como si leyera los número del coche
*FAT:	&=q qué lees ?
*FAT:	&=q los números ?
*CHI:	t(r)es .
*CHI:	cuat(r)o .
*CHI:	cinco .
*CHI:	&=e cero !
*FAT:	&=q qué tiene ?
*FAT:	&=q números ?
*CHI:	números . [+ IMI]
*FAT:	mm@i .
%par:	como si le gustara
*FAT:	qué pescado más rico .
*FAT:	&=q le vamos a hacer pescado también a Mamá ?
*CHI:	0 .
%act:	se ha sentado recostado apoyando en la bandeja un brazo
*FAT:	siéntate bien , Juan .
*FAT:	siéntate bien .
*CHI:	0 .
%act:	se sienta bien
*FAT:	&=q qué hacen los coches ?
*CHI:	chocan .
*FAT:	chocan . [+ ADS]
%par:	extrañado
*CHI:	sí [x 3] .
%act:	choca fuerte uno contra otro
*FAT:	&=q y dónde chocan ?
*CHI:	< con e@x > [/] con e(s)te .
*CHI:	fuerte .
%act:	está intentando abrir la puerta de uno de los coches
*CHI:	bum@o .
%par:	como el motor del coche
%act:	está chocando los coches
%com:	suena el teléfono en otra habitación
*CHI:	ay@i .
%par:	como si empezara a lloriquear
%act:	levanta la mano para mostrársela a FAT
*FAT:	&=q te has pillado un dedo ?
*CHI:	ay@i .
*FAT:	&=q te has pillado un dedo , cariño ?
*CHI:	sí .
*CHI:	bum@o .
%par:	como el motor del coche
%act:	sigue jugando con los coches a que choquen
*CHI:	bum@o .
%par:	como el motor del coche
%act:	juega con los coches sin hablar
*FAT:	oye , Juan .
*FAT:	&=q qué hacen los coches ?
@Situation:	1 Juan juega con los coches sentado en la cocina mientras FAT hace la cena
@Time Start:	19:00
*FAT:	&=q eh@i ?
*FAT:	&=q qué hacen los coches ?
*FAT:	cariño .
*FAT:	&=q qué hacen los coches ?
*FAT:	&=q eh@i ?
*FAT:	&=q qué hacen ?
*CHI:	bum@o .
%par:	imita el sonido del motor del coche
*FAT:	oye , Juan .
*FAT:	Juan .
*FAT:	&=q con quién has estado en el parque hoy ?
*CHI:	0 [*] Lucía .
%err:	0 = con $SYN $LOS
*FAT:	&=q con Lucía ? [+ COR]
*FAT:	&=q y con quién más ?
*CHI:	con Raquel .
*FAT:	con Raquel . [+ ADS]
*FAT:	&=q y con quién más ?
*FAT:	&=q has visto a Paula también hoy ?
*CHI:	sí .
*FAT:	&=q sí ?
*CHI:	a Paula . [+ IMI]
*FAT:	&=q sí ?
*CHI:	sí .
*FAT:	&=q y te has columpiado hoy en el parque ?
*CHI:	sí .
*FAT:	&=q y qué más cosas has hecho ?
*CHI:	he hecho pis .
*FAT:	has hecho pis en el parque .
*CHI:	sí .
*FAT:	una vez en la alcantarilla .
*FAT:	&=q y otra vez +..?
*FAT:	en los pantalones .
*CHI:	sí .
*FAT:	&=q y luego ?
*FAT:	&=q qué más ?
*CHI:	más pescado .
*FAT:	y ahora pescado para cenar .
*FAT:	&=q a que sí ?
*CHI:	no puede jugar .
*FAT:	&=q cómo ?
*CHI:	no puede jubar [: jugar] .
*FAT:	&=q no puedes jugar ?
*CHI:	no puedo jubar [: jugar] .
*FAT:	&=q no puedes jugar ?
*FAT:	&=q por qué no ?
*CHI:	&=e no puedo jugar !
*FAT:	&=q no ?
*FAT:	&=q dónde no puedes jugar ?
*FAT:	&=q eh@i ?
*CHI:	no pue(d)o .
*FAT:	&=q dónde no puedes ?
*CHI:	no pue(d)o .
*FAT:	&=q dónde no puedes ?
*CHI:	quiero eso .
%par:	señala hacia un lado
*FAT:	uy@i , eso .
*FAT:	son croquetas que va a hacer Papá .
*FAT:	ya verás qué ricas están .
*CHI:	0 .
%act:	juega con los cochecitos en silencio
*CHI:	bum@o .
%par:	como si fuera un motor
*FAT:	&=q qué es lo que no puedes , Juan ?
*FAT:	Juan .
*FAT:	&=q qué es lo que no puedes ?
*FAT:	&=q no puedes jugar ?
*FAT:	&=q eh@i ?
*CHI:	0 .
%act:	sigue jugando con los cochecitos sin atender a FAT
*FAT:	nada .
*FAT:	está con los coches y no hay +//.
*CHI:	se ha parado .
*FAT:	&=q cenamos ya ?
*CHI:	sí .
*CHI:	cenamos ya . [+ IMI]
*CHI:	vue@x [/] vuela , pajarito .
%act:	mueve las manos tocándose unos dedos con otros
*FAT:	&=q vuela el pajarito ?
*CHI:	vuela [x 3] .
*FAT:	&=q a ver cómo vuela ?
*FAT:	&=q cenamos ya ?
*CHI:	sí .
*FAT:	&=q sí ?
*CHI:	xxx .
*CHI:	&=e cenamos ya ! [+ IMI]
*CHI:	0 .
%act:	juega con sus prorpios labios , tocándoselos y haciendo ruido
*FAT:	&=q qué tienes ahí ?
*CHI:	xxx .
*CHI:	< mis coches > [/] mis coches .
%act:	mira hacia los coches que FAT le acaba de retirar de la bandeja
*FAT:	&=q tus coches ?
*CHI:	sí .
*FAT:	&=q cuántos son ?
*FAT:	&=q cuántos son ?
*CHI:	xxx .
*FAT:	&=q cuántos son los coches ?
*CHI:	blancos y azules .
*CHI:	blancos y azules .
@Situation:	1 Juan juega con los coches sentado en la cocina mientras FAT hace la cena
@Time Start:	19:00
*FAT:	ya .
*FAT:	&=q pero cuántos son ?
*CHI:	no [x 5] .
*CHI:	no son .
*CHI:	son xxx . [+ NON]
*CHI:	azul .
*CHI:	blancos .
*CHI:	rojo .
*CHI:	xxx croquetas . [+ NON]
*FAT:	mira .
*FAT:	pescado .
%act:	le deja un plato con pescado sobre la bandeja y un tenedor
*CHI:	bueno .
*FAT:	ve comiendo que ahora voy .
*CHI:	xxx .
%act:	va trocenado el pescado con el tenedor poco a poco en silencio
*CHI:	0 .
%act:	coge un poco de pescado y se lo come
*FAT:	&=q está bueno ?
*FAT:	&=q está bueno el pescado ?
*CHI:	0 .
%act:	sigue comiendo en silencio
*FAT:	bueno .
*FAT:	visto que no tenemos hoy conversación lo dejamos .
@End
