# Supplementary material for: Comparing Different Models of the Development of Verb Inflection in Early Child Spanish
Source: PLoS One. 2015 Mar 11;10(3):e0119613. doi: 10.1371/journal.pone.0119613 (PMC4356619; doi:10.1371/journal.pone.0119613)
Supplement: S1 File — (ZIP) [file pone.0119613.s001.zip › 20129.cha]

@UTF8
@PID:	11312/c-00031776-1
@Begin
@Languages:	spa , eng
@Participants:	CHI Juan Target_Child , FAT Padre Father , MOT Madre Mother
@ID:	spa , eng|OreaPine|CHI|2;1.29|male|||Target_Child|||
@ID:	spa , eng|OreaPine|FAT|||||Father|||
@ID:	spa , eng|OreaPine|MOT|||||Mother|||
@Transcriber:	Javier , University of Nottingham
@Date:	06-OCT-2001
@Location:	Madrid
@Situation:	1 Juan y FAT juegan en el salón mientras MOT lee una revista (apenas interviene)
@Time Start:	11:10
*FAT:	venga .
*FAT:	ponte ahí a ver si lo encontramos .
*FAT:	ven .
*FAT:	a ver .
*CHI:	Papá .
*FAT:	di me .
*CHI:	coge el tabis [: teletubby] .
*FAT:	bueno .
*FAT:	vamos a buscar el tabi@c .
*FAT:	&=q estás seguro de que no está aquí ?
*MOT:	yo creo que estaba ahí dentro .
*FAT:	pero bueno .
%act:	lo encuentra en una caja de juguetes en la que se había puesto a revolver
*CHI:	el tabis@c .
*CHI:	&=q qué estaba [?] ? [+ NON]
*FAT:	&=q qué dices ?
*CHI:	no tiene niños .
*FAT:	el tabi@c no tiene niños .
*FAT:	no .
*CHI:	teletubby [?] . [+ NON]
*CHI:	< el verde sí > [/] el verde sí .
*CHI:	el verde tiene niños .
*FAT:	ah@i .
*FAT:	&=q el tabi@c verde tiene tabis@c niños ?
*FAT:	es que no lo sé porque Papá no conoce a los tabis@c .
*FAT:	&=q Juan sí los conoce ?
*CHI:	sí .
%exp:	los ve en la guardería
*FAT:	&=q sí ?
*CHI:	visto [?] en la guarde . [+ NON]
*CHI:	había [x 7] [//] &=q qué había ?
*FAT:	&=q en la guarde qué había ?
*CHI:	< (l)a guarde había [x 4] > [//] (.) había el tabi@c en la guarde .
*FAT:	&=q había un tabi@c en la guarde ?
*CHI:	el tabis@c en la guarde .
*FAT:	&=q hay tabis@c en la guarde ?
*FAT:	&=q y los ves allí en la tele ?
*CHI:	sí .
*FAT:	mm@i .
%par:	afirma
*CHI:	en la tele . [+ IMI]
*FAT:	&=q hay televisión en la guarde ?
*FAT:	&=q sí ?
*CHI:	< ese el barco el barco > [//] &=q dónde está el barco ?
%act:	mira a su alrededor
*FAT:	&=q dónde está el barco ? [+ ADS]
*CHI:	&=q dónde está el barco ?
*FAT:	a lo mejor está arriba .
*FAT:	&=q puede que esté arriba , Mamá ?
%add:	MOT
*MOT:	a lo mejor .
%add:	FAT
*MOT:	no lo sé .
%add:	FAT
*FAT:	&=q < no lo > [/] no lo sabes ?
*CHI:	busca [x 2] [/] busca el barco .
*FAT:	&=q voy a por el barco ?
*FAT:	bueno .
*FAT:	quéda te aquí y vete poniendo el helicóptero bien .
*FAT:	&=q vale ?
*FAT:	venga .
*FAT:	voy a buscar el barco .
%act:	sale del salón
*CHI:	0 .
%act:	sale también
*MOT:	Juan .
*MOT:	te ha dicho Papá que te quedes aquí .
*CHI:	0 .
%act:	vuelve junto a MOT
*CHI:	se coge por ahí y da vueltas .
*CHI:	sí .
%act:	juega con un globo hinchado
*FAT:	oye .
*FAT:	arriba no está el barco .
%act:	habla desde otra habitación
*MOT:	pues no sé dónde está .
%add:	FAT
*CHI:	&=q el barco ?
*FAT:	xxx .
*MOT:	no .
*MOT:	pero que no sé dónde está .
%add:	FAT
*MOT:	pero si lo hemos estado buscando antes porque nos faltaba una señora .
%add:	FAT
*MOT:	para ver si estaba metida en el barco .
%add:	FAT
*FAT:	esa señora faltaba .
%add:	MOT
*MOT:	esa es la señora que nos faltaba .
%add:	FAT
*MOT:	sí .
%add:	FAT
*CHI:	la sañora que nos faltaba . [+ IMI]
*FAT:	la última vez que lo vi estaba jugando Celia con el barco .
%add:	MOT
*MOT:	no sé .
%add:	FAT
*CHI:	&=q y el barco ?
*FAT:	0 .
%act:	se viene a comprobar el encuadre de la cámara
*CHI:	hola , Papá .
*FAT:	hola , Juan .
*CHI:	hola , Mamá .
%act:	se ve a MOT en la imagen
*CHI:	vamo(s) a ver a 0 [*] Avis .
%err:	0 = los $SYN $LOS
*FAT:	no .
*FAT:	ahora no .
%exp:	avis = tíos
*CHI:	vamo(s) a ver a Nando , a Jose .
*CHI:	vamo(s) a ver a Nando .
*FAT:	sí .
*FAT:	Nando , Jose y Javi van a venir ahora .
*FAT:	habían quedado en venir a las once y son las once y cuarto .
*FAT:	o+sea que pueden retrasar se un poquito .
*CHI:	&=q a ver ?
*FAT:	oye .
*FAT:	estoy preocupado .
*FAT:	no sé dónde está el barco .
*CHI:	< a ver > [/] &=q a ver quién es ?
*CHI:	a ver .
*CHI:	xxx .
*MOT:	no se puede haber ido así por las buenas .
*CHI:	&=q < son once > [//] son la [*] once ?
%err:	la = las $MOR $LOS $AGA
*MOT:	Celia hubiera dicho algo si se lo hubiera llevado .
%add:	FAT
*CHI:	&=q < qué son > [/] qué son ?
%act:	está mirando en una mesita que tiene encima un montón de periódicos
*FAT:	&=q qué son ?
*FAT:	son letras .
*FAT:	mira a ver .
*FAT:	&=q qué letra es esta ?
*FAT:	esta de aquí .
*CHI:	la E@l .
*FAT:	&=e la E@l !
*FAT:	&=e muy bien !
*CHI:	la xxx . [+ NON]
*FAT:	las otras no las conoces .
*FAT:	pero la E@l sí la conoces .
*CHI:	no .
*CHI:	&=e por ahí no !
@Situation:	1 Juan y FAT juegan en el salón mientras MOT lee una revista (apenas interviene)
@Time Start:	11:10
*CHI:	que < por ahí sí > [/] por ahí sí .
*FAT:	qué raro .
*FAT:	&=q dónde puede estar el barco ?
*MOT:	a ver si está en nuestra habitación .
%add:	FAT
*MOT:	como ha llevado alguna cosilla .
%add:	FAT
*FAT:	ah@i .
*FAT:	a ver .
*FAT:	quéda te ahí con [/] con el castillo .
*FAT:	que voy a ver si está +//.
*MOT:	&=q y en la cocina no está ?
%add:	FAT
*FAT:	no .
*CHI:	en 0 [*] cocina no está . [+ IMI]
%err:	0 = la $SYN $LOS
*MOT:	a ver .
*MOT:	&=q qué vas a hacer ahora , Juan ?
*CHI:	a [*] correr con Papá .
%err:	a = 0 $SYN $ADD $INFA
%act:	se va a la cocina
*FAT:	hola , Juan Apellido .
%act:	desde la cocina
*CHI:	&=q qué letra e(s) e(s)ta ?
%act:	desde la cocina
*FAT:	si no se queda aquí voy a dejar de grabar .
%add:	MOT
*FAT:	es una tontería .
%add:	MOT
%com:	hay un corte
*CHI:	la E@l .
*MOT:	&=q eh@i ?
*CHI:	la [/] la a@l .
*MOT:	&=e la a@l !
*MOT:	ven aquí , Juan .
*MOT:	ven te aquí .
*CHI:	&=q qué let(r)a e(s) esta ?
*CHI:	&=q qué letra 0 [*] e(s)ta ?
%err:	0 = es $SYN $LOS
*CHI:	&=q qué letra , Mamá ?
*MOT:	&=q qué letra es esa ?
*CHI:	&=q esta ?
*MOT:	&=q qué letra es esa ?
*CHI:	< la la a@l > [/] la a@l .
*MOT:	la a@l . [+ ADS]
*MOT:	muy bien .
*CHI:	la letra esta .
%act:	desde la cocina
*CHI:	&=q qué letra 0 [*] esta ?
%err:	0 = es $SYN $LOS
*CHI:	&=q qué letra ?
*FAT:	de pronto tuve una inspiración .
%add:	MOT
*CHI:	0 .
%act:	empieza a lloriquear
*FAT:	&=q qué te pasa , Juan ?
*FAT:	&=q qué ha pasado ?
%act:	tiene el barco en la mano
*MOT:	ah@i .
*MOT:	que estaba en [x 2] el baño .
*FAT:	ven [/] ven .
*FAT:	mira .
*FAT:	ya tengo el barco .
*FAT:	ven .
*FAT:	corre .
*FAT:	ven .
*FAT:	&=q qué ha pasado ?
*FAT:	&=q te has tropezado ?
*FAT:	&=e ven aquí !
%act:	lo coge en brazos
*FAT:	a ver .
*FAT:	te voy a curar por aquí .
*FAT:	&=q < te has hecho daño por aquí > [/] te has hecho daño por aquí ?
%act:	le está haciendo cosquillas
*FAT:	&=q te curo así [x 6] ?
*FAT:	&=q ya estás curado ?
*CHI:	sís [*] .
%err:	sís = sí $MOR $ADD $AGA
*FAT:	&=q te curo un poco más ?
*CHI:	nos [*] .
%err:	nos = no $MOR $ADD $AGA
*FAT:	&=q un poco más así [x 2] ?
*CHI:	un poco más . [+ IMI]
*CHI:	no .
*FAT:	trae la letra , anda .
*FAT:	que la voy a llevar a su sitio .
*FAT:	mira la barca .
*FAT:	< vamos a > [//] empieza a poner a los señores ahí .
%act:	mueve la cámara para volver a encuadrarla
*FAT:	a ver si consigo no sacar a tu madre .
*CHI:	ay@i .
*CHI:	que [/] que 0 [*] estás [*] poniendo . [+ CLIMB]
%err:	0 = lo $MOR $LOS $PREFIX ; estás = estoy $SYN $SUB $AUX PREPRG2s/PREPRG1s
%act:	está colocándo muñecos junto al barco
*FAT:	&=q qué está pasando ?
*CHI:	que estoy piniendo [: poniendo] .
*FAT:	&=q estás poniendo ahí a los niños ?
*CHI:	ahí .
*CHI:	y también (l)as vacas .
*CHI:	xxx las vacas quietas . [+ NON]
*CHI:	< esta esta es > [/] esta es .
*CHI:	< pero e(s)tas pero esta pero esta > [/] pero esta xxx el tabis@c . [+ NON]
*CHI:	< el tabis@c > [/] el tabis@c .
*CHI:	uy@i .
*CHI:	se cae esta .
*FAT:	&=q se cae ?
*CHI:	se cae . [+ IMI]
*CHI:	se cae esta .
*FAT:	a ver .
*FAT:	&=q te ayudo ?
*FAT:	así .
*FAT:	aquí no hay nadie , Juan .
*CHI:	aquí no hay nadie . [+ IMI]
*FAT:	ponemos a este señor .
*CHI:	sí .
*FAT:	&=q y a este señor ?
*FAT:	&=q también le ponemos a este señor ?
*CHI:	sí .
*FAT:	&=q a los dos juntos ?
*FAT:	&=q son amigos ?
*CHI:	y ahora ese .
*CHI:	y ahora esto .
*CHI:	< y a este y a este > [/] y a este .
*CHI:	qué bonito .
*CHI:	a ese sí .
%act:	sigue colocando muñecos en el barco
*FAT:	tienes mocos &=q eh@i ?
*FAT:	&=q sonamos los mocos ?
*FAT:	pero si es que < no sabe > [/] no sabe sonar los mocos Juan .
*CHI:	no .
*FAT:	es un mocoseras@f que no sabe sonar mocos .
*CHI:	así .
%act:	aspirando aire
*FAT:	no .
*FAT:	< hacia fuera > [/] hacia afuera .
*FAT:	igual pero hacia fuera .
*FAT:	no .
*FAT:	a ver .
*FAT:	una dos y +...
%act:	le coloca un pañuelo de papel en la nariz
*CHI:	++ t(r)es .
*FAT:	suéna los .
*FAT:	mira .
*FAT:	echa el aire por la nariz .
*FAT:	así .
%par:	expira
*FAT:	&=q a ver ?
*CHI:	no .
*FAT:	< a ver > [/] a ver cómo lo haces .
*FAT:	a ver .
*FAT:	mira .
*FAT:	lo cojo así .
*FAT:	mira [x 3] .
*FAT:	mira < lo que hace Papá > [/] lo que hace Papá .
%par:	le muestra cómo aspirar y expirar fuerte
*FAT:	&=q a ver ?
*FAT:	&=q a ver cómo lo haces tú ?
*CHI:	me pica [*] (l)os ojos .
%err:	pica = pican $MOR $LOS $NFL 3s/3p:NP
*FAT:	te pican los ojos . [+ COR]
%act:	le pasa el pañuelo por los ojos de broma
*FAT:	&=q ya ?
*CHI:	sí .
@Situation:	1 Juan y FAT juegan en el salón mientras MOT lee una revista (apenas interviene)
@Time Start:	11:10
*FAT:	y los mocos en su sitio .
%act:	se mete el pañuelo en el bolsillo
*FAT:	&=q qué haces con los niños , Juan ?
*CHI:	mira .
*CHI:	mira .
*CHI:	cinco ocho nueve .
*CHI:	ese e(s) verde .
*CHI:	ese es blanco .
*CHI:	ese e(s) azul .
*FAT:	hay uno verde .
*CHI:	ese es lila .
*CHI:	ese es verde .
*CHI:	el niño pastor .
*FAT:	&=q es el niño pastor ?
*FAT:	o+sea .
*FAT:	hay uno blanco .
*FAT:	uno verde .
*CHI:	y ot(r)o lila .
*FAT:	&=q dónde está el lila ?
*CHI:	ahí .
*FAT:	muy bien .
*FAT:	y otro azul .
*CHI:	&=q y ese ot(r)o ?
*FAT:	&=q dónde está el azul ?
*FAT:	no veo ningún azul .
*FAT:	di “no hay azul , Papá” .
*FAT:	+" que eres un melón .
*CHI:	ahí [x 3] está e(l) azúl < ahí [x 2] está > [/] .
*CHI:	ahí está .
*CHI:	ahí .
*FAT:	ahí hay una pieza azul .
*FAT:	sí , señor .
*CHI:	ot(r)a [/] ot(r)a .
*CHI:	quiero ot(r)a .
*FAT:	otra pieza azul .
*FAT:	es verdad , Juan .
*CHI:	ot(r)a .
*FAT:	+" pero [x 5] Papá , que eres un melón .
*CHI:	ot(r)a [x 6] .
*CHI:	ot(r)a [x 3] .
*FAT:	Papá es un melón &=q eh@i ?
%act:	se le cae una torre de piezs de tipo Lego que estaba levantando
*FAT:	oh@i [x 2] .
*CHI:	oh@i [x 2] .
*CHI:	oh@i [x 2] .
*CHI:	oh@i [x 2] .
*CHI:	oy@i .
*CHI:	ya no están .
*FAT:	se ha roto .
*FAT:	con lo bonito que estaba quedando .
*CHI:	&=q dónde están ?
*FAT:	&=q dónde están quiénes ?
*CHI:	dónde está el xxx . [+ NON]
*CHI:	&=q dónde están ?
*FAT:	se han ido .
%par:	riéndose
*CHI:	se han ido . [+ IMI]
*FAT:	de vacaciones .
*CHI:	sí .
*CHI:	se han ido de vacaciones . [+ IMI]
*FAT:	a Torrelodones .
%exp:	Torrelodones = village in Madrid
*CHI:	sí .
*FAT:	pero van a volver .
*CHI:	mira .
*FAT:	&=q qué hay ?
*CHI:	mira .
*FAT:	&=q qué ?
*CHI:	mira .
*FAT:	&=q qué ?
*CHI:	me he hecho daño .
*FAT:	&=q te has hecho daño ?
*CHI:	sí .
*FAT:	&=q has estornudado y te has hecho daño ?
*CHI:	mira otro .
*CHI:	mira [x 3] .
*FAT:	pero [x 5] .
*CHI:	se ha hecho pupa ahí .
*FAT:	&=q se ha hecho pupa el niño ?
*CHI:	sí .
*FAT:	pero bueno .
*FAT:	pobre niño .
*FAT:	&=q cómo puede ser ?
*FAT:	di le que no se haga pupa .
*FAT:	&=q eh@i ?
*FAT:	di le “no te hagas daño” .
*CHI:	no te hagas daño . [+ IMI]
*FAT:	dí selo , hombre .
*FAT:	di le “pero no seas borrico” .
*FAT:	+" no seas ceporro .
*FAT:	+" no te hagas daño .
*FAT:	&=q qué haces ahora ?
*CHI:	0 [*] poniendo a (l)o(s) niños .
%err:	0 = estoy $SYN $LOS $AUXE
*FAT:	&=q estás poniendo niños ? [+ COR]
*FAT:	&=q eh@i ?
*CHI:	a ver (l)as barcas .
*CHI:	< a ver > [/] a ver la jirafa .
*CHI:	colocar [*] dentro .
%err:	colocar = coloco $MOR $SUB $ROOT
*FAT:	&=q la jirafa está dentro ?
*FAT:	ay@i qué mocos tiene Juan , por+favor .
*FAT:	pero si es el [x 2] niño de los mocos .
*CHI:	&=q u(n)a escalera ?
*FAT:	una escalera , sí .
*FAT:	que lleva +//.
*CHI:	una escalera para los niños .
*FAT:	&=q para los niños es la escalera ?
*CHI:	uno .
*CHI:	dos [x 3] .
*CHI:	se cae .
*CHI:	mira .
*CHI:	niños .
*CHI:	< xxx así xxx así > [/] xxx así . [+ NON]
*FAT:	&=q te gusta la escalera ?
*FAT:	&=q sí ?
*FAT:	&=q te gusta , Juan ?
*CHI:	sí .
*FAT:	venga .
*FAT:	pon a los niños subiendo .
*CHI:	pone [*] los .
%err:	pone = pon $MOR $ADD $REG
*FAT:	&=q los pongo yo ?
*FAT:	mira .
*FAT:	una niña está subiendo ya .
*FAT:	venga .
*FAT:	pon un niño por aquí .
*FAT:	flojito &=q eh@i ?
*FAT:	que si no se puede romper .
*CHI:	0 .
%act:	coloca un muñeco en lo alto de la escalera de piezas Lego
*FAT:	uy@i .
*FAT:	< que se cae > [/] que se cae .
*FAT:	&=q te ayudo ?
*FAT:	uy@i .
*FAT:	que se cae .
*CHI:	que se cae . [+ IMI]
*FAT:	este niño es el niño pastor .
*FAT:	&=q ponemos a la jirafa también ?
*CHI:	0 .
%act:	se queda mirando en silencio el conjunto de piezas y muñecos , que es realmente más alto que él
@Situation:	1 Juan y FAT juegan en el salón mientras MOT lee una revista (apenas interviene)
@Time Start:	11:10
*FAT:	&=q qué te parece ?
*CHI:	está alta .
*FAT:	&=q está muy alta la jirafa ?
*CHI:	está mu(y) alta .
*FAT:	&=q sí ?
*CHI:	tiene e(l) rabito det(r)ás .
*FAT:	tiene el rabito detrás , sí .
*CHI:	xxx .
*CHI:	xxx .
*CHI:	xxx mirando tiene eso . [+ NON]
%act:	se le cae un muñeco de los que FAt había colocaado en lo alto de la escalera de piezas de tipo Lego
*FAT:	oh@o [x 2] .
*CHI:	oh@o [x 2] .
*CHI:	no xxx . [+ NON]
*CHI:	tiene do(s) patas .
*FAT:	tiene dos patas , claro . [+ ADS]
*FAT:	&=q < y la jirafa > [/] y la jirafa cuántas patas tiene ?
*CHI:	cuat(r)o .
*FAT:	&=e cuatro ! [+ ADS]
*FAT:	&=e sí , señor !
*FAT:	&=q ha sido la flauta que ha sonado por casualidad ?
%exp:	sonar la flauta = get something right by chance
*CHI:	sí .
*FAT:	&=q y este niño ?
*CHI:	ahí .
*FAT:	oye [x 2] .
*FAT:	&=q dónde fuiste ayer con los Avis ?
*CHI:	allí no .
*FAT:	&=q eh@i ?
*FAT:	&=q dónde fuiste ayer con los Avis , Juan ?
*FAT:	&=q qué te hicieron aquí ayer ?
%act:	le toca la cabeza
*CHI:	0 [*] cortó el pelo .
%err:	0 = me $MOR $LOS $PREFIX
*FAT:	&=q quién te cortó el pelo ?
*CHI:	el señor .
*FAT:	un señor peluquero &=q verdad ?
*CHI:	0 [*] señor peluquero . [+ IMI]
%err:	0 = el $SYN $LOS
*FAT:	sí .
*FAT:	y [x 2] el pelo cuando te lo cortaban hacia dónde iba .
*CHI:	mirar [*] .
%err:	mirar = miraba $MOR $SUB $ROOT
%act:	agacha la cabeza
*FAT:	&=q al suelo ?
*CHI:	al suelo . [+ IMI]
*MOT:	le hizo mirar así . [+ COR]
%add:	FAT
*FAT:	para cortar le por detrás .
%add:	MOT
*MOT:	para cortar le por detrás .
%add:	FAT
*MOT:	&=q verdad ?
*MOT:	y él le hacía caso .
%add:	FAT
*FAT:	&=q a ver quién viene ?
*FAT:	&=q quién viene ?
%com:	entra alguien y saluda
*CHI:	0 .
%act:	sale corriendo muy contento
@End
