# Supplementary material for: Comparing Different Models of the Development of Verb Inflection in Early Child Spanish
Source: PLoS One. 2015 Mar 11;10(3):e0119613. doi: 10.1371/journal.pone.0119613 (PMC4356619; doi:10.1371/journal.pone.0119613)
Supplement: S1 File — (ZIP) [file pone.0119613.s001.zip › 20201.cha]

@UTF8
@PID:	11312/c-00031777-1
@Begin
@Languages:	spa , eng
@Participants:	CHI Juan Target_Child , FAT Padre Father , MOT Madre Mother
@ID:	spa , eng|OreaPine|CHI|2;2.01|male|||Target_Child|||
@ID:	spa , eng|OreaPine|FAT|||||Father|||
@ID:	spa , eng|OreaPine|MOT|||||Mother|||
@Transcriber:	Javier , University of Nottingham
@Date:	08-OCT-2001
@Location:	Madrid
@Situation:	1 Juan y FAT juegan en el salón con los ovillos de bordar de MOT ; (2) Juan y FAT juegan con los coches sobre la alfombra del salón
@Time Start:	17:30
*FAT:	vamos a buscar un color , sí .
*CHI:	xxx < la silla > [/] la silla . [+ NON]
%act:	se sube a una silla mecedora que hay en el salón
*CHI:	vamo(s) a buscar un color . [+ IMI]
*FAT:	&=q pero dónde vas ?
*FAT:	no .
*FAT:	ahí no .
*FAT:	ven aquí .
*FAT:	aquí [x 2] .
*FAT:	vamos a buscar lo aquí .
*FAT:	ven .
*FAT:	ven .
*FAT:	oye .
*FAT:	que te puedes caer .
*MOT:	&=q cuál me has dicho tú ?
%add:	FAT
*CHI:	un color .
*CHI:	un xxx . [+ NON]
*FAT:	&=q qué te había dicho ?
%add:	MOT
*CHI:	< un color > [/] yo quiero un color .
*CHI:	Mamá .
*FAT:	vamos a ver los colores que tiene Mamá .
*CHI:	sí .
*CHI:	a ver e(s)te xxx . [+ NON]
*CHI:	yo quiero un color .
*CHI:	el color .
*FAT:	mira .
*FAT:	&=q este color qué color es ?
*CHI:	blanco .
*FAT:	&=q seguro ?
*FAT:	mira .
*MOT:	&=q ay@i dónde están ?
*MOT:	ah@i .
*MOT:	&=q que los vas a coger ?
*FAT:	no .
*FAT:	pero no se abre &=q eh@i ?
*FAT:	los ovillos no se abren .
*FAT:	mira .
*FAT:	este es blanco y este es veige .
%act:	tiene dos ovillos de colores en la mano
*CHI:	veige . [+ IMI]
*FAT:	veige .
*FAT:	&=q ves que no es blanco ?
*FAT:	mira .
*FAT:	&=q ves el blanco ?
*MOT:	toma .
*MOT:	mira .
*MOT:	tengo más .
*FAT:	pero no se desarman &=q eh@i ?
*MOT:	toma .
*MOT:	< no se lo quita > [//] que no le quite la cosita que ahí está el número .
%add:	FAT
*MOT:	&=q vale ?
%add:	FAT
*FAT:	no .
*FAT:	quita [x 3] , Juan .
*MOT:	no se lo quita la [//] el dinero ese &=q eh@i ?
*FAT:	pues lo ha quitado en [/] en varios .
%add:	MOT
*FAT:	bueno .
*FAT:	vamos a ver .
*FAT:	mira este .
*FAT:	&=q qué color es ese ?
*FAT:	mira qué color es .
*CHI:	0 .
%act:	está intentando sacar algo de una bolsita
*FAT:	&=q qué haces ?
*FAT:	&=q tienes alfileres aquí ?
%add:	MOT
*FAT:	cuidado [x 3] .
*MOT:	creo que no .
*FAT:	cuidado [x 2] .
*FAT:	a ver .
*FAT:	cuidado .
*FAT:	venga .
*FAT:	&=q qué color es ?
*CHI:	azul .
*FAT:	es un ovillito .
*CHI:	un ovillito . [+ IMI]
*FAT:	un ovillo , sí .
*CHI:	un ovillo . [+ IMI]
*FAT:	&=q guardamos los colores ?
*CHI:	xxx .
*FAT:	pues ese yo creo que es un color naranja .
*CHI:	no [x 2] , azul .
*FAT:	&=q es azul ?
*FAT:	vaya , hombre .
*FAT:	tu madre diría que es verde .
*MOT:	seguro .
%par:	se ríe
*CHI:	o verde no .
*FAT:	verde no &=q verdad ?
*FAT:	&=q ese qué color es ?
*CHI:	azul .
*FAT:	azul osucro &=q eh@i ?
*FAT:	azul marino .
*FAT:	es bonito .
*FAT:	je@o [x 4] , truhán .
*CHI:	t(r)uhán . [+ IMI]
%act:	ha quitado un número
%par:	muy contento
*FAT:	truhán .
*FAT:	que te estoy viendo .
*FAT:	mira [x 2] .
*FAT:	&=q y este qué color es ?
*CHI:	verde .
*FAT:	verde alga .
*FAT:	como las algas del mar .
*FAT:	&=q te acuerdas de las algas del mar ?
*FAT:	&=q te acuerdas del mar ?
*FAT:	&=q eh@i ?
*CHI:	sí .
*FAT:	&=q qué había en el mar ?
*CHI:	olas .
*FAT:	había olas .
*FAT:	&=q de qué color eran las olas ?
*FAT:	&=q eh@i ?
*FAT:	&=q de qué color eran ?
*CHI:	saladas .
*FAT:	&=q eran saladas ?
*CHI:	sí .
*FAT:	mm@i .
%par:	como si le gustara
*FAT:	sabían saladas .
%exp:	saber de sabor
*FAT:	oye .
*FAT:	&=q a quién conociste en el mar ?
*FAT:	que te hiciste muy amigo de ella .
*FAT:	&=q a quién conociste en el mar ?
*FAT:	a una niña que se llamaba +...
*CHI:	++ Paula .
*FAT:	y su papá se llamaba R@x +...
*CHI:	++ Rafa .
*FAT:	y su mamá se llamaba +...
*CHI:	++ Marijose .
*FAT:	Marijose .
*FAT:	muy bien .
*CHI:	Marisoje [: Marijose] .
*FAT:	Marijose , sí .
*CHI:	Mari@x [x 2] [/] Marijose .
%act:	se mira una pulsera
*FAT:	&=q y qué te regalaron ?
*FAT:	&=q qué te regalaron ?
*FAT:	&=q qué es eso ?
*CHI:	u(n)a pulsera .
*FAT:	&=q una pulsera ?
*FAT:	&=q y quién te la puso ?
*CHI:	&=q y ese ?
*FAT:	oye .
*FAT:	&=q y en el mar qué más había ?
*FAT:	había olas .
*FAT:	no .
*FAT:	pero no quites los números .
*FAT:	había olas .
*FAT:	&=q y qué más había en el mar ?
*FAT:	&=q te acuerdas ?
*FAT:	&=q había barcos ?
*CHI:	sí .
*FAT:	&=q sí ?
*FAT:	&=q y había peces ?
*CHI:	sí .
*FAT:	&=q y había piedras ?
*CHI:	sí .
*FAT:	&=q y < qué pescaba > [//] quién pescaba las piedras ?
*CHI:	Papá .
*FAT:	&=q cómo hacía Papá ?
*CHI:	fu@o .
*FAT:	fu@o .
*FAT:	se ponía las +...
%act:	hace como si se colocara unas gafas
*CHI:	++ gafas .
*FAT:	y entonces iba +...
%act:	hace como si nadara
*CHI:	++ nadando .
*FAT:	por debajo del mar .
*FAT:	&=q cómo se dice nadar por debajo del mar ?
*FAT:	bu@x +...
*CHI:	++ fanda@x .
*FAT:	buce@x +...
*CHI:	++ bucea@x .
*FAT:	buceando .
*FAT:	Papá iba buceando .
*FAT:	por debajo del mar .
*FAT:	y cogía las piedras de colores .
*FAT:	de muchos colores había .
*FAT:	&=q te acuerdas ?
*FAT:	había piedras de colores .
*FAT:	azules .
*FAT:	naranjas .
*FAT:	con rallitas blancas .
*FAT:	amarillas .
*FAT:	negras .
*FAT:	piedras brillantes .
*FAT:	y las sacaba Papá y se las daba a Juan .
%act:	hace como si le colocar una piedra en la mano
*FAT:	&=q y Juan qué hacía con las piedras ?
*CHI:	las tiraba .
*FAT:	las tiraba . [+ ADS]
*FAT:	cogía la más bonita y plum@o .
%act:	como si arrojara una piedra
*FAT:	la tiraba al agua .
*FAT:	luego cogía otra y plum@o .
%act:	como si arrojara una piedra
*FAT:	la tiraba al agua .
*FAT:	&=q quieres coger una ?
%act:	coloca la palma de la mano como si hubiera algo encima , pero no tiene nada
*FAT:	&=q sí ?
*FAT:	y hacía plum@o .
*CHI:	&=e plum@o !
*FAT:	y la tiraba al agua .
*FAT:	&=e plum@o !
@Situation:	1 Juan y FAT juegan en el salón con los ovillos de bordar de MOT ; (2) Juan y FAT juegan con los coches sobre la alfombra del salón
@Time Start:	17:30
*FAT:	y la tiraba al agua .
*CHI:	&=e plum@o !
%act:	hace como si le cogiera piedras a FAT de la mano y las lanzara después
*FAT:	y luego también &=q qué hacíamos alguna vez ?
*FAT:	volábamos la +...
*CHI:	xxx .
*FAT:	&=q qué volábamos ?
%act:	hace como si volara una cometa
*FAT:	que estaba arriba en el cielo .
*FAT:	&=q qué volábamos en verano ?
*FAT:	que Juan lo volaba muy bien .
*FAT:	una +...
*CHI:	++ (co)meta .
*FAT:	cometa .
*CHI:	cometa . [+ IMI]
*FAT:	una cometa de color rosa y verde con una cola larga amarilla .
*FAT:	y Juan lo cogía y hacía chi@o [x 3] .
*FAT:	y la cometa hacía yui@o [x 4] .
*FAT:	y daba vueltas y vueltas .
*FAT:	&=q te acuerdas ?
*CHI:	sí .
*FAT:	y un día la gente en la playa &=e bien@q !
*FAT:	aplaudió a Juan .
*CHI:	sí .
*FAT:	&=q sí ?
*CHI:	ahora 0 [*] toca a Papá .
%err:	0 = le $MOR $LOS $PREFIX
*FAT:	y Papá también volaba la cometa .
*FAT:	y luego también hacíamos +...
*FAT:	&=q qué hacíamos con la arena ?
*FAT:	hacíamos +...
*CHI:	++ ca(s)tillos .
*FAT:	castillos .
*FAT:	&=q y poníamos +..?
*FAT:	murallas .
*FAT:	y puertas .
*FAT:	y caminos .
*FAT:	hacíamos un montón de cosas .
*FAT:	y torres .
*FAT:	y casitas .
*FAT:	&=q te acuerdas ?
*CHI:	sí .
*FAT:	y también dibujábamos en la arena .
*FAT:	&=q te acuerdas qué dibujábamos también ?
*CHI:	sí .
*FAT:	&=q qué dibujábamos ?
*CHI:	un sol .
*FAT:	un sol .
*FAT:	&=q y qué más ?
*CHI:	0 .
%act:	no contesta
*FAT:	0 .
%par:	se ríe
*CHI:	&=q y qué más ? [+ IMI]
*FAT:	la luna .
*CHI:	la luna . [+ IMI]
*FAT:	un coche .
*FAT:	un señor tomando el sol (.) dibujábamos .
*FAT:	una vez dibujamos un señor tumbado .
*FAT:	una vez hicimos una cabeza grande .
*FAT:	&=q de quién era aquella cabeza ?
*FAT:	&=q te acuerdas ?
*CHI:	0 [*] 0 [*] señor .
%err:	0 = de $SYN $LOS ; 0 = un $SYN $LOS
*FAT:	sí .
*FAT:	&=q y cómo se llamaba aquel señor ?
*FAT:	chin +...
*CHI:	++ dasvinto@x .
*FAT:	&=e Chindasvinto !
*FAT:	era un señor con una melena muy larga y unas barbas grandes llenas de caracolas .
*FAT:	&=q sí ?
*FAT:	y era un gigante .
*FAT:	&=q te acuerdas ?
*CHI:	sí .
*FAT:	era un gigante bueno .
*FAT:	y contábamos muchos cuentos de Chindasvinto .
*FAT:	&=q te acuerdas ?
*CHI:	sí .
*FAT:	&=q sí ?
*FAT:	&=q verdad ?
*FAT:	que tenía un amigo que se llamaba Juan .
*FAT:	< y que > [//] &=q y cómo iba Juan ?
%act:	como si volara
*CHI:	en (a)vión .
*FAT:	iba volando en avión .
*FAT:	&=q a que sí ?
*FAT:	&=q cómo volaba Juan ?
*CHI:	así .
%act:	se pone de pie y luego se vuelve a sentar y extiende los brazos
*FAT:	y también Mamá leía un cuento todos los días .
*FAT:	&=q qué cuento leía ?
*FAT:	de un oso que le gustaba mucho la miel .
*FAT:	&=q qué oso era ?
*FAT:	era Winnie +...
*CHI:	++ the_Pooh .
*FAT:	era Winnie_the_Pooh .
*FAT:	&=q y su amigo ?
*FAT:	Chris@x +...
*CHI:	Christopher_Robin .
*FAT:	Christopher_Robin .
*FAT:	y más amigos tiene Winnie_the_Pooh .
*FAT:	&=q a que sí ?
*FAT:	tiene más .
*FAT:	uno que se llama Por@x +...
*CHI:	++ quete@x .
*FAT:	otro que se llama Li@x +...
*CHI:	++ do@x .
*FAT:	otro que se llama Co@x +...
*CHI:	++ nejo@x .
*FAT:	Cone@x +...
*CHI:	++ jo@x .
*FAT:	Conejo .
*CHI:	Conejo . [+ IMI]
*FAT:	otro que es un canguro y se llama Can@x +...
*CHI:	++ ga@x .
*FAT:	y su hijo que se llama R@x +...
*CHI:	Ruth .
*FAT:	Ruth .
*FAT:	y además un [/] un animal rojo y saltarín que es muy fiero y que se llama Ti@x +...
*CHI:	++ gre@x .
*CHI:	xxx .
%act:	coge la caja de los ovillos
*FAT:	&=q qué hay aquí ?
*CHI:	xxx .
*FAT:	&=q qué hay ahí en esa caja ?
*CHI:	0 .
%act:	la abre , saca una bolsita y luego un ovillo
*FAT:	cuidado [x 5] .
*FAT:	no quites los números .
*FAT:	mira [x 2] .
*FAT:	cada hilo tiene un color .
*FAT:	y cada color tiene un número .
*FAT:	y así es más fácil +//.
*FAT:	mira .
*FAT:	&=q verás ?
*FAT:	que te lo voy a enseñar .
*FAT:	mira .
*FAT:	mira .
*FAT:	&=q ves ?
*FAT:	aquí pone color ventiuno .
*FAT:	entonces .
*FAT:	espera .
*FAT:	cuando Mamá borda y el color se lo acaba (.) va a la tienda y dice .
*FAT:	+" me da por+favor el color ventiuno .
*CHI:	no .
*FAT:	&=q vale ?
*CHI:	sí .
*FAT:	y entonces así lo mejor es no perder el color porque así estos hilos Mamá siempre tiene [//] sabe cuál puede comprar para continuar .
*FAT:	&=q < dónde está el color > [/] dónde está < el color > [//] el número del color ?
*CHI:	ahí .
*FAT:	ahí .
@Situation:	1 Juan y FAT juegan en el salón con los ovillos de bordar de MOT ; (2) Juan y FAT juegan con los coches sobre la alfombra del salón
@Time Start:	17:30
*FAT:	muy bien .
*FAT:	venga .
*FAT:	guárda lo en su sitio ahora .
*FAT:	aprieta ahí .
*CHI:	no .
*FAT:	&=q no lo quieres guardar ?
*CHI:	no .
*FAT:	hombre .
*FAT:	&=q y si se pierde qué pasa ?
*FAT:	&=q eh@i ?
*FAT:	&=q y si se pierde qué pasa ?
*CHI:	xxx .
*FAT:	&=q cómo has dicho ?
*CHI:	0 [*] recogerá Mamá .
%err:	0 = lo $MOR $LOS $PREFIX
*FAT:	&=q lo cogerá Mamá ?
*FAT:	sí .
*FAT:	pero tienes que dejar lo ahí dentro para que lo pueda coger .
*FAT:	si lo pierdes Mamá no lo puede encontrar .
*CHI:	0 .
%act:	le coloca el número al ovillo
*FAT:	< muy bien muy bien > [/] muy bien .
*FAT:	ay@i .
*FAT:	&=q lo has sacado por el otro lado ?
*CHI:	mm@i .
%par:	afirma
*FAT:	pero bueno .
*FAT:	pero este niño tan travieso .
*CHI:	0 .
%act:	consigue liberrar un extremo del hilo y tira de él
*FAT:	oye [x 6] .
*FAT:	pero bueno .
*CHI:	mira el hilo .
*FAT:	&=q qué haces con el hilo ?
*CHI:	mira un hilo .
%par:	muy contento
*CHI:	todos [?] .
*FAT:	mira .
*FAT:	déjalo aquí .
*CHI:	azul .
*FAT:	&=q es azul ?
*FAT:	pero [x 3] .
%par:	se ríen los dos
*FAT:	pero [x 10] bueno .
*FAT:	&=q que estás haciendo con los números ?
*FAT:	&=q que los vas a perder ?
*CHI:	toma .
*FAT:	ay@i .
*FAT:	&=q otro ?
*CHI:	sí .
%par:	riéndose
*FAT:	< pero bueno > [/] pero bueno .
*FAT:	que lo vas a perder .
*FAT:	oye .
*FAT:	ponlo ahí dentro .
*FAT:	venga .
*FAT:	que si no Mamá +...
*CHI:	toma .
*FAT:	ponlo ahí dentro .
*FAT:	venga .
*CHI:	xxx .
*FAT:	eh@i .
*FAT:	ponlo ahí dentro .
*CHI:	lo [?] guardo [?] yo .
*FAT:	ponlo ahí dentro .
*FAT:	trae .
*CHI:	0 .
%act:	sigue sacando ovillos
%par:	se ríe ; muy contento
*FAT:	&=q otra vez ?
*FAT:	pero bueno .
*FAT:	este bobillo .
*CHI:	xxx .
*CHI:	ot(r)o .
*FAT:	pero será posible .
*CHI:	&=e ot(r)o !
*FAT:	&=e Juan Apellido !
*FAT:	méte lo ahí .
*CHI:	tuturú@o .
%par:	imita el sonido de la trompeta
*FAT:	tuturú@o .
%par:	imita la trompeta
*CHI:	tuturú@o .
*FAT:	oye .
*FAT:	&=q vamos a ver cómo ruedan los hilos ?
*FAT:	mira .
*FAT:	&=q ves la carretera que hay aquí ?
%act:	señala sobre la alfombra , donde no hay ninguna carretera
*FAT:	mira .
%act:	hace rodar un ovillo
*CHI:	ten .
%act:	lo recoge y se lo lleva a FAT
*CHI:	ot(r)o [/] ot(r)o .
*FAT:	&=q otro ? [+ ADS]
*CHI:	tu@o [x 6] .
%par:	canturrea
*CHI:	ot(r)o .
*FAT:	mira .
%act:	vuelve a hacer rodar el ovillo por el suelo
*FAT:	&=q qué hacen los hilos ?
*CHI:	rueda [*] .
%err:	rueda = ruedan $MOR $LOS $NFL 3s/3p
*FAT:	&=q ruedan ? [+ COR]
*CHI:	mira .
%act:	se le ha soltado una zapatilla mientras gateaba y se ha quedado parado en una posición extraña , con una pierna hacia delante y otra atrás
*FAT:	&=q < qué ha pasado qué ha pasado > [/] qué ha pasado , Juan ?
%par:	riéndose
*CHI:	0 [*] ha (des)ab(r)ochado 0 [*] zapatilla .
%err:	0 = se $MOR $LOS $PREFIX ; 0 = la $SYN $LOS
*FAT:	&=q se te ha desabrochado la zapatilla ? [+ COR]
*CHI:	sí .
*FAT:	&=q qué [/] qué quieres que haga ?
*CHI:	abrochar [*] 0 [*] .
%err:	abrochar = abrocha $MOR $SUB $ROOT ; 0 = O $SYN $LOS
*FAT:	&=q quieres que te la abroche ?
*CHI:	sí .
*FAT:	&=q pero me vas a dar un beso a cambio ?
*FAT:	&=q sí ?
*FAT:	a ver qué beso me das .
%act:	le coge en brazos
*CHI:	xxx ese . [+ NON]
*FAT:	&=q qué beso me das ?
*CHI:	eh@i &=e mira [x 3] !
*CHI:	eh@i mira .
*CHI:	eh@i mira [x 2] .
*FAT:	&=q qué hay ahí ?
*CHI:	un número verde .
*FAT:	pero [x 3] no lo pierdas .
@Situation:	1 Juan y FAT juegan en el salón con los ovillos de bordar de MOT ; (2) Juan y FAT juegan con los coches sobre la alfombra del salón
@Time Start:	17:30
*FAT:	pero que se pierde .
*FAT:	mira .
*FAT:	mira [x 8] .
*FAT:	&=q eh@i ?
*FAT:	mira [x 4] .
*FAT:	oye .
*FAT:	que te lo abrocho si me das un beso .
*FAT:	&=q a ver qué beso ?
*CHI:	te lo abrocho . [+ IMI]
%act:	besa a FAT
*CHI:	abrochar [*] .
%err:	abrochar = abrocho $MOR $SUB $ROOT
*CHI:	no 0 [*] saca .
%err:	0 = se $MOR $LOS $PREFIX
*FAT:	no .
*FAT:	no se saca . [+ COR]
*FAT:	no sale .
*FAT:	no [x 2] .
*FAT:	no sale .
*FAT:	&=q a que no ?
*FAT:	mira .
*FAT:	no sale .
*FAT:	venga .
*FAT:	a ver .
*FAT:	que lo va a tirar Papá .
*FAT:	&=q lo tiras tú ?
%act:	hace rodar el ovillo
*FAT:	mira [x 3] .
*FAT:	mira la xxx . [+ NON]
*FAT:	mira [x 5] .
*FAT:	a ver si lo sabes hacer tú .
*FAT:	pero hombre .
*FAT:	no saques el color .
*FAT:	mete el número de color dentro .
*FAT:	que si no no rueda bien .
*CHI:	mira .
*CHI:	de color verde .
*FAT:	&=q a ver ?
*FAT:	&=q qué color es este ?
*CHI:	rojo .
*FAT:	por+favor , Juan .
*FAT:	&=q qué color es ese ?
*FAT:	míralo bien .
*CHI:	xxx .
*FAT:	míralo bien a la luz .
*FAT:	&=q qué color es ?
*CHI:	azul .
*FAT:	azul .
*FAT:	&=q y este a ver qué color es ?
*FAT:	míralo bien .
*CHI:	verde .
*FAT:	muy bien .
*FAT:	&=q y este qué color es ?
*CHI:	rojo .
*FAT:	rojo [x 2] .
*FAT:	me como a Juan .
*FAT:	&=q qué haces ahora ?
%par:	susurra
*FAT:	&=q quieres dejar los números ?
*CHI:	no [x 2] .
*FAT:	&=q no los vas a dejar ?
*FAT:	trae .
*FAT:	ponlo en su sitio .
*CHI:	0 .
%act:	lo lanza debajo del sofá
*FAT:	oye .
*FAT:	no .
*FAT:	oye .
*FAT:	a ver si vamos a tener que dejar de jugar con los ovillos .
*FAT:	hay que dejar los números dentro .
*CHI:	ovillos . [+ IMI]
*FAT:	hay que tener cuidado porque se pueden romper .
*FAT:	espérate .
*FAT:	mira [x 2] [/] mira lo que vamos a hacer .
*FAT:	ven .
*FAT:	tranquilo .
*FAT:	mira .
*CHI:	&=q cómo se hace ?
*FAT:	despacito .
%act:	está apilando los ovillos unos encima de otros haciendo una torre
*FAT:	mira , Juan .
*FAT:	&=q qué estoy haciendo ?
*CHI:	una torre .
*FAT:	una torre . [+ ADS]
*FAT:	ah@i .
*CHI:	&=q y ese ?
*CHI:	&=q qué color 0 [*] ?
%err:	0 = es $SYN $LOS
*FAT:	ese es veige .
*FAT:	cuidado que se te cae .
*CHI:	g(r)is .
*FAT:	muy bien .
*CHI:	ot(r)o [?] . [+ NON]
*FAT:	&=q tú crees que podemos poner otro más ?
*FAT:	pero se caerá .
*FAT:	toma .
*FAT:	ponlo .
*CHI:	&=e ot(r)o !
*FAT:	&=e hala@i !
*CHI:	&=e hala@i !
*FAT:	vamos a hacer otro .
*FAT:	venga .
*CHI:	uno+dos+t(r)es .
*CHI:	e(s)te e(s) veige .
*FAT:	&=q es veige ?
*CHI:	e(s) veige .
*CHI:	este .
*FAT:	&=q ese es veige ?
*FAT:	venga .
*FAT:	oye .
*FAT:	pon el blanco ahí .
*FAT:	y acabamos la torre .
*FAT:	mira qué torre más alta .
*FAT:	hombre .
*FAT:	tendrá que ser en medio de los dos .
*FAT:	ahí .
*FAT:	&=q no ?
*CHI:	y ahora e(s)te .
*FAT:	&=q y ahora este ?
*CHI:	veige .
*FAT:	ese es veige .
*FAT:	no .
*FAT:	pero no lo saques de ahí .
*FAT:	no lo saques de ahí porque Mamá lo tiene ahí guardado por algo .
*FAT:	mira qué torre tan bonita .
*CHI:	ahora ese .
*FAT:	pero bueno .
*FAT:	chafardero .
*CHI:	chafa(r)dero . [+ IMI]
%par:	riéndose
*FAT:	zarrapastroso .
*FAT:	zarzaparillo@f .
*FAT:	sandalio@f .
*CHI:	&=e mira !
*FAT:	&=e otro número que has quitado !
*CHI:	sí .
*FAT:	pero bueno .
*FAT:	< voy a tener > [/] voy a tener que llamar al señor de los números , eh@i ?
*FAT:	a ver qué número has quitado ahora .
*FAT:	pero bueno .
*FAT:	el número diez .
*CHI:	0 [*] número diez . [+ IMI]
%err:	0 = el $SYN $LOS
*FAT:	a ver .
*FAT:	que te voy a ayudar a arreglar esto .
*CHI:	mete ese veige .
*CHI:	&=e veige !
*CHI:	toma el veige .
*CHI:	qué torre .
*CHI:	parejo [: parezco] [*] un jamón .
%err:	parezco = parece $MOR $SUB $NFL 1s/3s
%act:	deja colgar el ovillo en el aire por un trozo de hilo y lo observa
*FAT:	&=q parece un jabón ? [+ COR]
*CHI:	mira .
*CHI:	un jamón .
*FAT:	&=q un jamón ?
*CHI:	sí .
*CHI:	un jamón .
*FAT:	&=q de comer ?
*FAT:	pero bueno .
*FAT:	&=q cuando tú has comido un jamón así ?
*CHI:	&=e oh@i !
*FAT:	venga .
*FAT:	vamos a guardar los hilos .
*FAT:	&=q cuándo has comido tú un jamón así ?
*FAT:	a ver .
*FAT:	&=q cuándo lo has comido ?
*FAT:	que lo sepa yo .
*FAT:	que no creo yo que hayas comido nunca un jamón así de raro .
*FAT:	&=q cuándo has comido +//?
*CHI:	ta@o [x 5] .
%par:	canturrea
*CHI:	&=q qué color azul ?
*CHI:	&=q no se [*] roda [*] ?
%err:	se = 0 $SYN $ADD $PREFIX ; roda = rueda $MOR $SUB $REG
%act:	intenta hacer rodar el ovillo sujetándolo por el hilo que le sobra
@Situation:	1 Juan y FAT juegan en el salón con los ovillos de bordar de MOT ; (2) Juan y FAT juegan con los coches sobre la alfombra del salón
@Time Start:	17:30
@Situation:	2
*CHI:	&=q ves ?
*CHI:	la carretera .
%act:	señala la dirección de la carretera imaginaria sobre la alfombra
*FAT:	&=q tienes los coches por ahí .
*CHI:	los coches . [+ IMI]
*FAT:	trae los coches y los llevamos por la carretera .
*FAT:	venga .
*CHI:	los coches . [+ IMI]
*CHI:	que lleva por la carretera .
*CHI:	xxx coches . [+ NON]
*FAT:	venga .
*FAT:	búsca los .
%act:	recoge los ovillos
*CHI:	mira ese .
*FAT:	muy bien .
*CHI:	&=e la carretera !
*FAT:	claro .
*CHI:	bu@o .
%act:	hace como si condujera el coche por la alfombra
*CHI:	se ha chocado .
*CHI:	bu@o .
*FAT:	no .
*FAT:	pero la carretera es sin salir .
*CHI:	< la carretera > [/] la carretera sin salir . [+ IMI]
*CHI:	hay xxx niños . [+ NON]
*FAT:	< el camión también > [//] &=q ves ?
*FAT:	el camión también va por la carretera .
*CHI:	el camión va carretera . [+ IMI]
*FAT:	y este coche también .
*FAT:	toma .
*FAT:	ahí te voy dando coches .
*CHI:	xxx .
*CHI:	ot(r)o coche .
*CHI:	pi@o [x 2] .
*FAT:	< por la carretera > [/] por la carretera .
*FAT:	que no se salgan .
*FAT:	&=q el tractor también ?
*CHI:	la e(x)cavadora no .
*FAT:	&=q la excavadora no ?
*CHI:	no .
*CHI:	el camión .
*FAT:	&=q el camión sí ?
*CHI:	0 [*] camión sí . [+ IMI]
%err:	0 = el $SYN $LOS
*CHI:	&=e sin salir !
*CHI:	sin salir .
*CHI:	ahí viene [*] los niños .
%err:	viene = vienen $MOR $LOS $NFL 3s/3p:NP
*CHI:	sin salir .
*FAT:	no [x 2] .
*FAT:	sin salir .
*FAT:	mira .
*FAT:	esta es la carretera .
*CHI:	sin salir .
*FAT:	mira .
*FAT:	esta es la carretera .
%act:	señala una zona de color más claro sobre la alfombra
*CHI:	&=q esta ? [+ IMI]
*FAT:	y por aquí también .
*FAT:	&=q ves ?
*FAT:	mira .
*FAT:	por aquí hay otra carretera .
*CHI:	por aquí hay [/] hay ot(r)a carretera . [+ IMI]
*CHI:	toma e(s)te xxx . [+ NON]
*FAT:	mira .
*FAT:	&=q ves ?
*FAT:	y aquí hace una curva .
*FAT:	mira .
*FAT:	hace esta curva .
*FAT:	mira .
%act:	conduce sobre las zonas más claras de la alfombra
*FAT:	sigue por ahí .
*FAT:	aquí hace otra curva .
*FAT:	pi@o [x 3] .
*CHI:	pi@o [x 3] .
*FAT:	y sigue por ahí .
*FAT:	&=q vale ?
*CHI:	ahora esto .
*CHI:	tú [x 2] .
*FAT:	mira .
*FAT:	el camión también va por la carretera .
*FAT:	este camión grande .
*FAT:	y la excavadora con él .
*FAT:	bu@o .
*FAT:	va muy despacio .
*FAT:	entonces los demás coches tienen que adelantar le .
*FAT:	pero hay que ir despacio &=q eh@i ?
*FAT:	que si no podemos tener un accidente .
*FAT:	&=q vale ?
*CHI:	no .
*CHI:	me [?] da [?] mie(d)o [?] hace(r) e(s)to . [+ NON]
*FAT:	claro .
*FAT:	hay que tener cuidado .
*CHI:	sí .
*CHI:	&=e que va !
*FAT:	&=q que va ? [+ ADS]
*CHI:	xxx .
*FAT:	&=q la excavadora no va por la carretera entonces ?
*CHI:	0 [*] (ex)cavadora sí .
%err:	0 = la $SYN $LOS
*FAT:	ah@i sí .
*FAT:	también .
*FAT:	va con una sirena de esas de luz .
*FAT:	&=q no ?
*FAT:	pipu@o .
*FAT:	porque va muy despacito .
*FAT:	< y los coches van > [//] mira .
*FAT:	unos van por aquí y otros van por aquí .
*FAT:	el camión va por aquí .
*FAT:	y estos dos en la misma calle .
*FAT:	bu@o .
*CHI:	eh@i Papá .
%com:	suena el teléfono
*FAT:	&=q quién llama ?
%act:	sale del salón
*CHI:	xxx .
*FAT:	&=q qué haces ?
*CHI:	se ha roto [?] . [+ NON]
*FAT:	&=q eh@i ?
*FAT:	&=q qué haces ?
*CHI:	se ha roto , Papá .
*FAT:	&=q qué se ha roto ?
*CHI:	se ha roto .
*FAT:	&=q te ayudo ?
*CHI:	se ha roto ahí .
*CHI:	se ha roto .
*FAT:	trae .
*FAT:	oye .
*FAT:	&=q el camión lleva un coche ?
*CHI:	sí .
*FAT:	a ver .
*FAT:	&=q este ?
*CHI:	xxx .
*FAT:	&=q o este ?
*FAT:	&=q así ?
*CHI:	este sí .
*CHI:	< ahí no > [/] ahí no .
*CHI:	a@x [/] ahí .
*FAT:	&=q ahí ?
*FAT:	mira .
*CHI:	en@x [/] entonces ahí .
*FAT:	y ese ahí .
*FAT:	mira así qué bien .
*FAT:	fíjate qué bien .
*CHI:	no [x 3] .
*CHI:	que falta uno [?] . [+ NON]
*CHI:	sólo ese .
*FAT:	&=q falta uno ?
*FAT:	yo creo que este va mejor aquí .
*CHI:	&=e ese no !
*CHI:	ese no .
*CHI:	y ese ahí .
*FAT:	&=q ahí ?
*CHI:	ahí . [+ IMI]
*FAT:	pero [x 4] si eso es un camión .
@Situation:	1 Juan y FAT juegan en el salón con los ovillos de bordar de MOT ; (2) Juan y FAT juegan con los coches sobre la alfombra del salón
@Time Start:	17:30
@Situation:	2
*CHI:	ese por (l)a carretera .
%act:	cohe un coche y se sube en las piernas de FAT
*CHI:	&=q 0 [*] e(s)tá la e(x)cavadora ?
%err:	0 = dónde $SYN $LOS
*CHI:	0 [*] e(x)cavadora lleva un camión .
*FAT:	&=q la excavadora lleva un coche ?
*FAT:	&=q sí ?
*CHI:	sí .
*FAT:	estoy intentando arreglar la que tiene todas las piezas sueltas .
*CHI:	la pieza suelta . [+ IMI]
*FAT:	&=q ves ?
*FAT:	está esta pieza suelta .
*FAT:	esa .
*FAT:	esta .
*CHI:	&=q a ver ?
*FAT:	se ha salido del tubo .
*CHI:	0 [*] 0 [*] salido del tubo . [+ IMI]
%err:	0 = se $MOR $LOS $PREFIX ; 0 = ha $MOR $LOS $PREFIX
*CHI:	se ha salido del tubo . [+ IMI]
%act:	se abraza a FAT
*FAT:	uy@i .
*FAT:	&=q quién viene ?
*CHI:	yo .
*FAT:	&=q y qué haces aquí ?
*CHI:	0 [*] jugando con Papá .
%err:	0 = estoy $SYN $LOS $AUX
*FAT:	&=q con quién ?
*FAT:	&=q juegas con Papá ?
*CHI:	ahora xxx . [+ NON]
*CHI:	&=e oh@i !
*CHI:	< qué , Papá qué , Papá > [/] &=q qué , Papá ?
*CHI:	mira .
*FAT:	oy@i .
*FAT:	un accidente .
*CHI:	u(n) accidente . [+ IMI]
*FAT:	ha habido un accidente .
*FAT:	el coche está del revés .
*FAT:	toma .
*FAT:	corre .
*FAT:	vete con el camión a ver si les puedes ayudar .
*FAT:	&=e tiru@o [x 6] !
*FAT:	coge todos los coches y los cargas ahí en el camión para llevar los al taller .
*CHI:	los coches .
%act:	intenta colocarlos todos dentro de un camión como los que transportan arena
*FAT:	&=q caben ?
*CHI:	mm@i .
*FAT:	&=q qué quiere decir mm@i ?
*FAT:	&=q sí o no ?
*CHI:	sí .
*CHI:	no quiere más .
*CHI:	no quiere .
*FAT:	&=q no quiere llevar coches ?
*CHI:	no .
*CHI:	la e(x)cavadora .
*FAT:	&=q el camión lleva la excavadora ?
*FAT:	&=q y qué hace la excavadora ?
*MOT:	hola , Juan .
%act:	llega y se sienta con Juan
*MOT:	&=q qué haces ?
*MOT:	&=q a qué juegas ?
*CHI:	con la e(x)cavadora .
*MOT:	&=q con la excavadora ?
*MOT:	&=q y qué hace la excavadora ?
*CHI:	trabaja .
*MOT:	&=q trabaja ? [+ ADS]
*MOT:	&=q y en qué ?
*FAT:	enséña le a Mamá la carretera que tiene la alfombra .
*CHI:	mira .
*CHI:	0 [*] carretera .
%act:	señala la parte más clara de la alfombra
*FAT:	por ahí van los camiones .
*FAT:	&=q verdad ?
*FAT:	pero los camiones van por la derecha .
*FAT:	< los ca@x > [/] hay que ir por la derecha porque si no se chocan .
*CHI:	se chocan . [+ IMI]
*CHI:	y ahora .
@End
