# Supplementary material for: Comparing Different Models of the Development of Verb Inflection in Early Child Spanish
Source: PLoS One. 2015 Mar 11;10(3):e0119613. doi: 10.1371/journal.pone.0119613 (PMC4356619; doi:10.1371/journal.pone.0119613)
Supplement: S1 File — (ZIP) [file pone.0119613.s001.zip › 20204.cha]

@UTF8
@PID:	11312/c-00031778-1
@Begin
@Languages:	spa , eng
@Participants:	CHI Juan Target_Child , FAT Padre Father
@ID:	spa , eng|OreaPine|CHI|2;2.04|male|||Target_Child|||
@ID:	spa , eng|OreaPine|FAT|||||Father|||
@Transcriber:	Javier , University of Nottingham
@Date:	10-OCT-2001
@Location:	Madrid
@Situation:	1
@Time Start:	19:00
*FAT:	&=q a ver , Juan ?
*FAT:	&=q eh@i ?
*FAT:	&=q qué vas a hacer ?
*CHI:	< cocear [: cocinar] la to(r)tilla > [/] cocear [: cocinar] la to(r)tilla .
%err:	$VALIDROOT
*FAT:	&=q vas a cocinar tortilla ?
*CHI:	sí .
*FAT:	&=q pero para quién es esa tortilla , Juan ?
*CHI:	< para el > [/] para el oso .
*FAT:	&=q es para el oso ?
*FAT:	&=q no era para el elefante ?
*CHI:	sí es para el (ele)fante .
*CHI:	toma , e(le)fante .
*FAT:	&=q pero quién se la va a dar al elefante ?
%sit:	hay un muñeco con forma de elefante sentado en la silla de comer de Juan , y un oso de peluche encima de la bandeja
*CHI:	xxx .
*FAT:	&=q quién se la va a dar ?
*FAT:	&=q eh@i ?
*FAT:	al elefante .
*FAT:	Wilbur .
*FAT:	el elefante es Wilbur .
*FAT:	se la va a dar el Oso_Perezoso o se la va a dar Juan .
*CHI:	0 [*] la da Juan .
%err:	0 = se $MOR $LOS $PREFIX
*FAT:	bueno .
*FAT:	pues sienta a Juan Oso contigo .
*FAT:	los dos juntos le dáis .
*CHI:	0 .
%act:	quita al oso de la bandeja
*FAT:	&=q le hace falta un tenedor ?
*CHI:	sí .
*FAT:	&=q te hace falta un tenedor ?
*FAT:	&=q sí ?
*CHI:	para el (ele)fante .
*FAT:	para el elefante .
*FAT:	< a ver > [/] a ver .
*CHI:	para el fefante [: elefante] .
*CHI:	xxx .
*FAT:	toma .
*FAT:	&=q le vas a dar la tortilla con el tenedor (.) al elefante ?
*FAT:	&=q eh@i ?
*CHI:	&=q la to(r)tilla ?
*FAT:	la tiene Wilbur .
*FAT:	mira a ver .
*FAT:	deberías sentar te en la silla .
*FAT:	como hace Papá .
*CHI:	co(mo) hace Papá . [+ IMI]
%act:	se sube a una silla de la cocina
*CHI:	toma .
%act:	hace como si le diera de comer al elefante
*FAT:	&=q quitamos esto y a lo mejor es más cómodo ?
%act:	aparta la bandeja de la sillita
*FAT:	&=q sí ?
*FAT:	así .
*FAT:	y ahora la tortilla está aquí .
%act:	indica una especie de tapadera de plástico que había cogido antes Juan para hacer como si fuera la tortilla
*CHI:	0 [*] tortilla está aquí . [+ IMI]
*FAT:	&=q le gusta la tortilla a Wilbur ?
*CHI:	sí .
*FAT:	&=q sí le gusta ?
*CHI:	sí le gusta . [+ IMI]
*CHI:	primero Juan .
*FAT:	te vas a caer .
*CHI:	luego xxx . [+ NON]
*CHI:	se va a caer .
*CHI:	toma .
%act:	hace como si le diera de comer al elefante
*CHI:	a ti .
*CHI:	toma .
*CHI:	xxx .
*CHI:	< quiero comer > [/] yo quiero comer .
*FAT:	&=q Juan también quiere comer ?
*FAT:	&=q o es Wilbur el que quiere comer ?
*FAT:	&=q es Juan el que quiere comer ?
*CHI:	yo también quiere [*] comer .
%err:	quiere = quiero $MOR $SUB $NFL 3s/1s:YO
%com:	GEM
*FAT:	&=q tú también quieres comer ? [+ COR]
*CHI:	sí .
*FAT:	pero bueno .
*FAT:	pues venga .
*CHI:	0 [*] dos juntos .
%err:	0 = los $SYN $LOS
*FAT:	&=q los dos juntos ?
*CHI:	echa (l)a pelota .
*CHI:	echa .
*CHI:	&=q la pelota < que parece que parece > [/] que parece de f(r)resa ?
*FAT:	&=q qué parece ?
*CHI:	u(n)a pelota .
*FAT:	&=q una pelota ?
*FAT:	pero si es una tortilla .
*CHI:	no , pelota .
*FAT:	&=q es una pelota ?
*CHI:	sí .
*FAT:	&=q y qué juegas ?
*FAT:	&=q con el oso a la pelota ?
*CHI:	con el oso a 0 [*] pelota . [+ IMI]
%err:	0 = la $SYN $LOS
*FAT:	&=q ah@i , sí ?
*CHI:	te pincho yo .
%act:	ahora está sentado en el suelo con el oso de peluche y un tenedor
*FAT:	&=q le pinchas con el tenedor ?
*FAT:	ten cuidado .
*FAT:	oye .
*FAT:	a ver si le vas a hacer una pupa como la que tienes tú .
*CHI:	no .
*FAT:	&=q a ver qué pupa tienes ?
*CHI:	0 .
%act:	se señala la mano
*FAT:	&=q y dónde te la has hecho ?
*CHI:	en (l)a hierba .
*FAT:	&=q en la hierba ? [+ COR]
*FAT:	&=q en la guardería ?
*FAT:	&=q jugando hoy en la guardería ?
*CHI:	0 [*] 0 [*] hecho pupa el oso .
%err:	0 = se $MOR $LOS $PREFIX ; 0 = ha $SYN $LOS $AUXH
*FAT:	&=q se ha hecho pupa el oso también ?
*CHI:	sí .
*FAT:	pobre oso .
*FAT:	&=q y es muy grave o es pequeñita la pupa ?
*CHI:	0 [*] pequeñita (l)a pupa . [+ IMI]
%err:	0 = es $SYN $LOS
*FAT:	ah@i .
*FAT:	es pequeñita . [+ COR]
*FAT:	bueno .
*FAT:	porque si fuera muy grande habría que pinchar le .
*CHI:	no hay que pinchar le .
%err:	0 = hay $SYN $LOS
*FAT:	no hay que pinchar le . [+ ADS]
*FAT:	qué suerte tiene .
*FAT:	&=q eh@i ?
*CHI:	< yo tam@x > [/] yo también .
*CHI:	ahí [*] mira .
%err:	OVS = VOS $SYN $SUB
%act:	muestra el pulgar levantado
*FAT:	&=q te has hecho otra pupa ahora ?
*CHI:	0 [*] 0 [*] 0 [*] daño .
%err:	0 = me $MOR $LOS $PREFIX ; 0 = he $SYN $LOS $AUX ; 0 = hecho $SYN $LOS
*FAT:	vaya , hombre .
*CHI:	con el tenedor .
*FAT:	oye .
*FAT:	&=q y qué pasa ?
*FAT:	&=q que te has hecho daño con el tenedor ?
*FAT:	pero bueno .
*FAT:	&=q qué se ha creído ese tenedor ?
*FAT:	&=q qué hacemos con el tenedor ?
*CHI:	guardar lo .
%err:	$VALIDROOT
*FAT:	&=q lo guardamos ?
*FAT:	venga .
*FAT:	déjalo en el lavadero .
*CHI:	lavadero . [+ IMI]
*FAT:	&=q dónde está el lavadero ?
*CHI:	ahí .
*FAT:	&=q dónde friega Papá los platos ?
*FAT:	no [x 8] .
*FAT:	&=q dónde friega Papá los platos ?
*CHI:	ahí .
%act:	lo deja en la pila
*FAT:	pues eso es .
*FAT:	muy bien .
*CHI:	se acabó .
*FAT:	&=q se acabó ? [+ ADS]
*FAT:	&=q y ahora preprara Papá la cena para que cene Juan ?
*FAT:	&=q eh@i ?
*FAT:	&=q prepara Papá la cena ?
@Situation:	1
@Time Start:	19:00
*CHI:	no se toca xxx . [+ NON]
*CHI:	el señor .
*CHI:	el señor .
*CHI:	ahí no 0 [*] toca .
*CHI:	xxx .
*CHI:	el oso cena ya .
*CHI:	0 [*] cenar [*] ya el oso .
%err:	0 = a $SYN $LOS ; cenar = cena $MOR $ADD $ROOT
*FAT:	&=q el oso va a cenar ya ?
*CHI:	el oso .
*FAT:	&=q quién le va a dar de cenar ?
*CHI:	defante [: elefante] .
*FAT:	&=q el elefante le da ?
*FAT:	qué bien .
*FAT:	qué suerte tiene .
*FAT:	&=q no ?
*CHI:	tiene hamb(r)e el oso .
*CHI:	tiene hamb(r)e .
*FAT:	&=q tiene hambre ?
*FAT:	&=q y Juan también tiene hambre ?
*CHI:	y yo .
*FAT:	&=q tú también ?
*CHI:	yo tamb(i)én .
*FAT:	vete allí .
*FAT:	corre .
*FAT:	ayúda le al elefante a dar de comer .
*FAT:	que no sé si sabe .
*FAT:	corre .
*FAT:	Papá necesita una sartén para hacer < la comi@x > [//] la cena de Juan .
%act:	separa las sillas en las que está ajugando Juan de la cocina (los fuegos)
*CHI:	xxx .
*FAT:	a ver esa sartén que necesito .
*CHI:	mira .
%act:	está sentado otra vez frente a los muñecos
*CHI:	da de comer al elefante .
*FAT:	así .
%act:	después de acercar la cámara a Juan
*FAT:	&=q esta sartén te parece bien (.) para hacer la cena ?
*FAT:	&=q sí ?
*FAT:	ya verás qué cena más rica va a hacer Papá .
*FAT:	pescado y tortilla .
*FAT:	qué bien , &=q eh@i ?
*CHI:	pescado y tortilla 0 [*] gu(s)ta [*] .
%err:	0 = me $MOR $LOS $PREFIX ; gusta = gustan $MOR $LOS $NFL 3s/3p:NPyNP
*CHI:	que tiene espinas .
*CHI:	cuidado .
*FAT:	&=q tiene espinas el pescado ?
*FAT:	&=q eh@i ?
*FAT:	&=q tiene espinas ?
*CHI:	sí .
*FAT:	&=q sí ?
*FAT:	&=q y la tortilla ?
*CHI:	< torti@x la tortilla > [/] la tortilla es que está buena .
*FAT:	&=q la tortilla tiene espinas también ?
*CHI:	no .
*FAT:	&=q la tortilla no ?
*FAT:	venga .
*FAT:	anda .
*FAT:	vete para allá .
*FAT:	que voy a cocinar .
*CHI:	xxx .
*FAT:	hay que tener cuidado con el cable .
*FAT:	sí .
*CHI:	0 .
%act:	se engancha con el cable de la cámara y esta está a punto de caerse
*FAT:	&=e ah@i !
*FAT:	que hay que tener cuidado con el cable ha dicho Papá .
*FAT:	que se rompe .
*FAT:	vale .
*FAT:	&=q sí ?
*FAT:	la culpa es de Papá porque no tiene que haber ningún cable colgando .
*FAT:	mira .
*FAT:	&=q quieres ver a Juan ?
*CHI:	sí .
*FAT:	&=q sí ?
*FAT:	pues venga .
*FAT:	siéntate en la silla .
*FAT:	aquí .
*FAT:	siéntate aquí .
*FAT:	y ahora vemos a Juan .
*FAT:	< a ver > [/] a ver .
*CHI:	vamo(s) a ver a Juan .
*FAT:	y al oso también &=q eh@i ?
*CHI:	y al oso también . [+ IMI]
*CHI:	&=e ay@i !
%act:	se le cae un muñeco de la silla
*CHI:	se ha caído .
*FAT:	cógelo .
*FAT:	&=q a ver quién sale ?
*FAT:	cuidado .
*FAT:	a ver si te vas a caer .
*FAT:	mira a ver quién sale .
*CHI:	Juan .
*FAT:	&=q y quién más ?
*CHI:	Papá .
*FAT:	&=q y quién más ?
*CHI:	la yaya .
*FAT:	no .
*FAT:	mira .
*FAT:	sale el elefante .
*FAT:	sale el oso .
*FAT:	la yaya no sale .
*CHI:	&=q la yaya no sale ? [+ IMI]
*FAT:	no .
*FAT:	no sale .
*FAT:	no .
*FAT:	la yaya no sale .
*FAT:	no .
*CHI:	&=e Juan !
*FAT:	&=q sale Juan ?
*FAT:	&=q sí ?
*FAT:	&=q y qué tiene Juan ?
*CHI:	(e)l oso .
*FAT:	el oso . [+ ADS]
*FAT:	&=q quién es ese oso ?
*FAT:	a ver .
*FAT:	&=q cómo se llama ?
*CHI:	e(s)te e(s) Elme(r) .
*FAT:	no es Elmer .
*FAT:	Elmer es un elefante de colores .
*FAT:	este es el Oso +...
*CHI:	++ Perezoso .
*FAT:	Perezoso .
*FAT:	&=q y el elefante cómo se llama ?
*CHI:	Wilbur .
*FAT:	Wilbur . [+ ADS]
*FAT:	porque es el primo de El@x +...
*FAT:	el primo de E@x +...
*FAT:	El@x +...
*CHI:	0 .
%act:	observa a FAT pestañeando
*FAT:	++ mer@x .
*FAT:	Wilbur es el primo de Elmer .
*CHI:	sí .
*FAT:	y tú eres un pestañitas .
*FAT:	que me das mucho aire .
*CHI:	0 .
%act:	pestañea y luego se coloca el oso sobre la cabeza
*FAT:	ay@i .
*FAT:	cuánto aire me da Juan .
*FAT:	&=q ha cenado ya el oso ?
*FAT:	&=q sí ?
*FAT:	&=q ha cenado ya Wilbur ?
*CHI:	sí .
*FAT:	&=q sí ?
*FAT:	&=q le toca cenar a Juan ya ?
*CHI:	sí .
*FAT:	&=q sí ?
*FAT:	venga , pues .
*FAT:	vamos a hacer un poquito de pescado .
*CHI:	ahora le toca a e(s)to .
%act:	aparta los muñecos de la sillita de comer
@Situation:	1 Juan juega en la cocina con dos muñecos de peluche mientras FAT prepara la cena
@Time Start:	19:00
@Situation:	1
*FAT:	ahora le toca .
*FAT:	claro .
*FAT:	ahora le toca cenar a Juan .
*FAT:	&=q subes tú (.) a la silla ?
*CHI:	subo yo .
%act:	escala para subirse a la sillita de comer
*CHI:	xxx .
*CHI:	abierta [?] .
*FAT:	muy bien .
*FAT:	&=e muy bien !
*FAT:	< a ver > [/] a ver .
*FAT:	oye .
*FAT:	un día tenemos que hacer un dibujo para los Avis .
*FAT:	&=q sí ?
*FAT:	&=q sí ?
*CHI:	dibujo para (l)os Avis . [+ IMI]
*FAT:	claro .
*FAT:	voy a quitar ya esto .
*FAT:	&=q vale ?
%act:	está cogiendo la cámara
*CHI:	sí .
%act:	luego bosteza
*FAT:	ay@i qué sueño tiene Juan .
*FAT:	por+favor .
*FAT:	bueno .
*FAT:	ya estoy preparando la cena .
*CHI:	mío [/] mío .
%act:	mira por la ventana
*CHI:	es 0 [*] noche .
%err:	0 = de $SYN $LOS
*FAT:	es muy de noche . [+ COR]
*CHI:	e(s) muy de noche . [+ IMI]
*CHI:	< e(s) muy de noche > [/] e(s) muy de noche .
*FAT:	muy de noche .
*CHI:	muy de noche .
%act:	le da los muñecos de peluche
*FAT:	&=q se van a ir a dormir contigo hoy ?
*CHI:	sí .
%act:	se abraza a los dos muñecos
*FAT:	&=q sí ?
*FAT:	&=q tienen sueño ya ?
*CHI:	sí .
*FAT:	pregúnta les a ver si tienen sueño .
*CHI:	&=q tienen [*] sueño ?
%err:	tienen = tenéis $MOR $SUB $NFL 3p/2p
%com:	GEM
%add:	a los muñecos
%act:	les pregunta a los muñecos y se queda esperando a ver qué dicen
*FAT:	&=q qué dicen ?
*CHI:	xxx .
*FAT:	&=q sí ?
*CHI:	sí .
*FAT:	&=q sí tienen sueño ?
*CHI:	quiero [*] dormir .
%err:	quiero = quieren $MOR $SUB $NFL 1s/3p
%act:	los deja caer en el suelo
*FAT:	&=q se van a dormir al suelo ?
*FAT:	pobrecitos .
*FAT:	&=q en el suelo duermen ?
*CHI:	sí .
*FAT:	pues cogerán frío .
*FAT:	&=q dónde duerme Juan ?
*CHI:	en (l)a cama .
*FAT:	Juan duerme en la cama &=q verdad ?
*FAT:	&=q sí ?
*FAT:	entonces .
*FAT:	si Juan duerme en la cama &=q por qué duermen ellos en el suelo ?
*FAT:	cogerán frío .
*FAT:	&=q los subimos ?
*FAT:	&=q los tumbamos en la silla ?
*FAT:	&=q sí ?
*CHI:	no .
*FAT:	&=q en esta silla los ponemos ?
*FAT:	&=q o los ponemos contigo aquí arriba ?
*CHI:	contigo [*] a dormir .
%err:	contigo = conmigo $SYN $SUB
%act:	abraza los muñecos
*FAT:	uy@i .
*FAT:	ya se está haciendo la cena .
*FAT:	ya salta el pescado .
*CHI:	uy@i qué bien .
%act:	vuelve a tirar los muñecos al suelo
*CHI:	no quiero el elefante 0 [*] el oso .
%err:	0 = y $SYN $LOS
*FAT:	&=q no quieres +..?
*CHI:	el (ele)fante 0 [*] el oso .
%err:	0 = y $SYN $LOS
*FAT:	&=q no quieres +..?
*CHI:	(ele)fante 0 [*] el oso no .
%err:	0 = y $SYN $LOS
*FAT:	ah@i .
*FAT:	&=q no quieres el elefante y el oso ?
*FAT:	pobrecitos .
@End
