# Supplementary material for: Comparing Different Models of the Development of Verb Inflection in Early Child Spanish
Source: PLoS One. 2015 Mar 11;10(3):e0119613. doi: 10.1371/journal.pone.0119613 (PMC4356619; doi:10.1371/journal.pone.0119613)
Supplement: S1 File — (ZIP) [file pone.0119613.s001.zip › 20207.cha]

@UTF8
@PID:	11312/c-00031779-1
@Begin
@Languages:	spa , eng
@Participants:	CHI Juan Target_Child , FAT Padre Father , MOT Madre Mother
@ID:	spa , eng|OreaPine|CHI|2;2.07|male|||Target_Child|||
@ID:	spa , eng|OreaPine|FAT|||||Father|||
@ID:	spa , eng|OreaPine|MOT|||||Mother|||
@Transcriber:	Javier , University of Nottingham
@Date:	14-OCT-2001
@Location:	Madrid
@Situation:	1 FAT y Juan juegan con los muñequitos y un helicóptero en el salón ; (2) FAT y Juan juegan sobre la alfombra del salón con las piezas de tipo Lego
@Time Start:	11:00
@Situation:	1
*FAT:	&=e venga , Juan !
*FAT:	&=e ven !
*FAT:	vamos a jugar un poquito .
*CHI:	< vamos a hacer lo > [//] vamos a jugar un poquito xxx . [+ NON]
*FAT:	&=q con el helicóptero ?
*CHI:	&=e sí !
*FAT:	&=q sí ?
*CHI:	&=q con el coche ?
*CHI:	con el camión .
*CHI:	&=q eh@i ?
*FAT:	vale .
*FAT:	oye , Mother .
%add:	MOT
*FAT:	&=q vas a ir tú a por el periódico ?
%add:	MOT
*CHI:	xxx .
*FAT:	si no podemos ir por la tarde .
%add:	MOT
*FAT:	vale .
*CHI:	toma [/] toma el (heli)có(p)tero .
*FAT:	&=q me das el helicóptero ?
*CHI:	sí .
*MOT:	ábre me por+favor el tomate .
%add:	FAT
*FAT:	ahora lo abro .
%add:	MOT
*CHI:	así .
*FAT:	oye .
*FAT:	&=q qué haces con eso ?
*FAT:	ven .
*FAT:	ponte aquí que no te veo bien .
*FAT:	a:quí .
*CHI:	y@x [/] yo quiero poner el aspa con pegamento .
*FAT:	&=q qué quieres poner ?
*FAT:	&=q qué has dicho ?
*CHI:	las aspas de pegamento .
*FAT:	&=q la grapa de pegamento ?
*CHI:	sí .
*FAT:	ah@i &=q en las aspas ?
*FAT:	no .
*FAT:	no se puede , hombre .
*FAT:	< lo vas a > [//] .
*CHI:	en las aspas . [+ IMI]
*FAT:	lo vas a estropear .
*FAT:	&=q sí ?
*FAT:	&=q de verdad ?
*FAT:	lo vamos a estropear , Juan .
*FAT:	&=q < por qué no [x 2] los ponemos > [//] por qué no dejamos el pegamento aquí ?
*FAT:	aquí .
*FAT:	y le decimos al helicóptero que aterrice aquí .
*FAT:	&=q sí ?
*CHI:	sí .
%par:	susurra
*FAT:	así .
*FAT:	metido esto .
*FAT:	aterriza ahí .
*FAT:	mira .
*FAT:	xxx .
*FAT:	y aterriza aquí .
*FAT:	&=q va ?
*FAT:	&=q vale ?
*FAT:	así el pegamento es una marca .
*FAT:	lo que pasa es que se ve muy poco &=q no ?
*CHI:	yo quiero enganchar el xxx . [+ NON]
*FAT:	&=q enganchamos la camilla ?
*CHI:	sí .
*CHI:	y el señor morado .
*FAT:	y el señor del ojo morado &=q en la camilla lo pongo ?
*CHI:	sí .
*FAT:	venga .
*FAT:	tú vete poniendo los cascos .
*CHI:	y el niño también tiene [/] tiene un cascos [*] .
%err:	cascos = casco $MOR $ADD $AGA
*FAT:	el niño no tiene ningún casco .
*CHI:	sólo tiene ese .
*FAT:	< no no le caben > [//] &=q no ves ?
*FAT:	no le caben .
*FAT:	esos cascos son para los señores mayores .
*CHI:	para los señores mayores . [+ IMI]
*CHI:	para Papá no .
*FAT:	&=q Papá no es un señor mayor ?
*FAT:	mira .
*FAT:	&=q ves ?
*FAT:	Barbuchis@f también tiene .
*CHI:	sólo falta uno .
*FAT:	mira .
*FAT:	está aquí .
*CHI:	e(s)tá aquí . [+ IMI]
*FAT:	&=q para quién es ese ?
*FAT:	&=q eh@i ?
*FAT:	&=q para quién es ese casco ?
*CHI:	pa@x [/] para el [*] señora .
%err:	el = la $MOR $SUB $AGA
*FAT:	muy bien .
*FAT:	venga .
*FAT:	pón selo bien .
*FAT:	que se lo vea toda la cara .
*FAT:	&=q qué tienes ?
*CHI:	&=q < el gor@x > [//] y el gorro de (l)a señora dónde está ?
*FAT:	< esa señora > [/] .
*CHI:	&=q y el gorro de 0 [*] señora dónde está ?
%err:	0 = la $SYN $LOS
*FAT:	esa señora no tiene gorro .
*FAT:	&=q no ves que tiene coleta ?
*FAT:	no [x 2] se puede poner nada con la coleta .
*FAT:	oye .
*FAT:	&=q qué tienes en la nariz ?
*CHI:	mocos .
*FAT:	&=q tienes [/] tienes mocos ?
*CHI:	sí .
*FAT:	voy a por un pañuelo .
%act:	se levanta , sale y vuelve con un pañuelo
*FAT:	oye .
*FAT:	&=q no suenas los mocos ?
*FAT:	a ver cómo suenas .
*CHI:	xxx .
*FAT:	por la nariz .
*FAT:	venga .
*FAT:	echa el aire por la nariz .
*CHI:	no .
*FAT:	un poquito .
*FAT:	venga .
*FAT:	un poquito .
*CHI:	no .
*FAT:	un poquito .
*CHI:	no .
*FAT:	&=q no quieres ?
*CHI:	no .
*FAT:	mira .
*FAT:	ya está el señor colocado .
*FAT:	ahora el Barbuchis@f .
*FAT:	el Barbuchis@f no tiene .
*CHI:	el niño va aquí .
*CHI:	mira .
*CHI:	0 [*] señora ba(j)a .
%err:	0 = la $MOR $SUB $AGA
*CHI:	yo quiero bajar al señor morado .
*FAT:	pues baja lo .
*CHI:	baja 0 [*] tú .
%err:	0 = lo $MOR $LOS $SUFFIX
*FAT:	no , venga .
*FAT:	baja lo tú un poquito y cuando te canses lo bajo yo .
*FAT:	pero < tienes que bajar lo > [/] tienes que bajar lo tú un poquito .
*FAT:	bája lo un poquito .
*FAT:	sujeta el helicóptero con esta mano y con esa otra .
*FAT:	así [x 2] .
*CHI:	0 .
%act:	hace bajar del helicóptero , colgando de una cuerda , un muñeco colocado en una camilla
*FAT:	muy bien .
*CHI:	ahora Papá .
*FAT:	no .
*FAT:	un poquito más , hombre .
*CHI:	0 .
%act:	se lo vuelve a ofrecer después de bajarlo un pelín más
*FAT:	un poquito más .
%par:	riéndose
*FAT:	claro .
*FAT:	si lo haces muy bien .
*FAT:	&=q ahora Papá ?
*CHI:	sí .
*FAT:	venga .
*FAT:	ahora Juan .
%act:	se lo devuelve después de bajar al muñeco
*CHI:	ahora me toca a mí .
*FAT:	venga .
*FAT:	ahora te toca a ti .
*FAT:	ay@i .
*FAT:	que lo escachuflas .
%exp:	escachuflar = break something down (Madrid dialect)
*CHI:	que lo echafufa [: escachuflas] . [+ IMI]
@Situation:	1 FAT y Juan juegan con los muñequitos y un helicóptero en el salón ; (2) FAT y Juan juegan sobre la alfombra del salón con las piezas de tipo Lego
@Time Start:	11:00
@Situation:	1
*CHI:	ahí , señor morado .
*CHI:	&=e ya está !
%act:	está intentando colocar el ehlicóptero de tal manera que el muñeco toque el suelo en la camilla
*CHI:	&=e ya está !
*FAT:	< vamos a ver > [/] vamos a ver .
*FAT:	a este helicóptero le falta alguien .
*FAT:	&=q < dónde está la pilota > [/] dónde está la pilota ?
*FAT:	mira .
*CHI:	&=q aquí ?
*FAT:	&=q y su casco ?
*CHI:	&=q y su casco ? [+ IMI]
*FAT:	mira a ver dónde está .
*CHI:	ahí .
*FAT:	venga .
*FAT:	pón selo .
*FAT:	toma .
*FAT:	< sujeta la pilota > [/] sujeta la pilota .
*FAT:	no .
*FAT:	venga .
*FAT:	pon le el casco .
*FAT:	pero quita lo que tienes en la mano .
*FAT:	si no no puedes trabajar .
*FAT:	así .
*FAT:	qué manía .
*FAT:	&=q se lo ve la cara ?
*CHI:	no .
*FAT:	pues mira .
*FAT:	tienes que poner el casco así .
*FAT:	mira .
*FAT:	se lo ve la cara .
*FAT:	y ya está .
%par:	susurra
*CHI:	se 0 [*] ve la cara . [+ IMI]
%err:	0 = le $MOR $LOS $PREFIX
*FAT:	claro .
*FAT:	venga .
*FAT:	toma , caballero .
*FAT:	ahora sí que sí .
*CHI:	tu@o [x 10] .
%par:	como si volara el helicóptero
*CHI:	toma .
*CHI:	0 [*] sujetas tú .
%err:	0 = lo $MOR $LOS $PREFIX
*FAT:	yo sujeto .
*FAT:	tutu@o [x 5] .
%act:	hace como si el helicóptero volara bruscamente
*FAT:	&=q el señor del ojo morado qué está , balanceándo se ?
*FAT:	&=q o qué hace ?
*FAT:	mira a ver qué hace .
*CHI:	&=q qué hace ? [+ IMI]
*FAT:	&=q qué hace ? [+ ADS]
*FAT:	se mueve mucho .
*FAT:	mira a ver qué hace .
*FAT:	da vueltas .
*FAT:	&=q cuadradas ?
*FAT:	tutu@o [x 5] .
%par:	como si volara el helicóptero , aunque lo sigue sujetando FAT
*FAT:	tutu@o [x 5] .
%act:	imita el sonido del motor del helicóptero
*FAT:	oy@i .
*FAT:	que te da en la nariz .
*FAT:	&=q lo subimos un poquito ?
%act:	hace subir al muñeco que está colgando de la cuerda del helicóptero
*CHI:	no [x 10] .
*CHI:	subir [*] lo poquito no .
%err:	subir = subimos $MOR $SUB $ROOT
%act:	le coge el helicóptero a FAT
*FAT:	&=q no ?
*FAT:	&=q lo dejamos abajo ?
*CHI:	no .
*CHI:	abajo sí .
*FAT:	tutu@o [x 5] .
*CHI:	tutu@o [x 5] .
*CHI:	no .
*FAT:	toma .
*FAT:	&=q a ver cómo lo haces tú ?
*CHI:	no .
*CHI:	tú [x 4] .
*FAT:	vamos a ver .
*FAT:	el que juega eres tú .
*FAT:	no Papá .
*FAT:	Papá te ayuda .
*FAT:	Papá juega contigo .
*FAT:	pero tienes que jugar tú .
*CHI:	tú [x 8] .
*CHI:	< ahora ahora el niño > [/] ahora [x 2] el niño y su papá .
*FAT:	&=q quién es el papá del niño ?
*CHI:	el señor morado .
*FAT:	&=q ah@i ?
*FAT:	&=q el señor del ojo morado ?
*CHI:	el ba(r)buchis@f .
*FAT:	&=q ah@i ?
*FAT:	&=q el Barbuchis@f es el papá del niño ?
*CHI:	sí .
*FAT:	&=q y la mamá quién es ?
*CHI:	< la ma@x > [//] Mother .
*CHI:	Mother Apellido Apellido .
%exp:	dice el nombre y apellidos de su madre , auqnue invierte el orden de los apellidos
*FAT:	&=q Mother Apellido Apellido ?
%exp:	coloca los apellidos en el orden adecuado
*CHI:	sí .
*FAT:	&=q sí ?
*CHI:	sí .
*CHI:	&=q esa quién es ?
%act:	señala el muñeco de la cabina del helicóptero
*FAT:	es la pil@x +//.
*CHI:	&=q quién e(s) ba(r)buhis@f ?
*FAT:	el Barbuchis@f está detrás sentado .
*FAT:	&=q eh@i ?
*FAT:	&=q quién está ahí sentado ?
*FAT:	mira .
*FAT:	aquí está sentada la piloto .
*FAT:	aquí está sentado otro señor .
*FAT:	el señor que lleva siempre esto de color verde .
*FAT:	y aquí está sentado el Barbuchis@f .
*CHI:	verde .
*FAT:	&=q verde ?
*CHI:	la señora tiene tetillas .
*FAT:	la señora tiene tetillas , sí . [+ ADS]
*CHI:	pe@x [/] pero el señor morado no .
*FAT:	el señor del ojo morado no .
*FAT:	el señor del ojo morado tiene un ojo morado .
*CHI:	< y ot(r)o y o@x > [/] y ot(r)o chititín [: chiquitín] [x 2] .
*FAT:	&=q y otro chiquitín [x 2] ? [+ ADS]
*FAT:	&=q otro ojo ?
*CHI:	sí .
*FAT:	&=q sí ?
*CHI:	y ot(r)o grande [x 2] .
*FAT:	trae lo que tiene morado .
*FAT:	lo tiene morado porque se ha dado un golpe .
*FAT:	&=q qué dices ?
*FAT:	&=q que quieres hacer +..?
*CHI:	xxx ahí . [+ NON]
*FAT:	&=q va ahí ?
*CHI:	va ahí . [+ IMI]
*FAT:	&=q qué está , debajo del helicóptero o encima ?
*CHI:	ahí .
*CHI:	no lo subimos 0 [*] señor morado .
%err:	0 = al $SYN $LOS
*FAT:	&=q lo subimos ?
*CHI:	no .
*CHI:	no lo subimos .
*FAT:	ah .
*FAT:	&=q no lo subimos ? [+ ADS]
*FAT:	&=q se queda así a lo largo ?
*CHI:	yo lo quiero rescatar .
*FAT:	&=q tú lo quieres rescatar ?
*CHI:	sí .
@Situation:	1 FAT y Juan juegan con los muñequitos y un helicóptero en el salón ; (2) FAT y Juan juegan sobre la alfombra del salón con las piezas de tipo Lego
@Time Start:	11:00
@Situation:	1
*CHI:	cocos [: mocos] .
*FAT:	&=q tienes mocos ?
*FAT:	vamos a ver .
*FAT:	si sonaras los mocos saldrían todos .
*FAT:	&=q por qué no soplas por la nariz ?
*FAT:	venga .
*FAT:	un poquito .
*CHI:	no .
*FAT:	por la nariz .
*FAT:	venga .
*FAT:	un poquito .
*FAT:	así , mira .
*FAT:	haz así .
*FAT:	mira .
*FAT:	no .
*FAT:	hacia fuera .
*FAT:	igual pero hacia fuera .
*FAT:	venga .
*FAT:	echa el aire .
*CHI:	no .
*FAT:	ay@i madre .
*CHI:	< el camión > [/] el camión lleva el señor morado [*] < lleva el señor > [/] .
%err:	OVS = SVO $SYN $SUB
*CHI:	xxx camión . [+ NON]
*CHI:	el señor morado .
*CHI:	mucho [//] mucha gente cabe [*] .
%err:	SV = VS $SYN $SUB
*CHI:	mucha gente .
*FAT:	&=q cabe mucha gente ?
*CHI:	cabe [/] cabe mucha gente . [+ IMI]
*CHI:	< sin ca(s)co > [//] cabe mucha [x 2] gente sin casco .
*CHI:	cabe [/] cabe mucha gente sin casco .
*CHI:	&=e eh@i !
*CHI:	sí .
*CHI:	ay@i .
%par:	parece que le duele un dedo
*FAT:	&=q qué ha pasado ?
*CHI:	me he pillado el dedo .
*FAT:	&=q te has pillado el dedo ?
*CHI:	sí .
%act:	vuelve a jugar con los muñecos
*FAT:	bueno .
*FAT:	&=q < te has xxx > [//] y te has hecho mucho daño ?
*CHI:	sí .
*FAT:	o un poquito .
*FAT:	&=q toda esa gente cabe en el camión ?
*CHI:	viene de cargar a todos 0 [*] niños .
%err:	0 = los $SYN $LOS
*FAT:	&=q viene de cargar a todos los niños ? [+ COR]
*CHI:	todo [*] niños .
%err:	0 = los $SYN $LOS
*CHI:	lle@x [/] lleva al niño xxx . [+ NON]
*CHI:	xxx .
%act:	sigue jugando en silencio
*CHI:	sí .
*CHI:	y ahora la e(x)cavadora .
*CHI:	y ahora cabe .
*FAT:	&=q también cabe la excavadora ?
%par:	se ríe
*CHI:	0 .
%act:	saca los muñecos del camión con la excavadora como si fuera tierra
*FAT:	pero bueno .
*FAT:	&=q pero qué haces ?
%par:	riéndose
*FAT:	ay@i , madre .
*FAT:	< si parecen > [//] uy@i , madre .
*FAT:	parece un camión llevando cuerpos después de una epidemia de peste .
*FAT:	voy a recoger el ganchito .
*FAT:	&=q vale ?
%act:	recoge la cuerda del helicóptero
*FAT:	&=q eh@i ?
*CHI:	sí .
*CHI:	xxx .
*CHI:	< por ahí por ahí > [/] por ahí .
*FAT:	&=q a ver si puede llevar la excavadora ?
*CHI:	0 .
%act:	le da la excavadora a FAT
*FAT:	&=q a ver ?
*FAT:	tu@o [x 10] .
%par:	imita el motor del helicóptero
%act:	ha colgado la excavadora de la cuerda del helicóptero y se la lleva colgada
*CHI:	< lleva > [/] lleva el camión lleva [/] .
*CHI:	lleva el camión .
%act:	le da el camión a FAT
*FAT:	no sé si puede llevar el camión &=q eh@i ?
*CHI:	sí .
*FAT:	tu@o [x 10] .
%par:	imita el motor del helicóptero
%act:	ahora ha colgado el camión de la cuerda del helicóptero y se lo lleva colgada
*CHI:	< lle@x > [/] lleva a todos los niños .
*FAT:	&=q a todos +..?
*CHI:	y ahora un niño .
*FAT:	a los niños no sé si los puede llevar .
*FAT:	tiene que llevar cosas que pueda enganchar .
*FAT:	y a los niños no los puede enganchar .
*CHI:	cosas para llevar .
*CHI:	toma cosas de [*] para llevar .
%err:	de = 0 $SYN $ADD
*CHI:	< hay much@x > [//] hay [x 4] [/] hay un ca(s)co .
*CHI:	mira .
*CHI:	hay un ca(s)co .
*CHI:	mira .
*FAT:	&=q hay un casco ? [+ ADS]
*CHI:	sí .
*CHI:	hay un ca(s)co .
*CHI:	mira .
*FAT:	&=q de qué color es ?
*CHI:	amarillo .
*CHI:	lo encont(r)é .
*FAT:	&=q lo has encontrado ?
*FAT:	lo encontré . [+ ADS]
%par:	se ríe
*FAT:	&=q lo has encontrado el casco ?
*CHI:	sí .
*FAT:	&=q lo estabas buscando ?
*FAT:	&=q eh@i ?
*FAT:	&=q lo estabas buscando ?
@Situation:	1 FAT y Juan juegan con los muñequitos y un helicóptero en el salón ; (2) FAT y Juan juegan sobre la alfombra del salón con las piezas de tipo Lego
@Time Start:	11:00
@Situation:	1
*CHI:	la moto azul .
*CHI:	la moto azul .
*FAT:	ay@i .
*FAT:	estará ahí guardada .
*FAT:	&=q qué buscas ?
*FAT:	&=q la moto ahora ?
*CHI:	&=e sí !
*CHI:	hoy vamo(s) a una p(el)ícula .
*FAT:	hoy vamos a ver una película .
*FAT:	sí .
*FAT:	de egipcios .
*CHI:	de egi(p)cio . [+ IMI]
*FAT:	de egipcios .
*FAT:	sobre el desierto .
*FAT:	con pirámides .
*CHI:	con (pirá)mides . [+ IMI]
*FAT:	sí .
*FAT:	con pirámides . [+ ADS]
*CHI:	yo quiero poner ca(s)cos .
*FAT:	&=q quieres poner cascos ?
*CHI:	sí .
*FAT:	estos o el amarillo .
*CHI:	0 [*] amarillo . [+ IMI]
%err:	0 = el $SYN $LOS
*FAT:	pues ponlo .
*FAT:	si lo ponías .
*FAT:	ya está .
*FAT:	lo que pasa que le va grande .
*FAT:	pero qué le vamos a hacer .
*FAT:	no es suyo pero tú se lo quieres poner .
*FAT:	pues ya está .
*FAT:	tienes mocos .
*FAT:	&=q verdad ?
*FAT:	ven aquí , anda .
*FAT:	mocosón@f .
*CHI:	mocosón@f . [+ IMI]
*FAT:	mocorretes@f .
*CHI:	mocorretes@f . [+ IMI]
*FAT:	mocos infinitos .
*FAT:	como no te quieres sonar .
*FAT:	como no te quieres sonar esa narizota que tienes llena de mocos .
%act:	le coge en brazos y le besa
*CHI:	&=e ah@i !
%act:	se libera de los brazos de FAT y se le cae el helicóptero al suelo
*FAT:	oh@i .
*FAT:	a que se ha roto .
*FAT:	no .
*FAT:	solo se ha soltado .
%par:	susurra
%act:	le coloca al helicóptero las barras sobre las que se sostiene en el suelo , que se le habían soltado
*CHI:	no se puede .
*CHI:	no se puede .
*FAT:	ya está .
%par:	susurra
*FAT:	vaya susto .
*CHI:	vaya su(s)to . [+ IMI]
*FAT:	&=q te has asustado ?
*CHI:	yo ta(m)b(i)én .
*FAT:	&=q sí ?
*FAT:	&=q te has asustado ?
*FAT:	&=q yo también ? [+ ADS]
%par:	riéndose
*CHI:	yo también . [+ IMI]
*FAT:	&=q sí ?
*CHI:	preparados listos ya .
*CHI:	no .
*CHI:	así no .
*CHI:	así .
*CHI:	preparados listos ya .
*CHI:	así .
*FAT:	pero ponte aquí mejor , Juan .
*FAT:	que te vea yo mejor .
%act:	le coloca de cara a la cámara
*FAT:	te da aquí la lucecita y se te ve muy bien .
*FAT:	estás mucho más guapo .
*FAT:	esa luz .
%act:	señala la ventana
*FAT:	fíjate que sol tan bonito hace .
*CHI:	preparados li(s)tos ya .
*FAT:	&=q vas a poner a la pilota ?
*CHI:	sí .
*CHI:	a la señora sí .
*CHI:	la señora chititita [: chiquitita] .
*FAT:	&=q es una señora chiquitita ?
*CHI:	sí .
%par:	susurra
*CHI:	el hinotónamo [: hipotótamo] se salió de un huevo .
*FAT:	ah@i .
*FAT:	&=q estás hablando de una película de dinosaurios que hemos visto ?
*CHI:	sí .
*FAT:	&=q se salió un mono de un huevo ?
*FAT:	no .
*CHI:	no .
*CHI:	u(n)a gallina .
*FAT:	un mono cogió un huevo y del huevo salió un +...
*CHI:	++ un mono .
*FAT:	un dinosaurio (.) pequeñito .
*CHI:	pequeñito . [+ IMI]
*FAT:	y cuando lo cogió el mono &=q qué hizo el dinosaurio ?
*FAT:	se hizo pis .
*FAT:	&=q te acuerdas ?
*CHI:	sí .
*CHI:	< y ahora > [/] y ahora vo@x [/] voy a ver la película .
*FAT:	&=q de qué vas a ver la película hoy ?
*CHI:	de [x 10] .
*FAT:	tiene un desierto .
*CHI:	tiene un desierto . [+ IMI]
*FAT:	tiene pirámides .
*CHI:	tiene pirámides . [+ IMI]
*FAT:	tiene (.) egipcios .
*CHI:	ecigios [: egicpcios] . [+ IMI]
*FAT:	tiene el río Nilo .
*CHI:	tu@o [x 3] .
%act:	tiene el helicóptero en una mano y la excavadora en otra
*CHI:	yo quiero llevar la e(x)cavadora .
*FAT:	&=q quieres llevar la excavadora colgada ?
*FAT:	&=q sí ?
*CHI:	sí .
*FAT:	pues hay que sacar la un poquito el gancho .
*FAT:	venga .
*FAT:	bája la un poquito porque si no no puede ser .
*FAT:	muy bien .
@Situation:	1 FAT y Juan juegan con los muñequitos y un helicóptero en el salón ; (2) FAT y Juan juegan sobre la alfombra del salón con las piezas de tipo Lego
@Time Start:	11:00
*FAT:	venga .
*FAT:	un poquito más .
*FAT:	sáca la un poquito más .
*CHI:	ahora Papá .
*FAT:	no , tú .
*FAT:	un poquito más , venga .
*CHI:	ya no puedo más .
*FAT:	&=q que no puedes más ?
*CHI:	no .
*FAT:	bueno .
*FAT:	ahora tú un poquito más y ya está .
*FAT:	muy bien .
*FAT:	venga .
*CHI:	ya e(s)tá .
*FAT:	engancha la excavadora .
*FAT:	&=q dónde la quieres enganchar ?
*FAT:	mira a ver dónde la quieres enganchar .
*FAT:	toma .
*FAT:	coge el ganchito .
*FAT:	&=q < ahí se puede > [/] ahí se puede enganchar ?
*CHI:	sí .
*FAT:	&=q seguro ?
*CHI:	ahora tú .
*CHI:	no se puede .
*FAT:	&=q ahí sí ?
*CHI:	sí .
*FAT:	tu@o [x 10] .
%act:	mueve el helicóptero como si volara
*CHI:	tu@o [x 10] .
%act:	coge el helicóptero , con la excavadora colgada de la cuerda , y lo mueve poniéndose incluso de pie
*CHI:	y ahora el camión .
%act:	descuelga la excavadora del helicóptero y coge el camión
*CHI:	&=q ahí ?
*CHI:	&=q ahí se engancha ?
*CHI:	tu@o [x 10] .
%act:	hace como si volara el helicóptero con le camión colgando
*CHI:	y ahora el helicóptero .
*CHI:	y ahora el helicóptero se mueve .
*CHI:	y ahora el helicóptero .
*CHI:	se salió una señora de un huevo .
%par:	cambia la voz
*FAT:	&=q salió la señora de un huevo ?
%par:	riéndose
*CHI:	no , el (dino)saurio .
*CHI:	aprieta el (dino)saurio .
*CHI:	hace un agujero .
%act:	aprieta con el pie sobre el suelo
*FAT:	&=q y qué sale del agujero ?
*FAT:	aprieta el dinosaurio . [+ ADS]
*CHI:	agua .
*FAT:	hace un agujero . [+ ADS]
*FAT:	&=q y sale ?
*FAT:	&=e agua ! [+ ADS]
*FAT:	muy bien .
*CHI:	y [/] y tiro la pelota .
*CHI:	así .
*CHI:	y un huevo así .
*CHI:	el huevo y así .
*FAT:	&=q sí ?
*CHI:	sí .
*CHI:	se comió un huevo .
*FAT:	&=q se comió un huevo ?
*CHI:	sí .
*FAT:	&=q un huevo frito ?
*CHI:	sí .
*CHI:	un huevo frito . [+ IMI]
*FAT:	&=q Juan se comió un huevo frito ?
*CHI:	no , yo .
*FAT:	&=q tú ?
*FAT:	&=q tú como te com@x +//.
*CHI:	el (dino)saurio .
*FAT:	ah@i .
*FAT:	el dinosaurio .
*FAT:	&=q con patatas ?
*CHI:	con patatas no .
*FAT:	&=q no ?
*CHI:	solo un huevo que salió .
*CHI:	&=q qué [/] qué salió ?
*FAT:	&=q qué salió del huevo ?
*CHI:	el (dino)saurio pequeñito .
*FAT:	&=q un dinosaurio pequeñito ?
*CHI:	0 .
%act:	se sube a la rodilla de FAT , que está sentaod en el suelo , y salta hacia atrás
*FAT:	&=q qué haces ?
*FAT:	&=q gimnasia ?
*FAT:	&=q estás haciendo gimnasia ?
*CHI:	sí .
*FAT:	&=q a ver ?
*FAT:	oy@i .
*FAT:	&=q quién se ha tirado un pedorro@f ?
*FAT:	&=e cuántos mocos tiene Juan Apellido !
*CHI:	&=e tengo cocos [: mocos] , Mamá !
%act:	corre hacia otra habitación
*MOT:	&=q qué tienes ?
%act:	desde otra habitación
*CHI:	cocos [: mocos] .
*MOT:	&=q mocos ? [+ ADS]
*CHI:	cocos [: mocos] . [+ IMI]
*CHI:	&=e tengo cocos: [: mocos] !
%act:	entra corriendo en el salón
*FAT:	&=q tienes mocos ?
*CHI:	&=e sí !
*FAT:	a ver qué mocos tienes .
*FAT:	ven aquí .
*FAT:	vamos a operar a este mocosón@f .
%act:	le coge en brazos y le balancea
*FAT:	ay@i qué mocos tiene .
*FAT:	a ver .
*FAT:	quieto que te voy a sacar los mocos .
*CHI:	Papá y Mamá .
*CHI:	y Papá también .
*FAT:	&=q a ver qué mocos tienes tan grandes ?
%act:	limpiándole la nariz
*FAT:	suena .
*FAT:	mira .
*FAT:	&=e así !
*FAT:	muy bien .
*FAT:	venga .
*FAT:	otra vez .
*FAT:	pero por la nariz .
*FAT:	por la nariz .
*FAT:	no .
*FAT:	mira [x 5] .
*FAT:	< mira a Papá > [/] mira a Papá .
*FAT:	mira .
*CHI:	no .
*CHI:	no quiero .
*FAT:	&=q no quieres ?
*FAT:	&=q no quieres ?
*FAT:	&=q no ?
*CHI:	yo quiero jugar con las piezas .
*FAT:	&=q quieres jugar con las piezas ?
*CHI:	hacer [*] un castillo .
%err:	hacer = hago $MOR $SUB $ROOT
*FAT:	pues hala@i .
*FAT:	venga .
*FAT:	a hacer un castillo . [+ COR]
*FAT:	&=q recogemos esto primero ?
*CHI:	sí .
*CHI:	&=e no !
*FAT:	&=q ah@i , no ?
*CHI:	sí .
%act:	trae la caja de las piezas de tipo Lego
*FAT:	venga .
*FAT:	lleva esto ahí a la caja .
*CHI:	xxx .
%par:	dice cosas sin sentido
%act:	recoge el helicóptero y la excavadora y se los lleva
*FAT:	flojito [/] flojito .
@Situation:	1 FAT y Juan juegan con los muñequitos y un helicóptero en el salón ; (2) FAT y Juan juegan sobre la alfombra del salón con las piezas de tipo Lego
@Time Start:	11:00
@Situation:	2
*CHI:	y de ahí también .
*FAT:	toma .
*FAT:	siéntate aquí .
%act:	le señala la alfombra con la mano
*FAT:	venga .
*FAT:	vuelca la caja .
*CHI:	0 .
%act:	se sienta y se la acerca pero no la vuelca
*CHI:	unos pocos .
*FAT:	&=q no la vas a volcar ?
*CHI:	&=e sí !
*FAT:	venga .
*FAT:	vuélca la .
*CHI:	0 .
%act:	le da una vuelta sobre el eje vertical , sin levantarla del suelo
*FAT:	no .
*FAT:	tira la caja .
*FAT:	tira todas las piezas .
*CHI:	0 .
%act:	la vuelca
*FAT:	muy bien .
*CHI:	todo [x 3] .
*FAT:	venga .
*FAT:	a ver .
*FAT:	&=q qué quieres hacer ?
*CHI:	un castillo .
*FAT:	&=q un casti@x [/] +//?
*CHI:	y una casa y un castillo .
*FAT:	&=q no quieres hacer un dragón ?
*FAT:	que últimamente haces unos dragones muy bonitos .
*FAT:	&=q quieres hacer un castillo ?
*FAT:	&=q no ?
*FAT:	&=q sí ?
*FAT:	no dices nada .
*FAT:	< no dices nada > [//] &=q quieres hacer un castillo ?
*CHI:	sí .
*FAT:	mm@i .
*FAT:	es que no te había oído .
*CHI:	p(r)imero [/] p(r)imero ot(r)o castillo &=q eh@i ?
*CHI:	xxx .
%par:	susurra
%act:	une piezas en silencio
*FAT:	venga .
*FAT:	ya puedes poner aquí esa muralla que estás haciendo .
*FAT:	pero aquí pegada .
*FAT:	aquí no .
*FAT:	vaya castillo altísimo que estamos haciendo .
*CHI:	oh@i .
*FAT:	&=q qué ha pasado , Munch Müller ?
*FAT:	&=q qué has hecho ?
*FAT:	&=q una torre ?
*FAT:	&=q sí ?
*FAT:	qué bonita torre , madre+mía .
*FAT:	&=q puedo hacer una torre yo también aquí ?
*CHI:	sí .
*FAT:	pero no va a ser tan alta como la tuya &=q eh@i ?
*CHI:	sí .
*CHI:	alta como la tuya sí .
*FAT:	la tuya es < muy alta > [/] muy alta .
*FAT:	no sé si la voy a poder hacer tan alta .
*CHI:	mira .
*FAT:	oh@i [x 2] .
*CHI:	< y tú y tú y tú > [/] y tú .
*CHI:	toma .
*CHI:	xxx .
*FAT:	&=q me la has dado ?
*CHI:	sí .
*FAT:	muchas+gracias .
*CHI:	un ca(s)tillo .
*FAT:	es un supercastillo &=q eh@i ?
*CHI:	que pasa [*] (l)os coches .
%err:	pasa = pasan $MOR $SUB $NFL 3s/3p:NP
*FAT:	&=q pasan los coches por ahí ?
*FAT:	no aprietes mucho .
*CHI:	0 .
%act:	hace mucha fuerza
*FAT:	uf@i .
%par:	le da la risa
@Situation:	1 FAT y Juan juegan con los muñequitos y un helicóptero en el salón ; (2) FAT y Juan juegan sobre la alfombra del salón con las piezas de tipo Lego
@Time Start:	11:00
@Situation:	2
*CHI:	0 .
%act:	sigue poniendo piezas en silencio hasta que se le cae la torre entera y se divide en trozos
*FAT:	oh@i [x 2] .
%par:	se ríe
*CHI:	oh@i [x 2] .
*FAT:	&=q < qué ha pasado > [/] qué ha pasado ?
*FAT:	Juan Apellido .
*FAT:	&=q qué ha pasado ?
*FAT:	&=q eh@i ?
*FAT:	di me .
*FAT:	&=q qué ha pasado por estos lares ?
*FAT:	madre+mía .
*FAT:	qué desastre .
*FAT:	qué desaguisado .
*FAT:	qué estropicio .
*FAT:	&=q qué ha pasado ?
*FAT:	&=e eh@i !
*FAT:	&=e hola !
*FAT:	+" qué ha pasado digo .
*FAT:	&=q estás mudo ?
*CHI:	sí .
*FAT:	&=q te ha comido la lengua el gato ?
*FAT:	&=q sí ?
*FAT:	&=q qué estás ahí a@x [//] (.) concentrado y obsesionado ?
*FAT:	&=e oye !
*FAT:	&=q me quitas mis cosas ?
*CHI:	no .
*FAT:	ah@i .
*CHI:	tu@o [x 10] .
*CHI:	mira el helicóptero .
*FAT:	&=q no ?
*FAT:	&=q no ?
*FAT:	&=q ahí no ?
*CHI:	no .
*CHI:	&=q que estás haciendo ?
*CHI:	&=q una torre ?
*FAT:	eh@i , amigo .
*CHI:	un castillo .
*FAT:	un supercastillo .
*FAT:	pero bueno .
*FAT:	&=q vas a desarmar < mis partes > [//] mi parte ?
*CHI:	ahí .
*CHI:	u(n)a torre .
*FAT:	no aprietes mucho .
*CHI:	no .
*FAT:	&=e muy bien !
*FAT:	&=e qué bonito !
*FAT:	&=q y quién vive en este castillo ?
*CHI:	los coches .
*FAT:	&=q los coches ? [+ ADS]
%par:	extrañado
*CHI:	voy a [/] a poner los coches .
*FAT:	&=q vas a por ellos ?
*CHI:	yo este [?] . [+ NON]
%act:	se ha metido en la caseta y ha sacado un coche
*CHI:	&=q xxx ese ? [+ NON]
*CHI:	ahí .
*CHI:	mira .
*FAT:	&=q ahí vive ese ?
*CHI:	0 .
%act:	al colocar el coche se caen las torres del catillo que acababa de hacer Juan
*FAT:	oh@i [x 2] .
*FAT:	pero bueno .
*FAT:	el coche ese es un destrozón &=q eh@i ?
*FAT:	Juan [x 2] .
*FAT:	se han roto .
*FAT:	vamos a ver si los arreglamos , hombre .
*FAT:	y este también .
*FAT:	se ha roto todo .
*CHI:	no .
*CHI:	< mira el lobo mira el lobo > [/] mira el lobo .
*CHI:	está disfrazado (.) el lobo .
*FAT:	&=q es el lobo disfrazado ?
*FAT:	&=q y de qué se ha disfrazado este lobo mentecato ?
*CHI:	metetato [: mentecato] . [+ IMI]
*FAT:	&=q eh@i ?
*FAT:	&=q de qué se ha disfrazado ?
*FAT:	a ver .
*FAT:	cuénta me .
*FAT:	< un momento un momneto un momento un momento > [/] un momento .
*FAT:	que tenemos que juntar las dos torres .
*FAT:	ya está .
*CHI:	pof@o .
%act:	sube el coche a lo alto del castillo
*FAT:	&=q cómo que pof@o ?
*CHI:	mira .
*FAT:	&=q qué hay ?
*FAT:	o+sea que en este castillo vive un coche .
*CHI:	un [x 2] coche .
*FAT:	&=q o viven más ?
*CHI:	o [x 2] viven más [x 2] . [+ IMI]
@Situation:	1 FAT y Juan juegan con los muñequitos y un helicóptero en el salón ; (2) FAT y Juan juegan sobre la alfombra del salón con las piezas de tipo Lego
@Time Start:	11:00
@Situation:	2
*CHI:	vive el barco .
%act:	se ha metido en la caseta de lona y ha sacado un barco
*CHI:	vive el barco .
*CHI:	xxx .
*FAT:	pero Juan .
*FAT:	< eso no es > [/] eso no es un coche .
*CHI:	no cabe .
%act:	ha llevado el barco arrastrando hasta el castillo , pero es ciertamente grande comparado con el castillo
*FAT:	&=q no oyes que eso no es un coche ?
*CHI:	cocos [: mocos] .
*CHI:	tengo cocos: [: mocos] .
*FAT:	&=q tienes mocos ?
*CHI:	sí .
*FAT:	&=q a ver qué mocos tienes ?
*FAT:	ven aquí .
*CHI:	no son coches .
*CHI:	ot(r)o [/] ot(r)o coche .
*CHI:	mira .
*CHI:	ot(r)o [/] ot(r)o cabe en el barco .
*FAT:	&=q otro coche has traído ?
*CHI:	0 .
%act:	intenta colocar un coche en el barco
*FAT:	&=q y qué estás haciendo ahora ?
*CHI:	mira [x 2] .
*CHI:	ahí cabe el ot(r)o coche .
*FAT:	&=q caben los dos coches ahí ?
@End
