# Supplementary material for: Comparing Different Models of the Development of Verb Inflection in Early Child Spanish
Source: PLoS One. 2015 Mar 11;10(3):e0119613. doi: 10.1371/journal.pone.0119613 (PMC4356619; doi:10.1371/journal.pone.0119613)
Supplement: S1 File — (ZIP) [file pone.0119613.s001.zip › 20211.cha]

@UTF8
@PID:	11312/c-00031780-1
@Begin
@Languages:	spa , eng
@Participants:	CHI Juan Target_Child , FAT Padre Father , MOT Madre Mother
@ID:	spa , eng|OreaPine|CHI|2;2.11|male|||Target_Child|||
@ID:	spa , eng|OreaPine|FAT|||||Father|||
@ID:	spa , eng|OreaPine|MOT|||||Mother|||
@Transcriber:	Javier , University of Nottingham
@Date:	18-OCT-2001
@Location:	Madrid
@Situation:	1
@Time Start:	15:30
*MOT:	mira qué guay .
*MOT:	uh@i .
%par:	juega con un globo
*MOT:	es que si tuvieran helio irían hacia arriba .
*MOT:	pero no tienen helio .
*MOT:	tienen oxígeno .
*CHI:	&=q < y yo > [/] y yo ?
*MOT:	toma .
*MOT:	tú [x 2] .
%act:	le da un globo
*MOT:	si quieres tú .
*MOT:	ahora xxx tres . [+ NON]
*MOT:	< este también > [/] coge este también .
*MOT:	así .
*MOT:	los tres para arriba .
*MOT:	yupi@i .
*MOT:	hala@i .
*MOT:	< pero claro no es > [//] hala@i qué bien .
*MOT:	uy@i .
*MOT:	van por encima de la cabeza de Juan .
*MOT:	por debajo .
*CHI:	eh@i , mira .
*CHI:	e(s)tá [?] roto [?] . [+ NON]
*CHI:	eh@i , mira .
*CHI:	xxx .
*MOT:	mm@i .
%par:	afirma
*CHI:	morado .
*MOT:	es que ese es más pequeño .
%act:	sale del salón
*MOT:	xxx .
*CHI:	eh@i , mira .
*CHI:	morado .
*FAT:	&=q “mira doblado” dice ?
%add:	MOT
*FAT:	&=q o qué dice ?
%add:	MOT
*CHI:	mira , Papá .
*CHI:	mira .
*FAT:	&=q qué tienes ?
*CHI:	e(s)to .
*FAT:	ah@i .
*FAT:	&=e es morado !
*FAT:	&=q el hilo que tienes ahí es morado ?
*CHI:	xxx [/] mira 0 [*] xxx . [+ NON]
*CHI:	Father .
*CHI:	toma .
*CHI:	toma , Papa .
*CHI:	toma , Father .
*CHI:	toma , Father .
*CHI:	Father .
*FAT:	&=q cómo dices ?
*FAT:	&=q toma +..?
*FAT:	&=q qué es esto ?
*CHI:	un globo .
*FAT:	&=q un globo ? [+ ADS]
*CHI:	xxx .
*FAT:	mira [x 3] lo que hace Papá .
%act:	hace botar rápido el globo contra su mano hacia arriba y hacia abajo como si fuera un balón de baloncesto
*CHI:	&=q qué hace Papá ?
*FAT:	mira cómo bota y rebota .
*CHI:	y yo tengo a [*] volar .
%err:	a = que $SYN $LOS $INFA
*CHI:	a volar los globos .
*FAT:	&=q tú pones a volar los globos ? [+ ADS]
*FAT:	&=q sí ?
*CHI:	vola [*] el globo , Mamá .
%err:	vola = vuela $MOR $SUB $REG
*FAT:	&=q dónde está Mamá ?
*CHI:	vola [*] el globo , Papá .
%err:	vola = vuela $MOR $SUB $REG
*FAT:	&=q quieres que lo ponga a volar así ?
*CHI:	sí .
*FAT:	pero ponte ahí .
*FAT:	&=q así ?
*FAT:	&=q pongo el globo ahí a volar ?
*FAT:	así .
*FAT:	mira .
*FAT:	así .
*CHI:	yo .
*CHI:	pío@o [?] mío . [+ NON]
*CHI:	0 [*] globo de (l)a feria .
%err:	0 = el $SYN $LOS
*CHI:	< había una f@x > [/] había [x 2] [/] había una feria .
*FAT:	&=q había una feria ? [+ ADS]
*FAT:	&=q dónde ?
*CHI:	sí .
*FAT:	&=q dónde había una feria , Juan ?
*CHI:	ha::bía caballitos .
*FAT:	&=q había caballitos ? [+ ADS]
*CHI:	sí .
*FAT:	&=q en la feria ?
*CHI:	sí .
*FAT:	pero ya hace mucho tiempo , &=q no ?
*CHI:	hace mucho tiempo . [+ IMI]
*FAT:	&=q cuándo fue eso ?
*CHI:	sí .
*FAT:	&=q así eran los caballitos ?
*FAT:	&=q o así era el globo ?
*CHI:	así era el globo . [+ IMI]
*FAT:	&=q así era el globo ? [+ ADS]
*CHI:	sí .
*FAT:	&=q y de qué color era ?
%par:	susurra
*CHI:	nara(n)ja y verde .
*FAT:	&=q naranja y verde ? [+ ADS]
*CHI:	y amarillo .
*FAT:	&=q y amarillo ? [+ ADS]
*FAT:	poin@o .
%act:	le da un manotazo a un globo
*CHI:	tiene amarillo .
%act:	señala un globo amarillo
*CHI:	en la cola tiene .
*FAT:	&=q tiene la cola amarilla el amarillo ?
*FAT:	&=q tiene un hilito amarillo ?
%act:	vuelve a hacer botar el globo con fuerza
*CHI:	no .
*CHI:	no xxx . [+ NON]
*FAT:	&=q qué no se hace ?
*CHI:	sólo juntos .
*FAT:	&=q los dos juntos ?
*CHI:	sí .
*FAT:	&=q quieres que tenga los dos juntos ?
*CHI:	sí .
*FAT:	&=q o que los ponga a botar los dos juntos ?
*CHI:	los [/] los dos juntos .
*FAT:	no se puede .
*FAT:	&=q ves ?
*FAT:	&=q qué pasa ?
*FAT:	rebota .
*FAT:	mira [x 3] .
*FAT:	rebota .
*FAT:	< poin@o poin@o > [/] poin@o .
*FAT:	&=q qué hace el tuyo ?
*CHI:	mira .
*CHI:	había [/] había caballos .
*CHI:	había una p(el)ícula .
*FAT:	&=q una película había ?
*CHI:	sí .
*CHI:	de Egi(p)to .
*FAT:	&=q una película de Egipto ?
*CHI:	del Príncipe .
*FAT:	&=q del Príncipe_de_Egipto ?
*CHI:	sí .
*FAT:	&=q sí ?
*CHI:	del Príncipe_de_Egipto . [+ IMI]
*FAT:	&=q esa película viste ?
*CHI:	mm@i .
*FAT:	&=q esa película viste ?
*CHI:	sí .
*FAT:	&=q y te gustó ?
*CHI:	Rosario .
*CHI:	Rosario [x 2] .
*CHI:	mira [x 4] .
*FAT:	pero no te pongas fuera de la manta , Juan .
*CHI:	eh@i .
%act:	se había sentado fuera de la alfombra y vuelve a ella
*CHI:	xxx .
*FAT:	venga .
*FAT:	coge el helicóptero si quieres .
*CHI:	< yo quiero > [/] yo 0 [*] quiero sentar [/] sentar aquí . [+ CLIMB]
%err:	0 = me $MOR $LOS $CLMB
*FAT:	cariño .
*FAT:	pero así no te veo .
*FAT:	&=q sabes ?
*FAT:	así no te veo .
*FAT:	porque así si estoy haciendo cosas yo por aquí te puedo ver .
*FAT:	así .
@Situation:	1
@Time Start:	15:30
*CHI:	&=q qué haces ?
*FAT:	pues aquí estoy viéndo te .
*FAT:	pero bueno [x 3] .
*FAT:	qué bonito ha quedado el helicóptero con todas las pegatinas puestas .
*FAT:	&=q eh@i ?
*FAT:	&=q y qué bonito ha quedado el helicóptero , verdad , con el ganchito puesto también ?
*MOT:	&=q < qué esta@x > [//] de qué estabas hablando de películas , Juan ?
*MOT:	&=q eh@i ?
*CHI:	de Egipto del Príncipe .
*MOT:	&=q de El_Príncipe_de_Egipto ?
*MOT:	&=q y qué pasó en esa película ?
*MOT:	&=q a ver ?
*MOT:	cuénta nos .
*CHI:	había caballos .
*MOT:	había caballos . [+ ADS]
*MOT:	&=q y qué más ?
*CHI:	carros .
*MOT:	carros . [+ ADS]
*MOT:	&=q y qué más ?
*CHI:	señores .
*MOT:	señores . [+ ADS]
*CHI:	&=q cómo se llama el otro señor ?
*MOT:	&=q cómo se llamaban los dos señores ?
*MOT:	uno se llamaba (.) Mo@x +...
*CHI:	xxx .
*MOT:	Moi@x +...
*CHI:	++ sé@x .
*MOT:	Moisés .
*CHI:	Moisés . [+ IMI]
*MOT:	&=q y el otro ?
*MOT:	Ram@x +...
*CHI:	++ sés@x .
*MOT:	sés@x . [+ ADS]
*MOT:	sí .
*MOT:	&=q y quién más había ?
*MOT:	&=q qué más había ?
*MOT:	a ver .
*CHI:	un (en)ca(n)tador de serpientes .
*MOT:	un encantador de serpientes .
%par:	se ríe
*FAT:	un encantador de serpientes .
%par:	se ríe
*MOT:	&=q también salía un encantador de serpientes ?
*CHI:	sí .
*MOT:	&=q sí ?
*CHI:	había fuego .
*MOT:	había fuego . [+ ADS]
*MOT:	&=q y qué más ?
*CHI:	&=q qué más ? [+ IMI]
*MOT:	&=q qué más ?
*CHI:	&=q qué más ? [+ IMI]
*MOT:	&=q qué más ?
*CHI:	&=q qué más , Mamá ? [+ IMI]
*MOT:	&=q qué más , Juan ?
*FAT:	había el mar .
*MOT:	ah@i , el mar .
*MOT:	&=q te acuerdas el mar ?
*CHI:	sí .
*MOT:	cuando se abre para que pasen .
*FAT:	había también mucha gente .
*FAT:	había las pirámides .
*FAT:	los templos .
*FAT:	había ovejas .
*CHI:	ovejas . [+ IMI]
*CHI:	que se llaman corderos .
*MOT:	&=q ovejas que se llaman corderos ?
%par:	riéndose
*CHI:	sí .
*FAT:	&=q y qué más había ?
*FAT:	ca@x [//] había un ca@x +...
*CHI:	++ ballo@x .
*FAT:	sí .
*FAT:	y también había un camello .
*FAT:	&=q te acuerdas del camello ?
*CHI:	sí .
*MOT:	mm@i .
*MOT:	que es más grande que un caballo .
*FAT:	y luego había un señor que tenía una +...
*CHI:	++ ba(r)ba .
*FAT:	muy larga .
*CHI:	muy larga . [+ IMI]
*FAT:	&=q de color +..?
*FAT:	blanco .
%par:	susurra
*CHI:	blanco . [+ IMI]
*MOT:	oye .
*MOT:	&=q y dónde vistes esa película , Juan ?
*MOT:	&=q eh@i , Juan ?
*MOT:	&=q dónde vistes esa película ?
*CHI:	de [*] un cine .
%err:	de = en $SYN $SUB
*MOT:	&=q en un cine ? [+ COR]
*MOT:	&=q en qué cine ?
*CHI:	xxx .
*MOT:	&=q a ver en qué cine ?
*CHI:	xxx .
*CHI:	los dos príncipes .
*CHI:	mira .
*CHI:	se come al (heli)cóptero .
*FAT:	&=q se come el helicóptero ?
*CHI:	no .
*CHI:	xxx .
*CHI:	se va al agua .
*FAT:	&=q y ahora se mete en el helicóptero ?
*CHI:	xxx .
*CHI:	xxx .
*CHI:	xxx .
*CHI:	tu@o [x 10] .
%act:	hace como si volara el helicóptero pero se le engancha en la alfombra
*MOT:	cuidado [x 3] .
*FAT:	cuidado que se rompe .
*MOT:	quíta lo que se rompe , Juan .
*MOT:	no tires .
*FAT:	desengancha lo .
*FAT:	pon el helicóptero más cerca , Juan .
*FAT:	< más cerca de la alfombra > [/] más cerca de la alfombra .
*FAT:	al revés .
*MOT:	a ver .
*MOT:	yo te ayudo .
*FAT:	ahí .
*MOT:	ahí está .
*CHI:	xxx .
*CHI:	dinosaurio .
*MOT:	se habrá quedado debajo de la alfombra .
*MOT:	mira a ver .
*FAT:	mira a ver si se ha escondido ahí debajo .
*FAT:	al revés .
*FAT:	al otro lado .
*MOT:	no .
*MOT:	< para la otra parte > [/] para la otra parte .
*MOT:	coloca bien la alfombra como estaba .
*MOT:	estira la alfombra hacia allá , Juan .
*MOT:	que estará debajo .
*CHI:	0 .
%act:	enrolla la alfombra
*FAT:	< al revés > [/] al revés .
*MOT:	< así no > [/] así no .
*FAT:	al revés .
*MOT:	al revés .
*MOT:	hacia allá .
@Situation:	1
@Time Start:	15:30
*FAT:	no cariño , no .
*CHI:	no .
*FAT:	< extiende bien la > [/] extiende bien la alfombra y ya verás cómo aparece el dinosaurio .
*FAT:	extiénde la .
*FAT:	pon la bien .
*FAT:	como estaba antes .
*MOT:	así .
*FAT:	un poquito más .
*FAT:	mira .
*FAT:	coge de aquí de las puntas y lléva la para allá .
*FAT:	e@x [/] eso es .
*FAT:	de ahí .
*FAT:	extiénde la bien .
*FAT:	déja la bien pegadita al suelo .
*FAT:	qué difícil &=q eh@i ?
*FAT:	mira .
*FAT:	ya falta muy poco .
*FAT:	ya verás .
*FAT:	venga .
*FAT:	sigue haciéndo lo ahí .
*MOT:	a ver .
*MOT:	venga .
*MOT:	Mamá te ayuda .
*MOT:	&=q vale ?
*FAT:	&=q te ayuda Mamá ?
*MOT:	una ayudita .
*MOT:	mira .
*MOT:	hala@i .
*MOT:	mira quién aparece por aquí .
*CHI:	el (dino)sa(u)rio .
*MOT:	el dinosaurio .
*MOT:	a ver .
*MOT:	vamos a colocar la bien así .
*MOT:	&=q vale ?
*CHI:	ahora ot(r)o .
*CHI:	a ver .
*CHI:	voy a coger ot(r)o .
%act:	se mete en la caseta de lona
*CHI:	xxx .
*CHI:	&=e < mira eh@i mira eh@i > [/] mira eh@i !
*CHI:	xxx .
*CHI:	&=e mira !
*CHI:	mira , Mamá .
*MOT:	hala@i , otro .
*MOT:	< ese era > [//] ese salía en la peli .
%exp:	pelí(cula) = film
*MOT:	&=q te acuerdas ?
*CHI:	sí .
*MOT:	era la Emi .
*CHI:	la Emi . [+ IMI]
*MOT:	la viejecita .
*CHI:	(l)a viejecita . [+ IMI]
*MOT:	&=q y ese era ?
*MOT:	a ver .
*MOT:	&=q ese era ?
*MOT:	Alagar .
*CHI:	Al(a)gar . [+ IMI]
*MOT:	este yo creo que era Alagar .
*MOT:	sí , mira .
*MOT:	el tiranosaurio .
*CHI:	sí .
*MOT:	este era Alagar .
*CHI:	se 0 [*] come .
%err:	0 = lo $MOR $LOS $PREFIX
*MOT:	no se comen .
*MOT:	se llevaban muy bien .
*CHI:	xxx .
%par:	dice cosas sin sentido
*CHI:	do(r)mi(r) [*] voy .
%err:	dormir = FIN $MOR $SUB $ROOT
%act:	mete el dinosaurio en el helicóptero
*MOT:	&=q vas a dormir ?
*MOT:	hala@i .
*MOT:	un dinosaurio < en una > [//] en un helicóptero .
*MOT:	no va a poder subir .
*MOT:	que los dinosaurios pesan mucho .
*FAT:	&=q a ver , Juan ?
*FAT:	&=q cómo queda ?
*FAT:	&=q a ver , Juan ?
*CHI:	tu@o [x 6] .
%par:	hace como si volara el helicóptero
*FAT:	uh@i [x 2] .
*CHI:	xxx , pam@o . [+ NON]
*CHI:	yo 0 [*] ahogo [?] . [+ NON]
*CHI:	xxx .
*CHI:	0 [*] ha hecho mal .
%err:	0 = lo $MOR $LOS $PREFIX ; ha = he $MOR $SUB $NFL PREX3s/PREX1s
*FAT:	bueno .
*FAT:	esto se acaba .
%act:	detrás de la cámara
*CHI:	0 [*] ha hecho mal .
*FAT:	&=q lo ha echado al mar ?
*FAT:	&=q o lo has hecho mal ? [+ COR]
*CHI:	xxx .
%par:	dice cosas sin sentido
%act:	golpea una mesa con el dinosaurio
*MOT:	Juan .
@End
