# Supplementary material for: Comparing Different Models of the Development of Verb Inflection in Early Child Spanish
Source: PLoS One. 2015 Mar 11;10(3):e0119613. doi: 10.1371/journal.pone.0119613 (PMC4356619; doi:10.1371/journal.pone.0119613)
Supplement: S1 File — (ZIP) [file pone.0119613.s001.zip › 20214.cha]

@UTF8
@PID:	11312/c-00031781-1
@Begin
@Languages:	spa , eng
@Participants:	CHI Juan Target_Child , FAT Padre Father , MOT Madre Mother
@ID:	spa , eng|OreaPine|CHI|2;2.14|male|||Target_Child|||
@ID:	spa , eng|OreaPine|FAT|||||Father|||
@ID:	spa , eng|OreaPine|MOT|||||Mother|||
@Transcriber:	Javier , University of Nottingham
@Date:	21-OCT-2001
@Location:	Madrid
@Situation:	1 FAT y Juan juegan con los muñecos en el salón
@Time Start:	10:30
*CHI:	&=e Papá !
*FAT:	di me , Juan .
*CHI:	Papá .
*CHI:	que yo quiero hacer 0 [*] rescate .
%err:	0 = un $SYN $LOS
*FAT:	&=q quieres hacer un rescate ? [+ COR]
*FAT:	pues venga .
*FAT:	&=q has cogido ya el Barbuchis@f y al naranja ?
*CHI:	no .
*FAT:	&=q y a la señora piloto ?
*FAT:	pues venga .
*FAT:	coge los .
*CHI:	lo cojo .
%act:	coge una cámara de juguete y hace como si les hiciera una fotografía
*FAT:	&=q qué les vas a hacer ?
*FAT:	&=q una foto ?
*CHI:	sí .
%act:	hace salir el muñequito de la cámara de juguete apretando el botón
*FAT:	&=q les has hecho una foto ?
*CHI:	xxx .
*FAT:	mira .
*FAT:	aquí está la señora piloto .
*FAT:	el Barbuchis@f .
*FAT:	toma .
*CHI:	el Barbuchis@f . [+ IMI]
*FAT:	toma .
*FAT:	el niño con el triciclo .
*CHI:	el niño con el t(r)iciclo . [+ IMI]
*FAT:	toma .
*FAT:	los de las bicis .
*CHI:	xxx bicis . [+ NON]
*FAT:	toma las vacas .
*CHI:	&=q las vacas ? [+ IMI]
*CHI:	el ternero .
*CHI:	las vacas .
*CHI:	el toro .
*CHI:	el toro xxx . [+ NON]
*FAT:	mira , Juan .
*FAT:	también he encontrado los cascos .
*CHI:	&=q los cascos ? [+ IMI]
*FAT:	sí .
*CHI:	&=q los señores ?
*FAT:	sí .
*CHI:	blancos .
*FAT:	los cascos blancos .
*FAT:	sí .
*FAT:	venga .
*FAT:	trae la señora piloto .
*CHI:	&=q e(s)ta tú [*] quieres ?
%err:	OSV = OVS $SYN $SUB
*FAT:	esta es la que yo quiero , sí .
*CHI:	xxx .
*FAT:	ahora da me al compañero de la señora piloto .
*FAT:	que es naranja también .
*FAT:	mira a ver dónde lo tienes .
*FAT:	mira .
*FAT:	naranja y verde .
*CHI:	&=q está ?
*FAT:	no .
*CHI:	xxx .
*FAT:	mira a ver dónde está .
*CHI:	&=q en el he(li)cóptero ?
*FAT:	no .
*FAT:	mira a ver si lo tienes por aquí .
*CHI:	no .
*FAT:	sí .
*FAT:	tienes que tener lo por ahí .
*FAT:	míralo a ver .
*FAT:	anda .
*CHI:	no (l)o miro a ver .
*FAT:	mira .
*FAT:	&=q dónde está el otro piloto del helicóptero ?
*CHI:	&=q e(s)te [/] e(s)te tú [*] quieres ?
%err:	OVS = SVO
*CHI:	mira .
*FAT:	claro .
*FAT:	&=q pero por qué no lo has buscado , hombre ?
*FAT:	te he dicho que lo buscaras .
*CHI:	toma .
*FAT:	me lo das ya .
*CHI:	toma .
*CHI:	xxx .
*FAT:	oye .
*FAT:	&=q dónde estuviste ayer ?
*FAT:	&=q qué es lo que viste ayer ?
*FAT:	&=q qué hacía El_Peli ayer ?
*FAT:	&=q hacía marionetas ?
*CHI:	sí .
*FAT:	&=q viste marionetas ?
*CHI:	sí .
*FAT:	&=q y cómo eran ?
*FAT:	&=q eh@i ?
*FAT:	&=q cómo eran ?
*CHI:	azules .
*FAT:	&=q eran azules las marionetas ?
*CHI:	sí .
*FAT:	&=q y qué más había ?
*FAT:	a ver .
*FAT:	< cuénta me > [/] cuénta me las marionetas cómo eran .
*FAT:	&=q qué había ?
*FAT:	&=q un señor ?
*CHI:	sí .
*FAT:	&=q cómo era el señor ?
*CHI:	azul .
*FAT:	no .
*FAT:	&=q pero y [//] cómo tenía +//?
*CHI:	rojo .
*FAT:	&=q tenía el pelo rojo ?
*CHI:	sí .
*FAT:	&=q sí ?
*FAT:	&=q y era simpático ?
*CHI:	tengo mocos .
*FAT:	&=q tienes mocos ?
*FAT:	así .
*FAT:	&=q y qué hacía el señor ?
*FAT:	&=q tenía una mesa y allí ponía las marionetas ?
*CHI:	sí .
*FAT:	&=q sí ?
*FAT:	&=q y cómo era ?
*FAT:	&=q cómo hacía ?
*FAT:	a ver .
*FAT:	cuénta me .
*FAT:	a ver .
*FAT:	contaba cuentos con las marionetas &=q no ?
*FAT:	a ver .
*FAT:	cuénta me alguno .
*CHI:	un tigre .
*FAT:	&=q un cuento de un tigre ?
*CHI:	sí .
*FAT:	&=q cómo hacía ?
*CHI:	< te que voy > [/] te que [*] voy a comer .
%err:	que = 0 $SYN $SUB
*FAT:	+" que te voy a comer decía el tigre ? [+ COR]
*CHI:	sí .
*FAT:	&=q sí ?
*FAT:	&=q y qué pasaba ?
*CHI:	que se co@x [?] . [+ NON]
*CHI:	la rana .
*CHI:	al tigre xxx . [+ NON]
*FAT:	la rana .
*FAT:	un tigre .
*FAT:	&=q y qué más ?
*CHI:	al caracol .
*FAT:	&=q un caracol también ?
*CHI:	sí .
*FAT:	&=q y qué más ?
*CHI:	xxx .
*FAT:	&=q y con quién fuiste ?
*FAT:	&=q con quién fuiste a ver los títeres ?
*CHI:	con Celia .
*FAT:	&=q con Celia ? [+ ADS]
*CHI:	sí .
*FAT:	&=q y con quién más ?
*CHI:	con Raquel .
*FAT:	&=q con Raquel también ?
*FAT:	jolines , qué suerte .
*CHI:	y con Lucía .
*FAT:	&=q y con Lucía también ?
*FAT:	&=q también estuvo Lucía ?
*FAT:	&=q seguro ?
*CHI:	no .
*FAT:	ah@i .
*FAT:	Lucía no estuvo , no .
*CHI:	no .
*CHI:	estaba en casa .
*FAT:	estaba en casa , sí .
*FAT:	&=q y quién más ?
*CHI:	como yo .
*FAT:	&=q sí ?
*FAT:	&=q quién más había ?
*FAT:	&=q había muchos niños ?
*CHI:	sí .
*FAT:	&=q estaba Blanca también ?
*CHI:	sí .
*FAT:	&=q sí estaba Blanca ?
*FAT:	&=q la madrina ?
*CHI:	la mad(r)ina . [+ IMI]
@Situation:	1 FAT y Juan juegan con los muñecos en el salón
@Time Start:	10:30
*FAT:	&=q sí ?
*FAT:	&=q y te dió un beso grande ?
*CHI:	sí .
*FAT:	&=q y qué te dió también ?
*CHI:	un paraguas de chocolate .
*FAT:	&=q un paraguas de chocolate te dió ?
*CHI:	lila .
*FAT:	&=q lila ? [+ ADS]
*FAT:	&=q y tú lo compartiste con alguien ?
*FAT:	&=q compartiste el paraguas ?
*FAT:	&=q le diste un poquito a alguien ?
*CHI:	sí .
%par:	susurra
*FAT:	&=q a quién le diste un poquito ?
*CHI:	a yo [*] .
%err:	yo = mí $SYN $SUB
*FAT:	tú te comiste un poquito , sí .
*FAT:	&=q y otro poquito a quién se lo diste ?
*FAT:	&=q a Raquel le diste un poquito ?
*CHI:	sí .
*FAT:	&=q sí [x 3] ?
*FAT:	bueno .
*FAT:	mira qué tenemos aquí .
*FAT:	a ver .
%act:	coge el barco
*FAT:	&=q qué es ?
*FAT:	la barca .
*FAT:	&=q a que sí ?
*FAT:	y el helicóptero .
*FAT:	mira .
*FAT:	son amigos los de la barca y el helicóptero .
*FAT:	aveces se quedan juntos para tomar una merienda .
*FAT:	&=q se toman una merienda juntos ahora ?
*FAT:	&=q sí ?
*FAT:	mira .
*FAT:	la barca < aparca justo > [/] aparca justo aquí .
*FAT:	en la orilla .
*FAT:	y aquí vienen los del helicóptero y aparcan justo en la playa .
*FAT:	&=q te parece bien ?
*FAT:	&=q sí ?
*FAT:	tu@o [x 6] .
*FAT:	y ahora quedan juntos para merendar .
*FAT:	&=q vale ?
*FAT:	&=q meriendan juntos ?
*FAT:	&=q sí ?
*CHI:	sí .
*FAT:	venga .
*FAT:	a ver .
*FAT:	&=q dónde meriendan ?
*FAT:	&=q aquí ?
*FAT:	&=q se vienen aquí a merendar ?
*FAT:	toma .
*FAT:	mira .
*FAT:	&=q son amigos ?
*CHI:	sí .
*FAT:	&=q sí ?
*FAT:	&=q se puede quitar le los cascos ?
*FAT:	es que dan mucho calor &=q no ?
*FAT:	venga .
*FAT:	quíta le los cascos .
*CHI:	el relo(j) también .
*FAT:	&=q cómo ?
*CHI:	el reloj también .
*FAT:	&=q ah@i ?
*FAT:	&=q el reloj también quieres que se lo quitemos ?
*CHI:	sí .
*FAT:	&=q pero por qué ?
*FAT:	déja selo .
*FAT:	&=q no ?
*FAT:	&=q se lo quieres quitar ?
*FAT:	&=q o le quieres quitar las zapatillas mejor ?
*CHI:	esto .
*FAT:	a ver .
*FAT:	a lo bruto no se quita .
*FAT:	mira .
*FAT:	se quita por aquí detrás .
*FAT:	así .
*CHI:	&=q y la señora ?
*CHI:	&=q y la señora ?
*FAT:	&=q la señora piloto ?
*FAT:	&=q dónde está la señora +//?
*CHI:	quíta me esto .
*CHI:	< quita el reloj quita el reloj > [/] quita el reloj .
*FAT:	&=q vale quitar el reloj ?
*FAT:	pero hombre .
*FAT:	si lo quitas lo vamos a perder .
*CHI:	se lo quiero quitar .
*FAT:	&=q se lo quieres quitar ?
*CHI:	sí .
*FAT:	pero si es muy chulo .
*FAT:	&=q sí ?
*CHI:	yo quiero quitar el reloj .
*FAT:	pues venga .
*FAT:	quíta selo .
*CHI:	Papapá [: Papá] .
*FAT:	&=q qué pasa con Papá ?
*CHI:	&=q lo puedes quitar , Papá ?
*FAT:	&=q quieres que lo quite yo ?
*CHI:	sí .
*CHI:	lo quita [*] tú .
%err:	quita = quitas $MOR $LOS $NFL 3s/2s:TU
*FAT:	pero bueno .
*FAT:	&=q y qué hago con el reloj ?
*FAT:	&=q lo guardo ya ?
*FAT:	&=q sí ?
*CHI:	sí .
*CHI:	lo guardas tú .
*FAT:	lo guardo yo .
*FAT:	toma .
*CHI:	xxx .
*CHI:	la señora piloto xxx . [+ NON]
*CHI:	xxx .
*CHI:	se va .
*CHI:	mira [?] cómo vuela [?] . [+ NON]
*FAT:	&=q qué hacen ?
*CHI:	un t(r)en .
%act:	ha colocado varios muñecos en línea
*FAT:	&=q hacen un tren ?
*CHI:	sí .
*FAT:	&=q y los niños también hacen un tren ?
*FAT:	&=q sí ?
*CHI:	pero se caen .
*FAT:	&=q se caen ?
*CHI:	pero se caen .
*FAT:	a ver .
*FAT:	< pon los > [//] si los ponemos bien no .
*FAT:	o sí .
*FAT:	uh@i .
*FAT:	pues sí se caen .
*FAT:	ah@i no .
*FAT:	mira .
*CHI:	&=q < y e@x > [/] y este ?
*FAT:	voy a ver si hay alguna señora más arriba .
%act:	se pone de pie
*FAT:	bueno .
*FAT:	arriba o aquí abajo .
%act:	revuleve en una caja
*FAT:	mira .
*FAT:	están aquí el niño pastor y el ojo morado .
@Situation:	1 FAT y Juan juegan con los muñecos en el salón
@Time Start:	10:30
*CHI:	el ojo morado . [+ IMI]
*FAT:	y la coleta también está .
*CHI:	y la coleta también e(s)tá . [+ IMI]
*CHI:	xxx .
*FAT:	voy a ver si hay otra señora más arriba .
*FAT:	vete poniéndo los en el tren todos .
%act:	sale del salón y Juan se queda solo
*MOT:	hola , Juan .
*MOT:	&=q qué haces ?
*MOT:	&=q qué haces ?
*CHI:	xxx no . [+ NON]
*MOT:	&=q la qué ?
*MOT:	&=q la qué ?
*CHI:	el niño pastor < a@x a::quí > [/] a::quí .
*CHI:	aquí .
*CHI:	sí .
*CHI:	&=e Papá !
%com:	FAT y MOT están hablando en la cocina
*CHI:	&=e Papá !
*FAT:	&=q qué quieres ?
*CHI:	pa(r)a jugar conmigo [//] contigo .
*FAT:	sí .
*FAT:	si es que he ido a ver si veía señoras arriba .
*FAT:	pero no había ninguna arriba .
*CHI:	no .
*FAT:	estos deben de ser los que tenemos localizados ahora .
*FAT:	mira .
*FAT:	y esto es para que coman las vacas .
*CHI:	xxx .
*CHI:	e(s)to [x 2] de aquí .
*CHI:	e(s)to .
*CHI:	no se puede .
*CHI:	esto [x 2] come [*] las vacas .
%err:	come = comen $MOR $LOS $NFL 3s/3p:NP
*FAT:	claro .
*FAT:	xxx ahí las vacas a ver qué comen . [+ NON]
*FAT:	toma .
*FAT:	&=q y el niño pastor ?
*FAT:	ten cuidado .
*FAT:	&=q dónde está el niño pastor ?
*CHI:	aquí .
*CHI:	lo tengo yo .
*CHI:	lo tengo yo .
*FAT:	&=q le tienes tú ?
*FAT:	mira .
*FAT:	el ternerillo tiene que llamar lo porque no va a comer .
*FAT:	a ver cómo le dice para que vaya el ternero .
*CHI:	mu@o .
*FAT:	eso dice el ternero .
%par:	se ríe
*FAT:	&=q pero el niño pastor qué le dice ?
*FAT:	ternero .
*FAT:	a comer .
*CHI:	ternero . [+ IMI]
*CHI:	a comek [: comer] [*] . [+ IMI]
%err:	comek = comer $MOR $SUB $PHO
*FAT:	venga .
*FAT:	a ver si lo lleva .
*CHI:	ahí cabe la ot(r)a vaca .
*CHI:	el ternero .
*CHI:	el toro .
*CHI:	la vaca .
*FAT:	muy bien .
*CHI:	el toro .
*CHI:	la vaca .
*CHI:	&=q qué haces ?
*FAT:	mira .
*FAT:	&=q un tren ?
*FAT:	como el de Juan .
*CHI:	&=q y este ?
*CHI:	falta un niño .
*FAT:	&=q falta un niño ? [+ ADS]
*CHI:	falta un señor .
*CHI:	falta un señor .
*CHI:	falta un señor .
*FAT:	&=q falta un señor ?
*CHI:	sí .
*FAT:	&=q qué señor falta ?
*CHI:	e(l) de la ba(r)ca .
*FAT:	&=q el de la barca ?
*CHI:	no .
*FAT:	el de la barca no falta .
*CHI:	xxx .
%par:	parece que dice cosas sin sentido
*CHI:	xxx .
%par:	parece que dice cosas sin sentido
*CHI:	xxx a un niño , Papá . [+ NON]
%act:	parece que acompaña la acción del juego con los muñecos
*CHI:	xxx .
*CHI:	xxx .
*CHI:	nino@o [x 4] .
*CHI:	xxx .
*CHI:	xxx .
*CHI:	xxx .
*CHI:	ah@i .
*CHI:	0 [*] me ha caído .
%err:	0 = se $MOR $LOS $PREFIX
@Situation:	1 FAT y Juan juegan con los muñecos en el salón
@Time Start:	10:30
*CHI:	xxx .
%par:	parece que canturrea
%com:	suena el teléfono
*CHI:	señor [x 3] .
*CHI:	xxx .
*CHI:	xxx .
*FAT:	0 .
%act:	coge el teléfono
*CHI:	xxx .
%par:	parece que canturrea
*CHI:	uh@i .
%act:	está lanzando los muñecos a lo lejos
*CHI:	xxx .
%par:	parece que canturrea
*CHI:	xxx .
%par:	parece que canturrea
*FAT:	pero Juan .
*FAT:	&=q qué has hecho con los señores ?
%act:	aún sigue hablando por teléfono
*FAT:	cógelos , anda .
*FAT:	< pon los > [//] .
*CHI:	tirar [*] los .
%err:	tirar = tira $MOR $SUB $ROOT
*FAT:	pon los en la alfombra .
*FAT:	que están fríos .
*CHI:	ahora esta .
%act:	ha cogido un muñeco y lo ha lanzado
*FAT:	pero pon los en la alfombra , Juan .
*FAT:	que está frío el suelo .
*CHI:	xxx .
*CHI:	xxx , Mamá . [+ NON]
*CHI:	vamos a jugar co@x [/] con las piezas .
*CHI:	tonto .
%act:	da golpes sobre los muñecos con forma de vaca con un sonajero
*CHI:	&=e tonto !
*CHI:	&=e tonto !
*CHI:	xxx .
*CHI:	xxx .
*FAT:	0 .
%act:	cuelga el teléfono
*FAT:	luego van a venir Lucas y Gonzalo .
*FAT:	ven .
*FAT:	vamos a jugar .
*FAT:	a ver .
*FAT:	&=q qué querías ?
*FAT:	&=q jugar con las piezas ahora ?
*CHI:	sí .
*FAT:	&=q sí ?
*FAT:	pues [//] pero [x 5] vaya cisco que has montado .
*FAT:	&=q dónde has tirado los señores ?
*FAT:	ven aquí , anda .
*CHI:	0 [*] tengo ahí guardados .
%err:	0 = los $MOR $LOS $PREFIX
*FAT:	&=q qué tienes ?
*CHI:	las maracas .
*FAT:	< a ver > [/] a ver .
*FAT:	no guardes ahí las cosas , Juan .
*FAT:	venga .
*FAT:	vamos a guardar los señores .
*FAT:	&=q guardamos los señores ?
*FAT:	&=q sí ?
*FAT:	&=q recogemos la barca también ?
*FAT:	la barca la vamos a guardar arriba .
*FAT:	&=q te parece ?
*FAT:	mejor que aquí abajo .
*FAT:	la barca y el helicóptero que ya tienen las piececitas las guardamos arriba .
*FAT:	en tu habitación .
*FAT:	&=q vale ?
*FAT:	&=q sí ?
*CHI:	sí .
*FAT:	oye .
*FAT:	&=q y qué pasa con estos señores ?
*FAT:	&=q quién los ha tirado ?
*CHI:	yo .
*FAT:	&=q y quién los está recogiendo ?
*CHI:	Papá .
*FAT:	&=q te parece bien ?
*FAT:	es que a mí no me parece bien &=q eh@i ?
*FAT:	venga .
*FAT:	&=q quieres jugar con las piezas entonces ?
*CHI:	sí .
%par:	susurra
*FAT:	pues venga .
*FAT:	coge las piezas .
*FAT:	a ver .
*FAT:	cuidado .
*FAT:	no pises .
*CHI:	0 .
%act:	trae la caja de las piezas de tipo Lego
*FAT:	a ver .
*FAT:	aba@x [//] &=e a ver !
*CHI:	xxx .
*FAT:	écha las ahí .
*FAT:	&=q vamos a quitar primero los señores ?
*CHI:	hala@i .
%act:	ha volcado la caja sobre el suelo
@Situation:	1 FAT y Juan juegan con los muñecos en el salón ; (2) FAT y Juan juegan con las piezas de tipo Lego
@Time Start:	10:30
*CHI:	xxx aquí . [+ NON]
%act:	hay un corte
*CHI:	hala@i .
*CHI:	vamos a hacer un castillo .
*CHI:	xxx .
*CHI:	tengo mocos .
*FAT:	qué raro .
*CHI:	xxx .
*CHI:	xxx .
*FAT:	oye .
*CHI:	xxx .
*FAT:	trae aquellas piezas .
*FAT:	que las tiene ahí muy lejos .
*CHI:	xxx .
*CHI:	vamo(s) a hace(r) un castillo con 0 [*] pue(r)ta abie(r)ta .
%err:	0 = la $SYN $LOS
*FAT:	&=q vas a hacer un castillo con la puerta abierta ? [+ COR]
*CHI:	un [//] una casa con la puerta abierta .
*FAT:	&=q quieres hacer una casa con la puerta abierta ?
*CHI:	sí .
*CHI:	< eso sí > [/] eso sí .
*FAT:	&=q y con escaleras también ?
*CHI:	y con e(s)caleras también . [+ IMI]
*CHI:	también [x 3] .
*CHI:	mira .
*CHI:	un barco velero .
*FAT:	&=q has hecho un barco velero ?
*CHI:	sí .
*FAT:	pues sí que es bonito , sí .
*CHI:	si que e(s) bonito &=q eh@i ? [+ IMI]
*CHI:	sí .
*CHI:	mira un huesos [*] .
%err:	huesos = hueso $MOR $ADD $AGA
*CHI:	xxx .
*CHI:	0 .
%act:	coloca piezas en silencio
*FAT:	tururú@o .
%par:	canturrea
*CHI:	tururú@o .
%par:	canturrea
*FAT:	&=q qué estás haciendo ?
*CHI:	0 .
%act:	coloca piezas en silencio
*FAT:	&=q eh@i , Juan ?
*FAT:	&=q qué estás haciendo ?
*CHI:	un ba(r)co .
*FAT:	&=q estás haciendo un barco ?
*CHI:	0 .
%act:	no contesta
*FAT:	&=q estás haciendo un barco , Juan ?
*FAT:	pero bueno .
*FAT:	pero qué barco tan grandísimo .
*FAT:	hala@i .
*FAT:	&=q qué ha pasado ?
*FAT:	&=q qué ha pasado con el barco , amigo ?
*FAT:	&=q eh@i ?
*FAT:	&=q qué ha pasado con el barco , Juan ?
*FAT:	&=q qué ha pasado con el barco , eh@i ?
*FAT:	mira , Juan .
*FAT:	una casa con la puerta abierta y con escaleras .
*FAT:	&=q te gusta ?
*CHI:	y ahora una casa .
*FAT:	&=q ahora qué dices ?
*CHI:	una casa .
*FAT:	pero si ya está ahí la casa con la puerta abierta y con las escaleras .
*FAT:	ahora lo que vamos a hacer es arriba una terracita .
*FAT:	para que la gente que suba por las escaleras pueda descansar .
*FAT:	&=q te parece bien ?
*CHI:	no .
*FAT:	&=q no quieres una terraza para descansar ?
*CHI:	no .
*FAT:	una terraza verde .
*CHI:	no .
*CHI:	no quiero .
*FAT:	&=q no quieres terraza ?
*CHI:	&=e quero [*] ahí arriba !
%err:	quero = quiero $MOR $LOS $REG
*FAT:	pero [//] pues entonces sí quieres .
*FAT:	pues espérate .
*FAT:	es que para ahí arriba +//.
*CHI:	ay@i aquí arriba .
*FAT:	cuidado .
*FAT:	que se te cae .
*CHI:	no se cae .
*FAT:	sí .
*FAT:	pero mira .
*FAT:	si la ponemos +//.
*FAT:	espera [x 2] .
*CHI:	aquí arriba .
*FAT:	< pero si la ponemos ahí arriba > [/] mira .
*FAT:	si la ponemos así es mejor porque así pueden llegar con las escaleras .
*FAT:	si la ponemos ahí arriba se puede romper .
*FAT:	&=q entiendes ?
*CHI:	que no .
*FAT:	&=q no lo entiendes ?
*FAT:	claro .
*CHI:	xxx catillo . [+ NON]
*FAT:	mira .
*FAT:	ya verás .
*FAT:	así pueden llegar todos juntos por las escaleras .
@Situation:	1 FAT y Juan juegan con los muñecos en el salón ; (2) FAT y Juan juegan con las piezas de tipo Lego
@Time Start:	10:30
*FAT:	así .
*FAT:	y ahí están +//.
*CHI:	yo quiero un castillo .
*FAT:	&=q quieres un castillo ?
*FAT:	bueno .
*FAT:	pues ponemos [//] esto en vez de ser una terraza ponemos que es un torreón .
*FAT:	&=q lo subimos más alto todavía (.) el torreón ?
*FAT:	&=q así ?
*FAT:	con una banderola .
*FAT:	y ahora ponemos la entrada del castillo por aquí .
*FAT:	&=q hacemos la entrada del castillo ?
*FAT:	&=q sí ?
*CHI:	sí .
*FAT:	&=q cómo quieres hacer la ?
*FAT:	&=q grande o pequeña ?
*CHI:	grande .
*CHI:	&=q < yo hago > [/] yo hago 0 [*] ?
%err:	0 = O $SYN $LOS
*FAT:	&=q qué haces tú ?
*CHI:	así .
*FAT:	mira que entrada más chula .
*FAT:	en l@l .
*FAT:	una entrada en l@l .
*CHI:	una entrada en l@l . [+ IMI]
*FAT:	y podemos juntar la entrada por las escaleras .
*FAT:	y así quien quiera puede subir arriba .
*FAT:	desde la entrada se puede subir al torréon .
*CHI:	al to(r)reón . [+ IMI]
*CHI:	&=q se (l)o quito ?
*CHI:	yo soy un [*] fuerte .
%err:	0 = un $SYN $ADD
*FAT:	&=q tú eres muy fuerte ?
*CHI:	sí .
*FAT:	&=q < muy fuerte > [/] muy fuerte ?
*CHI:	xxx .
*FAT:	&=q qué has hecho con el moco ?
*CHI:	coco [: moco] . [+ IMI]
*FAT:	&=q qué has hecho con el moco ?
*FAT:	a ver .
*FAT:	mocosón@f .
*CHI:	falta una azul .
*CHI:	e(s)ta [/] &=q e(s)ta tú [*] quieres ?
%err:	OSV = OVS $SYN $SUB
*FAT:	mira .
*FAT:	&=q ves qué bien ?
*FAT:	< mira la entrada > [/] mira la entrada al castillo .
*FAT:	por aquí .
*FAT:	&=q te gusta la entrada en l@l ?
*CHI:	sí .
*FAT:	es una entrada en una esquina .
*CHI:	< una ent@x > [/] una entrada en l@l . [+ IMI]
*FAT:	claro .
*FAT:	es una entrada en l@l .
*FAT:	porque somos unos chulos .
%exp:	chulos = cool
*CHI:	&=q qué fa(l)ta ahí ?
*FAT:	ahora fíjate .
*FAT:	desde la entrada se puede ir hasta aquí abajo .
*FAT:	mira [x 2] .
*FAT:	< por su > [//] mira .
*FAT:	este niño .
*FAT:	sube < por aquí por aquí por aquí por aquí por aquí por aquí por aquí por aquí por aquí > [/] por aquí .
*FAT:	está aquí en la terraza .
*FAT:	luego sube < por aquí por aquí por aquí > [/] por aquí al torreón .
*FAT:	luego va < por aquí por aquí por aquí por aquí por aquí > [/] por aquí y ya está en la entrada .
*FAT:	y ahora aquí se tira por el tobogán .
*FAT:	por este tobogancito uah@i aquí al suelo .
*FAT:	&=q te parece bien ?
*CHI:	sí .
*FAT:	&=q sí ?
*FAT:	&=q ponemos aquí otra terracita ?
*CHI:	sí .
*CHI:	en l@l .
*FAT:	encima de la l@l , sí .
*CHI:	encima de la l@l . [+ IMI]
*FAT:	con esta pieza a:sí .
*CHI:	< y con esta > [/] y con esta .
*FAT:	no .
*FAT:	esa no que es la escalera , cariño .
*CHI:	con e(s)ta y con e(s)ta .
*CHI:	con e(s)ta .
*FAT:	con esta la ponemos así .
*CHI:	sí .
*CHI:	así [x 2] .
*FAT:	qué bonita queda así .
*FAT:	mira .
*FAT:	&=q ves ?
*FAT:	y ya está .
*FAT:	ahora hay que centrar [?] la así . [+ NON]
*FAT:	queda muy aparente .
*CHI:	sube [/] sube por ahí .
*FAT:	uh@i .
*CHI:	uh@i .
*FAT:	toma otro niño .
*CHI:	ot(r)o niño . [+ IMI]
*FAT:	que suba por las escaleras .
*CHI:	y tú xxx . [+ NON]
*FAT:	&=q y yo este ?
*FAT:	&=q sí ?
*CHI:	sube al tor(r)eón .
*CHI:	uh@i .
*FAT:	glup@o .
*FAT:	te estás tirando unos pedorretes (.) triunfales .
%exp:	pedorretes = farts
*FAT:	&=q eh@i , Juan ?
*CHI:	< y tú e(s)ta > [/] y tú e(s)ta .
*CHI:	xxx .
@Situation:	1 FAT y Juan juegan con los muñecos en el salón ; (2) FAT y Juan juegan con las piezas de tipo Lego
@Time Start:	10:30
@Situation:	2
*FAT:	mira .
*FAT:	esta niña la dejamos aquí .
*FAT:	&=q te parece bien ?
*CHI:	yo .
*FAT:	aquí sentada .
*FAT:	&=q vale ?
*FAT:	tomando el aire (.) en la terracita .
*FAT:	&=q ponemos otra niña con ella ?
*FAT:	&=q sí ?
*CHI:	esta .
*FAT:	&=q esa ?
*CHI:	e(s)ta y esta .
*FAT:	pues venga .
*FAT:	pon esa .
*CHI:	aquís [*] .
%err:	aquís = aquí $MOR $ADD $AGA
*FAT:	&=q ahí arribotas@f ?
*CHI:	aquí arribotas@f .
*FAT:	hala@i qué bien .
*FAT:	dónde has sentado al +/.
*FAT:	mira .
*FAT:	&=q y aquí ?
*FAT:	hala@i .
*FAT:	qué valiente ahí .
*FAT:	que se puede caer .
*FAT:	es una niña muy valiente .
*FAT:	&=q eh@i ?
*FAT:	&=q pero [x 3] qué has hecho ?
*CHI:	pero se cae .
%act:	ha tirado un muñeco a propósito
*FAT:	&=q qué has hecho ?
*FAT:	&=q como que “pero se cae” ?
*FAT:	si lo has tirado tú .
*FAT:	pero Juan .
*CHI:	0 .
%par:	se ríe
*CHI:	xxx .
%par:	quizás canturrea
*FAT:	0 .
%act:	le hace un ruido con los labios en la nuca a Juan
*CHI:	&=e ah@i !
*FAT:	&=q qué ha pasado ?
*FAT:	&=q qué pasó detrás ?
*CHI:	0 .
%act:	golpe una pierna de FAT con la palma de la mano
*FAT:	eh@i .
*FAT:	0 .
%act:	le vuelve a hacer un ruido en la nuca a Juan con los labios
*FAT:	&=q qué ha pasado ?
*CHI:	uy@i .
%act:	se va hacia los brazos de FAT
*FAT:	pero bueno este melón (.) de la melonería .
*FAT:	uy@i qué niño tan pequeñito .
%act:	le coge en brazos
*FAT:	hola .
*FAT:	oye .
*FAT:	&=q qué tienes aquí ?
*FAT:	&=q te cuento un cuento de un pajarito ?
*CHI:	no .
*FAT:	&=q una nube ?
%act:	mueve la mano
*FAT:	helicóptero .
%act:	mueve los dedos
*FAT:	chu@o [x 6] .
*CHI:	chu@o [x 6] .
%act:	también muve la mano como si fuera un helicóptero volando
*FAT:	mira .
*FAT:	entra por la puerta que tiene forma de l@l .
*FAT:	se esconden .
*FAT:	está jugando al escondite .
*FAT:	mira cómo se esconden .
*FAT:	hala@i .
*FAT:	juegan al escondite .
*FAT:	&=q juegan al escondite los niños ?
*FAT:	venga .
*FAT:	&=q a ver dónde se esconden ?
*FAT:	mira qué sitio más bueno para esconder se .
*FAT:	bueno .
*FAT:	y aquí también se esconden .
*CHI:	0 .
%act:	coloca todos los muñecos en un lugar de la torre de piezas Lego
*FAT:	&=q pero < todos ahí se van a > [//] todos se van a esconder ahí , Juan ?
%par:	riéndose
*CHI:	no .
*FAT:	no .
*FAT:	todos no .
*FAT:	mira .
*FAT:	&=q ves ?
*FAT:	aquí hay otro escondite .
*FAT:	mira .
*FAT:	y aquí hay otro .
*FAT:	mira .
*FAT:	y hay una niña escondida ahí .
*FAT:	mira ahí debajo .
*FAT:	ya verás cómo la ves .
*FAT:	está escondida .
*FAT:	xxx .
%par:	susurra algo inaudible
*FAT:	oh@i .
*CHI:	está ahí .
*CHI:	oh@i .
*FAT:	no puedo .
*FAT:	mira .
*FAT:	se tumba así y desde abajo no le ven .
*FAT:	y está escondido también .
*FAT:	venga .
*FAT:	&=q qué más sitios hay para esconder se ?
*FAT:	mira .
*FAT:	aquí detrás .
*FAT:	xxx tampoco . [+ NON]
*CHI:	xxx .
*CHI:	xxx .
*FAT:	todos estos están aquí muy juntos .
*FAT:	les van a descubrir .
*FAT:	venga .
*FAT:	&=q y quién la liga ?
%exp:	ligarla = to have the turn to seek in the hyde and seek game
*FAT:	&=q la liga el niño este ?
*FAT:	&=q sí ?
*FAT:	&=q sí ?
*FAT:	venga .
*FAT:	a ver .
*FAT:	va a buscar a los niños .
*FAT:	cógelo tú .
*FAT:	que vaya a buscar a todos los niños .
*FAT:	a ver si los encuentras .
*FAT:	&=q qué le dice ?
*FAT:	te pillé .
*CHI:	te pillé . [+ IMI]
*FAT:	y se va a buscar a otro .
*FAT:	&=q a otro ha pillado ?
*FAT:	está poco locuaz Juan hoy &=q eh@i ?
*CHI:	te pillé .
*FAT:	&=q a otro ha pillado ?
*FAT:	venga .
*FAT:	a ver si pilla más .
*FAT:	&=e mira !
*FAT:	a otro ha pillado .
*FAT:	&=e y a otro !
*FAT:	pero bueno .
*FAT:	pero sin pegar .
*CHI:	0 .
%act:	juega con los muñecos en silencio
@Situation:	1 FAT y Juan juegan con los muñecos en el salón ; (2) FAT y Juan juegan con las piezas de tipo Lego
@Time Start:	10:30
@Situation:	2
*CHI:	ot(r)o ha pillado .
*FAT:	&=q otro ha pillado ? [+ ADS]
*FAT:	&=q sí ?
*CHI:	0 [*] pillé .
%err:	0 = te $MOR $LOS $PREFIX
*FAT:	te pillé . [+ COR]
*CHI:	te pillé . [+ IMI]
*CHI:	xxx .
*FAT:	&=q luego vamos a jugar tú y yo al escondite ?
*FAT:	&=q sí ?
*FAT:	&=q te vas a esconder y yo te voy a buscar ?
*FAT:	&=q y al revés ?
*CHI:	sí .
*FAT:	&=q sí ?
*CHI:	sí .
*CHI:	te pillé .
*FAT:	&=q has pillado a otro ?
*CHI:	sí .
*CHI:	ha [*] pillado a otro .
%err:	ha = he $MOR $SUB $NFL PREX3s:PREX1s
*CHI:	a este .
*CHI:	te pillé .
*FAT:	&=q ha pillado al niño pastor ?
*CHI:	te pillé .
*CHI:	hala@i .
*FAT:	con cuidado que lo tiras todo .
*FAT:	escaramujo .
*FAT:	&=e hala@i !
*FAT:	pero hombre .
*FAT:	hay que tener cuidado , Juan .
*FAT:	&=q y ahora quién los coge de ahí abajo ?
*FAT:	&=q eh@i ?
*FAT:	&=q quién los coge de ahí debajo ?
*CHI:	Papá .
*FAT:	pues no me parece nada bien porque es un rollo coger las cosas de debajo del sofá .
%par:	serio
*FAT:	no está bien eso &=q eh@i ?
*CHI:	no .
*CHI:	xxx .
%act:	mientras coloca otro muñeco en la torre
*CHI:	xxx .
*CHI:	arriba 0 [*] 0 [*] cabeza .
%err:	0 = en $SYN $LOS ; 0 = la $SYN $LOS
*CHI:	te pillé .
*FAT:	0 .
%act:	se levanta del suelo y viene hacia la cámara
*CHI:	< aquí no va > [/] aquí no va .
*CHI:	aquí no va , Papá .
*CHI:	aquí no va .
*FAT:	&=q ahí no va ?
*CHI:	no .
*FAT:	&=q no ?
*CHI:	aquí no va .
*FAT:	&=q no va ?
*CHI:	no .
*CHI:	Papá .
*FAT:	&=q qué ?
*CHI:	yo quiero ver a Juan .
*FAT:	&=q quieres ver a Juan ?
*CHI:	sí .
*FAT:	pero si no está ahora Juan .
*FAT:	vamos a guardar la cámara .
*FAT:	di le adiós a Javier .
*CHI:	adiós , Javier .
@End
