# Supplementary material for: Comparing Different Models of the Development of Verb Inflection in Early Child Spanish
Source: PLoS One. 2015 Mar 11;10(3):e0119613. doi: 10.1371/journal.pone.0119613 (PMC4356619; doi:10.1371/journal.pone.0119613)
Supplement: S1 File — (ZIP) [file pone.0119613.s001.zip › 20216.cha]

@UTF8
@PID:	11312/c-00031782-1
@Begin
@Languages:	spa , eng
@Participants:	CHI Juan Target_Child , FAT Padre Father , MOT Madre Mother
@ID:	spa , eng|OreaPine|CHI|2;2.16|male|||Target_Child|||
@ID:	spa , eng|OreaPine|FAT|||||Father|||
@ID:	spa , eng|OreaPine|MOT|||||Mother|||
@Transcriber:	Javier , University of Nottingham
@Date:	23-OCT-2001
@Location:	Madrid
@Situation:	1 FAT y Juan juegan con el teatrito de títeres ; (2) MOT y Juan juegan a recordar un cuento
@Time Start:	19:00
@Situation:	1
*FAT:	&=q sabes o no sabes ?
*CHI:	no .
*FAT:	ven aquí , anda .
*CHI:	no sabo [*] .
%err:	sabo = sé $MOR $ADD $REG
*FAT:	&=q no sabes ?
*FAT:	ven aquí .
*CHI:	no sabo [*] .
%err:	sabo = sé $MOR $ADD $REG
*FAT:	venga .
*FAT:	vamos a poner la marioneta .
*FAT:	vamos .
*CHI:	vamo(s) a poner la marioneta . [+ IMI]
*FAT:	&=q sabes poner la marioneta ?
*CHI:	sí .
*CHI:	< no s@x > [/] no sé .
*FAT:	&=q sabes o no sabes ?
*CHI:	es@x [/] este .
*FAT:	&=q eh@i , Juan ?
*CHI:	no .
*FAT:	&=q no qué ?
*CHI:	no sé .
*FAT:	&=q sabes o no sabes ?
*CHI:	no .
*FAT:	&=q no qué ?
*FAT:	&=q no +..?
*CHI:	no sabes [*] .
%err:	sabes = sé $MOR $ADD $NFL 2s/1s
%com:	GEM
*FAT:	&=q sabes o no sabes ? [+ COR]
*CHI:	no sabo [*] .
%err:	sabo = sé $MOR $LOS $REG
%com:	GEM
*FAT:	&=q no sabo@c ? [+ ADS]
*CHI:	no .
*FAT:	bueno , mira ?
*FAT:	yo te voy a ayudar .
*FAT:	pon el dedito .
*FAT:	así .
*FAT:	a ver .
*FAT:	vamos a poner un títere .
*FAT:	vamos a poner el teatrito aquí .
*FAT:	así .
*FAT:	mira .
*FAT:	así para que no se caiga .
*FAT:	&=q te pones detrás ?
*FAT:	&=q sí ?
*CHI:	sí .
*FAT:	&=q vas a hacer marionetas ?
*CHI:	sí .
*CHI:	hola .
%act:	se asoma por el teatrito de títeres
*FAT:	hola .
*FAT:	&=q yo me siento aquí ?
%act:	coloca una silla para hacer de expectador
*CHI:	sí .
*FAT:	&=q para ver las marionetas ?
*CHI:	sí .
*FAT:	&=q sí ?
*CHI:	hola .
*FAT:	hola .
*FAT:	&=q quién es esa marioneta ?
*CHI:	ve(r)de .
*FAT:	&=q pero cómo se llama ?
*CHI:	payaso ese .
*FAT:	&=q es el payaso ?
*CHI:	sí .
*FAT:	&=q sí ?
*CHI:	es Payasete .
*FAT:	&=q es el Payasete ?
*CHI:	&=q e(s)te ?
*FAT:	&=q y ese quién es ?
*CHI:	el señor .
*FAT:	&=q es el señor +..?
*CHI:	sí .
*FAT:	&=q qué señor ?
*FAT:	&=q el señor +..?
*FAT:	que tiene una pluma en el sombrero .
*FAT:	mira .
*FAT:	&=q es el señor +..?
*CHI:	se 0 [*] come .
%err:	0 = la $MOR $LOS $PREFIX
*FAT:	&=q se come la pluma el payaso ?
*CHI:	no .
*FAT:	pero +//.
*CHI:	ahora [/] ahora no se (l)o come .
*FAT:	&=q no se lo come ? [+ ADS]
*CHI:	hola .
*FAT:	hola .
*FAT:	&=q qué dice el payaso ?
*FAT:	&=q a ver qué dice ?
*FAT:	&=q eh@i ?
*FAT:	&=q qué dice el payaso ?
*CHI:	hola .
*FAT:	hola .
*FAT:	&=q ha ido a la guardería el payaso hoy ?
*CHI:	no .
*FAT:	&=q no ha ido a la guardería ?
*FAT:	&=q por qué no ha ido ?
*FAT:	uy@i .
*FAT:	&=q se va a la guardería ?
*CHI:	0 .
%act:	se sale del teatrito y enseña la marioneta por fuera
*FAT:	&=q pero mira quién viene aquí ?
*FAT:	&=q viene el payaso ?
*FAT:	&=q sí ?
*FAT:	&=q quién viene aquí ?
*FAT:	&=q quién viene ?
*FAT:	&=q qué va a hacer aquí ?
*FAT:	&=q qué va a hacer ?
*FAT:	xxx un beso . [+ NON]
%par:	susurra
*CHI:	0 .
%act:	toca la cara de FAT con la marioneta
*FAT:	&=e ah@i !
*FAT:	&=q me da un beso el payaso ?
*CHI:	&=e bien !
*FAT:	&=e bien !
*CHI:	me a [*] gusta el teatro .
%err:	a = $SYN $ADD
*FAT:	&=q te gusta el teatro ? [+ ADS]
*CHI:	sí .
*FAT:	&=q el teatro de marionetas te gusta ?
*CHI:	sí .
*FAT:	&=q otro día otro ?
*CHI:	otro . [+ IMI]
*FAT:	&=q quieres [/] quieres hacer otro ahora ?
*FAT:	mira .
*FAT:	aquí una marioneta grande .
*FAT:	&=q quieres coger el lobo ?
*CHI:	ese [x 2] y ese .
*CHI:	ese [x 2] y ese .
*CHI:	ese [x 2] y ese .
*FAT:	venga .
*FAT:	a ver .
*FAT:	&=q cuál quieres que te ponga ?
*FAT:	&=q te pongo el lobo ?
*CHI:	ese [x 2] .
*FAT:	pero bueno .
*FAT:	&=q to@x [/] todas esas ?
*CHI:	< todas esas > [/] todas esas . [+ IMI]
*FAT:	&=q < cuál quieres que te ponga > [/] cuál quieres que te ponga ?
*CHI:	eses [*] y eses [*] .
%err:	eses = esas $MOR $ADD $AGA
*CHI:	eses [*] y eses [*] .
%err:	eses = esas $MOR $ADD $AGA
*FAT:	a ver .
*FAT:	trae .
*FAT:	la princesa .
*FAT:	aquí .
*CHI:	&=q este [x 2] ?
*FAT:	que no te cabe , Juan , en el meñique .
*FAT:	a ver .
*FAT:	uy@i .
*FAT:	no te rasques , Juan < no te rasques > [/] .
*FAT:	a ver .
*FAT:	a ver .
*FAT:	no te rasques , cariño .
*FAT:	&=q vale ?
*CHI:	me pica algo .
*FAT:	&=q te pica algo ?
*CHI:	sí .
*FAT:	claro .
*FAT:	no .
*FAT:	pero no te rasques .
*FAT:	si te rascas te pica más .
*FAT:	mira [x 3] .
*FAT:	&=q cuántos tienes ya ?
*FAT:	&=q cuántas marionetas tienes en los dedos ?
*FAT:	&=e uh@i !
*FAT:	ya no caben más .
*CHI:	yo esa .
*FAT:	esta Papá .
*FAT:	hola .
*CHI:	&=e no !
*CHI:	&=e aquí !
%act:	señala el teatrito
*FAT:	ah@i .
*FAT:	&=q ahí detrás ?
*CHI:	0 .
%act:	se coloca detrás del teatrito
*FAT:	hola .
%act:	también desde detrás del teatrito
*CHI:	no .
*FAT:	&=q los dos aquí ?
*CHI:	sí .
*FAT:	es que no quepo .
*CHI:	hola .
*FAT:	hola .
*CHI:	hola .
*FAT:	&=q que son amigos todos ?
*CHI:	hola .
*FAT:	&=q qué hacen ?
*CHI:	hola .
*FAT:	&=q qué hacen ?
*FAT:	&=q se van a bañar ?
*CHI:	sí .
*FAT:	&=q sí ?
*FAT:	mira .
*FAT:	así .
*FAT:	mira .
*FAT:	aquí .
*FAT:	+" ah@i , que viene un tiburón .
%par:	cambia la voz
@Situation:	1 FAT y Juan juegan con el teatrito de títeres ; (2) MOT y Juan juegan a recordar un cuento
@Time Start:	19:00
@Situation:	1
*CHI:	+" ay@i , que viene un tiburón . [+ IMI]
*FAT:	+" &=e vámo nos .
%par:	cambia la voz
*FAT:	socorro@q .
%par:	cambia la voz
*CHI:	+" &=e vámo nos . [+ IMI]
*FAT:	socorro@q . [+ IMI]
*FAT:	&=e un tiburón !
*FAT:	&=q qué hacemos con el tiburón ?
*FAT:	&=q qué hacemos ?
*CHI:	lo [/] lo bañamos .
*FAT:	&=q lo bañamos ?
*FAT:	+" báña te , tiburón .
*FAT:	dí selo .
*CHI:	+" báña te . [+ IMI]
*CHI:	vamos@q .
*CHI:	xxx .
*CHI:	tiburón . [+ IMI]
*CHI:	tiburón .
*CHI:	bañar [*] .
%err:	bañar = FIN $MOR $SUB $ROOT
*CHI:	tiburón .
*FAT:	a ver .
*FAT:	es que no te he oído .
*FAT:	&=q cómo le has dicho ?
*FAT:	&=q tiburón +..?
*CHI:	malo .
*FAT:	ay@i .
*FAT:	&=q malo le has dicho ?
*FAT:	no .
*FAT:	pero no .
*FAT:	has dicho “tiburón , vamos a bañar” .
*FAT:	&=q le has dicho eso ?
*FAT:	&=q sí ?
*FAT:	pues venga .
*FAT:	dí selo otra vez .
*FAT:	&=e tiburón !
*FAT:	+" vamos a bañar +//.
*CHI:	&=e malo !
*FAT:	pero no es malo .
*FAT:	mira .
*FAT:	hola@q .
*FAT:	+" no soy malo .
*FAT:	+" soy un tiburón .
*CHI:	&=e malo !
*CHI:	no .
*CHI:	no .
*FAT:	es bueno .
*FAT:	+" no me llames malo .
*FAT:	oh@i .
%par:	como si lloriqueara
*FAT:	&=q le llamas malo ?
*CHI:	no .
*FAT:	+" pobre tiburón .
*FAT:	pobre@q .
*FAT:	ah@i .
%par:	como si lloriqueara
*FAT:	+" pobre tiburón .
*CHI:	el tiburón .
*CHI:	se ha xxx . [+ NON]
*FAT:	es un tiburón bueno .
*FAT:	mira .
*FAT:	se duerme .
*CHI:	< no te du@x no > [//] no se duerme .
*FAT:	ahora tiene hambre .
*FAT:	mm@i .
*FAT:	+" &=q qué me podría comer ?
*FAT:	ah@i .
*FAT:	+" la mariposa de Juan .
*FAT:	ñam@o [x 6] .
*CHI:	no .
*FAT:	&=q no ?
*CHI:	el lobo .
*FAT:	&=q se come un árbol ?
*CHI:	el árbol .
*FAT:	&=q un globo se come ?
*CHI:	&=e < el lobo > [/] el lobo !
*FAT:	&=q el árbol ?
*FAT:	&=q sí ?
*FAT:	&=q dónde está el árbol ?
*CHI:	ese .
*FAT:	eso son las flores .
*FAT:	pero cómo se va a comer la rosa tan bonitas que tenemos .
*FAT:	+" < quiero comer > [/] quiero comer .
*FAT:	+" me puedo comer la orejita de Juan .
*CHI:	&=e no !
*CHI:	no .
*FAT:	&=q entonces qué se come ?
*CHI:	xxx .
*FAT:	&=q el dinosaurio ?
*CHI:	no .
*CHI:	no .
*CHI:	&=e el (dino)saurio no se 0 [*] come !
%err:	0 = lo $MOR $LOS $PREFIX
*FAT:	&=q la tetera ?
*CHI:	sí .
*FAT:	&=q la tetera ?
*FAT:	abrimos la +//.
*CHI:	la tetera no .
*FAT:	&=q la tetera no ?
*FAT:	&=q entonces qué come ?
*FAT:	da le algo de comer .
*FAT:	+" < quiero comer > [/] quiero comer .
*CHI:	no .
*FAT:	uah@i .
%par:	como si llorara
*FAT:	pobre tiburón .
*FAT:	quiere comer .
*FAT:	uah@i .
%par:	como si llorara
*FAT:	pobre tiburón .
*FAT:	uah@i .
*FAT:	quiere comer .
*FAT:	pobre@x [//] uah@i .
*FAT:	pobrecito .
*FAT:	que quiere comer .
*FAT:	&=q qué ?
*CHI:	yo .
*FAT:	&=q le damos tu barrigocha@f ?
*CHI:	sí .
*FAT:	&=q sí ?
*FAT:	ay@i , Juan .
*FAT:	+" muchas+gracias , tiburón .
*FAT:	ah@i .
*FAT:	&=e un besito le ha dado a la tetera !
*FAT:	oh@i .
*CHI:	0 [*] come ese .
%err:	0 = se $MOR $LOS $PREFIX
%act:	deja caer el dinosaurio sobre el globo y se explota
*FAT:	&=e uy@i !
*FAT:	&=q qué ha pasado ?
*FAT:	&=q qué ha pasado ?
*CHI:	se ha e(x)plotado el globo .
*CHI:	ahora el rosa .
*FAT:	&=q se ha explotado el globo ? [+ ADS]
*CHI:	ahora un globo rosa .
*CHI:	se ha e(x)plotado el globo .
*CHI:	oh [x 3] .
*FAT:	venga .
*FAT:	vamos a hacer otro .
*CHI:	vamo(s) a hacer otro . [+ IMI]
*CHI:	ot(r)o [x 3] globo .
*FAT:	no .
*FAT:	otro globo no .
*FAT:	otro cuento de [/] de marionetas .
*FAT:	&=q vale ?
*CHI:	< un cuento > [//] ot(r)o cuento de marionetas . [+ IMI]
*FAT:	sí .
*FAT:	&=q cuál quieres hacer ?
*CHI:	venga [x 2] .
*FAT:	&=q una con el lobo ?
*CHI:	con (l)os (dino)saurios .
*FAT:	&=q con el dinosaurio también ?
*CHI:	hola .
*FAT:	&=q a dónde va el dinosaurio ?
*FAT:	hola , dinosaurio .
*FAT:	hola .
*FAT:	&=q quieres llevar me a caballito ?
*CHI:	no .
*FAT:	&=q quieres jugar conmigo ?
*CHI:	no .
*FAT:	&=q quieres bailar un tango ?
*CHI:	sí .
*FAT:	0 .
%par:	le da la risa
*FAT:	&=q quieres bailar un tango ?
*CHI:	sí .
*FAT:	&=q sí ?
*FAT:	pranpanpanpan@o .
%act:	taratea un tango moviendo la marioneta
*FAT:	&=e bien: !
*FAT:	&=q no aplaudes ?
*FAT:	&=q y ahora Juan va a cantar una canción ?
*CHI:	sí .
*FAT:	&=q para que bailen ?
*FAT:	&=q a ver qué cantas ?
*CHI:	no .
*FAT:	&=q no ?
*FAT:	&=q no cantas ?
*CHI:	no .
*FAT:	&=q no quieres cantar ?
@Situation:	1 FAT y Juan juegan con el teatrito de títeres ; (2) MOT y Juan juegan a recordar un cuento
@Time Start:	19:00
@Situation:	1
*FAT:	venga .
*FAT:	pues cuénta me .
*FAT:	&=q qué has comido hoy ?
*FAT:	ah@i .
%act:	se esconden detrás del teatrito y corren las corinas porque MOT está entrando en la casa (se oye abrir la puerta de la calle)
*MOT:	&=q quién hay por ahí ?
*MOT:	&=e hola !
*MOT:	titiritero .
*MOT:	&=q qué haces ?
*FAT:	di le a Mamá qué haces .
*MOT:	&=q qué haces , Juan ?
*FAT:	0 .
%act:	abre las cortinas del teatrito , Juan y FAT están detrás
*MOT:	&=q eh@i ?
*MOT:	&=q qué haces , cacharrito ?
*FAT:	di le a Mamá qué estamos haciendo .
*MOT:	&=q eh@i ?
*MOT:	habla .
*MOT:	di algo .
*MOT:	hola .
*FAT:	se ha quedado mudo .
*MOT:	hola .
*FAT:	le ha comido la lengua el gato .
*MOT:	&=q no me vas a dar un beso ?
*FAT:	corre .
*FAT:	vete a dar le un beso grande [x 2] a Mamá .
*CHI:	no .
*FAT:	&=q cómo ?
*MOT:	ah@i .
*MOT:	&=q no me das un beso ?
*FAT:	&=q cómo ?
*FAT:	no he escuchado bien lo que has dicho por aquí .
*CHI:	hola [/] hola , lobo .
*CHI:	hola , lobo .
*MOT:	&=q < le doy > [/] le doy un beso al lobo ?
%act:	se acerca a Juan por delante del teatrito (por el lado del público)
*CHI:	0 .
%act:	le da un beso a MOT
*MOT:	hola , guapo .
*FAT:	puede ser un virus &=q eh@i ?
%add:	MOT
*MOT:	&=q sí ?
%add:	FAT
*CHI:	hola , lobo .
*MOT:	&=q cómo lo sabes ?
%add:	FAT
*CHI:	&=q quieres [x 5] a [*] bailar conmigo ?
%err:	a = 0 $SYN $ADD $INFA
*FAT:	quieres bailar conmigo . [+ COR]
%par:	riéndose
*MOT:	quieres bailar conmigo . [+ COR]
*FAT:	bailan un tango .
*FAT:	&=q a que sí ?
*MOT:	&=q bailan ?
*CHI:	bailan tango .
*MOT:	&=q sí ?
*CHI:	0 .
%act:	se le cae una marioneta
*FAT:	uy@i .
*CHI:	&=e bien !
*FAT:	&=e bien !
*FAT:	&=q ya se ha acabado el tango ?
*FAT:	&=e bien !
*CHI:	sí .
*MOT:	bravo .
*CHI:	ahora ot(r)a canción .
*CHI:	ahora a monta(r) .
%act:	se le cae otra marioneta hacia el lado del público y se la devuelve MOT
*CHI:	ay@i .
*CHI:	se ha caído .
*FAT:	&=q se ha caído ?
*MOT:	voy por la montaña voy [x 3] [/] .
%par:	cantando
*MOT:	voy en mi caballo voy [x 3] [/] .
%par:	cantando
*CHI:	0 .
%act:	se le cae una marioneta
*MOT:	oh@i .
*MOT:	se cayó .
*FAT:	hola .
*CHI:	&=q quieres montar ?
*CHI:	aquí .
*CHI:	uh@i .
*FAT:	&=q monta ahí ?
*MOT:	pero no ve .
*FAT:	hola .
*CHI:	aquí .
*FAT:	hola .
*CHI:	&=q aquí ?
*CHI:	tengo mocos .
*FAT:	&=q tienes mocos ?
*MOT:	voy por algo para limpiar te .
*FAT:	< yo tengo > [/] yo tengo aquí a mano .
*MOT:	&=q sí ?
*FAT:	a ver esos mocos .
*FAT:	&=q qué estás haciendo , Juan ?
*FAT:	&=q qué estás haciendo , cariño ?
*FAT:	&=q eh@i ?
*FAT:	&=q qué haces ?
*CHI:	< la cola > [/] la cola de los señores .
%act:	ha colocado dos muñecos detrás de un dinosaurio
*FAT:	&=q la cola y los señores están juntos ?
*CHI:	< así no [x 3] > [/] así no .
*FAT:	mm@i .
*CHI:	yo así no .
*CHI:	así .
*FAT:	enséña selo a Mamá a ver qué es lo que estás haciendo .
*CHI:	< así no > [/] así no es la cola de los señores .
*FAT:	está haciendo la cola de los señores , Mother .
*FAT:	mira .
*CHI:	xxx .
*CHI:	xxx .
*FAT:	&=q nos vamos a ir a bañar ?
*CHI:	no .
*FAT:	&=q qué he oído ?
*FAT:	ah@i .
*FAT:	+" &=q Juan es un gorrino ?
%par:	habla como si fuera la marioneta
*FAT:	+" &=q no se quiere bañar ?
*FAT:	pero bueno .
*FAT:	me dejas sin marionetas .
*FAT:	+" &=q Juan es un gorrinillo que no se quiere bañar ?
*CHI:	mm@i .
*FAT:	+" &=q un gorrinilo ?
*FAT:	+" lo echaremos al cocido .
*FAT:	+" como si fuera un garbancito .
*FAT:	&=q qué ?
*FAT:	&=q me vas a dar un besote ?
*CHI:	yo quiero poner los [/] los señores 0 [*] rey .
%err:	0 = < con el > $SYN $LOS
*FAT:	&=q dónde quieres poner los señores ?
*FAT:	eh@i .
*FAT:	aquí .
*FAT:	&=q en el dinosaurio ?
*CHI:	sí .
*CHI:	aquí .
*FAT:	pero ahí no puedes .
*FAT:	mira .
*FAT:	porque se caen .
*FAT:	ahí se caen .
*FAT:	así .
*FAT:	oy@i .
*FAT:	&=q qué has hecho ?
*CHI:	se ha caído .
*FAT:	&=q cómo que se ha caído ?
@Situation:	1 FAT y Juan juegan con el teatrito de títeres ; (2) MOT y Juan juegan a recordar un cuento
@Time Start:	19:00
@Situation:	1
*FAT:	yo más bien diría que lo has tirado .
*FAT:	&=q lo has tirado ?
*CHI:	no .
*FAT:	ay@i .
*FAT:	&=q me engañas ?
*CHI:	e(l) [/] e(l) rey se va .
*FAT:	&=q el rey se va ? [+ ADS]
*CHI:	e(l) rey se va con 0 [*] (dino)saurio .
%err:	0 = el $SYN $LOS
*CHI:	xxx .
*FAT:	&=q el rey se va con el dinosaurio a dónde ?
*FAT:	hijo+mío .
*FAT:	es que estás todo el rato de espaldas .
*FAT:	a ver .
*FAT:	mira .
*FAT:	ponlo aquí en la silla .
*FAT:	ponlo aquí encima de la silla .
*FAT:	aquí .
*FAT:	eso es .
*CHI:	ay@i .
*CHI:	se ha caído .
*FAT:	&=q se ha caído ? [+ ADS]
*FAT:	no [x 2] .
*FAT:	no seas cachiporro@f &=q eh@i ?
*FAT:	no [x 2] .
*FAT:	eso no me gusta nada .
*FAT:	se estropea la silla .
*FAT:	a ver si me voy a tener < que enfallar@x > [//] que enfadar hoy , eh@i ?
*FAT:	&=q qué te estoy diciendo ?
*FAT:	eh@i .
*CHI:	&=e mala , silla !
*FAT:	&=q cómo que mala silla ?
*FAT:	mala silla no .
*FAT:	la silla no es mala , no .
*FAT:	la silla se porta bien .
*CHI:	poi@o .
%act:	hace como si un muñeco saltara sobre la silla
*FAT:	&=q qué hace ?
*FAT:	&=q salta ?
*FAT:	mira .
*FAT:	este también .
*FAT:	mira .
*FAT:	poin@o [x 3] .
*FAT:	&=q quién viene ?
*CHI:	&=q quié(n) hace un pis ?
*FAT:	&=q quién viene ?
*CHI:	&=q quién viene ? [+ IMI]
*FAT:	&=q quién hace pis ha dicho ?
%add:	MOT
*CHI:	Mamá .
*FAT:	&=q viene Mamá ?
*CHI:	< yo quiero > [/] yo quiero un cuento de la rana Juana .
*FAT:	&=q tú quieres el cuento de la rana Juana ?
*CHI:	sí .
*MOT:	&=q vas a por él ?
*CHI:	< voy a por > [/] voy a por él .
*MOT:	&=q dónde está ?
*CHI:	xxx .
*CHI:	no e(s)tá .
*MOT:	se ha roto .
*FAT:	&=q qué es eso ?
*CHI:	se ha roto . [+ IMI]
*FAT:	ah@i , el globo .
*MOT:	ah@i , pero si es un globo .
*CHI:	sí , un globo .
*MOT:	creíamos que eran lo de las patas de la rana Juana .
*CHI:	&=q no ?
*MOT:	no está .
*MOT:	está arriba .
*CHI:	no está . [+ IMI]
*FAT:	ven aquí , Juan .
*MOT:	están arriba .
*CHI:	yo quiero 0 [*] .
%err:	0 = O SYN LOS
*MOT:	&=q quieres que suba a por él ?
*CHI:	sí .
*MOT:	&=q subo a por él ?
*MOT:	voy a por él .
*MOT:	&=q vale ?
*CHI:	xxx .
*MOT:	a ver si lo encuentro .
*FAT:	< no lo quites > [/] no lo quites , hombre .
*CHI:	&=q qué es eso ?
*FAT:	hombre .
*FAT:	pues es la pajarita .
*CHI:	la pajarita . [+ IMI]
*CHI:	son los botones blancos .
*FAT:	claro .
*FAT:	botones blancos .
*CHI:	son las manitas .
*FAT:	las manitas , sí .
*CHI:	< y son > [//] eso es la otro [*] manita . [+ NON]
%err:	otro = otra $MOR $SUB $AGA
*FAT:	la otra manita . [+ COR]
*CHI:	eso e(s) 0 [*] gorro .
%err:	0 = el $SYN $LOS
*FAT:	sí .
*CHI:	y sólo cab [*] ese gorro .
%err:	cab = cabe $MOR $LOS $NFL 0/3s:NP
*FAT:	sí .
*CHI:	eso [/] eso 0 [*] la corona .
*CHI:	coro@x [//] eso e(s) la cabeza .
*FAT:	la corona y la cabeza .
*FAT:	sí .
*CHI:	eso [/] eso e(s) el gorro ot(r)a vez .
*FAT:	&=q a ver qué gorro ?
*FAT:	creo que es una gorra mejor &=q no ?
*CHI:	una gorra . [+ IMI]
*MOT:	mira .
*FAT:	una gorra de plato .
*CHI:	una gorra de plato . [+ IMI]
*FAT:	mira que < me está dicien@x> [//] me está enseñando +//.
%add:	MOT
*MOT:	este es +/.
@Situation:	2
*CHI:	&=e e(s)te !
*MOT:	&=q y qué dice ?
*CHI:	tú no .
*FAT:	siénta lo aquí < siénta lo > [/] , anda .
*MOT:	&=q qué dices ?
*CHI:	xxx una xxx . [+ NON]
*MOT:	soy una +...
*CHI:	xxx .
*MOT:	una [/] soy una +...
*CHI:	xxx .
*MOT:	no .
*MOT:	&=q qué es esto ?
%act:	le muestra un libro muy pequeño
*MOT:	soy una +...
*CHI:	++ rana .
*MOT:	verde +...
*CHI:	xxx .
*MOT:	verde y a@x +...
*CHI:	++ marilla@x .
*MOT:	que en una +...
*CHI:	++ cha(r)ca pasó la yiya [: vida] . [+ NON]
*MOT:	la vida .
*MOT:	muy bien .
*CHI:	la vida .
*MOT:	&=q y ahora ?
*CHI:	0 [*] mete al agua y se seca .
%err:	0 = se $MOR $LOS $PREFIX
*MOT:	muy bien .
*MOT:	la piel se me seca .
*MOT:	y me voy al agua .
*MOT:	y me tiro de cabeza .
*MOT:	muy bien .
*MOT:	lo has dicho todo perfecto .
*MOT:	de pequeña +...
*MOT:	de pequeña fui +...
*CHI:	++ un (rena)cuajo .
*MOT:	un renacuajo .
*MOT:	&=q y ahora +..?
*CHI:	xxx .
*MOT:	ahora soy +...
*CHI:	abajo .
*MOT:	sí , muy bien .
*MOT:	soy rana +...
*CHI:	++ arriba .
*MOT:	soy rana de arriba +...
*CHI:	abajo .
*FAT:	abajo , muy bien .
@Situation:	1 FAT y Juan juegan con el teatrito de títeres ; (2) MOT y Juan juegan a recordar un cuento
@Time Start:	19:00
@Situation:	2
*MOT:	si un +...
*CHI:	++ beso .
*MOT:	me das .
*CHI:	en p(rínc)ipe .
*MOT:	a lo mejor me convierto +...
*CHI:	en un (prín)cipe .
*MOT:	&=q de qué color ?
*CHI:	verde .
*MOT:	azul .
*FAT:	y colorín colorado +...
*MOT:	este cuento se ha acabado .
*MOT:	&=q otra vez ?
*FAT:	&=e bien !
*FAT:	&=e pero qué bien nos lo ha contado Juan !
*MOT:	venga .
*MOT:	que ahora se lo va a saber mejor Juan ya .
*MOT:	venga .
*MOT:	vuelvo a poner todo y ahora lo sabes tú solito .
*MOT:	&=q vale ?
*MOT:	venga .
*MOT:	&=q soy ?
*MOT:	&=q qué soy ?
*CHI:	la rana Juana .
*MOT:	soy la rana Juana .
*MOT:	&=q y qué dic [//] digo ?
*MOT:	soy una +...
*CHI:	0 .
%act:	se rasca el hombro
*FAT:	no te rasques , cariño .
*FAT:	no te rasques .
*MOT:	soy una rana (.) verde +...
*CHI:	amarilla .
*MOT:	y en una +...
*CHI:	++ cha(r)ca pasó < la vid@x> [/] la vida .
*MOT:	muy bien .
*CHI:	< la vida > [/] la vida .
*MOT:	la vida .
*FAT:	la vida , sí .
*CHI:	la vida .
*MOT:	la vida .
*CHI:	la vida .
*MOT:	muy bien .
*CHI:	la vida .
*MOT:	&=q y ahora ?
*CHI:	xxx .
*FAT:	cuando la +...
*CHI:	cuan@x [/] cuando se seca la piel < se met(i)ó > [//] se 0 [*] metido de cabeza .
%err:	0 = ha $SYN $LOS $AUXH
*MOT:	&=q dónde ?
*CHI:	el [*] agua .
%err:	el = al $SYN $LOS
*MOT:	al agua . [+ COR]
*FAT:	&=e muy bien !
*MOT:	&=q y ahora ?
*CHI:	xxx .
*MOT:	de pequeña +...
*CHI:	++ abajo .
*MOT:	no .
*MOT:	de pequeña fui +...
*CHI:	++ de a(rr)iba abajo .
*MOT:	un renacuajo +...
*MOT:	&=q y ahora soy +..?
*CHI:	abajo y arriba .
*MOT:	soy rana de arriba hasta abajo .
*CHI:	hasta abajo .
*CHI:	si me da un beso se [*] convierto 0 [*] un prí(n)cipe .
%err:	se = me $MOR $SUB $PREFIX ; 0 = en $SYN $LOS
*FAT:	&=e bien !
*MOT:	&=q de color ?
*CHI:	verde .
*FAT:	< muy bien > [/] muy bien .
*FAT:	oye .
*FAT:	es el primer cuento que nos cuentas .
*CHI:	&=e < ahora ot(r)o > [/] ahora ot(r)o !
*FAT:	&=q ahora otro ?
*CHI:	de arriba .
*MOT:	ya no he traído más .
*MOT:	como me has pedido sólo el de la rana Jana@x [//] Juana .
*FAT:	a lo mejor lo que podemos hacer es ir nos a bañar y después ver un cuentecillo .
*MOT:	vale .
*MOT:	&=q sí ?
*CHI:	no .
*MOT:	&=q nos vamos a bañar ya ?
*CHI:	&=e ot(r)o [x 2] !
*FAT:	&=e otro [x 2] !
*FAT:	&=q sí ?
*FAT:	oh@i .
*CHI:	&=e ot(r)o [x 3] !
*MOT:	otro [x 2] .
*CHI:	yo quiero ot(r)o .
*FAT:	&=q sí ?
*MOT:	ya no tengo más .
*FAT:	&=q quieres otro ?
*CHI:	sí .
*CHI:	quiero más .
*FAT:	&=q sí ?
*CHI:	sí .
*FAT:	&=q sí ?
*CHI:	otro más .
*FAT:	&=q otro más ?
*CHI:	sí .
*FAT:	&=q y cómo lo quieres ?
*FAT:	&=q grande o pequeña ?
*CHI:	g(r)ande .
*MOT:	a ver .
*MOT:	elige .
*MOT:	&=q cuál quieres ?
*FAT:	&=q gordo o delgado ?
*MOT:	&=q cuál quieres ?
*CHI:	grande delgado . [+ IMI]
*MOT:	&=q pero cuál es el que tú quieres ?
*MOT:	&=q uno para contar lo tú ?
*CHI:	sí .
*MOT:	pues uno de los pequeños tuyos .
*MOT:	&=q el de la ardilla ?
*MOT:	&=q el del pato ?
*CHI:	no .
*MOT:	&=q uno de Maisy ?
*CHI:	no .
*CHI:	uno de Maisy no quiero .
*MOT:	pues < el de > [/] el del número uno .
*MOT:	< el de > [/] a lo mejor quieres el de Dinky .
*MOT:	< el de > [//] &=q cómo es ?
%add:	FAT
*FAT:	Pigüi .
*MOT:	&=q Pigüi ?
*CHI:	yo [x 2] quiero el de Pigüi .
*MOT:	&=q el de Pigüi quieres ?
*CHI:	sí .
*MOT:	&=q que es el del cerdito que sabe hacer muchas cosas ?
*FAT:	oye [x 2] .
*MOT:	ese .
*FAT:	&=q sabes que vas a tener un hermanito ?
*FAT:	que nos hemos enterado hoy .
*MOT:	ya no se va a llamar Julia .
*MOT:	es un hermanito .
*FAT:	&=q cómo se va a llamar ahora ?
*CHI:	no .
*FAT:	Julia no .
*CHI:	Julia no . [+ IMI]
*FAT:	no sabemos cómo se va a llamar .
*CHI:	< se llama > [/] se llama niño el Julia .
*FAT:	&=q se llama Alejandro ?
*CHI:	no .
*MOT:	&=q no te gusta Alejandro ?
*CHI:	&=e no !
*MOT:	&=q por qué ?
*MOT:	&=q y Fernando ?
*CHI:	Fernando no .
*FAT:	&=q y Juan ?
*FAT:	&=q te gusta Juan ?
*FAT:	&=q sí ?
*FAT:	&=q qué eres ?
*FAT:	&=q un chinito ?
*FAT:	&=q eres un chinito de la China ?
*FAT:	ay@i .
*FAT:	qué caras pones tan bonitas .
*FAT:	no pongas muecas .
*FAT:	no pongas muecas .
*FAT:	no pongas muecas que estás feísimo .
*CHI:	&=e ot(r)o [x 2] !
*FAT:	venga .
*FAT:	nos vamos a subir arriba y contamos otro arriba .
*FAT:	&=q vale ?
*FAT:	&=q eh@i ?
*FAT:	&=q sí ?
*CHI:	&=e no !
*CHI:	&=e ot(r)o !
*FAT:	sí .
*FAT:	&=q arriba contamos otro cuento ?
*FAT:	&=q sí ?
*CHI:	sí .
%act:	se baja del sofa
*FAT:	venga .
*FAT:	&=q le decimos adiós a Javier ?
*FAT:	di le adiós .
*CHI:	adiós .
@End
