# Supplementary material for: Comparing Different Models of the Development of Verb Inflection in Early Child Spanish
Source: PLoS One. 2015 Mar 11;10(3):e0119613. doi: 10.1371/journal.pone.0119613 (PMC4356619; doi:10.1371/journal.pone.0119613)
Supplement: S1 File — (ZIP) [file pone.0119613.s001.zip › 20222.cha]

@UTF8
@PID:	11312/c-00031783-1
@Begin
@Languages:	spa , eng
@Participants:	CHI Juan Target_Child , MOT Madre Mother
@ID:	spa , eng|OreaPine|CHI|2;2.22|male|||Target_Child|||
@ID:	spa , eng|OreaPine|MOT|||||Mother|||
@Transcriber:	Javier , University of Nottingham
@Date:	27-OCT-2001
@Location:	Madrid
@Situation:	1 MOT y Juan juegan con varios juguetes en el salón
@Time Start:	10:00
@Situation:	1
*MOT:	&=q qué estás haciendo , cariño ?
*CHI:	Mamá [x 2] .
*CHI:	mira .
*MOT:	&=q y eso ?
*CHI:	mira .
*CHI:	eh@i , mira .
*MOT:	&=q qué es eso ?
*CHI:	un oso polar com@x [/] como el cuento .
*MOT:	un oso polar como el del cuento .
*MOT:	pero no es blanco del todo .
*MOT:	&=q a que no ?
*CHI:	< sí es > [//] no .
*MOT:	no .
*MOT:	&=q y qué más hay ?
*CHI:	< un avión como el Avi > [/] un avión < como el > [//] como el del Avi .
*MOT:	&=q un avión como el del Avi ? [+ ADS]
*CHI:	sí .
*MOT:	&=q sí ?
*CHI:	un avión como el del Avi .
*MOT:	&=q como el del Avi ?
*MOT:	&=q sí , cariño ?
*CHI:	sí .
*MOT:	&=q y qué más hay ?
*CHI:	un payaso que toca la flauta .
*MOT:	hala@i .
*MOT:	&=e un payaso que toca la flauta ! [+ ADS]
*CHI:	la pamemera [: palmera] .
*MOT:	una palmera .
*MOT:	&=q o eso es un pino ?
*CHI:	un pino . [+ IMI]
*MOT:	< un a@x > [/] un abeto .
*MOT:	esos se ponen en Navidad .
*MOT:	< y se llen(an) > [/] y se llenan de cosas .
*MOT:	&=q vamos a poner nosotros uno ?
*CHI:	sí .
%par:	susurra
*MOT:	&=q y qué vas a hacer tú con él ?
*MOT:	&=q le vas a poner muchas cosas brillantes ?
*CHI:	sí .
*MOT:	&=q sí ?
*CHI:	y corazones .
*MOT:	vale .
*MOT:	también le ponemos corazones .
*CHI:	&=e y leones !
*MOT:	&=q dónde ?
*CHI:	0 [*] el árbol .
%err:	0 = en $SYN $LOS
*MOT:	&=q en el árbol vamos a poner leones ?
*CHI:	sí .
*CHI:	y estatuas .
*MOT:	&=q y estatuas ? [+ ADS]
*CHI:	sí .
*MOT:	&=q de las que se mueven cuando le echamos dinero o de las que no ?
*CHI:	sí .
*CHI:	de 0 [*] 0 [*] echamos dinero . [+ IMI]
*MOT:	&=q de las que se mueven cuando echamos dinero ?
*CHI:	sí .
*CHI:	mira < el poz@x > [/] el pozo de los deseos .
*MOT:	anda .
*MOT:	&=q el pozo de los deseos ?
*MOT:	&=q y qué hacemos en el pozo de los deseos ?
*CHI:	tiro una moneda .
*MOT:	&=q y qué pasa cuando tiras la moneda ?
*MOT:	&=q qué dice el pozo ?
*CHI:	&=e ahí !
*MOT:	&=q y por qué dice ahí ?
*MOT:	a ver .
*MOT:	&=q por qué decía ahí ?
*CHI:	< y viene y viene > [/] y viene < un un > [//] una niña .
*MOT:	&=q sí ?
*MOT:	&=q y qué hace la niña ?
*CHI:	tiró una moneda .
*MOT:	tiras la moneda .
*CHI:	y vamos a ver un d(r)agón .
*MOT:	&=q vamos a ver un dragón ?
*CHI:	no .
*MOT:	&=q y cuando tira la moneda la niña qué pasa ?
*MOT:	&=q qué dice el pozo ?
*CHI:	&=e ay@i !
*MOT:	&=q < y qué > [//] y por qué dice ay@i ?
*MOT:	&=q eh@i ?
*MOT:	&=q por qué dice ay@i ?
*CHI:	mira [/] mira un conejo .
*CHI:	< un toro un toro un toro co@x como ayer > [/] un toro como ayer .
*MOT:	&=q como el de ayer ?
%par:	extrañada
*CHI:	tengo mocos .
*MOT:	&=q cuándo vimos ayer un toro , Juan ?
*MOT:	no recuerdo .
*CHI:	< < un toro un toro > [/] un toro > [//] ya verás .
*CHI:	(l)a vaca .
*CHI:	e(s) un toro .
%act:	se pone de pie
*MOT:	&=q cuándo vimos ayer un toro , Juan ?
*CHI:	(l)a vaca .
*MOT:	&=q qué ?
*CHI:	eh@i .
*CHI:	mira [/] mira la vaca .
*MOT:	espera que te suene los mocos .
*CHI:	ahí .
*CHI:	mira [/] mira la vaca .
*MOT:	< a ver > [/] a ver .
*CHI:	espera .
*CHI:	xxx la vaca xxx un toro . [+ NON]
*MOT:	&=q a ver dónde está el toro de ayer que me dices ?
*CHI:	mira .
*CHI:	mira la vaca que e(s) un toro .
*CHI:	mira .
*MOT:	pero esta es una vaca , Juan .
*MOT:	mira .
*MOT:	tiene tetas .
*MOT:	esta es una vaca .
*CHI:	tien@x [/] tiene un toro .
*MOT:	&=q y el toro ?
*MOT:	&=q dónde está el toro ?
*MOT:	a lo mejor el toro está por aquí .
*MOT:	míralo .
*MOT:	&=q esto qué es ?
*CHI:	un toro .
*MOT:	un toro .
*CHI:	y mira .
*MOT:	a ver .
*MOT:	&=q qué más hay ?
*CHI:	mira .
*CHI:	un toro como este .
*CHI:	un toro como este .
*MOT:	es igualito , sí .
*MOT:	solo que ese &=q de qué color es ?
*CHI:	marrón .
*MOT:	&=q y el que tú tienes ?
*CHI:	blanco .
*MOT:	&=q blanco sólo ?
*CHI:	negro y blanco .
*MOT:	negro y blanco . [+ ADS]
*MOT:	mm@i .
%par:	afirma
*CHI:	tengo un chino .
*MOT:	un chino .
*MOT:	&=q de qué color es el chino ?
*CHI:	amarillo .
*MOT:	&=q amarillo es ?
*MOT:	&=q y qué hace ?
*CHI:	parece un mimo .
*MOT:	parece un mimo . [+ ADS]
*MOT:	es verdad .
*MOT:	&=q le echamos dinero a ver si se mueve ?
*MOT:	&=q eh@i ?
*CHI:	sí .
*MOT:	no podemos porque es de papel .
*CHI:	no podemos . [+ IMI]
*MOT:	&=q por qué ?
*CHI:	e(s) de papel . [+ IMI]
*MOT:	&=q y entonces qué pasa ?
*CHI:	pues que se mueve .
*MOT:	cuando es de papel no puede salir de ahí .
*CHI:	no .
*MOT:	&=q a que no ?
*CHI:	no .
@Situation:	1 MOT y Juan juegan con varios juguetes en el salón
@Time Start:	10:00
@Situation:	1
*MOT:	claro .
*MOT:	no puede .
*CHI:	no puede . [+ IMI]
*MOT:	&=q qué más cosas ves ?
*CHI:	e(l) e(le)fante .
*CHI:	mira .
*MOT:	ah@i .
*MOT:	un elefante .
*CHI:	como e(s)te .
*CHI:	te v(o)y a enseñar un elefante como este .
*MOT:	&=q me vas a enseñar un elefante como ese ?
*CHI:	sí .
*MOT:	a ver .
*CHI:	no e(s)tá .
*MOT:	&=q y en la caja a lo mejor ?
*CHI:	en la caja sí .
*MOT:	&=q tú crees que hay ahí un elefante ?
*CHI:	a 0 [*] mejor . [+ IMI]
%err:	0 = lo $SYN $LOS
*CHI:	sí .
*MOT:	si a mí no me suena que tengas un elefante , Juan .
*MOT:	&=q dónde ?
*MOT:	&=q por allí tampoco ?
*CHI:	por allí tampoco . [+ IMI]
*CHI:	mira .
*CHI:	< te voy a enseñar un > [/] te voy a enseñar un elefante como este .
*CHI:	te lo voy a enseñar .
*CHI:	te voy a enseñar un elefante como este .
*CHI:	&=q cuál es ?
*CHI:	sí [x 3] .
*CHI:	&=q < dónde e(s)tá > [/] dónde está ?
*CHI:	este [/] como este .
*CHI:	(l)e tengo en el bolsillo &=q eh@i ?
*CHI:	(l)e [/] (l)e tengo en el bolsillo , Mamá .
*CHI:	Mamá .
*CHI:	0 [*] tengo en el bolsillo .
%err:	0 = lo $MOR $LOS $PREFIX
*MOT:	&=q que tienes en el bolsillo ?
*CHI:	mira , Mamá .
*CHI:	mira .
*CHI:	mira , Mamá .
*MOT:	&=q que tienes en el bolsillo , Juan ?
*CHI:	oye , Mamá .
*CHI:	quiero [//] oye , Mamá .
*MOT:	&=q qué ?
*CHI:	quita esto .
*CHI:	que voy a poner esto .
*CHI:	Mamá .
*MOT:	di me .
*CHI:	Mamá .
*MOT:	&=q qué ?
*CHI:	Mamá .
*CHI:	xxx .
*MOT:	no [x 3] .
*MOT:	no se puede quitar , Juan .
*MOT:	pero si es que lo estamos utilizando .
*CHI:	Mamá .
*MOT:	di me .
*CHI:	quiero pone(r) esto .
*CHI:	Mamá .
*CHI:	quiero pone(r) eso .
*CHI:	Mamá .
*MOT:	ven .
*CHI:	Mamá .
*CHI:	quiero poner esto .
*MOT:	&=q qué quieres poner ?
*MOT:	a ver .
*CHI:	quita .
*MOT:	no [x 2] .
*MOT:	a ver .
*MOT:	venga .
*MOT:	ven .
*MOT:	vamos .
*CHI:	no , Mamá .
*CHI:	quita eso .
*MOT:	pero no puedo quitar lo .
*MOT:	que entonces deja de grabar .
*MOT:	mira .
*MOT:	si es que estamos con Javier .
*MOT:	&=q vale ?
*CHI:	&=e no !
*MOT:	sí .
*MOT:	escúcha me .
*MOT:	ven .
*MOT:	verás .
*CHI:	no 0 [*] quiero quitar . [+ CLIMB]
%err:	0 = lo $MOR $LOS $CLMB
*MOT:	te voy a enseñar .
*MOT:	ven .
*MOT:	que te voy a explicar una cosa .
*MOT:	ven .
*MOT:	mira .
*MOT:	verás .
*MOT:	te voy a explicar una cosa .
*MOT:	mira .
*MOT:	escúcha me .
*MOT:	mira .
*MOT:	&=q ves ?
*MOT:	estamos esc@x [//] grabando con Javier .
*MOT:	&=q vale ?
*MOT:	entonces tiene que estar enchufado a la luz .
*MOT:	cuando acabemos lo desenchufamos y le pones tú el protector .
*MOT:	&=q vale ?
*MOT:	&=q te parece ?
*CHI:	sí .
*MOT:	&=q sí ?
*MOT:	&=q te parece bien ?
*CHI:	sí .
*MOT:	&=q sí ?
*MOT:	&=q seguro ?
*CHI:	sí .
*CHI:	seguro . [+ IMI]
*MOT:	vale .
*MOT:	pues entonces te sientas aquí un momentito que voy a ver cómo está la cámara .
*MOT:	que no sé si está desenfocada .
*MOT:	va a notar mucho Javier que hoy estoy yo sola .
%act:	viene hasta la cámara y la coloca
*MOT:	&=q ves ?
*MOT:	a Juan le falta la cabeza .
*MOT:	ya no .
*MOT:	hola .
*MOT:	hola , cacharrito .
%par:	riéndose
*MOT:	hola , guapo .
%par:	riéndose
*MOT:	sonríe , por+favor .
*MOT:	pero di algo .
*MOT:	a ver .
*MOT:	&=q qué dices ?
*MOT:	di algo .
*MOT:	&=q no quieres decir nada ?
*CHI:	no .
*MOT:	&=q no ?
*MOT:	vale .
*MOT:	venga .
*MOT:	< vamos a > [/] vamos a seguir con La_Oca .
%act:	coge el tablero de La Oca en las manos
*MOT:	&=q vale ?
*MOT:	&=q qué más cosas te gustan de aquí ?
*MOT:	a ver .
*MOT:	&=q qué es esto ?
*CHI:	una [//] un xxx amarillo . [+ NON]
*MOT:	&=q un +..?
*CHI:	un xxx . [+ NON]
*MOT:	&=q un +..?
*CHI:	un xxx . [+ NON]
*MOT:	un laberinto .
*CHI:	un labelinto [: laberinto] . [+ IMI]
*CHI:	< hoy vamos hoy vamos > [/] hoy vamos a poner un la@x [/] laberinto a [//] al [*] suelo .
%err:	al = < en el > $SYN $SUB
*MOT:	&=q vamos a poner un laberinto en el suelo .
*CHI:	sí .
*MOT:	&=q cómo lo vamos a hacer el laberinto ?
*CHI:	rojo .
*MOT:	&=q rojo como ese ?
*CHI:	y de amarillo .
*MOT:	&=q rojo y amarillo ?
*MOT:	igual que ese me parece .
*CHI:	igual como este .
*MOT:	igual que ese , sí .
*CHI:	vamo(s) a poner una e(s)tatua 0 [*] el árbol .
%err:	0 = en $SYN $LOS
*CHI:	dos estatuas .
%par:	levanta dos dedos
*MOT:	&=q dos estatuas en el árbol ?
*CHI:	sí .
*MOT:	&=q en el de Navidad ?
*CHI:	en e(l) de Navi(d)ad . [+ IMI]
*MOT:	vale .
*CHI:	y vamo(s) a poner un burro también .
*MOT:	&=q un burro ?
*CHI:	burro [//] un burro también .
*CHI:	y un caballo también .
*MOT:	madre+mía .
*MOT:	< no sé si va a > [/] +//.
*CHI:	un puente .
*MOT:	&=q y un puente ?
*CHI:	sí .
*MOT:	< no sé si va a poder > [/] +//.
*CHI:	y una señora .
*CHI:	< y una y un y a@x y u@x > [//] y una [*] pato .
%err:	una = un $MOR $ADD $AGA
*CHI:	y un pato .
*CHI:	patos .
*MOT:	&=q patos ? [+ ADS]
@Situation:	1 MOT y Juan juegan con varios juguetes en el salón
@Time Start:	10:00
@Situation:	1
*MOT:	creo que no van a caber tantas cosas en el árbol &=q eh@i ?
*MOT:	porque hay que poner luego bolitas brillantes también .
*CHI:	y flores .
*MOT:	y flores . [+ ADS]
*MOT:	y lazos .
*CHI:	lazos . [+ IMI]
*MOT:	hala@i .
*MOT:	vamos a tener que comprar un árbol muy grande &=q eh@i ?
*CHI:	no es mu(y) [/] mu(y) chiquitio el xxx . [+ NON]
*MOT:	tenemos uno < muy chiquitito > [/] muy chiquitito .
*MOT:	que lo teníamos cuando no estaba Juan .
*MOT:	&=q vale ?
*CHI:	sí .
*MOT:	&=q sí ?
*MOT:	&=q te parece ?
*CHI:	soy muy mayor .
*MOT:	&=q tú eres muy mayor ?
*CHI:	sí .
*MOT:	&=q no me digas ?
*MOT:	&=q eres muy mayor ?
%par:	riéndose
*CHI:	sí .
*MOT:	&=q cuánto de mayor ?
*CHI:	sí .
%act:	levanta los brazos
*MOT:	ah@i .
*MOT:	&=q has crecido mucho ?
*CHI:	sí .
*MOT:	&=q cuánto has crecido ?
*CHI:	0 .
%act:	levanta la mano y separa el índice del pulgar
*MOT:	&=q así ?
*MOT:	hala@i .
*MOT:	&=q y cuánto es eso ?
*MOT:	&=q cuánto es eso que has crecido ?
*CHI:	hala@i .
*CHI:	ahí puesto .
*CHI:	&=q lo quitamos ?
%act:	señala hacia la cámara
*MOT:	ahora todavía no podemos .
*MOT:	tenemos que esperar un poquito más .
*MOT:	&=q vale ?
*MOT:	&=q < vamos a colocar> [//] quieres que coloquemos estos ?
*MOT:	que ya sabes tú colocar los muy bien .
*CHI:	sí .
*MOT:	venga .
*MOT:	vamos a colocar los .
*MOT:	&=q vale ?
*MOT:	a ver cómo lo hace Juan .
*MOT:	&=q cuál es ese ?
*CHI:	el dos verde .
*MOT:	&=q el dos verde ? [+ ADS]
*MOT:	bueno .
*MOT:	es el siete verde .
*CHI:	el siete verde . [+ IMI]
*MOT:	sí .
*CHI:	< que va que va > [/] que va .
%act:	parece que lanza el dado
*CHI:	aquí .
%act:	hace algo en el tablero que no puedo ver
*CHI:	xxx .
*MOT:	muy bien .
*CHI:	mira .
*MOT:	no .
*CHI:	mira .
*MOT:	son casi iguales &=q eh@i ?
*MOT:	&=q qué les pasa ?
*CHI:	iguales .
*MOT:	&=q son iguales ?
*CHI:	son iguales . [+ IMI]
*MOT:	pero uno está para arriba y el otro está para abajo .
*MOT:	este es el seis y este es el nueve .
*CHI:	este es el cero .
*MOT:	muy bien .
*CHI:	aquí no cabe .
*MOT:	es que ese no es el cero .
*MOT:	&=q dónde está el cero ?
*CHI:	este .
*CHI:	ahí .
*CHI:	xxx .
*CHI:	xxx .
*CHI:	ay@i .
*CHI:	no cabe .
*MOT:	hala@i .
*CHI:	ya está .
*MOT:	&=q ya está ? [+ ADS]
*CHI:	toma .
*MOT:	&=q cómo ?
*CHI:	toma .
*MOT:	&=q ya está ?
*MOT:	&=q ya lo has hecho ?
*MOT:	&=q y me lo das ?
*CHI:	lo ha [*] hecho .
%err:	ha = he $MOR $SUB $NFL PREX3s/PREX1s
*MOT:	&=q y dónde lo ponemos ?
*CHI:	aquí .
*CHI:	en el suelo .
*MOT:	&=q aquí en el suelo ?
*MOT:	vamos al suelo ahí .
*MOT:	&=q vale ?
*MOT:	oye .
*MOT:	vamos a terminar de montar el parque .
*MOT:	&=q qué hacemos con él ?
*MOT:	mira .
*MOT:	&=q montamos a los chicos ?
*MOT:	&=q eh@i ?
*CHI:	sí .
*CHI:	a los chicos . [+ IMI]
*MOT:	&=q quieres que montemos a los chicos ?
*MOT:	&=q quién lo hace ?
*MOT:	&=q tú o yo ?
*CHI:	yo .
*MOT:	&=q eh@i ?
*CHI:	tú .
*MOT:	&=q yo ?
*CHI:	tú .
*CHI:	mira .
*MOT:	&=q y los montamos en las bicicletas también ?
*CHI:	sí .
*CHI:	y [/] y iban los niños .
*MOT:	pero no tenemos para todos &=q eh@i ?
*CHI:	ay@i .
*CHI:	ay@i .
%par:	lloriquea
*MOT:	&=q qué te pasa ?
*MOT:	&=q qué te pasa ?
*CHI:	quiero quitar esa rueda .
*MOT:	&=q y por qué ?
*CHI:	xxx .
*CHI:	xxx hacer . [+ NON]
*CHI:	dinero .
*MOT:	&=q para hacer dinero ?
%par:	se ríe
*MOT:	&=q y eso ?
*MOT:	oye , Juan .
*CHI:	y esto .
*MOT:	no puedo quitar lo yo tampoco &=q eh@i ?
@Situation:	1 MOT y Juan juegan con varios juguetes en el salón
@Time Start:	10:00
@Situation:	1
*MOT:	no puedo .
*MOT:	no se puede .
*CHI:	sí que puedes .
*MOT:	no soy capaz .
*MOT:	mira , Juan .
*CHI:	xxx .
*MOT:	no puedo .
*CHI:	capaz . [+ IMI]
*MOT:	no soy capaz .
*CHI:	ay@i .
*CHI:	no puedo yo también [*] .
%err:	también = tampoco $SYN $SUB
*MOT:	&=q tú tampoco puedes ? [+ COR]
*MOT:	claro .
*MOT:	si te lo he dicho .
*MOT:	que es muy difícil .
*MOT:	no me escuchas .
*CHI:	e(s) muy difícil . [+ IMI]
*MOT:	claro .
*MOT:	vamos a poner le el manillar que no se pierda .
*MOT:	&=q vale ?
*MOT:	&=q a ver dónde va ?
*MOT:	aquí &=q no ?
*MOT:	deja me que le pongamos esa .
*MOT:	&=q vale ?
*CHI:	esa no .
*MOT:	&=q no se la ponemos ?
*CHI:	no .
*MOT:	&=q por qué ?
*MOT:	&=q puedes ?
*CHI:	no .
*CHI:	no puedo .
*CHI:	no puedo .
*CHI:	xxx .
*MOT:	oye , Juan .
*MOT:	&=q le has contado a Papá dónde estuvimos ayer ?
*MOT:	&=q eh@i ?
*MOT:	&=q le has contado a Papá dónde estuvimos ayer ?
*CHI:	sí .
*MOT:	&=q dónde estuvimos ?
*MOT:	&=q eh@i ?
*MOT:	&=q dónde estuvimos ayer ?
*CHI:	< en la > [/] en la feria .
*MOT:	&=q en la feria ? [+ ADS]
*MOT:	no .
*MOT:	&=q dónde estuvimos ?
*CHI:	0 [*] el parque .
%err:	0 = en $SYN $LOS
*MOT:	en el parque un ratito .
*MOT:	&=q y antes del parque ?
*MOT:	en la +...
*CHI:	++ feria .
*MOT:	no .
*CHI:	no .
*MOT:	no .
*MOT:	en la bi@x +...
*CHI:	++ cina@x .
*MOT:	en la bibli@x +...
*CHI:	++ teca@x .
*MOT:	en la biblioteca .
*MOT:	&=q y qué hicimos en la biblioteca ?
*MOT:	a ver .
*MOT:	&=q qué hicimos en la biblioteca ?
*MOT:	&=q eh@i ?
*CHI:	cuentos .
*MOT:	&=q cogimos +//.
*CHI:	coger [*] cuentos .
%err:	coger = cogemos $MOR $SUB $ROOT
*MOT:	&=q coger cuentos ? [+ ADS]
*CHI:	cogimos cuentos . [+ IMI]
*MOT:	&=q cogimos cuentos ? [+ ADS]
*MOT:	&=q cuántos ?
*CHI:	muchos .
*MOT:	&=q muchos ?
*MOT:	&=q y de qué iban los cuentos ?
*CHI:	de [x 6] .
*MOT:	de [x 6] . [+ ADS]
*CHI:	de [x 5] .
*MOT:	de [x 5] [/] &=q de qué ?
*CHI:	&=e de ferias !
*MOT:	&=q de qué ?
%par:	extrañada
*CHI:	de ferias .
*MOT:	&=q de ferias iban los cuentos ?
*CHI:	sí .
*MOT:	yo creo que no iban de ferias .
*CHI:	de ferias .
*MOT:	&=q cuáles cogimos ?
*MOT:	a ver .
*MOT:	que te los contó Mamá anoche .
*CHI:	de [x 5] .
*CHI:	de (dino)saurios .
*MOT:	&=q de dinosaurios ? [+ ADS]
*CHI:	sí .
*MOT:	pero ese no pudimos coger lo porque &=q te acuerdas que dijimos que aquel era de los que no se podían sacar de la biblioteca ?
*MOT:	sólo se podían ver allí .
*MOT:	&=q te acuerdas que lo comentamos ?
*MOT:	&=q eh@i ?
*CHI:	no te [*] acuerdas [*] .
%err:	te = me $MOR $SUB $PREFIX ; acuerdas = acuerdo $MOR $SUB $NFL 2s/1s
*MOT:	&=q no te acuerdas ? [+ ADS]
*CHI:	de [x 5] .
%par:	parece que canturrea
*CHI:	no se puede .
*CHI:	de [x 5] .
*CHI:	ten@o [x 5] .
%par:	canturrea
*CHI:	de [x 6] .
*CHI:	xxx .
*MOT:	&=q cómo ?
*CHI:	que xxx . [+ NON]
%par:	posiblenete no diga nada
*MOT:	oye .
*MOT:	&=q cuándo vamos a ir a ver a [/] a la prima ?
*MOT:	&=q quieres ir a ver la ?
*CHI:	quiero a [*] ver a la prima .
%err:	a = 0 $SYN $ADD $INF
*MOT:	&=q y cómo se llama tu prima ?
*CHI:	Mónica .
*MOT:	Mónica . [+ ADS]
*MOT:	&=q y dónde vive ?
*CHI:	al [*] pueblo .
%err:	al = < en el > $SYN $SUB
*MOT:	&=q en el pueblo de quién ?
*CHI:	de sus abuelos .
*MOT:	< y de > [//] de sus abuelos y de los tuyos &=q no ?
*MOT:	tus abuelos también viven allí en el pueblo .
*MOT:	&=q o no ?
*CHI:	sí .
*MOT:	claro .
*MOT:	viven ahí en el pueblo tus abuelos .
*MOT:	&=q y sabes cómo se llaman tus abuelos ?
*MOT:	&=q eh@i ?
*MOT:	&=q y sabes cómo te [//] se llaman tus abuelos ?
*CHI:	Abuela y Abuelo .
*MOT:	ya .
*MOT:	&=q pero cómo se llaman ?
*CHI:	Avi [/] Avi y Yaya .
*MOT:	esos son los de aquí .
*MOT:	&=q y los del pueblo ?
*MOT:	&=q y los del pueblo cómo se llaman ?
*CHI:	Abuelo y Abuela .
*MOT:	ya .
*MOT:	&=q pero qué nombre tienen ?
*CHI:	Julia .
*MOT:	&=q Julia ? [+ ADS]
*MOT:	es la tía .
*MOT:	Julia es la tía .
*MOT:	pero no es la [//] el abuelo ni la abuela .
*MOT:	&=q y qué hay en el pueblo ?
*MOT:	a ver .
*MOT:	&=q qué hay ?
*CHI:	huevos fritos .
*MOT:	&=q huevos fritos ?
*CHI:	no .
*MOT:	también hay huevos fritos .
*MOT:	&=q pero qué hay en el pueblo ?
*MOT:	a ver .
@Situation:	1 MOT y Juan juegan con varios juguetes en el salón
@Time Start:	10:00
@Situation:	1
*MOT:	&=q qué tienen Tía Elena y Tío_Paco ?
*CHI:	una gallina .
*MOT:	tienen gallinas . [+ COR]
*CHI:	sí .
*CHI:	tienen gallinas . [+ IMI]
*MOT:	&=q y sabes cómo se llama alguna de ellas ?
*CHI:	sí .
*MOT:	&=q cómo se llaman ?
*CHI:	de [x 5] .
*MOT:	&=q no me lo dices ?
*CHI:	no .
*MOT:	&=q cómo es la gallina que pone el huevo para Juan ?
*MOT:	&=q cómo se llama ?
*CHI:	huevos fritos .
*MOT:	&=q pero cómo se llama la gallina que lo pone el huevo ?
*CHI:	Gallina (An)se(l)ma .
*MOT:	la Gallina Anselma .
*MOT:	&=q y qué pasa con la Gallina Anselma ?
*MOT:	&=q eh@i ?
*MOT:	&=q qué pasa con la Gallina Anselma , cacharrito ?
*CHI:	puso un huevos [*] .
%err:	huevos = huevo $MOR $ADD $AGA
*MOT:	puso un huevo . [+ COR]
*MOT:	&=q y qué pasó luego ?
*CHI:	puso ot(r)o huevo amarillo .
*MOT:	&=q y ?
*CHI:	xxx Juan . [+ NON]
*MOT:	&=q era para Juan ?
*CHI:	para Juan . [+ IMI]
*MOT:	mm@i .
*MOT:	&=q y se lo dió la gallina luego a Juan directamente ?
*MOT:	&=q o qué pasó ?
*MOT:	&=q a quién se lo dió la gallina ?
*CHI:	al rey .
*MOT:	&=q al rey se lo dió la gallina ?
*MOT:	yo creo que no .
*CHI:	sí .
*MOT:	&=q a quién se lo dió la gallina ?
*CHI:	al rey .
*MOT:	< a t@x > [//] no .
*MOT:	a tía +...
*CHI:	Julia .
*MOT:	no .
*MOT:	a Tía Elena .
*CHI:	a Tía Elena . [+ IMI]
*MOT:	&=q y Tía Elena a quién se lo llevó ?
*CHI:	al rey .
*MOT:	no .
*CHI:	a Abuela .
*MOT:	a la abuela .
*MOT:	&=q y la abuela a quién se lo llevó ?
*CHI:	al rey .
*MOT:	al rey . [+ ADS]
*MOT:	&=q y el rey a quién se lo llevó ?
*CHI:	a Juan .
*MOT:	&=q y qué le dijo el rey a Juan ?
*CHI:	e(s)te huevo e(s) [/] es para Juan .
*MOT:	&=q de parte de quién ?
*CHI:	de [x 5] .
*MOT:	este huevo es para Juan de parte de +...
*CHI:	++ de un canguro .
*MOT:	&=q de un canguro ? [+ ADS]
*MOT:	&=q los canguros ponen huevos ?
*CHI:	no: .
*MOT:	no [x 4] .
*CHI:	no [x 4] .
*CHI:	los canguros no ponen huevos .
*CHI:	xxx .
*CHI:	xxx .
*CHI:	quiero escuchar eso .
%act:	señala hacia la ventana
*MOT:	&=q cómo ?
*CHI:	quiero escuchar eso .
*CHI:	quiero escuchar eso .
%act:	se levanta y sale de la imagen
*MOT:	&=q qué quieres escuchar ?
*CHI:	eso .
*MOT:	&=q qué es eso ?
*CHI:	esto .
*CHI:	yo quiero escuchar eso xxx . [+ NON]
*CHI:	y coge lo .
*MOT:	ah@i .
*MOT:	&=q que escuchemos la caracola ?
*CHI:	la caracola . [+ IMI]
*MOT:	&=q quieres escuchar el mar ?
*CHI:	el mar . [+ IMI]
*MOT:	se oye .
*MOT:	xxx .
*CHI:	se oye . [+ IMI]
*MOT:	ven .
*MOT:	verás cómo se oye .
%act:	se sienta en el suelo
*MOT:	siéntate aquí .
%act:	le indica el suelo entre sus piernas
*CHI:	0 .
%act:	se sienta donde le indica MOT
*MOT:	venga .
*MOT:	a ver .
*MOT:	di me lo que escuchas .
*MOT:	&=q vale ?
%act:	le coloca la carcola en el oído
*CHI:	se escucha .
*MOT:	&=q qué se oye ?
*CHI:	0 [*] mar .
%err:	0 = el $SYN $LOS
*MOT:	ss@o .
*MOT:	&=q a qué sí ?
*MOT:	&=q a ver ?
%act:	se coloca ella la caracola
*CHI:	otra .
*MOT:	mira qué bonita es &=q eh@i ?
*CHI:	xxx .
*MOT:	cuidado que se puede romper &=q eh@i ?
*MOT:	< que se rompe > [/] que se rompe , cariño .
*MOT:	di me lo que escuchas .
*CHI:	xxx .
*MOT:	&=q mm@i ?
*MOT:	&=q suena bonito ?
*MOT:	cuidado .
*MOT:	tienes que tratar la con mucho cariño .
*MOT:	&=q vale ?
*MOT:	se puede romper .
*CHI:	suena [?] . [+ NON]
%act:	se le escurre de las manos y se le cae sobre las piernas
*MOT:	cuidado con caer se .
*CHI:	&=q suena ?
%act:	se coloca la caracola en el oído
*MOT:	ss@o .
*MOT:	&=q cuándo fuiste tú a ver el mar ?
*MOT:	&=q te acuerdas de cómo era el mar ?
*CHI:	sí .
*MOT:	&=q cómo era ?
*CHI:	muy salada .
@Situation:	1 MOT y Juan juegan con varios juguetes en el salón
@Time Start:	10:00
@Situation:	1
*MOT:	el agua era salada .
*MOT:	&=q y qué más ?
*MOT:	&=q eh@i ?
*MOT:	&=q qué más ?
*CHI:	jugó [*] 0 [*] castillos de arena .
%err:	jugó = jugué $MOR $SUB $NFL PFC3s/PFC1s
*MOT:	jugabas castillos de arena . [+ COR]
*CHI:	sí .
%act:	se coloca la caracola en la boca para notar el eco al hablar
*MOT:	&=q y qué más ?
*CHI:	xxx .
%par:	quizás no diga nada
%act:	sigue con la caracola en la boca
*MOT:	&=q cómo ?
*CHI:	y < jugamos jugamos cubo > [/] jugamos 0 [*] cubo la pala y 0 [*] rastrillo .
%err:	0 = < con la > $SYN $LOS ; 0 = el $SYN $LOS
*MOT:	&=q jugabas < con el culo > [//] con el cubo con la pala y con el rastrillo ?
*CHI:	sí .
*MOT:	&=q y qué más ?
*CHI:	< y con el > [/] y con el xxx . [+ NON]
%act:	con la caracola ya en el oído
*MOT:	&=q con ?
*CHI:	y con xxx . [+ NON]
*MOT:	&=q con ?
*CHI:	con la (a)rena .
*MOT:	&=q con la arena jugabas ?
*MOT:	&=q y qué hacías con la arena ?
*CHI:	xxx . [+ NON]
%par:	con la caracola otra vez en la boca
*MOT:	a ver .
*MOT:	que no te oigo , Juan .
*CHI:	xxx .
*MOT:	< no te entiendo > [/] no te entiendo lo que dices .
*CHI:	xxx .
%par:	dice cosas sin sentido
*MOT:	pero que estás hablando en un lenguaje que no entiendo .
*CHI:	xxx .
%act:	con la caracola en la boca
*CHI:	xxx (l)a casa . [+ NON]
%act:	con la caracola en la boca
*CHI:	xxx casa . [+ NON]
%act:	con la caracola en la boca
*CHI:	xxx en casa . [+ NON]
%act:	con la caracola en la boca
*CHI:	e(s)toy en (l)a casa .
%act:	con la caracola en la boca
*MOT:	&=q quién está en casa ?
*CHI:	yo: .
%act:	con la caracola en la boca
*MOT:	tú .
*MOT:	&=q y qué haces ?
*CHI:	0 [*] jubando [: jugando] .
%err:	0 = estoy $SYN $LOS $AUXE
%act:	con la caracola en la boca
*MOT:	&=q con quién ?
*CHI:	con esto .
%act:	se quita la caracola de la boca
*MOT:	&=q y qué es eso ?
*CHI:	&=q cómo se llama ?
*MOT:	&=q cómo se llama ? [+ ADS]
*CHI:	ay@i .
*CHI:	xxx .
%act:	se le escurre la caracola sobre las piernas y la recoge ; se la coloca en el oído
*MOT:	&=q qué ?
*MOT:	&=q qué ha pasado ?
*CHI:	&=q qué suena ?
*MOT:	&=q qué suena ?
*CHI:	escucha [/] escucha eso .
*MOT:	a ver .
*CHI:	escucha esto .
*CHI:	escucha eso .
*CHI:	< escucha escucha > [/] escucha , Mamá .
*CHI:	escucha .
*MOT:	a ver .
*MOT:	cuidado con caer se al suelo que se rompe &=q eh@i ?
*MOT:	ya la vamos a guardar .
*MOT:	&=q vale ?
*MOT:	ya la hemos escuchado bastante .
*MOT:	ahora la guardamos otra vez (.) en su sitio .
*CHI:	no .
*CHI:	ot(r)a vez no .
*MOT:	sí .
*MOT:	&=q cómo qué se llama ?
*MOT:	&=q hemos dicho que cómo se llama ?
*CHI:	xxx .
*MOT:	&=q co@x [/] cómo se llama ?
*CHI:	xxx .
*MOT:	se llama caracola .
*CHI:	se llama caracola . [+ IMI]
*MOT:	&=q y dónde encontramos las caracolas ?
*MOT:	&=q dónde están ?
*MOT:	mira qué bonita es ?
*MOT:	&=q eh@i ?
*CHI:	aquí .
%act:	señala la caracola
*MOT:	&=q eh@i ?
*MOT:	&=q dónde encontramos las caracolas ?
*MOT:	en el +...
*CHI:	aquí .
*MOT:	uy@i .
*MOT:	en el mar .
*CHI:	el mar . [+ IMI]
*MOT:	en el mar .
*CHI:	no .
%act:	se pone de pie
*MOT:	0 .
%act:	se levanata y guarda la caracola
*MOT:	&=q qué haces ?
*MOT:	&=q pintamos un poquito ?
*MOT:	&=q eh@i ?
*MOT:	&=q quieres que pintemos , Juan ?
*CHI:	no .
*CHI:	quiero [/] quiero jugar con las marionetas .
*MOT:	&=q quieres jugar con las marionetas ?
*MOT:	espera que las vamos a poner aquí .
*MOT:	aquí .
*MOT:	mira .
%act:	se pone de pie
*MOT:	ven .
*MOT:	que las vamos a poner aquí .
*MOT:	&=q vale ?
*MOT:	vamos a poner lo aquí que se ve mejor .
*MOT:	a ver .
*MOT:	ven .
*CHI:	las marionetas .
*MOT:	&=q y dónde tienes las marionetas ?
*CHI:	adiós .
%act:	se ha colodao detrás del teatrito de marionetas tapado por las cortinas corridas
*CHI:	adiós .
*CHI:	hola .
%act:	después de abrir las cortinas
*MOT:	hola .
*MOT:	&=q qué vamos a hacer ?
*MOT:	toma .
*CHI:	0 .
%act:	vuelve a cerrar las cortinas
*CHI:	adiós [x 2] .
*MOT:	adiós . [+ ADS]
*MOT:	&=e eh@i !
*CHI:	&=q las guardamos ?
*MOT:	mira .
*MOT:	hola .
*CHI:	&=q las guardamos ?
*MOT:	mira quién hay por ahí .
*MOT:	ah@i .
*MOT:	hola .
%act:	está sentada delante del teatrito (público) con una marioneta en la mano
*CHI:	no .
*CHI:	yo aquí .
*MOT:	toma .
*MOT:	venga .
*MOT:	&=q los traemos aquí ?
%exp:	los porque aveces los llama títeres
*CHI:	sí .
*CHI:	no [x 5] .
*MOT:	donde el otro día .
*MOT:	ahí .
*CHI:	oh@i .
%act:	con una marioneta en la mano
*MOT:	hola .
*CHI:	&=e hola !
*MOT:	hola .
*MOT:	hola , señor+guardia .
*MOT:	&=q esto es un guardia ?
%act:	mira la marioneta
*CHI:	no .
*MOT:	hola , rey .
*CHI:	xxx .
%act:	se aopya sobre el teatrito y se le cae al suelo hacia delante; el también se cae sobre el teatrito
*MOT:	&=e uh@i !
*MOT:	&=e pero Juan !
*CHI:	0 .
%par:	llora
*MOT:	arriba [x 3] .
*MOT:	no ha pasado nada .
*CHI:	me he caído .
*MOT:	nada .
*MOT:	no ha pasado nada .
*MOT:	un percance .
*MOT:	no ha pasado nada .
*MOT:	es que te has apoyado y te has caído .
*MOT:	no ha pasado nada .
%act:	levanta el teatrito
*MOT:	a ver .
*MOT:	venga .
*MOT:	vamos a colocar lo bien .
*MOT:	así .
*MOT:	muy bien .
*MOT:	hala@i .
*MOT:	venga .
*MOT:	ven por aquí .
*MOT:	&=e hola [x 2] !
*CHI:	no .
*MOT:	que te dice hola el señor+rey .
*MOT:	&=q no lo quieres co@x [/] coger ?
@Situation:	1 MOT y Juan juegan con varios juguetes en el salón
@Time Start:	10:00
@Situation:	1
*MOT:	venga .
*MOT:	vamos a +//.
*CHI:	xxx .
*MOT:	oye , Juan .
*MOT:	&=q no querías jugar con el guiñol ?
*CHI:	sí .
*MOT:	pues venga .
*CHI:	&=e no !
*MOT:	ponte detrás .
*MOT:	eh@i .
*CHI:	no .
*MOT:	&=q por qué no ?
*CHI:	estoy jugando .
*CHI:	xxx .
*CHI:	con eso .
*MOT:	pero Juan .
*CHI:	mi camión .
*CHI:	mi camión .
*MOT:	&=q dónde está el camión ?
*MOT:	venga .
*CHI:	aquí .
*MOT:	colóca le todas las piezas .
*MOT:	&=q vale ?
*CHI:	xxx .
*CHI:	señora 0 [*] señor .
%err:	0 = y $SYN $LOS
*CHI:	&=e Mamá !
*MOT:	di me .
*MOT:	&=q qué haces ?
*CHI:	0 .
%par:	lloriquea
*CHI:	no puedo .
*MOT:	&=q no puedes ?
*CHI:	ay@i .
*CHI:	no puedo .
*MOT:	bueno .
*MOT:	vamos a dejar lo ya .
%act:	detrás de la cámara
*MOT:	&=q vale ?
*MOT:	di adiós .
*CHI:	ay@i .
*CHI:	se ha roto .
*MOT:	di adiós , Juan .
*CHI:	adiós .
*MOT:	adiós .
@End
