# Supplementary material for: Comparing Different Models of the Development of Verb Inflection in Early Child Spanish
Source: PLoS One. 2015 Mar 11;10(3):e0119613. doi: 10.1371/journal.pone.0119613 (PMC4356619; doi:10.1371/journal.pone.0119613)
Supplement: S1 File — (ZIP) [file pone.0119613.s001.zip › 20224.cha]

@UTF8
@PID:	11312/c-00031784-1
@Begin
@Languages:	spa , eng
@Participants:	CHI Juan Target_Child , MOT Madre Mother
@ID:	spa , eng|OreaPine|CHI|2;2.24|male|||Target_Child|||
@ID:	spa , eng|OreaPine|MOT|||||Mother|||
@Transcriber:	Javier , University of Nottingham
@Date:	29-OCT-2001
@Location:	Madrid
@Situation:	1 MOT da de merendar a Juan en el salón , sentado en la sillita de comer
@Time Start:	17:30
@Situation:	1
*MOT:	&=q a quién dices hola , Juan ?
*CHI:	a Javier .
%act:	tiene en las manos una barra de baselina las que se usan en invierno para protegerse labios del frío
*MOT:	&=q a Javier le dices hola ?
*MOT:	di le qué estás haciendo .
*CHI:	0 [*] (d)esayu@x [/] (d)esayunando .
%err:	0 = estoy $SYN $LOS $AUXE
*MOT:	&=q desayunando ?
*MOT:	&=q ahora se desayuna ?
*MOT:	&=q o se merienda ?
*CHI:	se me(ri)enda . [+ IMI]
%act:	se unta la vaselina por los labios y el resto de la cara
*MOT:	ahora se merienda .
*MOT:	y di le qué es eso que tienes en la mano .
*MOT:	&=q qué es eso que tienes ahí en la mano ?
*CHI:	no .
%act:	se mira en la pantallita de la cámara sin contestar las preguntas de MOT mientras se toca la boca
*MOT:	&=q no ?
*MOT:	oye .
*MOT:	dí le dónde está Papá .
*MOT:	di le a Javier dónde está Papá .
*MOT:	toma , cariño .
*CHI:	< y una > [/] y [*] una isla .
%err:	y = en $SYN $SUB
*MOT:	en una isla . [+ COR]
%act:	sale del salón
*CHI:	vosotros xxx . [+ NON]
*MOT:	&=q cómo ?
%act:	vuelve
*CHI:	< xxx una > [//] hay una i(s)la .
*MOT:	hay una isla , &=q verdad ? [+ ADS]
*MOT:	&=q y dónde la hemos visto (.) la isla ?
*CHI:	en el cuento .
*MOT:	&=q en el cuento ? [+ ADS]
*MOT:	&=q en el cuento grande ese ?
*CHI:	el libro .
*MOT:	&=q pero cómo se llama ese libro ?
*CHI:	&=q cuál ?
*MOT:	&=q eh@i ?
*MOT:	&=q cómo se llama ese libro ?
*MOT:	a ver .
*MOT:	&=q cómo se llama ese libro que tiene la isla ?
*MOT:	a ver .
*MOT:	que voy a coger una silla .
*CHI:	Papá .
*MOT:	sí .
*MOT:	ahí está Papá .
%act:	coge una silla y se coloca al lado de Juan para darle la merienda
*MOT:	a ver .
*MOT:	&=q ya te has echado eso por toda la cara ?
*MOT:	&=q cómo se llama esa isla ?
*MOT:	&=q cómo se llama ?
*MOT:	Las_Palmas .
*CHI:	Las_Palmas . [+ IMI]
*MOT:	&=q a que sí ?
*MOT:	&=q y vamos a ir nosotros ?
*CHI:	0 .
%act:	sigue untándose con la barra de labios sin contestar
*MOT:	&=q vamos a ir nosotros ?
*MOT:	&=q eh@i ?
*CHI:	un poquito más .
*MOT:	pero &=q y un poquito de manzana qué te parece ?
%act:	le da manzana
*MOT:	mm@i .
%par:	como si le gustara
*MOT:	&=e qué rica !
*MOT:	a que está buena .
*CHI:	0 .
%par:	mueve la cabeza ; no
*MOT:	uf@i .
*CHI:	no .
*MOT:	si hay manzana a lo mejor hay sorpresa .
*CHI:	xxx blanco [*] . [+ NON]
*MOT:	&=q cómo ?
*CHI:	naranja y blanco [*] .
%err:	blanco = blanca $MOR $SUB $AGA
*MOT:	ah@i .
*MOT:	una sorpresa naranja y blanca .
*MOT:	Javier no sabe qué es la sorpresa .
*MOT:	&=q se lo vas a decir o [/] o le vas a tener en suspense hasta el final ?
*CHI:	su(s)pense . [+ IMI]
*MOT:	&=q en suspense va a estar ?
*MOT:	&=q va a estar esperando hasta el final ?
*MOT:	&=q eh@i ?
*CHI:	sí .
*MOT:	&=q se lo vas a decir luego cuando te la dé Mamá ?
*CHI:	xxx .
*MOT:	pero para eso tendrás que comer te toda la manzana .
*CHI:	y todo el goyú [: yogur] .
*MOT:	muy bien .
*MOT:	y todo el yogur . [+ ADS]
*MOT:	muy bien .
*MOT:	hay que comer se también el yogur .
*CHI:	quiero guyú [: yogur] .
*MOT:	&=q qué ?
*CHI:	0 .
%act:	sigue untándose la vaselina por toda la cara
*MOT:	Juan .
*MOT:	que eso no se echa por la cara .
*MOT:	sólo se echa en los labios .
*MOT:	en los labios .
*MOT:	&=q dónde están los labios de Juan ?
*CHI:	0 .
%act:	sigue untándose la vaselina por toda la cara
*MOT:	&=q dónde están los labios de Juan ?
*MOT:	los labios son estos de aquí .
%act:	le toca los labios
*MOT:	ahí se echa .
*CHI:	0 .
%act:	se unta en los labios
*MOT:	ahí .
*MOT:	muy bien .
*MOT:	hala@i .
*MOT:	ya está .
*MOT:	ahora déja selo a Mamá .
*MOT:	que se lo vas a gastar .
*MOT:	déja selo aquí a Mamá .
*MOT:	eso sólo se echa una vez y luego ya no se echa más .
*MOT:	&=q te gusta cómo sabe ?
*MOT:	no sé dónde me has echado la tapadera .
*MOT:	&=q eh@i ?
*MOT:	&=q te gusta cómo sabe ?
*CHI:	y [*] quiero más .
%err:	y = 0 $SYN $ADD
%act:	coge la barra de vaselina para los labios y vuelve a untársela por la cara
*MOT:	pero ya está .
*MOT:	y por la cara no .
*MOT:	es por los labios .
*MOT:	ahí .
*MOT:	en los labios .
*CHI:	xxx .
*CHI:	&=q qué e(s) eso ?
%act:	señala hacia una pared
*MOT:	&=q qué quieres ?
*CHI:	&=q cómo se llama eso ?
*MOT:	de ahí no se puede coger nada porque sabes que todo se rompe (.) si se coge .
*MOT:	&=q a ver ?
*CHI:	Mamá .
*MOT:	di me .
*CHI:	Mamá .
*MOT:	&=q qué ?
*CHI:	xxx está a Mamá . [+ NON]
*MOT:	&=q cómo ?
*MOT:	&=q dónde está Mamá ?
*CHI:	0 [*] el cuadro .
%err:	0 = en $SYN $LOS
*MOT:	ah@i .
*MOT:	ahí hay un cuadro en el que está Mamá .
*MOT:	< y ahí hay otro > [/] .
*CHI:	Papá .
*MOT:	y ahí otro en el que está Papá .
*MOT:	&=q y qué hace Papá ?
*MOT:	&=q qué está haciendo ?
*CHI:	cuentos .
*MOT:	&=q está [//] pero está haciendo cuentos ?
*CHI:	no .
*MOT:	&=q qué está haciendo ?
*CHI:	en una isla .
*MOT:	&=q está en una isla ?
@Situation:	1 MOT da de merendar a Juan en el salón , sentado en la sillita de comer
@Time Start:	17:30
@Situation:	1
*CHI:	no .
*MOT:	ahí no estaba en una isla .
*MOT:	ahí estaba aquí .
*MOT:	< en el > [/] en el castillo que vemos en Guadalajara .
*MOT:	mira .
*MOT:	&=q ves ?
*MOT:	ahí en ese castillo estaba Papá trabajando .
*MOT:	y ahora está en una isla trabajando .
*CHI:	aquí no .
%act:	echándose vaselina en la cara
*CHI:	en (l)a cara no .
*MOT:	en la cara no se echa .
*MOT:	que luego < te queda > [/] te repega .
%exp:	repegar = sticky (dialectal , non Madrid)
*CHI:	pero ahí sí .
%act:	se está echando por los labios
*MOT:	sí .
*MOT:	pero el labio después de comer .
*MOT:	si ahora estás comiendo es una tontería que te eches porque se te quita .
%act:	le intenta dar manzana
*CHI:	mío .
%act:	le coge la manzana de la mano y se la mete él en la boca
*CHI:	0 [*] cachito .
%err:	0 = un $SYN $LOS
*MOT:	bueno .
*MOT:	entonces .
*MOT:	vamos a ir nosotros a ir a ver a Papá .
*MOT:	&=q y dónde vamos a montar para ir a ver a Papá ?
*CHI:	en un avión .
*MOT:	en un avión . [+ ADS]
*CHI:	chi(qui)tito .
*MOT:	&=q eh@i ?
*CHI:	en un avión chititito [: chiquitito] .
*MOT:	en un avión +//.
*CHI:	y un he(li)có(p)tero .
*MOT:	&=q en un avión chiquitito y en un helicóptero ? [+ ADS]
*CHI:	sí .
*MOT:	&=q sí ?
*MOT:	&=q y hasta dónde vamos ?
*CHI:	al campo .
*MOT:	&=q al campo ? [+ ADS]
*MOT:	vamos a ver el campo por abajo chiquitito [x 2] .
*MOT:	y vamos a ver el mar abajo chiquitito [x 2] .
*MOT:	y vamos a ver las nubes < muy cerca > [/] muy cerca .
*MOT:	&=q vale ?
*CHI:	< he a@x > [/] 0 [*] he abrido [*] .
%err:	0 = lo $MOR $LOS $PREFIX ; abrido = abierto $MOR $SUB $REG
%act:	le muestra a MOT la barra de vaselina
*MOT:	lo has abierto , sí . [+ COR]
*CHI:	lo he abierto .
*MOT:	uh@i .
*MOT:	&=q a ver ?
*MOT:	uy@i .
*MOT:	cachis .
*MOT:	que lo tiras .
*MOT:	a ver .
*MOT:	< deja ese > [/] deja ese que se ha caído al suelo .
*MOT:	déjalo .
*MOT:	&=q te lo vas a comer ?
*CHI:	mm@i .
%par:	afirma
*MOT:	&=q sí ?
*MOT:	vale .
*CHI:	tu@o .
%act:	hace como si la barra de vaselina fuera un avión
*MOT:	oye , Juan .
*MOT:	&=q qué has hecho hoy en la guarde ?
*CHI:	he hecho caca .
*MOT:	&=q has hecho caca ?
*MOT:	muy bien .
*MOT:	&=q y qué más ?
*MOT:	&=q qué te han enseñado ?
*MOT:	&=q habéis visto cosas grandes y pequeñas ?
*CHI:	sí .
*MOT:	&=q sí , verdad ?
*MOT:	&=q y has cantado una canción ?
*CHI:	sí .
*MOT:	< a ver > [/] a ver .
*MOT:	cánta me alguna de las que hayas cantado .
*CHI:	e(na)nito salta .
*MOT:	&=q el enanito salta ?
*MOT:	esa yo no me la sé .
*MOT:	me la tienes que enseñar .
*MOT:	pero no sé cuál es .
*MOT:	la del enanito que salta .
*MOT:	&=q pero cómo se canta ?
*MOT:	a ver .
*MOT:	cánta la .
*CHI:	xxx .
%par:	canta
*MOT:	&=q cómo ?
*CHI:	ca(ra)co(l) < co(l)@x co(l)@x > [/] .
%par:	canta
*MOT:	sigue .
*MOT:	&=q qué más ?
*CHI:	ca(ra)co(l) < co(l)@x co(l)@x > [/] .
%par:	canta
*CHI:	saca los cuernos al sol .
%par:	canta
*MOT:	ah@i .
*MOT:	esa es otra .
*MOT:	venga .
*MOT:	cánta la .
*MOT:	termína la .
*MOT:	caracol < col@x col@x > [/] .
*CHI:	había [?] un señor < que tiene > [/] que tiene xxx . [+ NON]
%par:	habla con algo en la boca
*CHI:	xxx .
*MOT:	&=q cómo ?
*CHI:	Papá .
*MOT:	&=q Papá también canta ?
*CHI:	la cara no .
%act:	se ha vuelto a dar vaselina alrededor de los labios
*MOT:	la cara no . [+ ADS]
*MOT:	sólo los labios .
*MOT:	a ver .
*MOT:	pero espérate a terminar de comer .
*MOT:	me lo vas a gastar &=q eh@i ?
*CHI:	0 .
%act:	escupe un poco de manzana
*MOT:	&=e uh@i !
*MOT:	&=q qué has hecho ?
*CHI:	0 .
%par:	se ríe
*MOT:	pero Juan_de_las_Calzas .
*MOT:	&=q y dónde se ha ido ?
*MOT:	aquí .
*CHI:	0 .
%act:	se mete el sólo manzana en la boca y la mastica
*MOT:	está rica &=q eh@i ?
*MOT:	&=q a que sí ?
*CHI:	es zanahoria .
*MOT:	&=q cómo ?
*CHI:	es (zana)horia .
*MOT:	&=q es zanahoria ? [+ ADS]
*CHI:	sí .
*MOT:	sí .
*MOT:	suena como la zanahoria .
*MOT:	&=q a que sí ?
*MOT:	&=q pero qué te gusta más ?
*MOT:	&=q la zanahoria o la manzana ?
*CHI:	la zanahoria . [+ IMI]
*MOT:	&=q te gusta más la zanahoria ?
*MOT:	&=q y de qué color es la zanahoria ?
*CHI:	nara(n)ja .
*MOT:	&=q es naranja ?
*MOT:	&=q y la manzana ?
*CHI:	(a)marilla .
*MOT:	&=q amarilla ? [+ ADS]
*MOT:	&=q y qué color te gusta más ?
*MOT:	&=q el naranja o el amarillo ?
@Situation:	1 MOT da de merendar a Juan en el salón , sentado en la sillita de comer
@Time Start:	17:30
@Situation:	1
*CHI:	el naranja .
*MOT:	&=q el naranja ?
*MOT:	&=q por qué ?
*MOT:	a ver .
*MOT:	&=q qué más cosas hay naranjas ?
*CHI:	mira el naranja .
*MOT:	&=q eh@i ?
*CHI:	mira < un pez > [/] un pez naranja .
*CHI:	mira .
*CHI:	xxx .
*MOT:	&=q hay un pez naranja ?
*CHI:	se llama Carolina .
*MOT:	&=q se llama +..? [+ ADS]
*CHI:	Carolina .
*MOT:	&=q Carolina ?
*CHI:	sí .
*MOT:	&=q quién es Carolina ?
*CHI:	el [*] niña de su mamá .
%err:	el = la $SYN $SUB
*MOT:	&=q la niña de su mamá ? [+ COR]
*CHI:	sí .
*MOT:	&=q y qué hace esa niña ?
*MOT:	&=q es de tu guarde ?
*CHI:	sí .
*MOT:	&=q sí ?
*MOT:	&=q hay en tu guarde una niña que se llama Carolina ?
*MOT:	&=q eh@i ?
*MOT:	Juan .
*CHI:	no .
*MOT:	&=q no ?
*MOT:	&=q y entonces ?
*MOT:	a ver .
*MOT:	&=q qué me contabas de Carolina (.) que no lo he entendido ?
*CHI:	0 [*] 0 [*] cara no .
%err:	0 = en $SYN $LOS ; 0 = la $SYN $LOS
%act:	se unta vaselina en la cara
*MOT:	en la cara no , Juan . [+ COR]
*CHI:	0 .
%act:	come en silencio
*MOT:	&=q ese chiquitito ?
*CHI:	sí .
*MOT:	vale .
*CHI:	parece una oveja .
*CHI:	parecer [*] una oveja .
%err:	parecer = parece $MOR $SUB $ROOT
*CHI:	es una oveja .
*CHI:	parece [x 2] una oveja .
*MOT:	es verdad .
*MOT:	parece una oveja . [+ ADS]
*CHI:	< una oveja > [/] una oveja . [+ IMI]
*CHI:	una oveja no .
*MOT:	&=q una oveja no ? [+ ADS]
*MOT:	&=q una oveja o una abeja ?
*CHI:	una oveja .
*MOT:	&=q una oveja de las que dicen be@o ?
*MOT:	&=q de esas ?
*CHI:	be@o .
*MOT:	&=q esas ?
*MOT:	&=q o de las que hacen bs@o ?
*MOT:	&=q cuáles ?
*CHI:	bs@o .
*MOT:	esa [/] esa es la abeja .
*MOT:	que es chiquitita [x 2] y vuela .
*CHI:	bs@o .
*MOT:	y hace bs@o .
*MOT:	y luego hay otras que son las ovejas que son las que tienen lanita .
*MOT:	y son más grandes .
*MOT:	las del pastor Raúl .
*MOT:	&=q te acuerdas del cuento del pastor Raúl ?
*MOT:	&=q qué le pasa al pastor Raúl ?
*CHI:	tiene mucho sueño .
*MOT:	&=q tiene mucho sueño y se queda dormido ?
*MOT:	&=q y qué pasa ?
*MOT:	&=q qué hacen las ovejas ?
*CHI:	be@o .
*MOT:	hacen be@o .
%par:	se ríe
*MOT:	&=q y qué le hacen ?
*CHI:	co(s)quillitas .
*MOT:	le hacen cosquillitas a Raúl .
*MOT:	< porque está > [//] Raúl es [/] es pastor (.) y se queda dormido en la hierba .
*MOT:	&=q a que sí ?
*MOT:	y entonces las ovejas se acercan y le hacen cosquillitas .
*MOT:	a que sí .
*MOT:	&=q y luego Raúl qué hace ?
*CHI:	se levanta .
*MOT:	&=q se levanta y se va adónde ?
*CHI:	a (l)a calle .
*MOT:	se va a la calle .
*MOT:	&=q y se lleva a las ovejas ?
*CHI:	sí .
*CHI:	no .
*MOT:	no [x 3] .
*CHI:	no [x 3] .
*MOT:	no se lleva a las ovejas .
*CHI:	0 [*] come la hie(r)ba .
%err:	0 = se $MOR $LOS $PREFIX
*MOT:	&=q cómo ?
*CHI:	0 [*] come la hie(r)ba .
%err:	0 = se $MOR $LOS $PREFIX
*MOT:	come hierba .
*MOT:	&=q quién come hierba ?
*MOT:	&=q el pastor Raúl o las ovejas ?
*CHI:	los [*] ovejas .
%err:	los = las $MOR $SUB $AGA
*MOT:	&=q las ovejas comen hierba ?
*CHI:	< quiero quiero > [/] quiero la hierba .
*MOT:	&=q quieres hierba ?
*MOT:	&=q tú vas a comer también hierba ?
*MOT:	&=q tú comes hierba , Juan ?
*MOT:	no [x 4] &=q eh@i ?
*CHI:	0 .
%par:	mueve la cabeza ; no
*MOT:	&=q tú comes hierba ?
*MOT:	&=q qué [x 2] comes tú ?
*MOT:	a ver .
*MOT:	&=q qué cosas comes ?
*MOT:	uy@i .
*MOT:	&=q qué cosas comes , Juan ?
*MOT:	&=q no me lo dices ?
*MOT:	&=q eh@i ?
*MOT:	a ver .
*MOT:	di me qué cosas comes .
*CHI:	< como como > [/] como pera .
*MOT:	&=q comes pera ?
*CHI:	quiero pera .
*CHI:	no quiero manzana .
*CHI:	quiero pera .
*MOT:	&=q quieres pera ?
*MOT:	< &=q te parto un cachito > [//] ahora cuando te termines esta manzana te parto un cachito de pera .
*MOT:	&=q vale ?
*MOT:	&=q sí ?
*MOT:	&=q te apetece ?
@Situation:	1 MOT da de merendar a Juan en el salón , sentado en la sillita de comer
@Time Start:	17:30
@Situation:	1
*MOT:	&=q eh@i ?
*MOT:	a ver < eso ese > [//] esa boquita .
*MOT:	a ver .
*MOT:	abre la bocota .
*MOT:	eh@i .
*MOT:	&=q qué hace Juan ?
*MOT:	hala@i qué bocado .
*CHI:	xxx come . [+ NON]
*CHI:	la abeja xxx . [+ NON]
*CHI:	que pica .
*MOT:	di me , Juan .
*CHI:	que pica .
*MOT:	&=q qué pica ?
*CHI:	la abeja .
*MOT:	&=q pica la abeja ?
*MOT:	venga .
*MOT:	que ya estamos terminando .
*MOT:	y ahora voy a por un poquito < de pu@x > [//] de pera .
*MOT:	&=q vale ?
*MOT:	Juan .
*MOT:	no hagas guarrerías , por+favor .
*MOT:	pero qué bobarato@f eres .
*CHI:	0 .
%act:	se unta vaselina y come manzana en silencio
*CHI:	< un ba(r)co > [/] un ba(r)co .
*MOT:	&=q un barco velero ?
*MOT:	< mira la vela > [/] mira la vela .
*MOT:	la vela aquí está .
%act:	coge un trozo de manzana
*MOT:	la vela .
*MOT:	hala@i .
*MOT:	uy@i .
*MOT:	así parece un dinosaurio .
%act:	sujeta el trozo de manzana
*MOT:	&=q a que parece un dinosaurio ?
*MOT:	&=q y así qué parece ?
*MOT:	una montaña .
*MOT:	así parece una montaña .
%act:	cambia de posición el trozo de manzana
*MOT:	chan@o .
*MOT:	una montañota .
*MOT:	a ver .
*MOT:	ahora < cuando termines > [/] cuando termines de comer te [/] te das otra vez .
*MOT:	pero por+favor no te des a cada minuto .
*CHI:	aquí he hecho una montaña .
*MOT:	una montaña es esto .
*MOT:	mira .
*MOT:	una montaña .
*CHI:	no .
*MOT:	nos vamos a comer la montaña ahora mismo .
*MOT:	&=q vale ?
*MOT:	oh@i .
*MOT:	que nos comemos la montaña .
*MOT:	voy a por pera .
%act:	se levanta y sale del salón dejando solo a Juan
*CHI:	se come la montaña .
*CHI:	ahora parece un barco .
*CHI:	siu@o .
%act:	juega con un trozo de manzana
*MOT:	uh@i .
*MOT:	mm@i .
%par:	como si le gustara
*MOT:	qué buena .
*CHI:	&=e pera !
%par:	contento
*MOT:	venga va .
*MOT:	espera [x 2] .
*MOT:	hala@i qué rica .
*MOT:	está buenísima .
*MOT:	pruéba la .
*MOT:	me has dicho que querías pera &=q no ?
*CHI:	sí .
*MOT:	claro .
*MOT:	se te ha caído un trozo &=q no ?
*MOT:	sí .
*MOT:	&=q qué haces ?
*MOT:	&=q qué haces , amiguito ?
*MOT:	&=q eh@i ?
*CHI:	0 [*] tirando la pera .
%err:	0 = estoy $SYN $LOS $AUXE
*MOT:	&=q cómo ?
*CHI:	tirando .
*MOT:	&=q estás tirando la pera ?
*MOT:	no puede ser .
*MOT:	no estás tirando la pera &=q no ?
*CHI:	xxx .
%par:	con la boca llena
*MOT:	&=q a que está rica la pera ?
*CHI:	la persiana .
*MOT:	mm@i .
*MOT:	la he subido .
*MOT:	mira qué sol hay .
*CHI:	0 [*] he subido .
%err:	0 = la $MOR $LOS $PREFIX
*MOT:	sí .
*CHI:	hoy no hace sol .
*MOT:	&=q no hace sol ahora ?
*MOT:	&=q tú crees que no ?
*CHI:	no .
*MOT:	pues yo veo que sigue el sol allí .
*MOT:	hombre .
@Situation:	1 MOT da de merendar a Juan en el salón , sentado en la sillita de comer
@Time Start:	17:30
@Situation:	1
*MOT:	está medio metidito detrás de una nube .
*MOT:	pero ahí está el sol .
*MOT:	mira lo .
*MOT:	&=q no lo ves tú ?
*CHI:	no veo el sol .
*MOT:	&=q no está ?
*MOT:	pero Juan .
*MOT:	&=q por dónde miras ?
*MOT:	a ver .
*CHI:	por el cielo .
*MOT:	&=q miras por el cielo ?
*CHI:	u(n)a nube .
*MOT:	sí .
*MOT:	mira .
*MOT:	allí donde hay nubes está el sol .
*MOT:	&=q lo ves ?
%act:	mientras le da de comer un trozo de pera con los dedos
*MOT:	oh@i .
*MOT:	&=q quién me ha mordido ?
*CHI:	yo .
*MOT:	&=q quién me ha mordido ?
*CHI:	yo .
*MOT:	&=q tú ?
*MOT:	tú eres un cacharrito pequeño .
*MOT:	&=q qué pasa ?
*MOT:	&=q qué ha pasado ?
*MOT:	a ver .
*MOT:	&=q qué ha pasado ?
*MOT:	&=q qué ha pasado ahí ?
*MOT:	un poquito .
%act:	le da más pera
*MOT:	uh@i .
*MOT:	que me vuelves a morder otra vez .
*MOT:	pero qué pasa contigo , cacharrillo pequeño .
*MOT:	ah@i .
*MOT:	me he librado por los pelos &=q eh@i ?
*MOT:	Juan .
*CHI:	yo veo los señor [*] .
%err:	señor = señores $MOR $LOS $AGA
*CHI:	&=q < que se llama > [/] qué [*] se llaman los señores de la tele ?
%err:	qué = cómo $SYN $SUB
*MOT:	&=q cómo se llaman los señores de la tele ? [+ COR]
*CHI:	&=q cómo se llaman los señores de la tele ? [+ IMI]
*MOT:	&=q cómo se llaman ?
*CHI:	Más_y_Más@f .
*MOT:	&=q Más_y_Más@f ?
*MOT:	&=q quiénes son esos ?
*MOT:	que yo esos no los conozco .
*MOT:	&=q que los ves en la guarde ?
*CHI:	no .
*MOT:	&=q no ?
*MOT:	a ver .
*MOT:	da me más pistas .
*MOT:	que no sé cuáles son .
*MOT:	&=q quiénes son los señores de la tele ?
*CHI:	Más_y_más@f .
*MOT:	&=q Más_y_más@f ?
*CHI:	no .
*MOT:	&=q pero quiénes son esos ?
*MOT:	&=q en qué tele has visto tú a Más_y_Más@f ?
*MOT:	&=q eh@i ?
*CHI:	Más_y_Más@f [x 2] .
*MOT:	&=q dónde ?
*CHI:	e(n) e(l) cuadro .
%par:	señala
*MOT:	&=q en el cuadro ?
*MOT:	&=q allí están Más_y_más@f ?
*MOT:	allí yo veo elefantes .
*CHI:	xxx .
*MOT:	&=q eh@i ?
*CHI:	en aquel cuadro .
*MOT:	&=q en aquel cuadro tú qué ves ?
*CHI:	señoras y señores .
*MOT:	&=q señoras y señores ? [+ ADS]
*MOT:	estamos mirando distinto cuadro &=q eh@i ?
*CHI:	mira [x 2] .
*CHI:	allí es de noche .
%par:	señala
*MOT:	&=q allí es de noche ?
*MOT:	sí .
*MOT:	está oscureciendo .
*MOT:	puede ser una puesta de sol o una salida de sol .
*MOT:	no lo sabemos exactamente .
*CHI:	me da mucho sol .
%act:	se tapa los ojos
*MOT:	&=q te da mucho sol ?
*MOT:	ah@i .
*MOT:	&=q y te deslumbra los ojos ?
*MOT:	< a ver > [/] a ver que te vea .
*MOT:	venga , Juan .
*MOT:	Juan , cariño .
*CHI:	0 .
%act:	coge vaselina de la barra y la extiende sobre la mesa
*MOT:	oye .
*MOT:	ahí no se ponen &=q eh@i ?
*MOT:	ahí no se pinta sobre [/] sobre la mesa .
*MOT:	que se estropea así .
*MOT:	Juan , por+favor .
*MOT:	no hagas guarrerías .
*MOT:	no .
*MOT:	vale .
*MOT:	&=e vale , Juan !
*MOT:	venga va .
*MOT:	&=q qué haces ?
*CHI:	xxx .
*CHI:	xxx ventana xxx . [+ NON]
%par:	canta
*CHI:	una moto xxx . [+ NON]
%par:	canta
*CHI:	< un señor > [/] un señor y una ventana .
%par:	canta
*CHI:	xxx .
*CHI:	y una señora y ot(r)a ventana .
%par:	canta
*CHI:	la habitación .
*MOT:	&=q pintas una señora y un señor ?
*MOT:	&=q y una habitación ?
@Situation:	1 MOT da de merendar a Juan en el salón , sentado en la sillita de comer
@Time Start:	17:30
@Situation:	1
*MOT:	&=q y qué más pintas ?
*MOT:	a ver .
*CHI:	y una moto .
*MOT:	&=q y una moto también ?
*MOT:	&=q de quién es esa moto ?
*CHI:	de Joan .
*MOT:	&=q de Joan es ?
*MOT:	o+sea que también pintas a Joan .
*CHI:	no .
*CHI:	xxx .
*CHI:	xxx .
%par:	canturrea algo posiblemente sin sentido
*MOT:	&=q dónde vamos a ir ahora , Juan ?
*MOT:	&=q qué has hecho ?
*MOT:	ay@i , no .
*MOT:	< que así est@x > [//] que así se estropea , Juan .
*MOT:	vale .
*MOT:	ya está .
*MOT:	así se estropea todo .
%act:	le quita el protector de labios
*MOT:	así < no te lo > [/] no te lo puedo dar para eso &=q eh@i ?
*CHI:	ha [*] hecho eso .
%err:	ha = he $MOR $SUB $NFL PREX3s/PREX1s
*MOT:	&=q qué has hecho ?
*MOT:	mira cómo nos hemos quedado toda la silla .
%exp:	quedar ; this is not a normal use of this verb in Madrid dialect
*CHI:	toda la silla . [+ IMI]
*MOT:	todo pringado .
*MOT:	y tú < te estás > [//] debes estar quedándo te bueno .
%exp:	quedar ; this is not a normal use of this verb in Madrid dialect
*MOT:	de sucio .
*CHI:	0 .
%act:	le da un manotazo al plato
*MOT:	&=e ah@i !
*MOT:	pero Juan .
*MOT:	venga , cacharrito .
*CHI:	no .
*MOT:	&=q no qué ?
*CHI:	no .
*MOT:	&=q no quieres más ?
*MOT:	venga .
*MOT:	Mamá se come un trozo y tú otro .
*CHI:	no .
*MOT:	termína te este .
*MOT:	&=q vale ?
*MOT:	el último .
*CHI:	no .
*MOT:	el último .
*CHI:	no .
%par:	lloriquea
*MOT:	&=q vas a querer sorpresa ?
*MOT:	&=q eh@i ?
*CHI:	no .
*MOT:	&=q no quieres sorpresa ?
*CHI:	no .
*MOT:	ah@i , vale .
*MOT:	pues entonces ya [x 2] &=q me llevo el plato ?
*MOT:	no hay sorpresa &=q eh@i ?
*MOT:	si te comes este sí .
*CHI:	0 .
%act:	aparta la cara
*MOT:	&=q no quieres ?
*MOT:	este sólo .
*CHI:	no .
*MOT:	&=q no quieres sorpresa ?
*MOT:	vale .
%act:	se levanta y se lleva el plato con lo que queda de pera
*CHI:	0 .
%par:	lloriquea
*MOT:	&=q qué pasa ?
*MOT:	&=q quieres sorpresa ?
*CHI:	sí .
*MOT:	&=q pues te doy el trocito de pera que has dejado ?
*MOT:	&=q vale ?
*MOT:	toma .
*MOT:	venga .
*MOT:	cóme lo con un yogur .
*MOT:	&=q vale ?
*CHI:	quiero una sorpresa .
*MOT:	sí , ahora .
*MOT:	cuando terminemos el yogur y la pera .
*MOT:	&=q vale ?
*MOT:	hay que comer se esa [/] esa pera y el yogur .
*MOT:	&=q vale ?
*MOT:	&=e sin hacer guarrerías , Juan !
*MOT:	&=q quieres la pera ?
*CHI:	no .
*MOT:	si quieres sorpresa tienes que comer te la pera .
*MOT:	&=q y el yogur ?
*MOT:	&=q qué pasa con él ?
*MOT:	venga .
*MOT:	vamos a comer la con el yogur .
*MOT:	&=q vale ?
*MOT:	abre la boca .
*CHI:	xxx .
%act:	da palmetazos sobre la mesa
*MOT:	&=e eh@i [x 5] !
*MOT:	no hagas guarrerías , hombre .
*CHI:	xxx .
%par:	parece que no dice nada con sentido
%act:	le da en la mano a MOT
*MOT:	&=e vale , Juan !
*MOT:	&=e Juan !
*MOT:	&=e vale ya !
*MOT:	&=e vale ya !
%act:	le aparta las manos
*CHI:	0 .
%par:	se ríe
*MOT:	no me hace gracia .
*MOT:	sabes que no me hace gracia .
*CHI:	&=e malo [x 2] !
%act:	le da manotazos a MOT
*MOT:	&=q quién es malo ?
*MOT:	toma .
*MOT:	abre la boca .
*MOT:	Juan .
*MOT:	ya vale .
*MOT:	ya vale &=q eh@i ?
*MOT:	&=e ya vale , Juan !
*MOT:	&=e oye !
*MOT:	&=e que te quedas sin sorpresa !
*MOT:	&=q eh@i ?
*MOT:	que no .
*MOT:	que no me puedes tirar del jersei .
*MOT:	bueno .
*MOT:	&=q vas a querer comer o qué ?
*MOT:	0 .
%act:	se levanta y apaga la cámara
@End
