# Supplementary material for: Comparing Different Models of the Development of Verb Inflection in Early Child Spanish
Source: PLoS One. 2015 Mar 11;10(3):e0119613. doi: 10.1371/journal.pone.0119613 (PMC4356619; doi:10.1371/journal.pone.0119613)
Supplement: S1 File — (ZIP) [file pone.0119613.s001.zip › 20230.cha]

@UTF8
@PID:	11312/c-00031785-1
@Begin
@Languages:	spa , eng
@Participants:	CHI Juan Target_Child , FAT Padre Father , TI2 Tío Uncle , MOT Madre Mother
@ID:	spa , eng|OreaPine|CHI|2;2.30|male|||Target_Child|||
@ID:	spa , eng|OreaPine|FAT|||||Father|||
@ID:	spa , eng|OreaPine|TI2|||||Uncle|||
@ID:	spa , eng|OreaPine|MOT|||||Mother|||
@Transcriber:	Javier , University of Nottingham
@Date:	04-NOV-2001
@Location:	Madrid
@Situation:	1 Juan está inquoeto en el salón con FAT , TI2 y MOT ; (2) Juan y FOT juegan en el salón con los muñequitos y el parque de juguete de los muñequitos
@Time Start:	11:30
@Situation:	1
*CHI:	< falta este > [/] falta este .
*FAT:	&=q qué haces ?
%act:	está colcando cosas en una esquina del salón
*CHI:	0 [*] buscando al amarillo .
%err:	0 = estoy $SYN $LOS $AUXE
*FAT:	&=q buscando el amarillo ? [+ ADS]
*CHI:	no [x 2] .
*FAT:	&=q qué estás ?
*FAT:	&=q con los números ?
*CHI:	sí .
*CHI:	con 0 [*] números .
%err:	0 = los $SYN $LOS
*CHI:	oye .
*CHI:	&=q tú buscas el ot(r)o número ?
*FAT:	sí .
*FAT:	ya voy yo .
*FAT:	ponte ahí que ya voy a buscar lo .
%act:	sigue colcoando cosas en una esquina del salón
*FAT:	debe de estar en la caja .
*FAT:	&=q no ?
*FAT:	mira a ver en la caja .
*CHI:	ay@i .
*FAT:	&=q qué pasa ?
*CHI:	me pica algo .
%act:	vuelca la caja de las piezas de tipo Lego sobre el suelo
*CHI:	mira [x 2] .
%act:	se sienta sobre el suelo
*CHI:	mira .
*CHI:	pa(ra) hacer un castillo .
*FAT:	&=q vas a hacer un castillo ?
%act:	sigue colcoando cosas en una esquina del salón
*FAT:	&=q eh@i , cariño ?
*FAT:	&=q vas a hacer un castillo ?
%act:	sale del salón
*FAT:	&=q eh@i ?
%act:	entra en el salón
*FAT:	&=q vas a hacer un castillo , Juan ?
*CHI:	el castillo no .
*CHI:	un puente voy a hacer .
*FAT:	&=q qué vas a hacer ?
*FAT:	&=q un puente ?
*CHI:	con Mónica .
*FAT:	&=q un puente con Mónica ?
%act:	coge la cámara y la acerca a donde se ha sentado Juan
*CHI:	solo con Mónica .
*FAT:	pero si Mónica no está , cariño .
*CHI:	xxx .
*FAT:	&=q eh@i ?
*FAT:	que Mónica no está .
*CHI:	mira .
*CHI:	este [//] yo no puedo hacer un castillo .
*FAT:	&=q no puedes hacer un castillo ?
*FAT:	&=q por qué no ?
*FAT:	&=q eh@i ?
*FAT:	&=q por qué no puedes hacer un castillo , pequeño ?
*CHI:	mira .
*FAT:	&=q qué hay ?
*CHI:	lobos [/] son lobos .
*FAT:	&=q son lobos ? [+ ADS]
*CHI:	son lobos . [+ IMI]
*FAT:	pero bueno .
*FAT:	&=q qué se han creído esos lobos ?
*FAT:	&=q eh@i ?
*FAT:	&=q qué se han creído esos lobos ?
*FAT:	&=q y cómo se llaman ?
*CHI:	Feroz y Feroz .
*FAT:	&=q Feroz y Feroz ?
%par:	se ríe
*FAT:	qué bueno .
%com:	llaman a la puerta
*FAT:	uy@i .
*FAT:	llaman a la puerta .
%com:	hay un corte
*FAT:	venga , Juan .
*FAT:	vamos a decir le al Tío_Joan que juegue con nosotros un poco .
*FAT:	anda .
*FAT:	venga .
%act:	se sienta en el suelo y coge algunas piezas Lego
*CHI:	adiós , Javier .
*TI2:	ven aquí , Juan .
%act:	se sienta también en el suelo
*TI2:	xxx .
*TI2:	mira .
*TI2:	vamos a jugar a los dinosaurios .
%act:	coloca un dinosaurio grande en el centro del suelo
*TI2:	con la vaca .
*TI2:	di me .
*TI2:	&=q jugamos con la vaca ?
*FAT:	se la llevó al pueblo la vaca .
*TI2:	&=q sí ?
*CHI:	la vaca coge esa .
*TI2:	&=q y dónde tienes el elefante ?
*CHI:	esta es la vaca .
*TI2:	a ver .
*TI2:	&=q dónde tienes el elefante , Juan ?
*FAT:	&=q es Queta “la vaca ccoqueta” ?
*FAT:	el elefante no sabemos dónde anda ahora .
*TI2:	&=q está missing@s ?
*FAT:	está missing@s .
*FAT:	&=q es Queta “la vaca coqueta” ?
*FAT:	desde luego , Juan .
*FAT:	no sé si vas a salir tú .
*FAT:	pero tu padre y tu tío van a salir preciosos en el vídeo .
%com:	Juan sigue sin sentarse en la zona de encuadre de la cámara
*FAT:	eh@i , niño piramidal .
*FAT:	Juan .
*TI2:	hala@i .
*TI2:	&=q y esta excavadora ?
%act:	saca una excavadora de una caja y la observa
*TI2:	Juan .
*TI2:	no me la habías enseñado .
@Situation:	1 Juan está inquoeto en el salón con FAT , TI2 y MOT ; (2) Juan y FOT juegan en el salón con los muñequitos y el parque de juguete de los muñequitos
@Time Start:	11:30
@Situation:	1
*FAT:	está metido en su casa y no quiere salir .
%exp:	su casa ; la caseta de lona que hay en el salón para que juege dentro
*FAT:	&=q no quieres salir de tu casita ?
*TI2:	Juan .
*TI2:	&=q me la enseñas ?
*TI2:	ven .
*TI2:	< di me > [/] di me cómo funciona esto .
*FAT:	a lo mejor quiere jugar con las letras .
%act:	cambia el cuadre hacia la caseta
*CHI:	sí .
*FAT:	&=q qué estás , jugando con las letras , Juan ?
*CHI:	sí .
*FAT:	&=q con qué letras ?
*CHI:	sí .
*FAT:	&=q con qué letras ?
*CHI:	< con [x 2] > [/] con la a@l .
*FAT:	&=q qué haces con las letras ?
*CHI:	no puedo poner las .
%act:	está colocando sobre el suelo d ela caseta letras grandes de gomaespuma con forma de piezas de rompecabecas
*FAT:	&=q estás jugando con ellas ?
*FAT:	&=q sí ?
*FAT:	&=q pero qué haces ?
*FAT:	&=q las estás desmontando ?
*CHI:	< esta es u@x [x 3] una > [//] mira .
*CHI:	esta es +//.
*CHI:	mira la qué letra es .
*FAT:	a ver qué letra es .
*CHI:	una j@l .
%act:	le da una letra a FAT
*FAT:	una j@l , sí .
*FAT:	una j@l de Juan .
*FAT:	sí .
*CHI:	uh@i .
*CHI:	Juan .
*FAT:	Juan .
*FAT:	&=q y qué vas a buscar ?
*FAT:	&=q también una U@l ?
*FAT:	mira a ver si encuentras una U@l para hacer Juan .
*FAT:	&=q pues sabes que las va aprendiendo él ?
%add:	TI2
*CHI:	&=e mira !
%act:	coge una "C"
*FAT:	&=q has encontrado una U@l ?
*CHI:	sí .
*CHI:	ya vamos .
*CHI:	aquí e(s)ta .
%par:	susurra
*FAT:	&=q seguro [x 2] que es una U@l ?
*CHI:	sí .
*FAT:	si es que no hay .
%add:	TI2
*CHI:	U@l .
*CHI:	Juan .
*CHI:	mira .
*CHI:	como esta .
*CHI:	mira .
*CHI:	como esta .
*CHI:	mira .
*CHI:	te voy a enseñar un [//] una [x 2] j@l .
%act:	se levanta e intenta entrar en la cocina
*FAT:	&=q me vas a enseñar una +..?
*FAT:	ah@i .
*FAT:	las letras de la nevera .
*CHI:	0 .
%act:	entra en la cocina
*FAT:	pues me parece que la tienes perdida , amigo .
*FAT:	la tienes perdida debajo de la nevera .
*FAT:	&=q quieres que vayamos a coger la ?
*CHI:	sí .
*CHI:	un c(r)istal .
*FAT:	&=q un cristal ?
*FAT:	quita [x 3] .
*FAT:	no [x 2] .
*FAT:	suelta [x 3] .
*FAT:	< que corta > [/] que corta .
*CHI:	un cristal .
*FAT:	vete allí con Nando .
*FAT:	yo te llevo ahora la j@l .
*CHI:	< y la O@l y la o@l > [/] y la O@l .
%act:	sale de la cocina pero vuelve a entrar
*CHI:	xxx la j@l . [+ NON]
*CHI:	&=e < la j@l > [/] la j@l !
*FAT:	mira .
*FAT:	la j@l .
*FAT:	la U@l .
*FAT:	la a@l .
*CHI:	xxx .
*FAT:	y la n@l .
*FAT:	toma .
*FAT:	lléva la ahí .
*FAT:	que la vea Tío_Nando .
*FAT:	toma .
*FAT:	lléva la ahí para que la vea el tío Nando .
*CHI:	mira [x 2] , Nando .
*CHI:	mira , Tío_Nando .
*TI2:	enséña me .
*TI2:	una Jota .
*TI2:	&=e son dos !
*TI2:	hala@i .
*CHI:	xxx .
*TI2:	la j@l de qué .
*TI2:	&=q de Juan ?
*MOT:	&=q de Juan ?
%act:	entra en el salón
*TI2:	&=q < y de qué más > [/] y de qué más cosas ?
*CHI:	Juan Apellido .
*MOT:	Juan Apellido . [+ ADS]
*TI2:	&=q y de qué más cosas ?
*TI2:	y j@l también de juguetes &=q no ?
*CHI:	sí .
*FAT:	&=q qué estás haciendo ?
*FAT:	&=q un dragón ?
*CHI:	sí .
*CHI:	mira xxx . [+ NON]
%act:	se levanta y sale del salón
*FAT:	hijo mío .
*FAT:	estás con una movilidad +/.
*CHI:	esta [x 2] .
%act:	busca dentro de la caseta
*CHI:	esta .
%act:	coge una letra
*CHI:	a ver dónde te la pongo .
*CHI:	a:quí .
*CHI:	ahí .
*FAT:	&=q qué pasa ?
*CHI:	ahí xxx . [+ NON]
*CHI:	e(s)tos [x 3] .
*FAT:	&=q quieres jugar hoy en la cabañita ?
*FAT:	&=q qué haces , pingüino ?
*CHI:	xxx cabañita . [+ NON]
*FAT:	&=q estás en la cabañita ?
*CHI:	hola [x 2] .
%act:	se pone de pie y saca la cabeza por una agujero de la caseta
*FAT:	hola .
*CHI:	hola .
*FAT:	hola .
@Situation:	1 Juan está inquoeto en el salón con FAT , TI2 y MOT ; (2) Juan y FOT juegan en el salón con los muñequitos y el parque de juguete de los muñequitos
@Time Start:	11:30
@Situation:	1
*CHI:	ah@i .
*CHI:	ay@i .
*CHI:	&=e la he doblado !
*FAT:	&=q la has doblado ?
*CHI:	sí .
*FAT:	&=q y ahora qué hacemos ?
*CHI:	xxx .
*CHI:	&=e ah@i !
*CHI:	xxx .
%act:	se lanza contra una esquina del interior de la caseta
*FAT:	a ver si te vas a hacer daño .
%par:	riéndose
*FAT:	&=q le arreglamos ese boyo ?
*CHI:	sí .
*FAT:	mira a ver si lo puede arreglar el técnico .
*FAT:	uh@i .
*FAT:	es experto en tejados .
%com:	TI2 ha colocado bien el techo de la caseta , que se había descolocado por los saltos de Juan
*FAT:	&=q quién lo ha arreglado ?
*CHI:	Tío_Nando .
%act:	sale de la caseta y se arrastra por el suelo
*FAT:	eh@i .
*FAT:	en el suelo no , Juan .
*CHI:	&=q qué es eso ?
%act:	viene a la cámara
*CHI:	&=q < y yo > [/] y yo ?
*FAT:	no .
*FAT:	esto déjalo .
*FAT:	déjalo , Juan .
*CHI:	quiero esto .
*FAT:	no .
*FAT:	eso déjalo .
*FAT:	eh@i [x 2] , cachirulo .
*CHI:	cachirulo . [+ IMI]
*FAT:	< vete > [/] vete con Tío_Nando .
*CHI:	no .
*FAT:	&=q no quieres ir con Tío_Nando ?
*CHI:	no .
*FAT:	muy bien .
*FAT:	&=q dónde vas ?
*CHI:	0 .
%act:	se ha vuelto a meter en la cocina
*FAT:	la grabación de hoy va a ser histórica .
*CHI:	no [x 3] .
%act:	entra corriendo en el salón
*CHI:	no .
*FAT:	&=q a ver ?
*TI2:	&=q no me la enseñas ?
*CHI:	no .
*FAT:	&=q no se la enseñas a Tío_Nando ?
*CHI:	no .
*FAT:	&=q pero por qué no ?
*FAT:	pero bueno .
*FAT:	pero si tienes tres m-es .
*CHI:	mira .
*CHI:	t(r)es m-es . [+ IMI]
*CHI:	t(r)es m-es .
%act:	vuelve a salir del salón
*CHI:	y tr(e)s u-es .
*MOT:	tres u-es . [+ ADS]
*FAT:	bueno .
%act:	apaga la cámara
%com:	hay un corte ; se ha ido TI2
*MOT:	me bajo un momento para abajo .
*MOT:	&=q vale ?
*MOT:	adiós , guapos .
*FAT:	deu@f .
%add:	MOT
*CHI:	&=q se va Mamá ?
*MOT:	me voy a trabajar .
*FAT:	pero ahora viene .
*FAT:	xxx estas flores . [+ NON]
%act:	está mirando uno de esos folletos que vienen dentro de las cajas de los clics con todas las piezas
@Situation:	2
*CHI:	ahora se montan los niños .
*FAT:	nos faltan piezas y no sé dónde están .
*FAT:	qué raro .
*FAT:	faltan muchas piezas .
*FAT:	&=q y faltan más niños no ?
*FAT:	&=q dónde los tienes ?
*FAT:	ah@i , están aquí .
*CHI:	en (l)a mano .
*CHI:	mira todos los niños .
*FAT:	&=q todos los niños están ahí subidos en el balancín ?
*CHI:	uh@i .
*CHI:	yupi@i .
%act:	deja caer un muñeco por el tobogán de juguete
*FAT:	&=q yupi@i ?
%par:	se ríe
*FAT:	&=q se tiran por el tobogán ?
*FAT:	&=q a ver ?
*FAT:	no .
*FAT:	por ahí no pasan .
*FAT:	por el tobogán sólo los niños .
*FAT:	mira .
*FAT:	así .
*FAT:	iji@i .
*FAT:	xxx .
*FAT:	pero bueno .
*FAT:	pero [x 3] .
*FAT:	de aquí no hemos visto ninguno .
*FAT:	xxx .
*FAT:	fija te qué divertido .
*CHI:	< y el pati@x > [/] y el patinete también .
*FAT:	mira [x 7] qué divertido .
*FAT:	boin@o [x 3] .
*CHI:	yo [x 2] .
*FAT:	&=q tienes mocos , cariño ?
*CHI:	no .
*CHI:	no tengo mocos .
*FAT:	&=q seguro que no tienes mocos ?
*FAT:	por aquí me suena a mocos .
*CHI:	xxx .
*CHI:	las mamás .
@Situation:	1 Juan está inquoeto en el salón con FAT , TI2 y MOT ; (2) Juan y FOT juegan en el salón con los muñequitos y el parque de juguete de los muñequitos
@Time Start:	11:30
@Situation:	1
*FAT:	&=q las mamás ?
*FAT:	< deben tener > [//] debes tener las ahí en la caja .
*CHI:	&=q ahí < en la > [/] en la caja ? [+ IMI]
*CHI:	se sienta [*] aquí los niños .
%err:	sienta = sientan $MOR $LOS $NFL 3s/3p:NP
*CHI:	&=q < las mamás > [/] las mamás ?
*CHI:	&=q las mamás ?
*FAT:	debes tener las ahí en la caja .
*FAT:	&=q por qué no miras a ver si las tienes ahí ?
*CHI:	0 .
%act:	trae una caja grande y la abre
*FAT:	&=q a ver ?
*CHI:	las mamás no e(s)tán .
*FAT:	mira .
*FAT:	aquí hay más clics .
*FAT:	el Barbuchis@f .
*FAT:	pues no sé si a lo mejor tienes alguna más +//.
*CHI:	&=e sí !
*CHI:	xxx .
*FAT:	a lo mejor lo tienes arriba .
*CHI:	< ahora la ahora > [/] ahora la ot(r)a .
*FAT:	mira el ojo morado .
*FAT:	el hombre+rana .
%exp:	hombre rana ; scuba diver
*FAT:	pero faltan las mamás &=q verdad ?
*FAT:	&=q subo arriba a ver si están arriba ?
*FAT:	yo creo que pueden estar arriba .
*FAT:	voy a ver .
*FAT:	&=q vale ?
*FAT:	a ver .
*FAT:	vete colocando aquí los niños en los columpios .
*FAT:	venga .
%act:	se levanta del suelo y sale
*CHI:	se ha caído .
*CHI:	xxx de color verde . [+ NON]
%act:	juega solo en silencio
*FAT:	mira .
*CHI:	mira . [+ IMI]
*FAT:	hay unas mamás más ahí .
*FAT:	&=q qué estás , desmontando el barco ?
*FAT:	voy a ver si veo más .
%act:	vuelve a salir del salón
*CHI:	se han [*] ido la señora piloto .
%err:	han = ha $MOR $ADD $NFL PREX3p/PREX3s:NP
*CHI:	se han ido .
%act:	está solo
*CHI:	0 .
%act:	juega en silencio
*CHI:	no puedo , Mamá .
*CHI:	Papá .
*CHI:	no puedo , Papá .
%act:	se pone de pie
*FAT:	&=q qué pasa ?
%act:	entra en el salón
*CHI:	mira .
*CHI:	se ha de(s)t(r)ozado el árbol .
*CHI:	mira .
*FAT:	&=q has destrozado el árbol ?
*CHI:	mira .
*FAT:	pero hombre .
*FAT:	no lo rompas .
*FAT:	&=q te has fijado que < este columpio > [//] este tobogán es un dinosaurio ?
*CHI:	sí .
*FAT:	tiene la cara y el ojo .
*FAT:	las patas .
*FAT:	mira .
*FAT:	el cuerpo .
*FAT:	las escamas .
*FAT:	mira .
*FAT:	el niño sube +/.
%act:	deja caer el niño por el columpio
*CHI:	0 .
%par:	se ríe
*CHI:	y ahora el árbol .
*FAT:	&=q el árbol también va < por el columpio > [//] por el columpio .
*CHI:	&=q el tobogán ?
*FAT:	el tobogán . [+ ADS]
*CHI:	uh@i .
*FAT:	pero el árbol , Juan , lo has roto &=q eh@i ?
@Situation:	1 Juan está inquoeto en el salón con FAT , TI2 y MOT ; (2) Juan y FOT juegan en el salón con los muñequitos y el parque de juguete de los muñequitos
@Time Start:	11:30
@Situation:	2
*FAT:	&=q lo volvemos a montar ?
*CHI:	eso y esto a ver .
*FAT:	hay que ver lo que me hace trabajar este pingüino .
*CHI:	&=q qué es eso ?
*CHI:	parece un teletubby .
*FAT:	mira .
*CHI:	parece un teletubby .
*FAT:	a lo mejor puede subir algún niño por aquí .
*FAT:	mira a ver si podemos hacer que un niño suba por aquí .
*FAT:	hala@i .
*FAT:	pero no lo rompas .
*CHI:	hola [x 2] .
*FAT:	< está escondido > [/] en el árbol está escondido .
*CHI:	hola .
*CHI:	hola .
*CHI:	xxx .
*CHI:	se tira el [x 2] tobogán 0 [*] el te(r)nero .
*CHI:	so@x [/] soy un niño .
*CHI:	un niño .
*CHI:	< un niño un niño un niño > [/] un niño .
*CHI:	un niño .
*CHI:	< la biciteta [: bicicleta] no > [/] la biciteta [: bicicleta] no .
*FAT:	&=q y el patinete ?
*CHI:	un niño .
*FAT:	&=q dónde está el patinete ?
*CHI:	&=q el niño pa(s)tor ?
*FAT:	mira [x 2] .
*CHI:	mira . [+ IMI]
*FAT:	< mira el patinete > [/] mira el patinete .
*FAT:	mira [x 3] .
*CHI:	0 [*] patinete no .
%err:	0 = el $SYN $LOS
*CHI:	0 [*] patinete no va .
%err:	0 = el $SYN $LOS
*CHI:	va por aquí .
*CHI:	por el suelo .
*FAT:	&=q por el tobogán no ?
*CHI:	por el tobogán no . [+ IMI]
*FAT:	no .
*CHI:	no .
*FAT:	porque además no funciona .
*FAT:	xxx .
*FAT:	se frena mucho .
*CHI:	xxx el niño [x 2] . [+ NON]
*CHI:	el niño .
*FAT:	yiju@i .
*FAT:	al triciclo le gusta .
*FAT:	&=q quién más se tira ?
*FAT:	&=q el niño pastor ?
*FAT:	&=q y el ternerito también ?
*FAT:	mu@o .
*CHI:	au@i .
*FAT:	&=q y el perro y la vaca también ?
*CHI:	y [*] la vaca no .
%err:	y = 0 $SYN $ADD
*FAT:	&=q no ?
*FAT:	&=q el ternerito sí ?
*CHI:	el ternerito sí . [+ IMI]
*FAT:	el ternerito sí .
*CHI:	&=e no !
*FAT:	mira [x 3] .
*FAT:	yiju@i .
*CHI:	mira . [+ IMI]
*CHI:	yiji@i .
*CHI:	una tarta .
*CHI:	esa es la tarta .
*FAT:	una tarta de [/] de arena .
*CHI:	mira los .
*FAT:	&=q qué sube , la niña al árbol ?
*FAT:	&=q y qué hay en el árbol , Juan ?
*FAT:	&=q qué es ?
*FAT:	&=q un manzano ?
*FAT:	&=q eh@i ?
*FAT:	&=q tiene manzanas el árbol ?
*CHI:	no [x 2] tiene .
*FAT:	&=q no tiene ? [+ ADS]
*CHI:	no tiene . [+ IMI]
*FAT:	&=q < tú subes > [/] tú subes al árbol ?
*CHI:	no .
*CHI:	yo no .
*CHI:	soy mu(y) mayor .
*FAT:	&=q tú eres muy mayor ya ?
*CHI:	sí .
*FAT:	&=q y no subes al árbol ?
*FAT:	&=q y los niños pequeños suben ?
*CHI:	sí .
*FAT:	&=q qué tienen , manzanas en el árbol ?
*CHI:	no .
*CHI:	no tiene .
*FAT:	&=q no tiene ?
*FAT:	&=q qué tiene , naranjas ?
*CHI:	naranjas no .
*CHI:	lo tiene el abuelo .
*FAT:	el abuelo tiene un naranjo &=q verdad ?
*CHI:	u(n) á(r)bol .
*FAT:	mira .
*FAT:	el niño está subiendo .
*FAT:	vamos a poner otro niño .
*FAT:	mira .
*FAT:	el niño pastor .
*FAT:	colgado de xxx . [+ NON]
*CHI:	&=e el niño no !
*CHI:	&=e el niño pastor no !
*CHI:	el niño pastor no .
*FAT:	&=q por qué no ?
*CHI:	te (l)o cambio .
*FAT:	&=q me lo cambias ?
*FAT:	&=q por cuál me lo cambias ?
*FAT:	a ver .
*CHI:	< poste [: por este] > [/] por este .
@Situation:	1 Juan está inquoeto en el salón con FAT , TI2 y MOT ; (2) Juan y FOT juegan en el salón con los muñequitos y el parque de juguete de los muñequitos
@Time Start:	11:30
@Situation:	2
*FAT:	a ver .
*FAT:	&=q por cuál me lo cambias ?
*FAT:	que no me has dado ninguno a cambio , Juan .
*CHI:	< y el señor también > [/] y el señor también .
*FAT:	&=q Barbuchis@f ?
*CHI:	y el señor también .
*CHI:	uh@i .
*CHI:	no .
*CHI:	< Barbuchis@f no > [/] Barbuchis@f no .
*FAT:	&=q no ?
*FAT:	&=q el Barbuchis@f no ?
*CHI:	&=q 0 [*] e(s)tamo(s) haciendo ?
%err:	0 = qué $SYN $LOS
*CHI:	&=q xxx e(s)tamo(s) haciendo ? [+ NON]
*FAT:	mira el balancín .
*FAT:	pin@o [x 8] .
*CHI:	ay@i .
%act:	se cae hacia atrás
*FAT:	&=q qué ha pasado ?
%par:	se rié
*FAT:	el ternero se columpia .
*FAT:	mira el ternero cómo se columpia , Juan .
*CHI:	e(l) te(r)nero no .
*FAT:	pero bueno .
*FAT:	&=q por qué no ?
*FAT:	pero si se lo está pasando muy bien el ternero columpiándo se .
*CHI:	no [x 2] .
*FAT:	&=q entonces qué hace ?
*FAT:	a ver .
*FAT:	si no se columpia &=q qué hace ?
*CHI:	xxx .
*FAT:	&=q qué hace ?
*FAT:	a ver .
*FAT:	explíca me .
*FAT:	que no lo entiendo .
*CHI:	xxx .
*FAT:	o+sea que no se columpia pero sí se va a tirar por el tobogán .
*CHI:	uh@i .
*FAT:	y ahora el columpio .
*CHI:	ji@i [x 3] .
*CHI:	a [*] columpia [*] no .
%err:	a = el $SYN $SUB ; columpia = columpio $MOR $SUB $AGA
*FAT:	juyu@i .
*CHI:	columpio no . [+ IMI]
*FAT:	&=q el columpio no ?
*FAT:	&=q por qué no ?
*FAT:	a ver .
*FAT:	&=q por qué no se columpia ?
*FAT:	a ver .
*FAT:	&=q por qué no se columpia ?
*CHI:	en el tobogán sí .
*FAT:	o+sea que no se columpia pero se tira por el tobogán .
*CHI:	no se xxx . [+ NON]
*FAT:	mira .
*FAT:	la vaca también se va a tirar por el tobogán .
*CHI:	la vaca no .
*FAT:	y el toro .
*CHI:	y el toro no .
*CHI:	y la vaca no .
*FAT:	uh@i .
*FAT:	&=q por qué no ?
*CHI:	xxx .
*FAT:	&=q te gusta el tobogán ?
*CHI:	uh@i .
*CHI:	xxx .
*CHI:	xxx .
*CHI:	que se sale .
*CHI:	este xxx . [+ NON]
*FAT:	oye .
*FAT:	&=q no le dejas al ternerillo que se columpie ?
*CHI:	no .
*FAT:	&=q por qué no ?
*FAT:	pero si le gusta mucho .
*FAT:	la@o [x 10] .
%par:	tararea
*FAT:	mira .
*FAT:	mira [x 2] qué bien .
*FAT:	mira qué bien .
*FAT:	mira qué alto .
*CHI:	le da un niño .
%exp:	dar = (here) push
*CHI:	el niño pastor le da .
*CHI:	&=e el niño pastor le da !
*FAT:	ah@i .
*FAT:	&=q el niño pastor le da ?
%par:	se ríe
*FAT:	venga .
*FAT:	a ver cómo le da .
*FAT:	ji@i .
*FAT:	pimba@o .
*CHI:	0 .
%act:	hace como si un muñeco empujara a otro para que se columpie , pero le da demasiado fuerte y le tira de la silla del columpio
*FAT:	hala@i qué bien .
*FAT:	ahí+va .
*FAT:	pero no tan fuerte .
*FAT:	&=q qué ha pasado ?
*CHI:	se ha caído .
*FAT:	se ha caído &=q verdad ? [+ ADS]
*CHI:	sí .
*FAT:	porque el niño pastor es un poco bruto &=q eh@i ?
*FAT:	más suave .
*FAT:	así .
*FAT:	mira .
*FAT:	así .
*FAT:	mira qué bien .
*FAT:	pimba@o [x 2] .
*FAT:	muy bien .
*FAT:	pero ten cuidado .
*FAT:	que va a acabar por tirar lo otra vez .
*FAT:	&=q y aquí ponemos al niño pastor para que se columpie junto < con la vaca > [//] con el ternerito ?
*CHI:	junto con la vaca . [+ IMI]
*FAT:	venga .
*FAT:	vamos a cerrar lo ahí .
*FAT:	para que se columpien juntos .
*FAT:	porque son amigos .
@Situation:	1 Juan está inquoeto en el salón con FAT , TI2 y MOT ; (2) Juan y FOT juegan en el salón con los muñequitos y el parque de juguete de los muñequitos
@Time Start:	11:30
@Situation:	2
*FAT:	&=q a que sí ?
*FAT:	&=q son amigos ?
*FAT:	sí .
*FAT:	yuju@i .
*FAT:	yupi@i .
*FAT:	yuju@i .
*FAT:	mira qué bien .
*FAT:	los dos al mismo tiempo .
*FAT:	&=q y la niña está ahí en el muelle ?
%exp:	el muelle = se refiere a esos caballitos de madera que suele haber en los parques con un resorte de metal debajo , para que se columpien los niños encima
*CHI:	en el muelle . [+ IMI]
*FAT:	&=q sí ?
*FAT:	&=q y qué hace en el muelle ?
*FAT:	&=q qué hace ?
*CHI:	así .
*CHI:	< que se cae > [/] que se cae .
*FAT:	&=q tú eres la niña ?
*CHI:	sí .
*FAT:	&=q tú eres esa niña ?
*FAT:	&=q o eres este niño ?
*CHI:	este niño . [+ IMI]
*FAT:	&=q eres este niño ?
*CHI:	yo esta [*] .
%err:	esta = este $MOR $LOS $AGA
%act:	se señala sobre la cabeza
*FAT:	&=q tú este , cabezoto@f ?
%act:	le acaricia la cabeza
*CHI:	ten@x [/] tengo mocos .
*FAT:	&=q tienes mocos ?
*CHI:	xxx .
*FAT:	justo antes de la grabación ha dicho yo +//.
%add:	cámara
*CHI:	el balancín es muy largo .
*FAT:	ha dicho Mother tú eres no+sé+qué y él ha dicho yo ero no+sé+qué . [+ ADD]
%add:	cámara
*CHI:	el tobogán es muy largo .
*CHI:	es [*] amigos .
%err:	es = son $MOR $SUB $NFL 3s/3p
*CHI:	son amigos .
*FAT:	&=q son amigos ? [+ ADS]
*FAT:	ven que te quito los mocos .
*CHI:	no tengo sitio .
*CHI:	xxx .
*FAT:	&=q a ver cómo suenas ?
*FAT:	todavía no sabes sonar .
*FAT:	desde luego , Juan .
*FAT:	&=q qué van a pensar en el mundo entero que no sabes sonar los mocos todavía ?
*FAT:	mira .
*CHI:	mira [x 2] .
*CHI:	como este .
%act:	ha cogido el folleto de los clics
*CHI:	mira .
*CHI:	como sete [: este] [*] .
%err:	sete = este $MAL
*CHI:	mira .
*CHI:	como este .
*CHI:	mira .
*CHI:	cosomo [: como] e(s)te .
*FAT:	&=q qué hay ?
*CHI:	ay@i .
*CHI:	mira .
*CHI:	< como este co@x co@x > [/] como este .
*CHI:	< la niña en > [/] la niña en < un ticito [: triciclo] un ticito [: triciclo] > [/] un ticito [: triciclo] .
*CHI:	xxx .
*CHI:	&=q qué es eso ?
*FAT:	sí .
*FAT:	faltan piezas .
*FAT:	porque mira .
*CHI:	&=q qué es eso ?
*FAT:	falta esto y esto .
*FAT:	faltan las ardillas que no sabemos dónde están .
*FAT:	las flores también faltan .
*FAT:	pero estas no sabemos dónde están , Juan Apellido .
*FAT:	Juan Apellido .
*CHI:	Juan Apellido . [+ IMI]
*FAT:	no sabemos dónde están .
*CHI:	la barca ah@i .
*CHI:	la barca ah@i .
*FAT:	un rayo de sol oh@i [x 3] .
%par:	canta
*FAT:	de mi corazón oh@i [x 3] .
%par:	canta
*FAT:	&=q qué haces ?
*CHI:	0 [*] poniendo 0 [*] .
%err:	0 = estoy $SYN $LOS $AUXE ; 0 = O $SYN $LOS
*FAT:	&=q qué haces ?
*FAT:	&=q poniendo qué ?
*CHI:	sí .
*FAT:	&=q qué ?
*FAT:	&=q eh@i ?
*FAT:	&=q qué haces ?
*CHI:	tirar [*] por el tobogán 0 [*] .
%err:	tirar = tiro $MOR $SUB $ROOT
*FAT:	oye .
*FAT:	no te sientes en el suelo .
*CHI:	0 .
%act:	se levanta y se sienta sobre la alfombra
*FAT:	&=q qué tiras por el tobogán ?
*CHI:	ay@i .
*CHI:	mira [x 2] .
@End
