# Supplementary material for: Comparing Different Models of the Development of Verb Inflection in Early Child Spanish
Source: PLoS One. 2015 Mar 11;10(3):e0119613. doi: 10.1371/journal.pone.0119613 (PMC4356619; doi:10.1371/journal.pone.0119613)
Supplement: S1 File — (ZIP) [file pone.0119613.s001.zip › 20303.cha]

@UTF8
@PID:	11312/c-00031786-1
@Begin
@Languages:	spa , eng
@Participants:	CHI Juan Target_Child , FAT Padre Father , MOT Madre Mother
@ID:	spa , eng|OreaPine|CHI|2;3.03|male|||Target_Child|||
@ID:	spa , eng|OreaPine|FAT|||||Father|||
@ID:	spa , eng|OreaPine|MOT|||||Mother|||
@Transcriber:	Javier , University of Nottingham
@Date:	08-NOV-2001
@Location:	Madrid
@Situation:	1 Juan juega con el barco y los muñecos en el salón mientras FAT y MOT charlan con él
@Time Start:	19:30
@Situation:	1
*CHI:	Mamá .
*CHI:	0 [*] quiero abrir . [+ CLIMB]
%err:	0 = lo $MOR $LOS $CLMB
*MOT:	voy [x 3] .
*FAT:	&=q qué quieres abrir ?
*CHI:	esto .
*FAT:	&=q qué es esto ?
*CHI:	quiero meter estos señores .
*FAT:	&=q dónde quieres meter esos señores ?
*MOT:	yo creo que debías guardar lo .
*CHI:	aquí .
%act:	señala un barco que hay sobre la mesa
*FAT:	< mira a ver si los puedes > [/] mira a ver si los puedes abrir tú .
*FAT:	a ver .
*FAT:	&=q qué es ?
*CHI:	Mamá .
*MOT:	&=q sí ?
*MOT:	&=q qué quieres hacer ?
*CHI:	Mamá [x 2] .
*CHI:	abre esto .
*MOT:	ah@i .
*MOT:	&=q quieres abrir esto ?
*CHI:	es que no puedo .
*FAT:	mira [x 2] .
*FAT:	espera .
*FAT:	mira .
*FAT:	da me un dedito aquí .
*FAT:	mira aquí .
*FAT:	un dedito .
*FAT:	mira .
*FAT:	así .
*MOT:	para arriba .
*MOT:	&=q así ?
*CHI:	sí .
*MOT:	venga .
*MOT:	&=q y ahora a qué vamos a jugar ?
*MOT:	&=q o < te quieres > [//] quieres que volvamos a pedir ?
%act:	tiene un catálogo con conjuntos de clics
*MOT:	&=q a ver qué te pides ?
*CHI:	niños [?] . [+ NON]
*MOT:	&=q indios ?
*MOT:	nidios@c .
*FAT:	&=q te pides indios ?
*MOT:	venga .
*MOT:	vamos a ver los .
*MOT:	di le a Papá todo lo que has visto aquí .
*MOT:	&=q vale ?
*CHI:	xxx .
*MOT:	&=q cómo ?
*CHI:	xxx color . [+ NON]
*CHI:	xxx color . [+ NON]
*FAT:	yo me tumbo aquí y tú me dices a ver qué es lo que te has pedido de ahí .
%act:	se ha tumbado en el sofá
*FAT:	oye , Juan .
*FAT:	que ya estamos en Noviembre .
*FAT:	falta muy poco para el tío .
*FAT:	hay que meter lo ahí y hay que dar lo de comer .
*MOT:	es verdad .
*MOT:	eso se hace en +//.
*FAT:	ahora .
*CHI:	ahora . [+ IMI]
*MOT:	en la Pura &=q no ?
%add:	FAT
%exp:	Pura or Inmaculada ; traditional festivity celebrated on the 8th of December
*FAT:	no .
*FAT:	ahora .
*MOT:	para la Pura ya tenemos que poner el árbol .
*MOT:	para el ocho o el nueve de diciembre .
*FAT:	o el veinte .
*MOT:	o el veinte .
*FAT:	bueno .
*FAT:	a ver .
*FAT:	qué pides .
*MOT:	&=q qué te vas a pedir ?
*CHI:	un volante .
*MOT:	&=q un volante ? [+ ADS]
*FAT:	&=q qué es eso de un volante ?
*FAT:	&=q eh@i ?
*FAT:	&=q qué estás haciendo ?
*MOT:	colocando .
*MOT:	estamos muy ordenaditos .
*FAT:	&=q qué estás haciendo ?
*MOT:	&=q qué haces , Juan ?
*CHI:	colocando los señores .
%err:	$AUXVALID
*FAT:	&=q colocando los señores ? [+ ADS]
*FAT:	&=q y dónde los colocas ?
*FAT:	&=q eh@i ?
*FAT:	&=q dónde los colocas ?
*CHI:	aquí .
*CHI:	lo [*] pongo los señores .
%err:	lo = los $MOR $SUB $PREFIX
*MOT:	así no , Juan .
*MOT:	así no .
*MOT:	con la ruedecita .
*MOT:	claro .
*MOT:	no .
*MOT:	así no .
*MOT:	tirando no , Juan .
*MOT:	así .
*MOT:	mira .
*CHI:	0 [*] quiero arrancar . [+ CLIMB]
%err:	0 = lo $MOR $LOS $CLMB
*MOT:	0 .
%act:	le muestra cómo hacer girar una ruleta que tiene el barco
*CHI:	no [x 2] .
*MOT:	pues haz lo tú .
*FAT:	no puede él .
*MOT:	&=q no puede ?
*MOT:	&=q ese va muy duro ?
*FAT:	sí .
*MOT:	pues venga .
*MOT:	yo te ayudo .
*MOT:	&=q quieres que te ayude ?
*MOT:	&=q eh@i ?
*FAT:	oye , Juan .
*FAT:	&=q qué película has visto ayer (.) en el cine con Papá ?
*CHI:	y con Mamá .
*FAT:	&=q con Mamá también ?
*MOT:	yo no fui , cariño .
*MOT:	yo no sé de qué va la peli .
*MOT:	y el caso es que me ha dicho Lari que se la has contado enterita .
*MOT:	y a mí no me has contado nada de nada .
*MOT:	a ver .
*MOT:	&=q cómo era la película ?
*MOT:	&=q de qué iba ?
*CHI:	de p(r)íncipes .
*MOT:	&=q de príncipes ? [+ ADS]
*CHI:	sí .
*CHI:	xxx .
*MOT:	&=q y qué más había ?
*MOT:	eh@i .
*MOT:	cuénta mela .
*CHI:	caballos .
*MOT:	&=q había caballos ?
*CHI:	se llama [*] llamas .
%err:	llama = llaman $MOR $LOS $NFL 3s/3p
*FAT:	llamas . [+ ADS]
*MOT:	&=q se llama llamas ? [+ ADS]
*CHI:	sí .
*MOT:	mm@i .
*MOT:	esa era las que salían antes con el Avi .
*FAT:	las llamas .
*FAT:	no .
*FAT:	y la llama protagonista se llamaba +...
*FAT:	&=q cómo se llamaba ?
*FAT:	&=q cómo se llamaba la llama ?
*FAT:	Cuz@x +...
*CHI:	++ co@x .
*FAT:	Cuzco .
*CHI:	Cuzco . [+ IMI]
*FAT:	mira [x 2] .
*FAT:	di le a Mamá .
*MOT:	&=e cuidado [x 2] , Juan !
*MOT:	cuidado [x 2] .
*MOT:	a la fuerza no .
*FAT:	señoras y señores +...
*CHI:	++ 0 [*] 0 [*] culo tengo flores .
%err:	0 = en $SYN $LOS ; 0 = el $SYN $LOS
*FAT:	0 .
%par:	se ríe
*FAT:	atención [x 2] .
*FAT:	a este niño le ha tocado +...
*CHI:	++ un jamón .
*FAT:	un jamón .
*FAT:	ah@i y nos hemos venido todo el rato riendo .
*FAT:	&=q verdad ?
*FAT:	en el coche .
*FAT:	a que sí .
*FAT:	mira qué bien .
*FAT:	con las dos manos .
*CHI:	así .
@Situation:	1 Juan juega con el barco y los muñecos en el salón mientras FAT y MOT charlan con él
@Time Start:	19:30
@Situation:	1
*FAT:	&=q qué llevas , la camilla ahí ?
*FAT:	oh@i .
%par:	bosteza
*FAT:	madre+mía .
*FAT:	&=q eh@i ?
*FAT:	&=q qué llevas , la camilla ahí ?
*CHI:	quiero recoger la camilla .
*CHI:	quiero recoger la camilla .
*MOT:	es que le estás dando al revés .
*MOT:	para recoger la tienes que dar le al revés .
*MOT:	a ver .
*MOT:	espera , cariño .
*MOT:	no .
*MOT:	así no .
*MOT:	había que dar le para acá .
*MOT:	así recoges .
*MOT:	para allá .
*MOT:	para ti .
*MOT:	&=q vale ?
*MOT:	venga .
*MOT:	da le .
*CHI:	para allá . [+ IMI]
*MOT:	así [x 2] .
*MOT:	para ti .
*MOT:	muy bien .
*MOT:	así .
*CHI:	no puedo .
*MOT:	espera .
%act:	mueve ella la ruleta del barco
*MOT:	&=q ves ?
*MOT:	ya está .
*FAT:	hala@i qué bien .
*CHI:	mira qué bien .
*CHI:	hala@i .
*FAT:	&=q ahí está colgando , no ?
*MOT:	tirando no , Juan .
*MOT:	tirando no que se rompe .
*MOT:	vas a romper la camilla .
*FAT:	así .
*FAT:	muy bien .
*CHI:	así . [+ IMI]
*FAT:	bueno .
*FAT:	a ver .
*FAT:	&=q qué pasaba en la película ayer ?
*FAT:	que no nos has contado nada .
*FAT:	&=q eh@i ?
*FAT:	&=q qué pasaba ?
*FAT:	está poco locuaz hoy &=q eh@i ?
*MOT:	Juan .
*MOT:	no me has contado a mí la peli .
*CHI:	no .
*MOT:	&=q por qué no ?
*MOT:	yo quiero saber de qué iba .
*MOT:	&=q vas a ir un día a ver la conmigo ?
*CHI:	sí .
*MOT:	&=q sí ?
*FAT:	mira .
*FAT:	mañana podéis ir si queréis .
%add:	MOT
*CHI:	no puedo .
%act:	después de darle algunas vueltas a la ruleta del barco
*MOT:	&=q no puedes , cariño ?
*MOT:	a ver .
*MOT:	&=q pero qué quieres hacer con eso ?
*MOT:	&=q qué quieres ?
*MOT:	&=q subir la ?
*CHI:	sí .
*CHI:	subir la . [+ IMI]
*MOT:	pero tenemos que dar la al revés .
*MOT:	para allá .
*MOT:	para ti .
*MOT:	venga .
*MOT:	a ver .
*MOT:	para ti .
*MOT:	así .
*MOT:	muy bien .
*MOT:	mira [x 2] cómo sube ya .
*MOT:	así .
*MOT:	pero deja lo que tienes en la mano y lo harás mejor .
*MOT:	así ahora .
*MOT:	&=q ves cómo sube ahora ?
*MOT:	uy@i .
*MOT:	está un poco descompensada .
*MOT:	Juan .
*MOT:	oye .
*MOT:	&=q qué has hecho en la guarde hoy ?
*MOT:	&=q Juan ?
*CHI:	he hecho pis < en el > [//] en el váter .
*MOT:	&=q has hecho pis en el váter ?
*MOT:	&=q y qué más ?
*MOT:	&=q y qué más has hecho ?
*MOT:	&=q habéis cantado ?
*MOT:	&=q eh@i ?
*MOT:	&=q habéis cantado una canción ?
*MOT:	&=q eh@i , Juan ?
*MOT:	&=q habéis cantado una canción en la guarde ?
*CHI:	sí .
*MOT:	&=q y qué canción ?
*MOT:	a ver .
*MOT:	cánta me una .
*CHI:	los nenitos [: enanitos] .
*MOT:	a ver .
*MOT:	&=q cuál es la de los enanitos ?
*MOT:	cánta mela .
*CHI:	cuando la ba(r)ba .
%par:	canta
*MOT:	venga .
*MOT:	cuando la barba .
%par:	canta
*FAT:	< a ver > [/] a ver .
*MOT:	< a ver > [/] a ver .
*MOT:	venga .
*FAT:	< a ver > [/] a ver .
*CHI:	< cuando la barba > [/] cuando la barba .
%par:	canta
*MOT:	sí .
*MOT:	cuando la barba .
%par:	canta
*MOT:	&=q qué ?
*MOT:	sigue .
*MOT:	se te ha olvidado .
*MOT:	a ver .
*CHI:	se me ha olvidado .
*MOT:	yo te la recuerdo .
%act:	se levanta y coge una hoja de papel
*MOT:	pero yo no sé cantar la .
*MOT:	yo no sé la música .
*CHI:	no puedo .
@Situation:	1 Juan juega con el barco y los muñecos en el salón mientras FAT y MOT charlan con él
@Time Start:	19:30
@Situation:	1
*FAT:	ahí .
%add:	MOT
*FAT:	los enanitos .
%add:	MOT
*MOT:	< aquí está > [/] aquí está .
*MOT:	cuando el sol se pone en el horizonte los enanitos juegan en el bosque .
%par:	lee
*MOT:	&=q y ahora qué ?
*MOT:	muy larga la barba .
%par:	lee
*MOT:	muy rojo el vestido .
%par:	lee
*MOT:	los enanitos juegan sin hacer ruido .
%par:	lee
*MOT:	&=q así es ?
*CHI:	sí .
*FAT:	&=q y cómo +//?
*MOT:	&=q y cómo se canta ?
*MOT:	a ver .
*MOT:	cánta la .
*CHI:	salta [x 3] y ríe . [+ NON]
%act:	da saltitos
*MOT:	salta [x 3] +...
*CHI:	ríe .
*MOT:	y ríe .
*FAT:	ja@o [x 3] .
*MOT:	ah@i .
*MOT:	saltan ríen ja@o [x 3] .
*CHI:	saltan ríen ja [x 3] .
*MOT:	y luego como sigue .
*CHI:	muy larga la barba .
*FAT:	muy larga la barba .
*FAT:	muy rojo el +...
*CHI:	++ vestido .
*FAT:	los +...
*CHI:	++ enanitos .
*FAT:	juegan sin +...
*CHI:	hacer ruido .
*FAT:	trala@o .
*MOT:	tralalai@o [x 3] .
*CHI:	tralalai@o .
*MOT:	&=q cómo es ?
*CHI:	tralalai@o no .
*MOT:	&=q cómo es ?
*FAT:	&=q cómo es ?
*CHI:	tralarí@o [x 3] .
*FAT:	&=q a ver cómo es ?
*CHI:	tralalaí@o .
*FAT:	&=q a ver ?
*FAT:	&=q pero a ver cómo es ?
*FAT:	tralaí@o .
*FAT:	tralalalá@o .
*FAT:	&=e saltan [x 3] ríen ja@o [x 3] !
*CHI:	ja@o [x 3] .
*FAT:	&=q y cuál más ?
*CHI:	no puedo .
*MOT:	mira .
*MOT:	yo me sé esta .
*MOT:	yo me sé esta , Juan .
*MOT:	cuando el reloj marca la una .
*MOT:	los esqueletos salen de la tumba .
*CHI:	&=e no !
*MOT:	tumba catatumba catatumbalé@o .
*CHI:	no xxx . [+ NON]
*FAT:	&=q no ?
*FAT:	&=q esa no te gusta ?
*MOT:	&=q no ?
*CHI:	no te dejo .
*CHI:	xxx .
*MOT:	y mira .
*MOT:	esta también me la sé yo .
*MOT:	los pollitos dicen pío@o [x 3] .
%par:	canta
*FAT:	dicen pío@o [x 3] .
%par:	canta
*MOT:	dicen pío@o [x 3] .
%par:	canta
*MOT:	pues vaya .
*FAT:	él a lo suyo .
*MOT:	el uno es un soldado haciendo la instrucción .
%par:	canta
*MOT:	el dos es un patito que está tomando el sol .
%par:	canta
*MOT:	el tres una serpiente que no para de bailar .
%par:	canta
*MOT:	y el cuatro es una silla que invita a descansar .
%par:	canta
*MOT:	xxx .
*MOT:	y esta también la dice algunas veces .
*MOT:	los pajaritos que van por el cielo .
*FAT:	vuelan [x 3] .
*MOT:	bueno .
*MOT:	no nos quieres cantar ninguna canción por lo que veo &=q no ?
*FAT:	así se va a caer y se va a romper .
*FAT:	se va a caer y se va a romper .
*CHI:	se va a caer y se va a romper . [+ IMI]
*MOT:	pues sí .
*MOT:	y Juan se queda sin él .
*CHI:	Juan se queda sin él . [+ IMI]
*MOT:	mm@i .
%par:	afirma
*CHI:	mira .
*CHI:	te [*] has [*] quitado el gorro .
%err:	te = se $MOR $SUB $PREFIX ; has = ha $MOR $SUB $NFL PREX2s/PREX3s
*FAT:	&=q se ha quitado el gorro ?
%act:	se levanta y cambia la cámara de sitio porque Juan está de espaldas a la imagen
*CHI:	todos nos [*] caben .
%err:	nos = no $SYN $SUB $PREFIX
*CHI:	todos no .
*MOT:	&=q todos no caben ?
*CHI:	yo quiero un ca(r)amelo .
*FAT:	&=q quieres un caramelo ?
*CHI:	sí .
*FAT:	no hombre .
*FAT:	si vamos a cenar en+seguida .
*FAT:	&=q qué toca hoy ?
*FAT:	&=q ducha o baño ?
*CHI:	du@x [//] baño .
*FAT:	pero si la ducha está guay .
*FAT:	&=q hoy toca baño ?
*CHI:	sí .
*FAT:	&=q sí ?
*FAT:	&=q y quién te baña hoy ?
*FAT:	&=q Mamá o Papá ?
*CHI:	yo .
*FAT:	&=q te bañas tú solo hoy ?
*CHI:	sí .
*FAT:	&=q sí ?
*FAT:	pero bueno .
*FAT:	&=q entonces ya eres mayor ?
*FAT:	&=q y qué te vas a llevar a la bañera ?
*CHI:	la barca y el barco .
*FAT:	&=q la barca y el barco ? [+ ADS]
*CHI:	sí .
*FAT:	&=q y qué más ?
*MOT:	pero si no cabe el barco .
*FAT:	&=q y qué más ?
*CHI:	esta es el ancla .
*FAT:	esa es el ancla , sí .
*FAT:	&=q te vas a llevar el ancla también ?
*CHI:	sí .
%act:	tira fuerte de una pieza y se queda con ella en la mano
*FAT:	mira lo que ha pasado por tirar .
*FAT:	&=q qué ha pasado ?
@Situation:	1 Juan juega con el barco y los muñecos en el salón mientras FAT y MOT charlan con él
@Time Start:	19:30
@Situation:	1
*FAT:	&=q eh@i ?
*FAT:	trae que lo arregla Papá .
*CHI:	no .
*FAT:	trae que lo arreglo yo .
*CHI:	no [x 2] .
*CHI:	yo [x 2] .
*FAT:	ah@i .
*FAT:	&=q lo vas a arreglar tú ?
*FAT:	nada .
*FAT:	de espaldas otra vez .
*FAT:	al revés , Juan .
*FAT:	eh@i , cachirulo .
*FAT:	eh@i , cachirulo .
*FAT:	pero bueno .
*FAT:	si está aquí el señor del ojo morado .
*FAT:	bueno .
*FAT:	&=q qué ?
*FAT:	&=q vas a arreglar el ancla o no ?
*CHI:	sí .
*FAT:	&=q cuándo ?
*FAT:	&=q ahora ?
*FAT:	&=q mañana ?
*MOT:	&=e uy@i , casi !
*FAT:	uy@i .
*FAT:	casi lo enhebras .
*CHI:	< no pue@x > [/] no puedo .
*FAT:	&=q y qué quieres que haga ?
*FAT:	&=q que lo arregle yo ?
*CHI:	sí .
*FAT:	déjame .
*FAT:	anda .
*CHI:	toma .
*FAT:	bueno .
*FAT:	pero < si la > [//] si quieres que la enhebre me tienes que cantar una canción .
*CHI:	Papi .
*FAT:	a ver .
*CHI:	ay@i .
%act:	se le cae un helicóptero
*FAT:	eh@i , cuidado .
*FAT:	a ver qué canción me cantas .
*FAT:	a los papás .
*FAT:	a los dos nos cantas una canción .
*CHI:	con silla .
%par:	susurra
%act:	se va
*CHI:	con silla .
*FAT:	&=q con silla ?
*FAT:	pero ahí sentado &=q eh@i ?
*CHI:	aquí .
%act:	trae una silla
*FAT:	no , aquí [x 3] .
%par:	señala cerca de él
*FAT:	ahí no .
*FAT:	aquí [x 3] .
*FAT:	mejor aquí .
*FAT:	que aquí te vemos muy bien .
*FAT:	aquí [x 2] .
*FAT:	un poco más cerca .
*CHI:	0 .
%act:	se aleja
*FAT:	eso es más lejos .
*FAT:	más cerca de mí .
%act:	mueve la mano hacia sí
*FAT:	a:quí .
*FAT:	eso es .
*FAT:	a:quí .
*FAT:	venga .
*FAT:	no .
*FAT:	< pero así > [//] espera .
*FAT:	así no podemos .
*FAT:	a:sí .
*FAT:	venga .
*FAT:	siéntate ahí .
*FAT:	y a ver < cómo nos bailas con silla > [//] cómo nos cantas con silla .
*FAT:	a ver .
*MOT:	&=q qué vas a cantar ?
*FAT:	eh@i , amigo .
*FAT:	eh@i .
*FAT:	que hemos hecho un trato .
*FAT:	tú cantas una canción y yo arreglo el ancla .
*FAT:	a ver qué canción cantas .
*CHI:	aquí .
*CHI:	xxx .
%act:	dando saltos
%par:	canta
*FAT:	&=q esa canción ?
*FAT:	&=q ya está ?
*CHI:	sí .
*FAT:	pero cachirulo .
*MOT:	no sabemos cuál es .
*FAT:	&=q ya se ha acabado ?
*CHI:	mira .
*FAT:	pero no me lo puedo creer .
*MOT:	&=q cuál es esa canción ?
*CHI:	&=q cuál es ? [+ IMI]
*CHI:	< xxx la > [/] arregla [?] la , Papá , ya . [+ NON]
*FAT:	ya está arreglada el ancla .
*FAT:	sí .
*FAT:	&=q y la canción ?
*FAT:	a ver .
*FAT:	&=q cuál es ?
*CHI:	0 .
%act:	tira de una cuerda para subir el ancla del barco
*FAT:	ya está .
*FAT:	no tires más .
*MOT:	Juan .
*MOT:	ya no se puede tirar más &=q no ?
*FAT:	que no tires más .
*FAT:	lo vas a romper .
*MOT:	ya no hay más .
*MOT:	&=q no ves que ya no hay más cuerda ?
*FAT:	Juan [x 2] .
%par:	susurra
*MOT:	mira .
*MOT:	ha descubierto la magia .
*CHI:	0 .
%act:	juega en silencio
*FAT:	0 .
%act:	apaga la cámara
@End
