# Supplementary material for: Comparing Different Models of the Development of Verb Inflection in Early Child Spanish
Source: PLoS One. 2015 Mar 11;10(3):e0119613. doi: 10.1371/journal.pone.0119613 (PMC4356619; doi:10.1371/journal.pone.0119613)
Supplement: S1 File — (ZIP) [file pone.0119613.s001.zip › 20304.cha]

@UTF8
@PID:	11312/c-00031787-1
@Begin
@Languages:	spa , eng
@Participants:	CHI Juan Target_Child , MOT Madre Mother
@ID:	spa , eng|OreaPine|CHI|2;3.04|male|||Target_Child|||
@ID:	spa , eng|OreaPine|MOT|||||Mother|||
@Transcriber:	Javier , University of Nottingham
@Date:	09-NOV-2001
@Location:	Madrid
@Situation:	1 MOT y JUAN juegan con los muñequitos en el salón
@Time Start:	16:30
@Situation:	1
*CHI:	yo tengo uno en casa .
*MOT:	ven .
*MOT:	vamos a jugar .
*MOT:	venga va .
*MOT:	&=q a qué quieres que juguemos ?
*MOT:	ven aquí .
*CHI:	aquí .
*MOT:	&=q la silla fuera ?
%act:	se coloca de rodillas en el suelo , apoyada con los codos en la mesita del salón
*CHI:	en eso .
*CHI:	en este .
%act:	tiene el barco y algunos muñecos sobre la mesa , juega de pie delante de ella
*CHI:	en esto .
*MOT:	&=q a qué jugamos , Juan ?
*CHI:	< a con > [//] a esto .
*MOT:	&=q con eso ?
*MOT:	venga .
*MOT:	&=q te lo saco todo ?
*MOT:	anda .
*MOT:	pero si están aquí todos los frascos .
*MOT:	mira .
*MOT:	estaban aquí todos los frascos .
*CHI:	quiero bajar la barca .
*MOT:	&=q la pequeña ?
*CHI:	sí .
*CHI:	la pequeña . [+ IMI]
*MOT:	está aquí &=q no ?
*CHI:	la amarilla .
*MOT:	me parece que está aquí .
*MOT:	voy a por ella .
%act:	se levanta y busca en una caja
*CHI:	no [x 2] .
*MOT:	&=q qué ?
*CHI:	e(s)tá arriba .
*MOT:	yo creo que no , Juan .
*CHI:	xxx .
*MOT:	mírala .
*MOT:	está aquí .
*MOT:	&=q la ves ?
%act:	deja la barquita sobre la mesa y se vuelve a sentar en el suelo
*CHI:	sí .
*CHI:	sí [x 3] la veo .
*CHI:	sí .
*CHI:	la niña no sabe qué hacer .
*CHI:	no .
*MOT:	&=q qué niña ?
*MOT:	&=q quién no sabe qué hacer ?
*MOT:	0 .
%act:	se levanta y cambia la cámara de sitio para ver mejor a Juan
*MOT:	&=q qué haces , Juan ?
*MOT:	&=q eh@i ?
*MOT:	&=q qué haces ?
*MOT:	&=q qué estás haciendo ?
*MOT:	&=q eh@i , amiguito ?
*CHI:	poniendo gafas .
%err:	$AUXVALID
*MOT:	&=q poniendo las gafas ?
*CHI:	sí .
*MOT:	&=q a quién ?
*CHI:	al señor de negro .
*MOT:	&=q al señor de negro ? [+ ADS]
*CHI:	sí .
*MOT:	&=q y qué más le has puesto ?
*CHI:	las gafas amarillas .
*MOT:	&=q las gafas amarillas ? [+ ADS]
*CHI:	sí .
*MOT:	&=q y qué más tiene ?
*CHI:	< un remo > [/] un remo sólo .
*CHI:	le falta uno .
*MOT:	&=q le falta uno ? [+ ADS]
*CHI:	de la barca .
*MOT:	&=q y dónde está el otro ?
%com:	se cierra una puerta
*MOT:	mira qué viento hace .
*CHI:	&=q qué ha sonado ?
*MOT:	< el ai(re) > [/] el aire .
*MOT:	que hace mucho viento .
*MOT:	hace mucho viento .
*CHI:	truenos no .
*MOT:	no [x 2] .
*MOT:	truenos no . [+ ADS]
*MOT:	no hay tormenta .
*CHI:	hoy no .
*MOT:	hoy no . [+ ADS]
*MOT:	&=q y ahora qué haces ?
*MOT:	hala@i .
*MOT:	pero si parece que va a esquiar .
*CHI:	mira .
*MOT:	&=q qué haces ?
*MOT:	&=q qué hace ?
*MOT:	&=q eso es ahí ?
*MOT:	a ver .
*MOT:	yo te ayudo a poner lo .
*MOT:	yo creo que eso a ver dónde iba .
*MOT:	&=q eso dónde es ?
*MOT:	&=q es ahí ?
*MOT:	sí .
*MOT:	a ver .
*MOT:	&=q te ayudo ?
*MOT:	lo pones tú .
*CHI:	< lo pono yo > [//] lo pongo yo .
*MOT:	lo pones tú .
@Situation:	1 MOT y JUAN juegan con los muñequitos en el salón
@Time Start:	16:30
@Situation:	1
*CHI:	ahí no se puede .
*CHI:	toma , Mamá .
*MOT:	a ver .
*MOT:	yo te ayudo .
*CHI:	esto no .
*MOT:	&=q el qué ?
*CHI:	esto no .
*MOT:	&=q las gafas no ?
*MOT:	ya está puesto .
*MOT:	&=q y ahora qué haces ?
*MOT:	pero eso no se lo pone en la cabeza &=q no ?
*MOT:	&=q dónde se lo pone eso ?
*CHI:	aquí .
*MOT:	&=q te ayudo ?
*CHI:	sí .
*MOT:	&=q o lo sabes poner tú solo ?
*CHI:	no .
*MOT:	a ver .
*CHI:	en el suelo no .
*CHI:	no puedo .
*MOT:	&=q y dónde se lo pone ?
*MOT:	a ver .
*MOT:	&=q dónde va ?
*MOT:	tú me tienes que decir dónde va .
*MOT:	que Mamá no sabe .
*CHI:	aquí .
*MOT:	ahí .
*MOT:	&=q en la espalda ?
*CHI:	en la espalda . [+ IMI]
*MOT:	mm@i .
%par:	ca en la cuenta
*CHI:	y eso aquí .
*MOT:	a ver si soy capaz .
*CHI:	&=q vale , Mamá ?
*MOT:	vale .
*CHI:	&=q y las aletas ?
*MOT:	ya está .
*MOT:	puesto .
*CHI:	ahora [/] ahora las aletas .
*MOT:	&=q se las pones tú ?
*CHI:	este para la barca .
*CHI:	es mu(y) chiquitín .
*MOT:	mm@i .
*MOT:	&=q y dónde va ese ?
*CHI:	aquí .
*MOT:	&=q eso va ahí ?
*MOT:	&=q tú crees ?
*CHI:	no .
*CHI:	aquí no .
*MOT:	ese es al revés .
*MOT:	a lo mejor así .
*MOT:	venga .
*MOT:	así cabe .
*MOT:	&=q pero es de ahí eso ?
*CHI:	así .
*MOT:	es que no tengo ni idea .
*MOT:	&=q sí ?
*MOT:	&=q tú crees que sí ?
*CHI:	sí [x 2] .
*MOT:	entonces falta otro por aquí &=q no ?
*MOT:	&=q tú no crees que falta otro ?
*MOT:	pero no tenemos aquí más .
*CHI:	e(s)tá el ojo morado aquí .
*MOT:	está el ojo morado aquí metido .
*MOT:	&=q qué va , castigado ?
*CHI:	< se (l)o > [/] se (l)o cambiamos por esto .
*CHI:	< se (l)o cambiamos > [/] se (l)o cambiamos .
*CHI:	< no no le queda bien > [/] no le queda bien .
*MOT:	&=q así no le queda bien ?
*CHI:	no .
*MOT:	pues eso hay que poner selo al submarinista .
*MOT:	&=q qué haces ?
*CHI:	0 [*] poniendo 0 [*] las gafas .
%err:	0 = le $MOR $LOS $SUFFIX ; 0 = estoy $SYN $LOS $AUXE
*MOT:	&=q poniéndo le las gafas ? [+ COR]
*CHI:	quiero poner esto < y esto y esto y esto > [/] y esto .
*MOT:	en dónde .
*MOT:	&=q se lo pones tú o se lo pongo yo ?
%com:	parece que la cámara deja de grabar sin que lo note MOT
@End
