# Supplementary material for: Comparing Different Models of the Development of Verb Inflection in Early Child Spanish
Source: PLoS One. 2015 Mar 11;10(3):e0119613. doi: 10.1371/journal.pone.0119613 (PMC4356619; doi:10.1371/journal.pone.0119613)
Supplement: S1 File — (ZIP) [file pone.0119613.s001.zip › 20310.cha]

@UTF8
@PID:	11312/c-00031788-1
@Begin
@Languages:	spa , eng
@Participants:	CHI Juan Target_Child , FAT Padre Father , MOT Madre Mother
@ID:	spa , eng|OreaPine|CHI|2;3.10|male|||Target_Child|||
@ID:	spa , eng|OreaPine|FAT|||||Father|||
@ID:	spa , eng|OreaPine|MOT|||||Mother|||
@Transcriber:	Javier , University of Nottingham
@Date:	15-NOV-2001
@Location:	Madrid
@Situation:	1 Juan , FAT y MOT juegan sobre el suelo con el helicóptero , el barco y los muñecos
@Time Start:	17:00
@Situation:	1
*CHI:	a ver si quiere aquí .
*FAT:	a ver si quiere ahí .
*FAT:	&=q pero dónde la quieres poner , Juan ?
*CHI:	a ver (.) si hay un casco .
*CHI:	< este le > [/] este le gusta este [/] .
*CHI:	ya verás .
*FAT:	ese es el del Barbuchis@f .
*CHI:	se (l)o va a dejar .
*FAT:	ah@i .
*FAT:	&=q se lo va a dejar ? [+ ADS]
*FAT:	&=q se lo estás poniendo bien , Juan ?
*CHI:	sí .
*FAT:	&=q seguro ?
*CHI:	sí .
*CHI:	no .
*CHI:	así no .
*CHI:	así [x 2] .
*CHI:	se ap(r)ieta [?] a ver . [+ NON]
*CHI:	la señora piloto y el [/] el señor .
*CHI:	la señora piloto .
*MOT:	la señora piloto . [+ ADS]
*CHI:	el ojo morado .
*CHI:	aquí va el ojo morado .
*FAT:	&=q ahí va ?
*CHI:	ahí va . [+ IMI]
*CHI:	ah@i .
*CHI:	no me cabe .
*FAT:	&=q no cabe ?
*MOT:	no te cabe .
*CHI:	no me cabe .
*FAT:	&=q no te cabe ?
*CHI:	no .
*MOT:	a ver .
*MOT:	es que lo pondrás mal .
*MOT:	&=q te ayudo ?
*CHI:	sí .
*CHI:	al revés .
*FAT:	&=q al revés ? [+ ADS]
*CHI:	al revés .
*CHI:	son iguales .
*FAT:	&=q son iguales los cascos ?
*CHI:	sí .
*CHI:	tiene a-s .
*CHI:	mira .
*CHI:	una a@l .
*CHI:	una a@l .
*MOT:	una a@l . [+ ADS]
*MOT:	muy bien .
*MOT:	ahí hay un a@l .
*MOT:	sí señor .
*MOT:	&=q y qué más ves ?
*CHI:	una a@l .
*MOT:	una a@l , sí .
*CHI:	&=q qué suena ?
%act:	mirando hacia la cámara
*MOT:	&=q no lo sé ?
*MOT:	&=q qué suena ? [+ ADS]
*MOT:	&=q qué puede que suene ?
*FAT:	a lo mejor es este micrófono que tenemos aquí en el +/.
*FAT:	o el altavoz .
%act:	señala un altavoz del barco de juguete
*FAT:	xxx .
*FAT:	mira [x 3] cómo gira .
*FAT:	< el altavoz > [/] los altavoces de la lancha .
*FAT:	pi@o .
*FAT:	suena una lavadora yo creo también .
*FAT:	boin@o [x 3] .
*MOT:	es que hay muchos ruidos &=q verdad ?
*FAT:	mira cómo suena .
%par:	susurra
*CHI:	quiero guardar lo .
*CHI:	quiero guardar lo .
*FAT:	&=q quieres guardar lo ?
*CHI:	sí .
*FAT:	&=q qué quieres guardar ?
*CHI:	todos los niños .
*CHI:	todos los señores .
*FAT:	&=q quieres guardar a los niños y a los señores ?
*FAT:	&=q sí ?
*CHI:	y las señoras .
*MOT:	las señoras sólo está la piloto .
*CHI:	0 .
%act:	mete algunos muñecos en una caja
*MOT:	pero se meten aquí .
*MOT:	&=q te acuerdas que dijimos que los niños aquí dentro ?
*FAT:	+" nosotros no .
%par:	cambia la voz
*FAT:	+" a nosotros no nos va a guardar porque nos vamos de vacaciones .
%par:	cambia la voz
*FAT:	vamos a la playa oh@i [x 3] .
%par:	cambia la voz y canta
*FAT:	+" adelante a toda máquina .
%par:	cambia la voz
*FAT:	bu@o .
%act:	mueve el barco sobre la alfombra
*MOT:	mira .
*MOT:	se van de vacaciones .
*MOT:	mira qué chulitos .
*FAT:	< vamos a la playa oh@i [x 3] > [/] vamos a la playa oh@i [x 3] .
%par:	cambia la voz y canta
*FAT:	hala@i .
*FAT:	se han ido de vacaciones .
%act:	deja el barco detrás suyo
*MOT:	adiós .
*FAT:	adiós barco .
*FAT:	adiós niños .
*CHI:	no [x 2] .
*FAT:	&=q no se han ido ?
*CHI:	mira .
*CHI:	malos .
*CHI:	niños .
*FAT:	&=q pero por qué son malos ?
*MOT:	porque se quieren ir de vacaciones sin Juan &=q verdad ?
%par:	riéndose
*FAT:	&=q son malos ?
*MOT:	&=q por qué ?
*CHI:	no .
*FAT:	no son malos .
*FAT:	son listos .
*CHI:	son buenos .
*FAT:	son buenos , sí .
*FAT:	&=q te vas con ellos de vacaciones ?
*CHI:	sí .
*FAT:	&=q sí ?
*FAT:	+" &=q nos vamos a la playa , Juan ?
%par:	cambia la voz
@Situation:	1 Juan , FAT y MOT juegan sobre el suelo con el helicóptero , el barco y los muñecos
@Time Start:	17:00
@Situation:	1
*CHI:	sí .
*FAT:	&=q subes en la barca ?
*CHI:	sí .
%act:	se ponde de pie
*FAT:	venga .
*FAT:	monta .
%com:	el barco mide unos quince centímetros de largo por cinco de ancho
*CHI:	no cabo [*] .
%err:	cabo = quepo $MOR $SUB $REG
*FAT:	&=q no cabes ?
*CHI:	no .
*FAT:	pues a lo mejor mira .
*FAT:	te puedes sentar aquí arriba .
*FAT:	mira .
%act:	coloca la parte sueperior del barco de juguete
*MOT:	uy@i .
*CHI:	no .
*FAT:	&=q no cabes tampoco ?
*CHI:	tampoco . [+ IMI]
%act:	intenta colocar un pie
*FAT:	mira a ver si cabes .
*FAT:	pon un pie aquí .
*CHI:	los niños aquí caben .
*CHI:	mira .
*CHI:	&=q ves ?
*CHI:	mira .
*CHI:	este es el [//] otro niño .
*FAT:	ah@i .
*FAT:	&=q ese gorro es del otro niño ?
*CHI:	este .
*MOT:	de todas formas no entiendo , Father .
%add:	FAT
*MOT:	el niño tiene la camiseta verde pues el gorrito verde .
%add:	FAT
*FAT:	claro .
%add:	MOT
*FAT:	claro .
*MOT:	o apretadito .
*FAT:	si quieres este rubito es Juan .
*FAT:	&=q eh@i ?
*FAT:	&=q se va de vacaciones Juan también ?
%act:	coloca un niño en el barco
*MOT:	hala@i .
*MOT:	qué bien .
*MOT:	el marinerito .
*MOT:	adiós .
*FAT:	&=q le ponemos un gorro ?
*FAT:	&=q eh@i ?
*CHI:	sí .
*FAT:	&=q < le ponemos > [//] cómo quieres el gorro ?
*FAT:	&=q así o así ?
*CHI:	azul .
*FAT:	&=q el azul ?
*FAT:	&=q para Juan ?
*CHI:	el blanco .
*FAT:	&=q el blanco ? [+ ADS]
*CHI:	sí .
*MOT:	el azul le queda muy bonito .
*CHI:	quiero agua .
*MOT:	espera .
*MOT:	ya te la traigo yo .
*MOT:	&=q vale ?
%act:	se levanta del suelo y sale del salón
*FAT:	+" adiós [x 2] .
%par:	cambia la voz
*FAT:	+" me voy de vacaciones .
*CHI:	en uno de plástico .
%act:	también ha salido del salón y está en la cocina con MOT
*MOT:	&=q cuál quieres ?
*CHI:	el blanco .
*MOT:	toma .
*CHI:	uno de plásticos [*] .
%err:	plásticos = plástico $MOR $ADD $AGA
*MOT:	uno de plástico , sí .
*MOT:	toma .
*FAT:	po@o [x 6] .
%par:	canturrea
%act:	sigue solo en el salón
*FAT:	&=q beca o autónomo ?
%add:	cámara
*MOT:	muy bien .
%act:	entra en el salón y se sienta
*MOT:	< a ver a ver > [/] a ver .
*CHI:	0 .
%act:	entra también
*FAT:	hola [x 2] .
*CHI:	yo teníabo [*] mucha sed .
%err:	teníabo = tenía $MOR $SUB $REG
*FAT:	&=q tenías muchas sed ? [+ COR]
*MOT:	tenía mucha sed , sí .
*MOT:	y ha bebido &=q verdad ?
*FAT:	pero bueno , Juan .
*MOT:	&=q y por dónde has bebido ?
*CHI:	uno de plásticos [*] .
%err:	plásticos = plástico $MOR $ADD $AGA
*MOT:	por un vaso de plástico .
%exp:	por un vaso ; dialectal versión , not Madrid
*MOT:	&=q de qué color ?
*CHI:	blanco .
*MOT:	blanco . [+ ADS]
*FAT:	hala@i qué suerte .
*CHI:	con la raya blanca .
%act:	señala una raya blanca de la alfombra
*MOT:	con la raya blanca . [+ ADS]
*MOT:	ese tiene la raya blanca .
*CHI:	0 .
%act:	sale de la imagen
*MOT:	&=q dónde vas ?
*FAT:	+" nos vamos de vacaciones .
*CHI:	a beber agua .
*MOT:	ah@i .
*MOT:	&=q vas a beber otra vez ?
*MOT:	eso está muy bien .
*FAT:	hala@i .
*FAT:	aquí Javier viendo < a sus padres > [//] a los padres de Juan . [+ ADD]
%add:	MOT
*MOT:	y ahora te vienes .
*MOT:	&=q vale , Juan ?
*CHI:	ya vengo .
%par:	entra
*MOT:	mira .
*MOT:	Papá te pone unos sombreros que no pegan nada de nada &=q verdad ?
*CHI:	xxx .
*MOT:	< a ese de rojo > [//] ese es porque te lo ha dicho Juan .
%add:	FAT
*CHI:	&=q y la caja de los niños ?
*MOT:	&=q la caja de los niños ? [+ ADS]
*FAT:	pi@o .
*MOT:	&=q qué caja de los niños ?
*CHI:	la caja de los niños .
*FAT:	mira [x 3] quién conduce el barco .
*FAT:	mira quién lo conduce .
*FAT:	es Juan .
*FAT:	se va de vacaciones Juan también .
*FAT:	&=e bien !
*CHI:	están mu(y) cansados los niños .
*FAT:	sí .
*FAT:	pues venga .
*FAT:	a dormir .
*FAT:	mira .
*FAT:	aquí duermen .
*FAT:	hala@i .
*FAT:	a dormir .
*FAT:	&=q y si duermen los tres quién conduce por la noche el barco ?
*CHI:	el otro niño este .
*CHI:	ahora este .
*FAT:	ese es Juan .
*CHI:	xxx .
*CHI:	no es Juan .
*FAT:	&=q ah@i no ?
*CHI:	no es Juan .
*FAT:	&=q no es Juan ? [+ ADS]
*CHI:	es [x 2] un niño .
*FAT:	&=q es un niño ? [+ ADS]
*CHI:	sí .
*CHI:	&=e ahí [x 2] !
*CHI:	ahí no .
*CHI:	hombre , no .
*CHI:	ya .
*CHI:	0 [*] ha [*] dormido los niños .
%err:	0 = se $MOR $LOS $PREFIX ; ha = han $MOR $LOS $NFL PREX3s/PREX3p:NP
*FAT:	&=q están durmiendo ?
*CHI:	sí .
*FAT:	&=q y quién conduce por la noche el barco ?
*FAT:	&=q la señora piloto ?
*CHI:	sí .
@Situation:	1 Juan , FAT y MOT juegan sobre el suelo con el helicóptero , el barco y los muñecos
@Time Start:	17:00
@Situation:	1
*CHI:	< la señora se due@x > [//] la señora .
*CHI:	&=q dó@x [/] dónde duerme la señora ?
*FAT:	pues puede dormir aquí también &=q no ?
*CHI:	< aquí no > [/] aquí no .
*CHI:	en el (heli)cóptero .
*FAT:	&=q en el helicóptero duerme ?
*CHI:	sí .
*CHI:	xxx .
*FAT:	mira .
*FAT:	un sitio donde pega el sombrero .
*CHI:	aquí .
*CHI:	e@x [/] e(s)tá [*] despiertos .
%err:	está = están $MOR $LOS $NFL 3s/3p
*FAT:	&=q están despiertos ? [+ COR]
*CHI:	sí .
*MOT:	&=q y qué quieren hacer ?
*CHI:	conducir .
%err:	$VALIDROOT
*FAT:	&=q quieren conducir ?
*CHI:	hay que poner la coca [: gorra] a alguno .
*FAT:	&=q hay que poner +..?
*CHI:	++ la gorra a alguno .
*FAT:	ah@i .
*FAT:	mira .
*FAT:	ahí tienes una gorra .
*FAT:	y ahí tienes un casco .
*FAT:	un sombrerito .
*FAT:	le saco también con la máquina si quieres .
%add:	MOT
*MOT:	aquí hay un [/] un casco .
*MOT:	uy@i un casco .
*MOT:	un [x 2] [//] una gorra .
*FAT:	una gorra .
*MOT:	y aquí hay otra gorra .
*CHI:	este yo quiero xxx . [+ NON]
*MOT:	pero esta es de la señora mayor que no sé dónde está .
*FAT:	se la podemos poner aquí a [/] a este pantuflo@f .
*MOT:	&=q ahí ?
*MOT:	di “hala@i , Papá” .
*MOT:	no le pega a que no al buzo con gorra .
*FAT:	ya .
*FAT:	pero así por lo menos no le da el sol en la cabeza .
*CHI:	el buzo con gorra no .
%act:	le quita la gorra
*FAT:	de verdad cuánto te influye tu madre &=q eh@i ?
*MOT:	0 .
%par:	se ríe
*CHI:	&=e a este no !
*MOT:	es una pena &=q verdad ?
*CHI:	0 .
%act:	juega en silencio
*CHI:	&=q a este qué le falta ?
*FAT:	voy a poner el despertador .
%act:	se levanta y sale
*CHI:	&=q a este qué le falta ?
*CHI:	&=q a este qué le falta ?
*MOT:	&=q qué le falta a ese ?
*CHI:	< un gorrito > [/] un gorrito azul le falta .
*MOT:	&=q le falta un gorrito azul ?
*MOT:	pero no tenemos .
*MOT:	ah@i .
*MOT:	está ahí el sombrero .
*MOT:	es que gorras azules creo que no hay .
*CHI:	hay que comprar una gorra azul .
*CHI:	hay que comprar .
*MOT:	vale .
*MOT:	compraremos alguno que tenga una gorra azul .
*MOT:	&=q vale ?
*CHI:	sí .
*MOT:	&=q sí ?
*CHI:	no van los niños a la guarde .
*MOT:	&=q cómo ?
*CHI:	no van los niños a la guarde . [+ NON]
*MOT:	sí .
*CHI:	no van los niños a la guarde . [+ NON]
*MOT:	&=q no van los niños a la guarde ?
*MOT:	pues vaya con los niños .
*MOT:	pero irán al cole entonces .
*CHI:	no .
*MOT:	&=q tampoco al cole ?
*MOT:	o+sea &=q no hacen nada ?
*MOT:	se aburrirán un poco .
*CHI:	no [/] no le [*] dejos [*] .
%err:	le = les $MOR $SUB $PREFIX ; dejos = dejo $MOR $ADD $NFL 2s/1s
%com:	GEM
*MOT:	&=q no les dejas tú ir a la guarde ?
*MOT:	ah@i .
%act:	estaba buscando dentro de la caja de los jueguetes y parece que ha comprobado algo
*MOT:	ya vemos qué pasa .
*CHI:	matarile@o rile@x [x 2] .
%exp:	matarile rile rile = nonsense sentence to end the stories and in some songs
*MOT:	matarile@o rile@x [x 2] .
*MOT:	oye .
*MOT:	&=q cantamos una canción ?
*CHI:	sí .
*MOT:	venga .
*MOT:	&=q cuál cantamos ?
*CHI:	xxx tejado un animal bicicleta es un elefante como . [+ NON]
*MOT:	como yo .
*CHI:	xxx y el rabito detrá . [+ NON]
*MOT:	&=e bien !
%par:	aplaude muy contenta
*CHI:	ahora la+vaca+lechera .
*MOT:	venga .
*MOT:	ahora la de la+vaca+lechera .
*CHI:	la+vaca+lechera .
*MOT:	no es +...
*CHI:	++ una vaca lechera .
*CHI:	mira .
*CHI:	xxx vaca lechera . [+ NON]
*MOT:	&=q y luego cómo sigue ?
*MOT:	me da +...
*CHI:	++ leche .
*MOT:	me::ren::ga::da .
*CHI:	++ gada@x .
@Situation:	1 Juan , FAT y MOT juegan sobre el suelo con el helicóptero , el barco y los muñecos
@Time Start:	17:00
@Situation:	1
*CHI:	xxx .
*CHI:	tolón@o [x 2] .
*MOT:	tolón@o [x 2] .
*MOT:	a mi vaca le he +...
%par:	canta
*CHI:	++ comprado .
*MOT:	un cencerro y le ha gustado .
%par:	canta
*CHI:	ahí qué tienes .
%act:	se ha abrazado a MOT y la observa de cerca
*MOT:	se pasea por el prado .
%par:	canta
*CHI:	tienes una pupa .
*MOT:	no .
*MOT:	es un lunar .
*MOT:	se pasea por el prado .
%par:	canta
*MOT:	mata moscas .
*CHI:	ay@i .
*CHI:	que me hago daño con esto .
*MOT:	&=q con los pendientes ?
%par:	extrañada
*CHI:	con 0 [*] pendientes . [+ IMI]
%err:	0 = los $SYN $LOS
*CHI:	hay que quitar lo [*] .
%err:	lo = los $MOR $SUB $SUFFIX
*MOT:	&=q quieres quitar los ?
*CHI:	sí .
*MOT:	&=q hay que quitar los ? [+ COR]
*MOT:	es que se lo pierden a Mamá si se los quita .
*CHI:	quiero quitar lo .
*FAT:	es para ti .
%add:	MOT
%act:	ha entrado con un despertador en la mano y se ha sentado en el sofá
*MOT:	&=q para mí ?
%add:	FAT
*MOT:	qué chulo .
*CHI:	es para mí .
*FAT:	0 .
%par:	se ríe
*MOT:	me da igual .
*MOT:	me puedo quedar con el otro que ya le entiendo .
%add:	FAT
*MOT:	sabes que yo soy un poco torpe .
%add:	FAT
*FAT:	&=q qué hora es ?
%add:	MOT
*FAT:	&=q qué hora tienes ?
%add:	MOT
*MOT:	las cinco y diecisiete .
%add:	FAT
*CHI:	mu@o .
*CHI:	malo , niño .
%act:	ha lanzado un muñeco
*FAT:	pero bueno .
*FAT:	&=q todos los niños son malos ?
*CHI:	es para mí .
%act:	se acerca a FAT
*FAT:	no .
*FAT:	es un despertador .
*FAT:	vamos a ver cómo suena .
*FAT:	&=q vale ?
*CHI:	xxx .
*CHI:	&=q a ver ?
*MOT:	jolín .
%act:	está intentando encuadrar la imagen para que se vea a Juan , pero toma una fotografía al mover la cámara
*MOT:	ay@i .
*MOT:	he hecho una foto .
%add:	FAT
%par:	sorprendida
*FAT:	de verdad que tienes unas cosas .
%add:	MOT
*MOT:	no sé dónde le he dado .
%add:	FAT
*MOT:	estoy enfocando pero no soy capaz .
%add:	FAT
*MOT:	estoy enfocando sólo tus pies .
%add:	FAT
*MOT:	&=q cómo lo hago ?
%add:	FAT
*FAT:	&=q no eres capaz de levantar la cámara hacia arriba ? [+ ADD]
%add:	MOT
*MOT:	sí .
*FAT:	no .
*FAT:	así no .
*FAT:	gíra la de donde la estás cogiendo con la mano .
*MOT:	&=q aquí ?
*FAT:	claro .
*MOT:	Juan .
*MOT:	vete con Papá &=q no ?
*CHI:	voy a coger 0 [*] .
%err:	0 = O $SYN $LOS
*FAT:	mira .
*FAT:	tiene luz .
*CHI:	toma .
*FAT:	si quieres ver la luz ahora sólo tienes que apretar aquí . [+ ADD]
*MOT:	Juan .
*MOT:	no [x 2] .
*MOT:	ven aquí .
*CHI:	ay@i .
*CHI:	no [x 2] .
*CHI:	yo quiero con esto .
*MOT:	no , hombre .
*MOT:	no podemos poner lo .
*MOT:	porque entonces nos quedamos sin cámara .
*FAT:	ven , Juan .
*MOT:	luego lo ponemos .
*MOT:	&=q vale ?
*FAT:	vamos a ver si suena .
*MOT:	venga .
*MOT:	vete con Papá a ver cómo suena el despertador .
*MOT:	corre .
*CHI:	no .
*MOT:	que te lo va a enseñar .
*MOT:	corre .
*MOT:	que te enseña cómo funciona .
*MOT:	para que nos pueda levantar bien por la mañana .
*CHI:	0 .
%act:	se acerca al despertador
*FAT:	vamos a esperar un ratito .
*FAT:	cuando [x 2] pase de diecisiete a veinte suena la alarma .
*FAT:	a ver cómo suena .
*FAT:	&=q vale ?
*FAT:	mira .
*FAT:	esto tiene xxx . [+ NON]
%par:	susurra
*FAT:	&=q le damos un poquito a ver ?
*FAT:	y cuando suene hay que dar le aquí .
*FAT:	aquí .
*FAT:	&=q vale ?
*CHI:	sí .
*FAT:	vamos ahora a jugar como si no pasara nada y a ver si suena la alarma .
*FAT:	&=q y dónde se lo da para que deje de sonar ?
*CHI:	aquí .
*FAT:	a ver .
*FAT:	da le a ver .
*FAT:	así .
*FAT:	eso es .
*FAT:	espérate a ver .
*FAT:	a ver .
*FAT:	&=q tienes mocos ?
*CHI:	no .
*FAT:	a ver .
*FAT:	míra me .
*FAT:	oy@i .
*FAT:	dice que no tiene mocos .
*FAT:	&=e eh@i !
*FAT:	esas manos .
*FAT:	dedos largos .
*FAT:	ven .
*FAT:	espérate que no ha sonado todavía .
*FAT:	todavía no .
*FAT:	espérate a que suene .
*FAT:	ven .
%act:	coge en brazos a Juan
*FAT:	cuénta me que has hecho hoy en la guarde .
*CHI:	he hecho pis en el váter .
*FAT:	&=q en el váter haces pis en la guarde ?
*CHI:	en el orinal no .
*FAT:	&=q en el orinal no ?
*FAT:	&=q y cuando estás en casa dónde haces pis ?
*CHI:	en el orinal .
*FAT:	en el orinal . [+ ADS]
*CHI:	en el váter no .
*FAT:	aveces también en el váter .
*FAT:	&=q y qué más cosas has hecho en la guarde ?
*FAT:	&=q qué has comido ?
@Situation:	1 Juan , FAT y MOT juegan sobre el suelo con el helicóptero , el barco y los muñecos
@Time Start:	17:00
@Situation:	1
*FAT:	&=q eh@i ?
*FAT:	&=q qué has comido ?
*CHI:	< no he comido > [/] no he comido nada .
*FAT:	&=q no has comido nada ?
*CHI:	no .
*FAT:	&=q no ?
*FAT:	&=q no tenías hambre ?
*FAT:	&=q eh@i ?
*FAT:	&=q no tenías hambre ?
*CHI:	< a lo mejor hay > [/] a lo mejor hay cocholate [: chocolate] .
%com:	suena el despertador
*CHI:	ya [x 2] .
*FAT:	venga .
*FAT:	< da le > [/] da le ahora al rojo .
*FAT:	ya está .
*FAT:	ya no suena .
*FAT:	&=q qué te parece ?
*CHI:	ay@i .
*FAT:	ya está .
*FAT:	ya no suena .
*FAT:	&=q qué quieres ?
*FAT:	&=q que suene más ?
*CHI:	sí .
*FAT:	pues déja le un ratito .
*FAT:	a ver si suena más dentro de un ratito .
*CHI:	le voy a dar < a dar > [/] al rojo .
*FAT:	&=q le vas a dar al rojo ?
*CHI:	sí .
*FAT:	&=q cuando suene ?
*CHI:	cuando suene . [+ IMI]
*CHI:	mira .
*FAT:	&=q qué es ?
*FAT:	&=q qué es eso ?
*CHI:	xxx .
*CHI:	para pinchar al blanco .
*FAT:	&=q en el enchufe ?
*CHI:	en 0 [*] enchufe .
%err:	0 = el $SYN $LOS
*FAT:	&=q sabes para qué es eso ?
*CHI:	&=q qué suena ?
*FAT:	la lavadora debe de sonar .
*CHI:	voy a ver la .
*FAT:	&=q vas a ver la ?
*CHI:	voy a ver la .
*FAT:	&=q vas a ver la lavadora ?
*CHI:	sí .
*CHI:	la [*] tiene jabón .
%err:	la = 0 $MOR $ADD $PREFIX
%act:	sale del salón
*FAT:	0 .
%act:	se queda solo mirando el despertador
*FAT:	&=q vamos a merendar , Juan ?
*FAT:	&=q eh@i ?
*FAT:	&=q un poquito ?
*CHI:	a ver el cocholate [: chocolate] .
*FAT:	&=q hoy chocolate ?
*FAT:	&=q tú crees ?
*FAT:	&=q en la merienda ?
*CHI:	sí .
*FAT:	vamos a ver si hay chocolate .
*FAT:	venga .
*CHI:	< a ver > [/] a ver si hay cocholate [: chocolate] . [+ IMI]
@End
