# Supplementary material for: Comparing Different Models of the Development of Verb Inflection in Early Child Spanish
Source: PLoS One. 2015 Mar 11;10(3):e0119613. doi: 10.1371/journal.pone.0119613 (PMC4356619; doi:10.1371/journal.pone.0119613)
Supplement: S1 File — (ZIP) [file pone.0119613.s001.zip › 20312.cha]

@UTF8
@PID:	11312/c-00031789-1
@Begin
@Languages:	spa , eng
@Participants:	CHI Juan Target_Child , FAT Padre Father , MOT Madre Mother
@ID:	spa , eng|OreaPine|CHI|2;3.12|male|||Target_Child|||
@ID:	spa , eng|OreaPine|FAT|||||Father|||
@ID:	spa , eng|OreaPine|MOT|||||Mother|||
@Transcriber:	Javier , University of Nottingham
@Date:	17-NOV-2001
@Location:	Madrid
@Situation:	1 Juan y FAT juegan sobre el suelo del salón con el helicóptero , el barco y los muñecos ; (2) MOT y Juan miran libros sentados sobre el suelo del salón
@Time Start:	09:30
@Situation:	1
*CHI:	&=q quién 0 [*] venido ?
%err:	0 = ha $SYN $LOS $AUXH
%com:	ha sonado el timbre de la casa
*FAT:	serán los señores que vienen a hacer la obra .
%exp:	obra = (here) any kind of home refurbishing work
*MOT:	hola , buenos+días .
%add:	albañiles
%act:	abre la puerta
*FAT:	ay@i .
%act:	se sienta en el suelo
*FAT:	&=q aver cómo xxx las pelotas ? [+ NON]
*CHI:	< que mira > [/] que mira a [//] para atrás .
*FAT:	&=q quién mira para atrás ?
*CHI:	la señora .
*FAT:	pero bueno .
*CHI:	lo [*] aviones [/] aviones .
*CHI:	el (heli)cóptero .
*CHI:	vamos [x 4] .
*CHI:	xxx .
*CHI:	< la merienda la merienda > [/] la merienda aquí .
%act:	intenta colocar algo parecido a una bolita encima del columpio de los muñequitos
*FAT:	&=q cabe ?
*CHI:	no cabe .
*CHI:	la merienda aquí .
*CHI:	aquí [x 2] [/] la pelota aquí .
*CHI:	pero aquí [/] no cabe aquí .
*CHI:	ay@i .
*CHI:	que no .
*CHI:	aquí .
*CHI:	xxx .
*FAT:	no cabe , cariño .
*CHI:	toma .
%act:	le da la pelotita a FAT
*FAT:	aquí sí .
*FAT:	mira .
*FAT:	aquí están muy bien los dos .
*FAT:	así boin@o [x 3] .
*FAT:	&=q y quién les da ?
*FAT:	&=q les da la señora ?
*CHI:	no [x 2] .
*FAT:	&=q ah@i , no ?
*CHI:	sólo solitas .
*FAT:	&=q se dan solitas ?
*CHI:	se dan solitas . [+ IMI]
*FAT:	&=q sí ?
*CHI:	no tienen manos .
*FAT:	no tienen manos porque son dos pelotas .
*CHI:	mira .
*CHI:	0 [*] los patinetes se montan los chicos mayores .
%err:	0 = en $SYN $LOS
*FAT:	&=q así que en los patinetes se montan los chicos mayores ?
*CHI:	< todas todas > [//] todos los niños .
%act:	busca a su alrededor
*FAT:	mira .
*FAT:	hay un montón de niños ahí dentro .
%act:	ha cogido el barco y se lo da a Juan
*CHI:	ah@i .
*CHI:	señor .
%act:	saca los muñecos del barco
*CHI:	no [x 2] no que xxx . [+ NON]
*CHI:	tengo mucho sueño .
*FAT:	&=q tienes mucho sueño , cariño ?
*FAT:	ay@i , pobrete Juan Apellido .
*FAT:	ven aquí .
%act:	le coge en brazos
*FAT:	que estás malito &=q verdad ?
*FAT:	está malito Juan .
*FAT:	uy@i .
*FAT:	&=q quién se ha tirado un pedorro@f ?
*FAT:	&=q quién se ha tirado un pedorro@f ?
*CHI:	0 .
%act:	se señala
*FAT:	&=q tú ?
*FAT:	ay@i qué mal huele , por+favor .
*FAT:	da aire que huele muy mal .
*CHI:	quiero hacer caca .
*FAT:	&=q quieres hacer caca ?
*FAT:	venga .
*FAT:	vamos a hacer caca .
*CHI:	al váter .
*FAT:	al váter . [+ ADS]
*FAT:	&=q vamos al váter ?
*FAT:	&=q sí ?
*FAT:	venga .
*FAT:	vamos .
*CHI:	en el orinal .
*FAT:	no .
%com:	hay un corte
@Situation:	2
*MOT:	elefantitos .
*MOT:	venga .
*MOT:	coloca .
*MOT:	van por ahí .
*MOT:	por la carretera blanca .
*CHI:	y coches .
%act:	se cae dentro de la caseta
*MOT:	&=e uh@i !
*CHI:	&=e ay@i !
*MOT:	ay@i [x 3] .
*CHI:	ay@i que me caigo .
%act:	se levanta y se sienta en una sillita junto a MOT
*MOT:	ay@i que me caigo .
*MOT:	&=q y otro de niños ?
*MOT:	&=q y de señoras ?
*MOT:	venga .
*MOT:	vamos a hacer xxx . [+ NON]
*CHI:	0 .
%act:	hace como si se peinara con un dinosaurio que tiene como púas
*MOT:	&=q qué haces ?
*CHI:	mira .
*CHI:	son los dinosaurios Rex .
*MOT:	&=q son los dinosaurios Rex ?
*CHI:	xxx .
*MOT:	los dinosaurios Rec@x [//] Rex .
*CHI:	mira .
*CHI:	&=e mira !
%act:	le da una patada a una pelota y tumba un dinosaurio
*MOT:	&=q qué haces ?
*CHI:	mira .
*MOT:	sí .
*CHI:	lo ha [*] de(stro)zado .
%err:	ha = he $MOR $SUB $NFL PREX3s/PREX1s
*MOT:	lo has destrozado . [+ COR]
*MOT:	< pero hombre > [/] pero hombre .
*MOT:	que lo has destrozado .
*MOT:	los tenías ya todos en fila .
@Situation:	1 Juan y FAT juegan sobre el suelo del salón con el helicóptero , el barco y los muñecos ; (2) MOT y Juan miran libros sentados sobre el suelo del salón
@Time Start:	09:30
@Situation:	1
*CHI:	xxx escoba [?] . [+ NON]
%act:	se apoya sobre la caseta pero se cuela por la puerta sin darse cuenta y se cae dentro
*MOT:	&=e uh@i !
%par:	se ríe
*CHI:	0 .
%par:	se ríe
*MOT:	&=q qué ha pasado ?
*MOT:	que Juan ha desaparecido dentro de la casita .
*CHI:	0 .
%act:	se levanta y se acerca a MOT
*MOT:	hola .
*MOT:	a ver .
*MOT:	&=q qué me vas a contar ?
*MOT:	&=q me cuentas algo ?
*MOT:	&=q me cuentas un cuento ?
*MOT:	venga .
*MOT:	cuénta me un cuento .
*CHI:	quiero un cuento .
*CHI:	quiero un cuento , Mamá .
*MOT:	&=q quieres un cuento ?
*MOT:	voy a por uno .
*MOT:	&=q vale ?
%act:	se pone de pie
*CHI:	uno de arriba .
%act:	señala hacia el techo
*MOT:	vale .
*MOT:	uno de arriba .
*CHI:	uno de abajo .
*MOT:	&=q uno de arriba ?
%act:	sale
*CHI:	uno de Mesis [: Maisy] abajo .
%act:	sale tras MOT
*CHI:	uno de Mesis [: Maisy] .
%act:	desde otra habitación
*MOT:	espera [x 2] .
%act:	desde otra habitación
*CHI:	xxx .
*MOT:	uno de Maisy . [+ ADS]
*MOT:	&=q y este de Maisy también .
*MOT:	los dos .
*MOT:	< uno de arriba > [//] vamos .
*MOT:	uno de arriba y otro de abajo .
*CHI:	uno de arriba y otro de abajo .
*MOT:	venga .
*MOT:	vamos .
*CHI:	lo voy a ver aquí .
*MOT:	lo vas a ver aquí .
%act:	entra y se sienta en el suelo
*MOT:	venga .
*MOT:	ven aquí .
*MOT:	siéntate aquí delante .
%act:	le indica en el suelo entre sus piernas
*MOT:	pumba@o .
%act:	coga a Juan y le coloca en el suelo delante de ella
*MOT:	&=q cuál quieres primero ?
*MOT:	&=q cuál de los dos ?
*MOT:	&=q el pequeño o el grande ?
*CHI:	el [x 2] grande . [+ IMI]
*MOT:	el grande .
%act:	abre el libro
*MOT:	ya ha llegado la Navidad .
*MOT:	&=q quién trae cartas a Maisy ?
*CHI:	el pato .
*MOT:	el pato grande .
*MOT:	&=q y cómo [//] qué es el pato ?
*MOT:	un +...
*CHI:	++ postal .
*MOT:	un cartero que trae postales a Maisy .
*MOT:	&=q de quién son las postales ?
*CHI:	de una gallina .
*CHI:	< del oso > [/] de su amigo el oso .
*MOT:	mm@i .
%par:	afirma
*CHI:	< del cocodrilo > [/] del cocodrilo .
*MOT:	mm@i .
%par:	afirma
*MOT:	Maisy va a la tienda y compra regalos para sus amigos .
%act:	ha pasado página
*MOT:	&=q con qué compra regalos ?
*CHI:	&=q qué es esto ?
*MOT:	&=q qué lleva Maisy aquí ?
*CHI:	dinero .
*MOT:	&=q para qué ?
*CHI:	para to@x [//] comprar .
*MOT:	&=q para comprar qué ?
*MOT:	a ver .
*MOT:	recuerda qué le compra a sus amigos .
*MOT:	a ver .
*CHI:	un [x 2] .
*MOT:	&=q un qué ?
*CHI:	(ju)guetes [/] juguetes < y un > [/] y una muñeca . [+ NON]
*MOT:	ajá@i .
*CHI:	&=q qué es eso ?
*MOT:	eso es un juego de construcciones .
*MOT:	como el que tú tienes de maderitas .
*CHI:	oye , Mamá .
*MOT:	di me .
*CHI:	&=q me cuentas de [*] eso [*] 0 [*] la muñequita ?
%err:	de = 0 $SYN $ADD ; eso = ese $MOR $SUB $AGA ; 0 = de $SYN $LOS
*MOT:	&=q te cuento ese de la muñequita ? [+ COR]
*CHI:	sí .
*MOT:	&=q un cuento ?
*CHI:	un cuento de este .
%act:	señala sobre el libro
*CHI:	una caja de colores .
*MOT:	sí .
*CHI:	xxx amigos . [+ NON]
*MOT:	mira .
*MOT:	Maisy envuelve los regalos con papel de regalo .
*CHI:	&=q qué elige ?
*MOT:	&=q qué elige ?
*CHI:	un [//] una raqueta con la pelota .
*MOT:	&=q qué más ?
*CHI:	qué haces daño con xxx . [+ NON]
*MOT:	me haces daño . [+ COR]
%par:	riéndose
*MOT:	a ver .
*MOT:	&=q qué elige ?
*CHI:	una raqueta .
*CHI:	una pelota .
*MOT:	sí .
*CHI:	una guitarra .
*MOT:	mm@i .
%par:	afirma
*CHI:	un [x 3] t(r)actor .
*MOT:	sí .
*MOT:	&=q y este ?
*MOT:	&=q el que está envolviendo ahora ?
*CHI:	un [//] una caja de colores .
*MOT:	una caja de colores .
*CHI:	una caja xxx . [+ NON]
*MOT:	&=q y qué hace aquí Maisy ?
*CHI:	una caja de xxx . [+ NON]
*MOT:	&=q qué hace aquí ?
*CHI:	pasteles .
*MOT:	&=q de pasteles ?
*MOT:	&=q y qué más ?
*MOT:	&=q qué más hace ?
*CHI:	la comidita .
*MOT:	hace la comidita porque van a venir sus amigos a celebrar la Navidad < con él > [//] con ella .
*MOT:	porque es una ratona .
*CHI:	&=q qué hacen ?
%com:	se oyen ruidos que hacen los albañiles
*MOT:	mira .
*MOT:	&=q y esto qué es ?
%par:	bosteza
*CHI:	un c(i)e(r)vo .
@Situation:	1 Juan y FAT juegan sobre el suelo del salón con el helicóptero , el barco y los muñecos ; (2) MOT y Juan miran libros sentados sobre el suelo del salón
@Time Start:	09:30
@Situation:	2
*MOT:	&=q qué ?
*CHI:	un cie(r)vo .
*MOT:	un ciervo .
*MOT:	hala@i .
*MOT:	&=q qué hay detrás del ciervo ?
*CHI:	< ot(r)o cie@x > [/] otro ciervo .
*CHI:	un pajarito .
*MOT:	es un pajarito .
*CHI:	pío@o [x 3] .
*MOT:	pío@o [x 3] .
*CHI:	xxx .
*MOT:	mm@i .
%par:	afirma
*MOT:	coloca el árbol .
*MOT:	&=q y qué le pone al árbol ?
*CHI:	llueve un poquito .
%act:	mira por la ventana
*MOT:	no .
*MOT:	es que está Papá duchándo se .
*MOT:	se oye la ducha .
*MOT:	es la ducha , Juan .
*MOT:	no llueve .
*MOT:	es la ducha .
*MOT:	&=q ves cómo se oye por allí ?
*MOT:	porque es la ducha de Papá .
*MOT:	se está duchando .
*CHI:	sí .
*MOT:	mm@i .
%par:	afirma
*CHI:	yo quiero uno de estos .
%act:	señala
*MOT:	&=q sí ?
*MOT:	&=q un paragüitas de caramelo quiere Juan ?
*CHI:	sí .
*CHI:	uno amarillo y ot(r)o azul .
*CHI:	< y o@x > [/] y ot(r)o verde y ot(r)o azul .
*MOT:	mm@i .
%par:	afirma
*MOT:	vale .
*CHI:	xxx .
*MOT:	&=q y ahora qué pasa ?
*CHI:	es de noche .
*CHI:	xxx .
*MOT:	&=q < y Maisy > [/] y Maisy qué hace ?
*CHI:	ay@i .
*CHI:	es de noche .
*MOT:	es de noche . [+ ADS]
*MOT:	&=q y por qué sabes que es de noche ?
*MOT:	&=q a ver ?
*MOT:	&=q por qué sabes que es de noche ?
*MOT:	&=q qué hay ?
*CHI:	las est(r)ellas .
*CHI:	la luna .
*CHI:	se duerme Maisy .
*CHI:	mira .
*CHI:	< un regalo > [//] regalos .
*MOT:	claro .
*MOT:	ha llegado el día de Navidad .
*MOT:	y mira .
*MOT:	Maisy en su calcetín se ha encontrado muchos regalos .
*MOT:	llaman a la puerta .
*MOT:	&=q quiénes son ?
*CHI:	los amigos de Maisy .
*CHI:	no se apaga &=q eh@i ?
*MOT:	no [x 2] .
*CHI:	está encendida la Navidad .
*MOT:	está encendida la Navidad . [+ ADS]
*CHI:	< quiero quiero > [/] quiero una canción de Navidad .
*MOT:	&=q quieres una canción de Navidad ?
*MOT:	Navidad [x 2] .
%par:	canta
*MOT:	sigue tú .
*CHI:	quiero [x 2] Dulce_Navidad .
*MOT:	&=q quieres dulces de Navidad ?
*CHI:	sí .
*MOT:	pero tiene que llegar .
*MOT:	todavía queda un mes .
*CHI:	un mes .
*MOT:	falta un mes para que llegue la Navidad .
*MOT:	ya muy poquito .
*MOT:	y vamos a poner nosotros un árbol .
*MOT:	y le vamos a poner muchas luces .
*MOT:	&=q vale ?
*CHI:	y yo una est(r)ella .
*MOT:	y la estrella la pone Juan arriba del todo .
*MOT:	claro .
*MOT:	porque la estrella la pone el más pequeñito de la casa .
*MOT:	entonces la tiene que colocar Juan la estrella arriba [x 3] .
*MOT:	lo vamos a adornar .
*MOT:	le vamos a poner debajo regalitos .
*MOT:	&=q vale ?
*MOT:	y vamos a cantar .
*MOT:	&=q sí ?
*MOT:	&=q te parece ?
*CHI:	voy a ver esto así .
*CHI:	era pequeñito .
*CHI:	colorado este cuento se ha acabado .
%act:	cierra el libro
*CHI:	era pequeñito .
*MOT:	colorín+colorado este cuento se ha acabado .
*MOT:	a ver .
*MOT:	a ver , pequeñito .
%act:	aparta el libro
*MOT:	venga .
%act:	coge el libro pequeño
*MOT:	&=q qué pasa en este ?
*CHI:	Maisy .
*MOT:	&=q qué le ha pasado a Maisy ?
*CHI:	bu@x [/] busca 0 [*] .
%err:	0 = O $SYN $LOS
*MOT:	&=q a quién ?
*CHI:	Maisy busca +//.
*MOT:	a su osito +...
*CHI:	++ panda .
*MOT:	panda .
*MOT:	&=q le ayudamos a encontra lo ?
*CHI:	sí .
*MOT:	venga .
*MOT:	estará +...
*CHI:	++ aquí .
*MOT:	&=q y eso qué es ?
*CHI:	un patito .
*MOT:	&=q estará en la lavadora ?
*MOT:	no .
*MOT:	aquí hay un patito .
@Situation:	1 Juan y FAT juegan sobre el suelo del salón con el helicóptero , el barco y los muñecos ; (2) MOT y Juan miran libros sentados sobre el suelo del salón
@Time Start:	09:30
@Situation:	2
*CHI:	&=q qué es eso ?
*MOT:	ropa .
*CHI:	ropa . [+ IMI]
*MOT:	ropa sucia .
*CHI:	ropa sucia . [+ IMI]
*CHI:	mira [x 6] .
*CHI:	papel [x 2] .
*MOT:	papel del váter , sí .
*CHI:	xxx .
*MOT:	&=q dónde estás buscando ?
*MOT:	espera [x 2] que pase la hoja .
*MOT:	que hay otra en medio .
*MOT:	hay otra aquí en medio .
*MOT:	aquí .
*CHI:	uh@i .
*CHI:	xxx .
*MOT:	xxx .
*MOT:	esa no se abre , Juan .
*MOT:	esa no se abre .
*MOT:	que no se abre .
*MOT:	que se rompe .
*CHI:	un xxx . [+ NON]
*CHI:	un caracol col@x [x 2] .
*MOT:	estará la ropa sucia .
*MOT:	&=q está ahí ?
*CHI:	sí .
*CHI:	0 [*] los juguetes .
%err:	0 = con $SYN $LOS
*MOT:	ah@i .
*MOT:	en la caja de los juguetes está .
*CHI:	xxx .
*MOT:	y ahora Maisy se ha vuelto a xxx el osito panda . [+ NON]
*MOT:	&=q dónde está ?
*CHI:	aquí .
*CHI:	dormido .
*MOT:	dormido con Maisy .
*CHI:	colorín+colorado este cuento se ha acabado .
%act:	cierra el libro y se levanta del suelo
*MOT:	y colorín+colorado este cuento se ha acabado .
*CHI:	ahora otro .
*MOT:	&=q vas tú a por él ?
*CHI:	< quiero otro > [/] quiero otro .
*MOT:	&=q quieres otro de los de arriba ?
%act:	sale
*MOT:	venga .
*MOT:	vamos a buscar otro de los de arriba .
%act:	se levanta también y sales
*MOT:	venga .
*MOT:	vamos a ver uno de los de Elmer .
*MOT:	< venga , uno de los de Elmer > [/] .
*CHI:	este no .
*MOT:	mira .
*MOT:	que tenemos los dos .
*CHI:	no .
*MOT:	el verde y el rosa .
*CHI:	no .
*MOT:	&=q no los quieres ?
*MOT:	&=q y este de xxx ? [+ NON]
*MOT:	&=q cuál quieres ?
*CHI:	xxx .
*CHI:	quiero beber agua .
*MOT:	&=q quieres ?
*MOT:	vale .
*MOT:	venga .
*CHI:	xxx los dos a Juan . [+ NON]
*MOT:	claro .
*MOT:	ven .
*MOT:	toma , cariño .
%act:	entra en el salón
*MOT:	&=q para qué es el agua ?
*CHI:	para beber .
*MOT:	para beber la ya .
*MOT:	&=q pero y para qué ?
*MOT:	&=q para que se lo pase a Juan qué ?
%com:	Juan tenía tos hace un rato
*CHI:	(l)a tos .
*MOT:	&=q la tos ? [+ ADS]
*CHI:	ya [/] ya he bebido agua 0 [*] que a [*] 0 [*] pase la tos .
%err:	0 = para $SYN $LOS ; a = se $MOR $SUB $PREFIX ; 0 = me $MOR $LOS $PREFIX
%act:	después de beber
*MOT:	&=q ya has bebido el agua para que se te pase la tos ?
*CHI:	sí .
*MOT:	muy bien .
*MOT:	&=q te sientas aquí con Mamá ?
*CHI:	sí .
*MOT:	ah@i .
*MOT:	&=q qué cuento ha elegido Mamá ?
*MOT:	mira .
*MOT:	hala@i qué cuento .
*MOT:	&=q cuál es ?
*CHI:	de [x 4] [/] de la P(r)i(n)cesa Fiona .
*MOT:	&=q cómo que de la Princesa Fiona ?
*MOT:	&=q qué cuento es este ?
*CHI:	de Julieta .
*MOT:	Julieta .
*MOT:	me estabas engañando &=q eh@i ?
*CHI:	mira .
*CHI:	amarillo [/] esto 0 [*] amarillo .
%err:	0 = es $SYN $LOS
*MOT:	mm@i .
%par:	afirma
*CHI:	azul [/] ahora azul .
*MOT:	sí .
*MOT:	mira .
*MOT:	la caja de colores de Julieta .
*CHI:	quiero ver lo .
%act:	abre el libro
*CHI:	voy a ver lo .
*MOT:	&=q y qué hay ?
*CHI:	no [x 2] .
*CHI:	0 [*] voy a buscar . [+ CLIMB]
%err:	0 = lo $MOR $LOS $CLMB
*CHI:	< que+llueva > [/] que+llueva .
*CHI:	no .
*CHI:	no hay < que+llueva > [/] que+llueva .
*MOT:	&=q no ?
@Situation:	1 Juan y FAT juegan sobre el suelo del salón con el helicóptero , el barco y los muñecos ; (2) MOT y Juan miran libros sentados sobre el suelo del salón
@Time Start:	09:30
@Situation:	2
*MOT:	&=q no hay < que+llueva@c > [/] que+llueva@c ? [+ ADS]
*CHI:	no la he buscado [*] .
%err:	buscado = encontrado $SYN $SUB
*MOT:	&=q no la has encontrado ? [+ COR]
*CHI:	no la he encont(r)ado .
*CHI:	&=e < mira la > [/] mírala !
*CHI:	voy a buscar la .
*MOT:	a ver qué cosas pinta Julieta .
*MOT:	venga .
*MOT:	vamos a buscar las cosas que pinta Julieta .
*CHI:	mira .
*CHI:	este [/] este lo hace el mago .
*MOT:	eso lo hace el mago , sí .
*MOT:	las cartas .
*MOT:	y sacar conejos del sombrero .
*CHI:	hola , conejo .
*MOT:	te dice hola .
*MOT:	te sonríe .
*CHI:	no está .
*MOT:	&=q no está ? [+ ADS]
*MOT:	&=q qué buscas ?
*CHI:	la < que+llueva@c que+llueva@c > [/] que+llueva@c .
*MOT:	espera .
*MOT:	yo te la paso .
*MOT:	ahí .
*CHI:	que+llueva@c .
*CHI:	&=q dónde está < que+llueva@c > [/] que+llueva@c ?
*CHI:	no busca [*] el < que+llueva@c > [/] que+llueva@c .
%err:	busca = busco $MOR $SUB $NFL 3s/1s
*MOT:	a ver .
*MOT:	&=q no lo has encontrado todavía ?
*CHI:	tú buscas el < que+llueva@c > [/] que+llueva@c .
*MOT:	venga .
*MOT:	yo busco < que+llueva@c > [/] que+llueva@c .
*MOT:	&=q aquí qué hay ?
*MOT:	&=q qué es esto ?
*MOT:	&=q qué pinta aquí Julieta ?
*CHI:	el canto del pájaro .
*MOT:	el canto de los pájaros .
*MOT:	a ver .
*MOT:	&=q a ver qué más pinta Julieta ?
*MOT:	uy@i .
*MOT:	&=q y aquí qué pinta ?
*CHI:	un burro verde .
*MOT:	un burro verde . [+ ADS]
%par:	riéndose
*MOT:	&=q y aquí ?
*MOT:	&=q y aquí ?
*CHI:	una f(r)esa xxx de papel . [+ NON]
*MOT:	una fresa grande que no cabía en el papel .
*CHI:	roja [x 3] .
*MOT:	y roja .
*MOT:	mira .
*MOT:	ahí pone roja &=q verdad ?
*CHI:	rojo [x 3] .
*MOT:	rojo y rojo .
*MOT:	mira .
*MOT:	< tiene la > [//] mira .
*MOT:	tiene el nombre roja@q y lo colorea con rojo .
*MOT:	claro .
*MOT:	y así lo identifica .
*CHI:	< que+llueva@c > [/] que+llueva@c .
*MOT:	la tormenta .
*MOT:	esa es la tormenta .
*MOT:	< que+llueva@c > [/] que+llueva@c .
*MOT:	mira cómo la pinta .
*CHI:	otro < quiero ver > [/] quiero ver .
*MOT:	sí .
*MOT:	mira .
*MOT:	aquí .
*MOT:	aquí se ve cuando está nublándo se .
*MOT:	mira [x 2] .
*MOT:	hace bueno y luego < se nubla > [/] se nubla y se pone a llover .
*MOT:	y a tronar y a hacer relámpagos .
*CHI:	sí .
*MOT:	mm@i .
%par:	afirma
*MOT:	eso es lo primero que pinta Julieta con su caja de colores .
*CHI:	< ahora es de día > [/] ahora es de día .
*MOT:	ahora es de día , sí . [+ ADS]
*MOT:	y mira .
*MOT:	ahí se va oscureciendo .
*MOT:	pero no es porque se haga de noche .
*MOT:	si no porque viene una tormenta .
*MOT:	sabes que cuando viene la tormenta parece que se hace de noche .
*MOT:	&=q a que sí ?
*MOT:	porque como se va el sol .
*MOT:	las nubes tapan el sol .
*MOT:	y entonces se hace de noche .
*MOT:	se hace de noche pero no porque se haga de noche .
*MOT:	&=q sí ?
*MOT:	&=q lo entiendes ?
*CHI:	sí .
*CHI:	se hace de día .
*MOT:	se hace de día cuando pasa la tormenta .
*MOT:	se vuelve a hacer de día otra vez .
*MOT:	&=q sí ?
*CHI:	sí .
*MOT:	claro .
*CHI:	se [/] se cierra [*] las puertas .
%err:	cierra = sierran $MOR $LOS $NFL 3s/3p:NP
*MOT:	claro .
*MOT:	ahí < va > [//] seguramente que Julieta va a cerrar la puerta porque como va a empezar a llover se lo metería agua en la habitación .
*CHI:	sí .
*MOT:	mm@i .
*MOT:	claro .
*CHI:	y cierra las puertas .
*MOT:	cierra las puertas . [+ ADS]
*CHI:	Julieta .
%add:	libro
*CHI:	hay que cerrar las puertas .
%add:	libro
*MOT:	0 .
%par:	se ríe
*MOT:	Julieta .
%add:	libro
*MOT:	hay que cerrar las puertas .
%add:	libro
*CHI:	Julieta .
%add:	libro
*CHI:	hay que cerrar las puertas .
%add:	libro
*CHI:	quiero ot(r)o .
*MOT:	pero [x 2] < vamos a ver este > [/] vamos a ver este .
*MOT:	&=q quieres que lo leamos ?
*CHI:	sí .
*MOT:	&=q o me lo cuentas tú a mí ?
*MOT:	a ver .
*MOT:	si tú ya te lo sabes .
*CHI:	llueve .
*MOT:	mira .
*MOT:	aquí está lloviendo .
*MOT:	eso no lo habíamos visto .
*MOT:	&=q qué pasa ahí ?
*CHI:	llueve .
*CHI:	y no podía jugar con [/] con sus amigos .
*MOT:	claro .
*MOT:	y no podía jugar con sus amigos . [+ ADS]
*MOT:	&=q y entonces qué empezó a hacer ?
@Situation:	1 Juan y FAT juegan sobre el suelo del salón con el helicóptero , el barco y los muñecos ; (2) MOT y Juan miran libros sentados sobre el suelo del salón
@Time Start:	09:30
@Situation:	2
*MOT:	&=q < qué hizo > [/] qué hizo Julieta ?
*MOT:	como no podía salir a jugar con sus amigos &=q qué hizo ?
*MOT:	&=q eh@i ?
*MOT:	se puso a +...
*MOT:	mira .
*MOT:	< le habían regalado > [//] espérate .
*MOT:	es que no lo hemos visto .
*MOT:	Julieta le habían regalado una caja de colores .
*MOT:	&=q sí ?
*MOT:	entonces un día que llovía &=q qué hizo ?
*MOT:	se puso a +...
*CHI:	++ a llover .
*MOT:	a [/] a llover . [+ ADS]
*MOT:	y como se puso a llover que pasó .
*MOT:	que Julieta se puso a pintar .
*MOT:	&=q y qué pintó ?
*CHI:	una ciudas [: ciudad] .
*MOT:	una ciudad .
*CHI:	que parecía de un cuento .
*MOT:	una ciudad que parecía de un cuento .
*MOT:	mira qué bonita .
*CHI:	país .
*MOT:	&=q qué ?
*CHI:	de un cuento país .
*MOT:	de un cuento de un país .
*MOT:	claro .
*MOT:	en un país lejano .
*MOT:	y Julieta xxx . [+ NON]
*MOT:	&=q a que sí ?
*CHI:	sí .
*MOT:	mira qué bonito le quedó la ciudad .
*MOT:	&=q has visto qué bonita ?
*MOT:	está preciosa .
*CHI:	pero no se quita así .
*MOT:	no .
*MOT:	no se quita .
*MOT:	&=q y luego otro día qué hizo ?
*MOT:	pintó +...
*CHI:	++ una to(r)menta .
*MOT:	una tormenta .
*MOT:	porque había +/.
*MOT:	se quiso acordar de la tarde que llovía y mira qué tormenta pintó .
*MOT:	&=q cómo es esa tormenta ?
*CHI:	amarillosa@f .
*MOT:	&=q cómo es ?
*MOT:	&=q amarillosa@f ?
*CHI:	no .
*CHI:	verde .
*MOT:	una tormenta maravillosa .
*MOT:	eh@i ?
*MOT:	&=q maravillosa ?
*CHI:	maravillosa no .
*MOT:	a ver .
*MOT:	&=q es una tormenta cómo ?
*MOT:	oh@i .
*MOT:	que se me cierra .
*MOT:	y +//.
*CHI:	xxx .
*MOT:	&=q eh@i ?
*MOT:	vamos < a ver > [/] a ver qué más pinta Julieta .
*CHI:	no [x 2] .
*CHI:	esta no .
*MOT:	&=q no quieres qué cosas más pinta ?
*MOT:	vamos a ver el burro verde .
*MOT:	para reír nos un poco .
*MOT:	&=q vale ?
*MOT:	&=q quieres que veamos el burro verde ?
*MOT:	&=q eh@i ?
*MOT:	&=q sí o no ?
*CHI:	no .
*MOT:	&=q no quieres ver el burro verde ?
*MOT:	&=q y “el sueño de un poeta” ?
%exp:	< sueño de un poeta > = título del libro
*CHI:	no .
*MOT:	tampoco .
*MOT:	pero Juan_de_las_Calzas .
*CHI:	no [x 2] .
*MOT:	uh@i .
*MOT:	que se cae , Juan .
*CHI:	< quiero ot(r)o quiero ot(r)o quiero ot(r)o > [/] quiero ot(r)o .
*MOT:	&=q quieres otro cuento .
*CHI:	sí .
*CHI:	quiero ot(r)o cuento .
*MOT:	&=q de qué lo quieres ahora ?
*MOT:	a ver .
*MOT:	tenemos que decidir lo aquí .
*MOT:	porque si no allí nos hacemos un lío .
*MOT:	a ver .
*MOT:	&=q qué cuento quieres ?
*CHI:	ot(r)o xxx . [+ NON]
*MOT:	&=q cómo ?
*MOT:	a ver .
*MOT:	pero dí melo aquí .
*MOT:	a ver .
*MOT:	&=q qué cuento quieres ?
*MOT:	a ver .
*MOT:	&=q qué cuento quieres ?
*MOT:	&=q de qué quieres que vaya ?
*MOT:	venga .
*MOT:	&=q un cuento de qué ?
*MOT:	eh@i .
*MOT:	< tenemos que elegir > [//] como tú sabes los cuentos que hay y los cuentos que te gustan tenemos que elegir los aquí .
*MOT:	a ver .
*MOT:	&=q qué cuento quieres ?
*MOT:	&=q eh@i ?
*CHI:	quiero agua .
*MOT:	&=q quieres agua , cariñito ?
*MOT:	&=q para qué ?
*MOT:	&=q para que se te vaya la tos ?
*MOT:	&=q eh@i ?
%act:	le da el vaso a Juan
*CHI:	0 .
%act:	bebe
*MOT:	&=q para que se te vaya la tos [x 3] ?
*CHI:	ya .
%act:	después de volver a beber
*MOT:	&=q ya no quieres más ?
*CHI:	quiero ot(r)o .
*MOT:	pero a ver .
*MOT:	&=q de qué quieres ir el otro ?
*MOT:	a ver .
*MOT:	&=q qué cuento quieres ?
*CHI:	el de la marioneta .
*MOT:	&=q el de +..?
*CHI:	++ el gusanito .
*MOT:	&=q el de un gusanito ?
*MOT:	&=q qué cuento es ese que yo no lo conozco ?
*CHI:	xxx .
*MOT:	&=q el de +..?
*CHI:	de un pájaro .
*MOT:	&=q de un pájaro ?
*CHI:	yo .
*MOT:	&=q eh@i ?
*MOT:	&=q de qué quieres el cuento ?
*CHI:	< de [x 4] un > [/] de [x 9] .
*MOT:	&=q de [x 9] qué ?
@Situation:	1 Juan y FAT juegan sobre el suelo del salón con el helicóptero , el barco y los muñecos ; (2) MOT y Juan miran libros sentados sobre el suelo del salón
@Time Start:	09:30
@Situation:	2
*MOT:	viene Papá .
*CHI:	hola , Papá .
*FAT:	tú te tienes que duchar casi ya .
%add:	MOT
*FAT:	son las diez+y+diez .
%add:	MOT
*MOT:	ah@i .
*MOT:	qué tarde .
%add:	FAT
*FAT:	&=q te vas a lavar el pelo ?
%add:	MOT
*MOT:	no .
%add:	FAT
*FAT:	ah@i , bueno .
%add:	MOT
*FAT:	entonces +/.
%add:	MOT
*MOT:	ya .
%add:	FAT
*MOT:	pero es que quería ir antes por la tienda .
%add:	FAT
*FAT:	pues deja esto .
%add:	MOT
%act:	sale
*CHI:	se va Papá .
*MOT:	se va Papá . [+ ADS]
*MOT:	&=q adónde ?
*MOT:	&=q eh@i ?
*MOT:	&=q dónde se va Papá ?
*FAT:	0 .
%act:	entra en albornoz
*MOT:	estamos grabando .
%add:	FAT
*FAT:	&=e uh@i !
*MOT:	estamos grabando , Papá .
*FAT:	dí selo .
*FAT:	desde que me he ido yo .
*MOT:	sí .
*FAT:	casi lleváis cuarenta minutos .
*MOT:	nada más .
*CHI:	estamos grabando , Papá . [+ IMI]
*FAT:	&=q sí ?
*FAT:	&=q quieres decir algo ?
*FAT:	a ver .
*FAT:	cuénta me que habéis hecho .
*MOT:	está muy calladito ahora .
*FAT:	cuénta me lo que has hecho (.) con Mamá .
*MOT:	di le a Papá qué has hecho .
*CHI:	leer cuentos .
%err:	$VALIDROOT
*FAT:	&=q has leído cuentos ?
*FAT:	&=q el de Julieta y la caja de colores ?
*MOT:	ha contado él el de Julieta y la caja de colores .
%add:	FAT
*MOT:	&=q verdad ?
*FAT:	&=q sí ?
*MOT:	y hemos visto la lluvia .
*FAT:	&=q habéis visto la lluvia ?
*FAT:	&=q sí ?
*CHI:	las dos lluvias .
*MOT:	las dos .
*MOT:	que hay dos .
*FAT:	&=q dos ?
*FAT:	una del dibujo y otra por la ventana .
*MOT:	no .
*MOT:	hay tres entonces .
*MOT:	una del dibujo , otra de la ventana y otra el día que llovía .
*CHI:	0 .
%act:	está colocando dedos de la mano como si contara
*MOT:	el día que llovía que estaba mojándo se Julieta .
*FAT:	hala@i .
*MOT:	tres .
*FAT:	&=e tres !
*FAT:	pero bueno , Juan Apellido .
*FAT:	&=q sabes hacer tres ya ?
*MOT:	y sabe dónde está la palabra roja .
%add:	FAT
*FAT:	&=q ah@i sí ?
*MOT:	xxx .
*FAT:	&=q y sabes dónde está la palabra roja también ?
*MOT:	a ver .
*MOT:	di le a Papá dónde pone roja@q .
*MOT:	&=q dónde pone roja ?
*CHI:	0 .
%act:	señala
*MOT:	muy bien .
*MOT:	ahí pone roja .
%par:	se ríe
*FAT:	0 .
%par:	se ríe
*FAT:	claro .
*FAT:	pone roja ahí .
*MOT:	vamos a enseñár selo a Javier para que sepa dónde sabes que pone roja@q .
%act:	coloca el libro abierto hacia la cámara
*MOT:	venga .
*MOT:	&=q dónde pone roja@q ?
*CHI:	aquí .
%par:	señala sobre la palarba roja impresa en tinta roja en el libro
*MOT:	muy bien .
*MOT:	ahí pone roja@q .
*MOT:	&=q y por qué lo sabes ?
*FAT:	porque está (.) de color rojo .
*MOT:	está pintadito de rojo , claro .
*MOT:	es que Julieta no sólo pinta dibujos .
*MOT:	pinta también letras .
*FAT:	hala@i qué bien .
*MOT:	bueno .
*MOT:	me voy yo .
*MOT:	&=q vale ?
*FAT:	vale .
*MOT:	me voy a duchar .
*MOT:	&=q vale , cariño ?
@End
