# Supplementary material for: Comparing Different Models of the Development of Verb Inflection in Early Child Spanish
Source: PLoS One. 2015 Mar 11;10(3):e0119613. doi: 10.1371/journal.pone.0119613 (PMC4356619; doi:10.1371/journal.pone.0119613)
Supplement: S1 File — (ZIP) [file pone.0119613.s001.zip › 20313.cha]

@UTF8
@PID:	11312/c-00031790-1
@Begin
@Languages:	spa , eng
@Participants:	CHI Juan Target_Child , FAT Padre Father
@ID:	spa , eng|OreaPine|CHI|2;3.13|male|||Target_Child|||
@ID:	spa , eng|OreaPine|FAT|||||Father|||
@Transcriber:	Javier , University of Nottingham
@Date:	18-NOV-2001
@Location:	Madrid
@Situation:	1 Juan juega en su habitación con los dinosaurios , FAT está con él pero apenas interviene
@Time Start:	11:30
@Situation:	1
*FAT:	no .
*FAT:	Javier no está ahí todavía .
*FAT:	oye .
*FAT:	&=q entonces qué me has dicho ?
*FAT:	&=q que se te ha comido el dinosaurio a un niño ?
*CHI:	sí .
*FAT:	&=q y por qué se lo come ?
*FAT:	&=q eh@i ?
*CHI:	soy el más pequeño de 0 [*] (dino)saurios .
*CHI:	la@o [x 5] .
%par:	canturrea
*FAT:	oye , Juan .
*FAT:	< en el > [//] en la alfombra &=q eh@i ?
*FAT:	en la alfombra que hace frío .
*FAT:	&=q por qué no los pones en la alfombra ?
*CHI:	no [x 2] .
*CHI:	0 [*] < el suelo el suelo el suelo > [/] el suelo .
%err:	0 = en $SYN $LOS
*FAT:	&=q en el suelo ? [+ COR]
*FAT:	en el suelo te estoy diciendo yo que no .
*CHI:	en < el suelo > [/] el suelo xxx . [+ NON]
*CHI:	xxx .
*FAT:	oye .
*FAT:	te estoy diciendo que en el suelo no .
*CHI:	no [x 2] .
*FAT:	por+favor , Juan .
*CHI:	no e(s)toy en el suelo .
%act:	pero sigue jugando sobre el suelo , fuera de la alfombra
*FAT:	estás en el suelo .
*CHI:	e(s)toy en el suelo .
*FAT:	oye .
*FAT:	&=q me tengo que enfadar ?
*FAT:	venga .
*FAT:	en la alfombra .
*FAT:	vamos .
*CHI:	e(s)toy al [*] suelo .
%err:	al = < en el > $SYN $SUB
%act:	se sienta sobre la alfombra
*CHI:	xxx .
*CHI:	en el suelo xxx . [+ NON]
*CHI:	hay un xxx . [+ NON]
*CHI:	vamos .
*CHI:	&=e oh@i !
*CHI:	ot(r)a niña .
*CHI:	&=e aoh@i !
%act:	juega con los dinosaurios
*CHI:	&=e aoh@i !
*CHI:	&=e aoh@i !
*FAT:	&=q qué hacen los dinosaurios ?
*CHI:	saltan .
*CHI:	xxx .
*FAT:	&=q saltan ? [+ ADS]
*CHI:	sí .
*CHI:	hola xxx . [+ NON]
*CHI:	que viene ot(r)o dinosaurio .
*CHI:	&=e cuidado !
*CHI:	xxx .
*CHI:	(a)pareció el lobo .
*FAT:	&=q apareció el lobo ? [+ ADS]
*CHI:	&=e cuidado !
*CHI:	xxx .
*CHI:	llega el lobo .
*CHI:	xxx .
*CHI:	un bestia .
*CHI:	xxx .
*CHI:	< e(s)tá oscuro > [/] e(s)tá o(s)curo .
*CHI:	xxx .
*CHI:	ot(r)o dinosaurio viene .
*CHI:	&=e cuidado !
*CHI:	&=e que viene ot(r)o dinosaurio !
*CHI:	&=e cuidado !
*CHI:	&=e que viene el dinosaurio !
*CHI:	bien [x 3] .
*CHI:	estoy muy bien .
*CHI:	sale el grande .
*CHI:	grande [x 2] .
*CHI:	xxx sobre la tela de una araña . [+ NON]
*CHI:	como veía que no se caía .
%par:	canta
*CHI:	fueron a buscar a otro elefante .
%par:	cana
%act:	se levanta y sale
*FAT:	&=q estás cantando ?
*CHI:	ot(r)o elefante .
*FAT:	&=q quién canta ?
*FAT:	&=q los dinosaurios ?
*FAT:	&=q eh@i ?
*FAT:	&=q cantan los dinosaurios ?
*CHI:	elefantes se ba(lan)ceaba .
%act:	después juega en silencio
*CHI:	te@o [x 9] .
%par:	canturrea
@Situation:	1 Juan juega en su habitación con los dinosaurios , FAT está con él pero apenas interviene
@Time Start:	11:30
@Situation:	1
*CHI:	mira .
*FAT:	&=q qué ha pasado ?
*FAT:	&=q se ha roto ya ?
*CHI:	sí .
*FAT:	mm@i .
*CHI:	se ha roto ya . [+ IMI]
*FAT:	vaya .
*CHI:	< hay que a(rre)glar lo > [/] hay que a(rre)glar lo .
*FAT:	&=q hay que arreglar lo ? [+ ADS]
*CHI:	sí .
*FAT:	mm@i .
*CHI:	no 0 [*] lo puedo arreglar .
*CHI:	xxx .
*CHI:	xxx .
*CHI:	vaya .
*CHI:	que xxx que eres . [+ NON]
*CHI:	soy un xxx . [+ NON]
*CHI:	xxx .
*CHI:	< a dormir a dormir a dormir > [/] con su papá a dormir .
*CHI:	a dormir con su papá .
*CHI:	< a dormir a dormir > [/] a dormir .
*CHI:	xxx .
*CHI:	a dormir con su papá .
*FAT:	&=q les dejan dormir con sus papás ?
*CHI:	sí .
*FAT:	anda .
*FAT:	&=q y Juan cómo duerme ?
*CHI:	0 .
%par:	imita un ronquido
*FAT:	sí .
*FAT:	&=q pero dónde ?
*FAT:	&=q en su habitación o en la de los papás ?
*CHI:	los papás . [+ IMI]
*FAT:	&=q ah@i , sí ?
*FAT:	no [x 2] .
*FAT:	&=q Juan dónde duerme ?
*FAT:	en su habitación .
*CHI:	en su habitación . [+ IMI]
*FAT:	eso .
*FAT:	claro .
*CHI:	< su habitación > [/] su habitación .
*CHI:	y el [*] papás aquí .
%err:	el = los $MOR $SUB $AGA
*FAT:	eso es .
*CHI:	aquí .
*FAT:	los hermanitos juntos (.) y los papás juntos .
%com:	parece que la cámara se para sola y deja de grabar aquí
@End
