# Supplementary material for: Comparing Different Models of the Development of Verb Inflection in Early Child Spanish
Source: PLoS One. 2015 Mar 11;10(3):e0119613. doi: 10.1371/journal.pone.0119613 (PMC4356619; doi:10.1371/journal.pone.0119613)
Supplement: S1 File — (ZIP) [file pone.0119613.s001.zip › 20317.cha]

@UTF8
@PID:	11312/c-00031791-1
@Begin
@Languages:	spa , eng
@Participants:	CHI Juan Target_Child , FAT Padre Father , MOT Madre Mother
@ID:	spa , eng|OreaPine|CHI|2;3.17|male|||Target_Child|||
@ID:	spa , eng|OreaPine|FAT|||||Father|||
@ID:	spa , eng|OreaPine|MOT|||||Mother|||
@Transcriber:	Javier , University of Nottingham
@Date:	22-NOV-2001
@Location:	Madrid
@Situation:	1 MOT y Juan juegan en la habitación de Juan con un libro de Maisy que se convierte en su casita de papel , FAT está con ellos sin intervenir directamente
@Time Start:	16:30
@Situation:	1
*MOT:	&=q qué es eso ?
*CHI:	ese es un pajarito .
*CHI:	de [x 2] noche es [/] es un murciélago .
*MOT:	un murciélago .
*MOT:	sí , cariño .
*FAT:	&=q de noche es un murciélago ? [+ ADS]
*MOT:	de noche hay murciélagos y por la mañana de día es un pajarito .
*CHI:	tiene un pajarito .
*MOT:	hay un pajarito .
*MOT:	&=q y qué más ?
*CHI:	un sol .
*CHI:	un sol .
*MOT:	&=q un sol ?
*MOT:	a ver que te voy a quitar la camiseta .
*CHI:	aquí xxx +/. [+ NON]
*MOT:	que llevas una de xxx . [+ NON]
*CHI:	< es ropa > [/] es ropa de Maisy .
*MOT:	a ver , cariño .
*MOT:	ven aquí .
*MOT:	ven aquí < que te quite > [//] que te quito el jersei .
*CHI:	te quito [x 2] . [+ IMI]
%act:	se aparta
*MOT:	ven aquí que te quite el jersei , por+favor .
*CHI:	xxx .
*MOT:	Juan .
*MOT:	&=q me quieres hacer caso ?
*CHI:	&=e no !
*FAT:	oye .
*FAT:	no seas desobediente .
*MOT:	a que recogemos la casita .
*FAT:	por+favor , hombre .
*FAT:	te está diciendo Mamá que te vayas para allá que te va a quitar el jersei .
*CHI:	0 .
%act:	se acerca a MOT
*MOT:	que hace calor , hombre .
*MOT:	&=q no ves que da el sol aquí ?
*MOT:	deja un momentito al osito+panda .
*CHI:	el osito+panda .
*MOT:	el osito+panda de Maisy .
*MOT:	ahora .
*MOT:	ya está .
%act:	le quita el jersei
*MOT:	vale .
*MOT:	hala@i .
*MOT:	ya está .
*CHI:	aquí se ducha Maisy .
*FAT:	0 .
%act:	cierra la persiana
*CHI:	ay@i , la luz .
*FAT:	&=q así mejor ?
*FAT:	a ver .
%act:	ha abierto la persiana
*FAT:	a@x .
*CHI:	me da el sol .
%act:	se aparta
*FAT:	así .
*MOT:	ahora .
*MOT:	ya está .
*FAT:	así mejor .
*MOT:	ya está .
*MOT:	&=q vale ?
*CHI:	le da el sol a Maisy .
*MOT:	&=q le da el sol a Maisy ? [+ ADS]
*MOT:	no , mira .
*MOT:	Maisy está aquí .
*MOT:	&=q dónde quieres llevar a Maisy ahora ?
*MOT:	toma .
*MOT:	xxx .
*CHI:	xxx .
*MOT:	&=q quiere ir se a la cama ?
*CHI:	no .
*MOT:	&=q dónde quiere ir ?
*CHI:	a duchar 0 [*] .
%err:	0 = se $MOR $LOS $SUFFIX
*MOT:	&=q se va a duchar ?
*CHI:	se va a duchar . [+ IMI]
*CHI:	primero [x 3] se cierra la puerta y luego 0 [*] seca con la toallita .
%err:	0 = se $MOR $LOS $PREFIX
*CHI:	es una [x 3] toallita .
*MOT:	&=q y dónde está la toallita ?
*MOT:	< no la no [x 2] > [/] no la tenemos .
*MOT:	anda .
*MOT:	&=q dónde está la toallita ?
*MOT:	si la teníamos .
*MOT:	&=q dónde está ?
*CHI:	&=q dónde está ? [+ IMI]
*MOT:	&=q se ha perdido la toallita ?
*CHI:	&=q 0 [*] ha perdido la toallita ? [+ IMI]
%err:	0 = se $MOR $LOS $PREFIX
*CHI:	&=q dónde está ?
*MOT:	pues no tengo ni idea .
*CHI:	mira [x 2] .
*MOT:	ahí es la despensa .
*CHI:	ahora [x 2] los otros primeros [*] .
%err:	primeros = primero $MOR $ADD $AGA
*MOT:	&=q los otros quieres ver ahora ?
*CHI:	sí .
*MOT:	&=q los xxx ? [+ NON]
*MOT:	espera .
*MOT:	pero vamos a ver dónde está la toallita .
*MOT:	porque tiene que estar .
*MOT:	porque la quitamos el otro día pero su toalla no está aquí .
*MOT:	pero bueno , hombre .
*CHI:	vamos .
*MOT:	si la dejábamos siempre colgada de aquí .
*MOT:	&=q pero dónde se ha perdido ?
*MOT:	aquí está la báscula .
*MOT:	nada .
*MOT:	aquí no está aquí .
*MOT:	< no está > [/] no está .
*MOT:	< no está > [/] no está .
*FAT:	oye , Juan .
*FAT:	&=q qué [x 2] me decías antes en el coche ?
*FAT:	&=q qué película habías visto el otro día ?
*FAT:	&=q qué película habías visto en el ordendador ?
*CHI:	el [/] el [*] de gigantes feos feisos [: feísimos] .
%err:	el = la $MOR $SUB $AGA
*FAT:	&=q feos feísimos ?
*CHI:	sí .
*FAT:	&=q sí ?
*CHI:	feos .
*MOT:	mira .
*MOT:	está aquí .
*CHI:	toallita [/] la toallita .
*CHI:	0 [*] que se seque Maisy .
%err:	0 = para $SYN $LOS
*CHI:	xxx .
*CHI:	&=q < a ver a ver > [/] a ver ?
*CHI:	&=e a ver , Me(i)si !
*MOT:	a ver .
*MOT:	espera [x 3] .
*FAT:	&=q para que se seque Maisy la toallita ?
*MOT:	claro .
*CHI:	la voy a dejar aquí .
*MOT:	&=q dónde se deja ? [+ COR]
*MOT:	&=q dónde se deja ?
*CHI:	aquí .
*MOT:	&=q el qué ?
*MOT:	&=q y eso qué es ?
*CHI:	0 [*] la puerta .
%err:	0 = en $SYN $LOS
*MOT:	claro .
*MOT:	para que la tenga a mano &=q verdad ?
*CHI:	quie@x [/] quiere comer Maisy .
*MOT:	ah@i .
*MOT:	&=q quiere comer ?
*MOT:	ah@i .
*MOT:	pues entonces hay que sacar lo de la ducha .
*FAT:	es una ratita , Mamá .
*CHI:	ahí no .
*CHI:	xxx .
*MOT:	toma .
*MOT:	hay que sacar la de la ducha .
*MOT:	otra vez se lo ha vuelto a esconder le el lacito .
*MOT:	cachis [x 2] .
*MOT:	nada .
*MOT:	es que lo tiene escondidillo .
*MOT:	ya está .
*CHI:	&=q y la mano ?
*MOT:	ya las tenemos las dos .
*MOT:	toma .
*MOT:	&=q dónde le llevas ?
*MOT:	< hay que > [//] toma .
*MOT:	&=q qué [/] qué hay que hacer ahora ?
*MOT:	&=q qué hay que hacer ahora , Juan ?
*MOT:	&=q qué hay que hacer ?
@Situation:	1 MOT y Juan juegan en la habitación de Juan con un libro de Maisy que se convierte en su casita de papel , FAT está con ellos sin intervenir directamente
@Time Start:	16:30
@Situation:	1
*MOT:	&=q qué estás haciendo ?
*FAT:	ay@i .
*CHI:	secando 0 [*] .
%err:	0 = O $SYN $LOS ; $AUXVALID
*MOT:	&=q secando ? [+ ADS]
*MOT:	claro .
*FAT:	&=q estás secando a Maisy ?
*MOT:	sí .
*MOT:	porque acaba de salir de la ducha .
*MOT:	&=q verdad ?
*MOT:	muy bien .
*MOT:	ya está seca .
*MOT:	&=q y ahora dónde dejamos la toalla ?
*MOT:	&=q dónde dejamos la toalla ?
*MOT:	&=q aquí para que se seque ?
*MOT:	&=q vale ?
*MOT:	&=q le ponemos el trajecito ?
*CHI:	sí .
*MOT:	y se va a dormir .
*MOT:	&=q qué va a hacer ?
*MOT:	&=q a cenar o desayunar ?
*CHI:	desayunar . [+ IMI]
*MOT:	&=q va a desayunar ?
*MOT:	pues si va a desayunar ya se tiene que poner para ir a la calle .
*MOT:	si no le tendríamos que poner el camisón .
*MOT:	&=q vale ?
*CHI:	no .
*MOT:	&=q entonces para desayunar ?
*MOT:	toma .
*MOT:	ya está vestidita .
*MOT:	venga .
*MOT:	va .
*MOT:	&=q dónde la llevas ?
*MOT:	&=q dónde la llevas ?
*CHI:	a [/] a desayunar .
*MOT:	a desayunar . [+ ADS]
*MOT:	&=q y dónde desayuna ?
*CHI:	toma .
*CHI:	aquí [x 3] desayuna .
*MOT:	&=q ahí desayuna ?
*MOT:	&=q y dónde le sientas ?
*CHI:	< le t(r)aemos > [/] le t(r)aemos un desayuno .
*MOT:	&=q < y qué > [/] y qué le vamos a poner de desayuno ?
*MOT:	a ver .
*MOT:	&=q buscamos a ver qué le ponemos de desayuno ?
*CHI:	papilla .
*MOT:	mira .
*MOT:	a ver qué tenía Maisy para desayunar .
*MOT:	vamos a buscar .
%act:	coge un librito que va encajado en una de las piezas del libro grande
*MOT:	mira .
*CHI:	no [x 4] quiero ver e(l) cuento .
*MOT:	sí .
*MOT:	a ver .
*MOT:	&=q qué tenía para desayunar Maisy ?
*CHI:	no [x 2] quiero ver el cuento .
*MOT:	&=q no quieres ver el cuento ?
*MOT:	pues venga .
*MOT:	vamos a guardar lo donde estaba .
*FAT:	jo@i .
*FAT:	qué cuento más chulo ese que tenéis ahí .
*MOT:	sí , verdad .
*MOT:	mira .
*MOT:	a Papá le gusta nuestro cuento .
*FAT:	perdona “nuestro cuento” .
%add:	MOT
*FAT:	creo recordar que se lo regalamos nosotros .
%add:	MOT
*MOT:	claro .
*MOT:	nuestro cuento de todos quería decir .
%add:	FAT
*CHI:	ahora le t(r)aemos un desayuno .
*MOT:	venga .
*MOT:	&=q qué desayuno le traemos ?
*CHI:	la papilla .
*MOT:	la papilla . [+ ADS]
*MOT:	a ver .
*MOT:	vamos a buscar un plato de papilla .
*MOT:	a ver .
*CHI:	un plato de papilla . [+ IMI]
*MOT:	pues no sé si tiene Maisy un plato de papilla aquí &=q eh@i ?
*CHI:	xxx .
*MOT:	creo que no .
*CHI:	&=e creo que sí !
*MOT:	mira .
*MOT:	vamos a coger le esta a lo mejor .
*CHI:	el plato .
*MOT:	un plato .
*MOT:	< un san@x > [/] y un sandwich .
*MOT:	mira .
*MOT:	Maisy yo creo que tomaba un huevo duro por la mañana .
*MOT:	pues vamos a poner le un huevo duro .
*MOT:	un huevo duro y unas tostadas .
*MOT:	como Juan .
*MOT:	tostadas como Juan .
*MOT:	hala@i .
*MOT:	un platito ahí para Maisy .
*MOT:	mira qué rico .
*FAT:	hala@i qué bien .
*MOT:	mira .
*MOT:	huevo duro y tostadas .
*MOT:	mm@i .
*MOT:	qué bueno .
*CHI:	tostadas y huevo duro .
*MOT:	&=q eso va a desayunar Maisy ?
*MOT:	&=q te parece bien ?
*CHI:	eh@i .
*CHI:	que [/] que se cae Maisy .
*MOT:	que se cae el plato .
*CHI:	&=q ahora 0 [*] le traemos ?
%err:	0 = qué $SYN $LOS
*MOT:	&=q ahora qué le traemos ? [+ ADS]
*MOT:	espera .
*MOT:	&=q qué le cogemos de ahí ?
*MOT:	es que ahí están las verduras .
*MOT:	esas hay que cocinar las .
*CHI:	ahora la traemos aquí la sal .
*CHI:	ahora la traemos la sal .
*MOT:	&=q la sal ?
*CHI:	ahora < la traemos > [/] le traemos la sal .
*MOT:	&=q la sal para qué ?
*CHI:	la sal para comer .
*MOT:	mm@i .
*MOT:	es verdad que ahí se guardaba la sal .
*CHI:	mira .
*MOT:	pero para el desayuno la sal no hace falta &=q no ?
*MOT:	mejor el azúcar .
*MOT:	&=q eh@i ?
*CHI:	quie@x [/] quiere el azúcar .
*CHI:	Maisy < quiere quiere > [/] quiere algo .
*MOT:	&=q qué quiere Maisy ?
*CHI:	este plato no quiere .
*MOT:	&=q ya no quiere ese plato ?
*MOT:	pues bueno .
*MOT:	entonces lo guardamos ese plato .
*FAT:	pero se lo ha comido ya el plato .
*MOT:	y ahora buscamos otro .
*MOT:	a ver .
*MOT:	&=q qué quieres que coma Maisy ?
*MOT:	&=q unos espaguetis ?
*CHI:	uno [*] papilla .
%err:	una = uno $MOR $SUB $AGA
*MOT:	&=q papilla ?
*MOT:	es que papilla no queda , Juan .
*CHI:	una papilla .
*MOT:	una tarta .
*FAT:	pues la hacéis vosotros .
*MOT:	&=q quieres una tarta ?
*CHI:	quiero papilla ?
*MOT:	mira lo que tiene Maisy para comer aquí .
*MOT:	mira .
*MOT:	un sandwich .
*MOT:	unos espaguetis con tomate .
*MOT:	una tarta .
*FAT:	hala@i un tarta .
*MOT:	leche .
*MOT:	zumo .
*FAT:	hala@i zumo .
*MOT:	pan .
*CHI:	< quiere zumo > [/] quiere zumo .
*MOT:	&=q quiere zumo Maisy ?
*MOT:	fenomenal .
*CHI:	< y este y este y este y este y este > [/] y este .
*MOT:	vamos a coger le el zumo a Maisy .
*MOT:	lo que pasa es que este ya no sé si se mantiene de pie .
*MOT:	mira .
*MOT:	el vaso de zumo y la botella de zumo .
*MOT:	&=q vale ?
*MOT:	venga .
*MOT:	vamos a ponér selo aquí a Maisy .
*MOT:	toma .
*MOT:	pero no se tiene .
*MOT:	&=q ves ?
*MOT:	es que es imposible .
@Situation:	1 MOT y Juan juegan en la habitación de Juan con un libro de Maisy que se convierte en su casita de papel , FAT está con ellos sin intervenir directamente durante los primeros minutos
@Time Start:	16:30
@Situation:	1
*FAT:	&=q a ver ?
%act:	se coloca cerca del libro-casita
*FAT:	a lo mejor se tiene aquí .
*CHI:	se tiene aquí . [+ IMI]
*FAT:	se sujeta ahí .
*FAT:	mira [/] mira .
*FAT:	&=q ves ?
*MOT:	hala@i .
*MOT:	zumo [//] el vaso de Maisy y el zumito .
*MOT:	y entonces Maisy va tu@o [x 4] .
*MOT:	lo coge .
*MOT:	y se lo lleva a la boca .
*MOT:	mira .
*CHI:	&=e aquí tiene (l)a boca !
*CHI:	aquí [x 2] .
*MOT:	ay@i .
*MOT:	es verdad .
*MOT:	que me he colado yo .
*MOT:	aquí [x 2] .
*FAT:	no .
*FAT:	la boca está ahí .
*MOT:	mira .
*MOT:	está aquí la boca .
*MOT:	mira la .
*MOT:	&=q no ?
*MOT:	esto es el morrito .
*FAT:	esa es la nariz .
*MOT:	es la boca .
*FAT:	es una ratita .
*MOT:	la boca es aquí .
*FAT:	claro .
*MOT:	tu@o [x 4] .
%par:	como si comiera
*MOT:	qué rico .
*MOT:	mm@i .
%par:	como si le gustara
*FAT:	&=q Juan también toma zumo por la mañana ?
*CHI:	< y ahora y ahora > [/] y ahora tarta .
*MOT:	&=q y ahora tarta quiere Maisy ?
*MOT:	menudo desayunazo , por+favor .
%par:	riéndose
*MOT:	< qué envidia > [/] qué envidia .
*MOT:	qué envidia .
*MOT:	yo quiero también esos desayunos .
*MOT:	no .
*MOT:	es aquí .
*CHI:	envidia . [+ IMI]
*MOT:	qué envidia , Maisy .
*MOT:	&=q cómo desayuna ?
*MOT:	yo también quiero .
*CHI:	tú también quieres .
*MOT:	mira .
*MOT:	mm@i .
%par:	como si le gustara
*MOT:	qué rica .
*FAT:	+" tú también quieres dice .
%par:	riéndose
*MOT:	qué pinta tiene esa tarta .
*FAT:	&=q y tú no ?
*FAT:	&=q y tú no quieres desayunar así ?
*FAT:	&=q eh@i ?
*CHI:	ay@i no 0 [*] pongo .
%err:	0 = lo $MOR $LOS $PREFIX
*MOT:	es que aquí < no se > [/] no se tiene , cariño .
*MOT:	aquí es imposible .
*MOT:	porque como se dobla es difícil luego que mantenga la posición .
*MOT:	mira .
*MOT:	es que no se puede .
*CHI:	no se puede . [+ IMI]
*MOT:	no se puede . [+ ADS]
*MOT:	tiene que ser aquí en la encimera .
*MOT:	&=q vale ?
*MOT:	< corta un cachito > [//] ella corta un cachito y se lo come (.) de pie .
*MOT:	&=q vale ?
*MOT:	y ahora a meter en un cajón a Maisy .
*CHI:	no .
*MOT:	0 .
%par:	se ríe
*MOT:	ah@i .
*MOT:	< que va > [//] está ahí .
*MOT:	está cogiendo cosas .
*MOT:	mira .
*MOT:	y ahí va a coger una fruta que también le gusta una frutita por la mañana .
*MOT:	mira qué rica .
*MOT:	ah@i .
*MOT:	+" quiero un plátano .
*MOT:	mm@i .
*MOT:	qué bueno .
*CHI:	plátano . [+ IMI]
*MOT:	mira el plátano ahí .
*MOT:	tiene una [/] una naranja .
*MOT:	mm@i .
*MOT:	qué rica .
*CHI:	naranja . [+ IMI]
*MOT:	también hay ahí .
*MOT:	quiero una pera .
*MOT:	mm@i .
*MOT:	qué buena .
*CHI:	pera [x 2] . [+ IMI]
*MOT:	y hay una chirimolla también .
*FAT:	has sido tú quién ha dicho chirimolla .
%par:	canta
*FAT:	< pero bueno > [/] pero bueno .
*FAT:	oye .
*FAT:	y este cuento tan bonito .
*CHI:	quiero plátanos .
*FAT:	oye , Juan .
*CHI:	y [/] y manzana .
*FAT:	oye , Juan .
*MOT:	&=q plátano y manzana ?
*FAT:	&=q y este cuento tan bonito ?
*FAT:	&=q quién te lo regaló ?
*FAT:	&=q eh@i ?
*CHI:	< me lo regaló > [/] me lo regaló Maisy .
*FAT:	&=q te lo regaló Maisy ?
*FAT:	&=q ah@i , sí ?
*MOT:	&=q ah@i , sí ?
*FAT:	&=q es amiga tuya Maisy ?
*FAT:	&=q es amiga tuya ?
*CHI:	le despierta el despertador .
*MOT:	&=q has visto dónde tenemos el despertador ya ?
*MOT:	toma .
*MOT:	&=q dónde lo ponemos el despertador ?
*MOT:	a ver .
*MOT:	&=q dónde se pondría el despertador ?
*MOT:	busca .
*MOT:	&=q dónde ponem@x +//?
*CHI:	aquí .
*MOT:	&=q en la cocina ?
*CHI:	no .
*MOT:	&=q dónde tienen los papás el despertador ?
*CHI:	aquí [x 2] .
*MOT:	a ver .
*MOT:	< &=q dónde tienen los papás el vete > [//] vete a buscar el despertador de los papás .
*MOT:	a ver si lo encuentras .
*FAT:	no [x 2] .
*FAT:	no vayas a buscar lo .
*CHI:	voy a buscar lo .
*FAT:	&=q vas a buscar lo ?
*MOT:	claro .
*MOT:	que viene ahora mismo .
*CHI:	así .
*CHI:	ahora vengo .
*FAT:	hola , Javier .
%add:	cámara
%act:	saluda con la mano
*MOT:	nos hemos quedado solos .
%add:	cámara
%par:	riéndose
*FAT:	hola .
%add:	cámara
*MOT:	&=q lo encuentras , Juan ?
*CHI:	sí .
*MOT:	pero no hace falta que lo traigas .
*MOT:	&=q y dónde estaba ?
*MOT:	&=q < dónde estaba > [/] dónde estaba ?
*CHI:	aquí .
*MOT:	&=q y eso qué es ?
*FAT:	&=q y eso qué es ?
*CHI:	el depestador [: despertador] .
*MOT:	sí .
*MOT:	el despertador . [+ ADS]
*MOT:	&=q pero qué [/] qué es eso de la casa ?
*FAT:	&=q en qué habitación estaba ?
*FAT:	&=q en el baño ?
*CHI:	no .
*MOT:	&=q dónde ?
*FAT:	&=q en la cocina ?
*CHI:	no .
*MOT:	cuidado [x 2] .
*FAT:	&=q en la ducha ?
*CHI:	no .
*FAT:	&=q dónde estaba ?
*CHI:	< en el do@x > [//] en el dormilor [: dormitorio] [*] .
%err:	dormidor = dormitorio $MOR $SUB $AGA
*FAT:	en el dor@x +...
*CHI:	++ despertador .
*MOT:	en el dormitorio . [+ COR]
*FAT:	en el dormitorio . [+ COR]
*FAT:	oye .
%add:	MOT
*FAT:	ha dicho “dormilón@c” .
%add:	MOT
*FAT:	&=q te has dado cuenta ?
%add:	MOT
*MOT:	sí .
*CHI:	en el dormitorio . [+ IMI]
*FAT:	en el dormitorio . [+ ADS]
*MOT:	en el dormitorio . [+ ADS]
*MOT:	es para dormir .
*FAT:	&=q en el dormitorio de quién ?
*FAT:	&=q de quién ?
*MOT:	de los papás .
*MOT:	entonces &=q este estaría bien aquí ?
*MOT:	&=q este qué es ?
*MOT:	el cuarto de Maisy &=q no ?
*CHI:	el cuarto .
*MOT:	pues entonces aquí en el cuarto de Maisy .
*MOT:	mira qué bien queda ahí el despertador < en la > [/] en la cama de Maisy .
*MOT:	y lo pone a las siete .
*MOT:	porque a las siete todos los días se levanta Maisy .
*FAT:	&=q a las siete ?
*FAT:	parece los papás .
@Situation:	1 MOT y Juan juegan en la habitación de Juan con un libro de Maisy que se convierte en su casita de papel , FAT está con ellos sin intervenir directamente
@Time Start:	16:30
@Situation:	1
*MOT:	algunos .
*CHI:	es de noche .
*CHI:	aveces < es un > [/] es un murciélago y aveces es pájaro .
*MOT:	aveces es un murciélago y aveces es un pájaro . [+ ADS]
*CHI:	se ha caído .
*MOT:	se ha caído . [+ ADS]
*FAT:	oye .
*CHI:	&=q dónde hay un sitio ?
*MOT:	aquí .
*MOT:	aquí es el mejor sitio .
*FAT:	&=q dónde hay un sitio ? [+ ADS]
%par:	riéndose
*FAT:	&=q dónde ?
*MOT:	aquí .
*MOT:	en la mesita .
*FAT:	&=q dónde hay un sitio ?
*FAT:	&=q a ver ?
*CHI:	aquí . [+ IMI]
*FAT:	oye .
*FAT:	&=q y si lo ponemos aquí con este ?
*FAT:	&=q lo ponemos aquí al lado ?
*FAT:	mira .
*FAT:	ya tiene Juan despertador .
*FAT:	hala@i .
*FAT:	&=q te gusta ?
*FAT:	&=q < y suena > [//] cómo suena el despertador ?
*CHI:	tictac@o [x 2] .
*MOT:	no .
%par:	riéndose
*MOT:	ese no suena tictac@o [x 2] .
*FAT:	ese suena ring@o .
*FAT:	y este suena pi@o [x 4] .
*MOT:	&=q qué dices ?
%add:	FAT
*MOT:	este suena rin@o [x 3] .
*FAT:	este [x 2] .
%act:	señala el despertador digital que ha traído Juan
*CHI:	este . [+ IMI]
*MOT:	&=q a ver ?
*MOT:	vamos a ver cómo suena .
%act:	coge el despertador
*FAT:	ese suena pi@o [x 4] .
*FAT:	y el de Papá suena < pi@o (.) pi@o (.) > [/] pi@o .
*CHI:	pi@o .
*MOT:	vamos a ver cómo suena .
*CHI:	&=q cómo suena ? [+ IMI]
*MOT:	ay@i .
*CHI:	&=q a ver ?
*MOT:	yo creo que ya no suena .
*MOT:	yo creo que ya no va a sonar .
*MOT:	espérate .
%par:	susurra
*FAT:	&=q cómo que ya no va a sonar ?
%add:	MOT
*MOT:	xxx . [+ NON]
%par:	susurra
*MOT:	venga .
*MOT:	ahora .
*MOT:	ahora va a sonar .
*FAT:	< tu madre > [/] tu madre ha descubierto el uso de la técnica , Juan .
*MOT:	0 .
%par:	se ríe
*FAT:	&=e un momento histórico grabado por las cámaras !
*FAT:	Mamá y la técnica sin pelear se .
*MOT:	espérate .
%add:	FAT
*MOT:	si suena no nos peleamos pero si no suena me peleo .
*FAT:	tururú@o .
%par:	canturrea
*CHI:	este despertador hace tictac [x 2] .
*MOT:	tictac@o [x 4] .
*FAT:	tictac@o [x 4] .
%com:	empieza a sonar el despertador
*FAT:	uh@i .
*MOT:	ah@i .
*MOT:	qué horrible .
*FAT:	cómo suena &=q eh@i ?
*CHI:	ah@i .
*CHI:	ahora le doy aquí .
*CHI:	ahora le doy aquí .
*MOT:	ay@i .
*MOT:	se ha acabado ya .
%add:	FAT
*MOT:	se acaba él solito .
%add:	FAT
*FAT:	hombre .
%add:	MOT
*FAT:	le has tocado tú el rojo .
%add:	MOT
*MOT:	no [x 2] .
%add:	FAT
*MOT:	yo no he tocado .
%add:	FAT
*MOT:	&=q le he tocado ?
%add:	FAT
%act:	le coge el despertador a Juan de las manos
*FAT:	eh@i , Chindasvinto .
*CHI:	lo ponemos 0 [*] .
%err:	0 = O $SYN $LOS
*FAT:	&=e hoy es jueves y mañana es viernes !
*FAT:	&=q sabes quién va a venir hoy ?
*CHI:	mm@i .
*FAT:	&=q sabes quién va a venir hoy ?
*CHI:	mm@i .
*FAT:	los avis@f .
*CHI:	y Celia .
*FAT:	eh@i .
*FAT:	no rompas esto .
*FAT:	no lo rompas , hombre .
*CHI:	los avis@f y Celia van a venir .
*FAT:	también va a venir Celia .
*MOT:	oye .
*MOT:	&=q dijiste lo de la cinta de Celia ?
%add:	FAT
*FAT:	no .
*MOT:	te lo dije ayer .
%add:	FAT
*FAT:	ya .
*FAT:	ya te lo dije .
%add:	MOT
*FAT:	mira .
*FAT:	esta es para [//] la base para que Maisy se sujete de pie .
*FAT:	ya verás .
*FAT:	trae a Maisy .
*FAT:	< a ver > [/] a ver .
*CHI:	se mueve con esto .
*FAT:	claro .
*FAT:	que Mamá no lo pone y no sabemos muy bien porque no lo pone .
*MOT:	&=q el qué ?
*MOT:	sí que lo pongo .
*MOT:	lo que pasa es que es a él al que no le gusta .
*MOT:	&=q te digo cómo es ?
*FAT:	lulu@o [x 3] .
%par:	canturrea
*FAT:	yo me llevo bien con la técnica .
%add:	MOT
*MOT:	yo también xxx . [+ NON]
%add:	FAT
*CHI:	mira [x 2] .
*FAT:	ten cuidado .
*FAT:	no lo rompas el vestido , Juan .
*MOT:	toma .
*MOT:	tiro eso ahí .
*FAT:	mucho cuidado .
*FAT:	mira .
*FAT:	&=q ves ?
*FAT:	eso sí que lo puedes romper .
%add:	MOT
*MOT:	toma .
*MOT:	esto ya no vale .
*FAT:	pero el vestido no , hombre .
*FAT:	el vestido no se puede romper .
*MOT:	mira .
*MOT:	ya rompió una cosita .
%add:	FAT
*MOT:	&=q decimos a Papá lo que hemos visto ayer ?
*MOT:	en un arrebato que Papá y Mamá ayer no te lo dejó .
*MOT:	mira .
*MOT:	la canastita de Maisy .
*FAT:	oy@i .
*MOT:	hay que arreglar la .
*FAT:	&=q rompiste ayer la cestita de frutas ?
*CHI:	sí .
*MOT:	y se ha caído el trajecito y hay un cachito que hay que guardar lo .
*FAT:	pero monotropo@f .
*MOT:	mira .
*MOT:	está allí .
*MOT:	en esa percha .
*MOT:	está rota .
*FAT:	uh@i .
*MOT:	< hay que > [//] es que es muy chiquitino el trozo .
*MOT:	hay que pegar lo cuanto antes .
*FAT:	no lo rompas , Juan .
*FAT:	con cuidado .
*FAT:	es que esto es de papel todo .
*MOT:	oye .
*MOT:	como empieces a tratar lo mal lo guardamos .
*MOT:	ya lo sabes .
*FAT:	claro .
*MOT:	&=q vale ?
*MOT:	que esto cuando dejes de utilizar lo &=q sabes dónde tienes que poner lo , no ?
*MOT:	en la canastita de la habitación .
*CHI:	xxx .
*FAT:	toma .
%add:	MOT
*FAT:	Juan .
%par:	susurra
*FAT:	cuidadito .
%par:	susurra
*FAT:	Juan .
%par:	susurra
*FAT:	cuidadito .
%par:	susurra
%act:	le empuja con la cabeza a Juan y éste se cae
*FAT:	ahí+va .
*CHI:	0 .
%par:	lloriquea
@Situation:	1 MOT y Juan juegan en la habitación de Juan con un libro de Maisy que se convierte en su casita de papel , FAT está con ellos sin intervenir directamente
@Time Start:	16:30
@Situation:	1
*FAT:	ven aquí .
*FAT:	que te he ido a xxx . [+ NON]
*FAT:	Chindasvinto@f .
*FAT:	&=q dónde vas ?
*FAT:	&=q qué has hecho ?
*FAT:	a ver .
*FAT:	cuénta me lo que has hecho .
*CHI:	me he caído .
*FAT:	&=q te has caído por el suelo ?
*FAT:	&=q y has rodado como un guijarro ?
*CHI:	no .
*FAT:	no .
*MOT:	0 .
%par:	se ríe
*FAT:	&=q no has rodado como un guijarro ?
*CHI:	no .
*FAT:	ah@i .
*FAT:	&=q has rodado como una pelotilla ?
*CHI:	no .
*FAT:	&=q como una albondiguilla ?
*CHI:	no .
*FAT:	&=q como una xxx ? [+ NON]
*CHI:	sí .
*FAT:	&=q has rodado como una +//?
*CHI:	&=q qué voy a comer ?
*FAT:	&=q quieres ir a comer ?
*FAT:	&=q sí ?
*MOT:	sí .
*MOT:	ya hay que ir a merendar .
*MOT:	&=q vale ?
*FAT:	hacemos un pis y luego vamos a merendar .
*FAT:	&=q vale ?
*MOT:	vamos a recoger este .
*MOT:	venga .
*MOT:	recoge todas las cosas , Juan .
*CHI:	a lo mejor hay cocholate [: chocolate] .
*MOT:	a lo mejor . [+ ADS]
*CHI:	a lo mejor . [+ IMI]
*MOT:	depende de como meriende Juan .
*FAT:	claro .
*FAT:	hay una pera riquísima .
*CHI:	0 .
%act:	se abraza a MOT
*FAT:	oy@i [x 3] , madre+mía .
*FAT:	oy@i qué amoroso .
*MOT:	a ver .
*MOT:	a colocar todo en su sitio .
*CHI:	xxx .
*CHI:	< ahora ahora estos > [/] ahora estos .
*MOT:	pero da me todo lo de Maisy que lo guardemos .
*MOT:	a ver .
*MOT:	el despertador aquí .
*MOT:	&=q dónde está el +//?
*CHI:	&=q qué haces ?
*MOT:	guardando todo lo de Maisy .
*MOT:	porque vamos a cerrar lo &=q no ?
*MOT:	a ver .
*MOT:	&=q lo de la cocina lo hemos recogido ?
*CHI:	sí .
*MOT:	&=q dónde está ?
*MOT:	no está recogido .
*CHI:	allí [?] . [+ NON]
*MOT:	hay que recoger lo todo .
*MOT:	mira .
*MOT:	aquí lo vamos a recoger todo .
*MOT:	&=q vale ?
*MOT:	mira .
*MOT:	aquí el vaso de zumo .
*MOT:	la botella de zumo .
*MOT:	y la carta .
*MOT:	&=q vale ?
*MOT:	todo ahí .
*MOT:	en esta canastilla podemos poner más cosas .
*MOT:	pero como ahora está rota +/.
*MOT:	ah@i [x 2] .
*MOT:	así [//] ahora sí .
*MOT:	ya está .
*MOT:	&=q vale ?
*MOT:	ya la guardamos .
*CHI:	una (ex)cavadora .
*CHI:	un t(r)actor .
*MOT:	a ver .
%act:	coge toda la casa-libro en sus brazos
*CHI:	< quiero ver quiero ver > [/] yo quiero ver esto .
*CHI:	yo quiero ver esto .
*MOT:	&=q qué quieres ver ?
*MOT:	&=q este ?
*CHI:	la cama de Maisy .
*MOT:	mira .
*MOT:	&=q ves ?
*MOT:	la casita .
*MOT:	ahí está la casita .
*MOT:	mira .
*MOT:	&=q ves ?
*MOT:	mira dónde está el osito+panda .
*MOT:	&=q ves el despertador ?
*MOT:	y el vaso de zumo lo tiene ahí en la mesita también .
*MOT:	&=q y qué más tiene ?
*MOT:	mira .
*MOT:	&=q ves ?
*CHI:	quiero (di)bujos .
*MOT:	está en pijama .
*MOT:	se va a dormir .
*MOT:	no .
*MOT:	se acaba de levantar .
*MOT:	porque mira .
*MOT:	es de día .
*FAT:	quiquiriquí@o .
*FAT:	es la hora de merendar .
*CHI:	mira .
*MOT:	&=q y aquí ?
*CHI:	&=q qué es eso ?
*MOT:	la ventana de su casa .
*MOT:	es que está justo en la entrada .
*MOT:	y entonces cuando abrimos nos la enseña .
*MOT:	nos enseña la cocina .
*MOT:	nos enseña la habitación .
*MOT:	y nos enseña el baño .
*FAT:	oye .
*FAT:	&=q y cuando venga el hermanito tú le vas a enseñar la casa ?
*MOT:	xxx &=q verdad ? [+ NON]
*FAT:	&=q sí ?
*MOT:	sí .
*MOT:	lo que pasa es que va a ser un poco pequeñurrio@f .
*FAT:	oy@i .
*FAT:	pero cuando nació Juan lo primero que hicimos fue enseñar le la casa .
*MOT:	es verdad .
*MOT:	la casa .
*MOT:	creí que era la casa de Maisy .
*MOT:	no .
*MOT:	era la casa nuestra &=q verdad ?
*CHI:	toma .
%act:	le da un libro a MOT
*FAT:	silencio al respecto .
%add:	MOT
*MOT:	se hace el loco .
%add:	FAT
*CHI:	toma .
%act:	le da otro libro a MOT
*MOT:	se hace < el_Loco_Loqueras@f > [/] el_Loco_Loqueras@f .
*CHI:	este .
*MOT:	a ver .
*MOT:	&=q el de la guardería ?
*CHI:	sí .
*CHI:	la guardería . [+ IMI]
%err:	0 = el $SYN $LOS ; 0 = de $SYN $LOS
*MOT:	esto tenemos que guardar lo .
*FAT:	oye .
*FAT:	yo creo que podríamos bajar a merendar &=q eh@i ?
*MOT:	yo creo que sí .
*MOT:	luego seguimos viéndo lo .
*FAT:	venga .
*MOT:	no .
*MOT:	cuidado con eso cariño que lo tengo que pegar .
*MOT:	hay que [x 3] guardar lo muy bien .
*FAT:	oye .
*FAT:	da le un beso muy grande a Mamá que ha estado jugando contigo y con la casita de Maisy .
*FAT:	da le un beso anda .
*FAT:	un beso enor:me .
*CHI:	0 .
%act:	abraza a MOT y la besa
*FAT:	enor:me .
*MOT:	hala@i .
*MOT:	qué besote .
*MOT:	madre+mía .
*FAT:	venga .
*FAT:	vamos a merendar , guapísimo .
*FAT:	&=q vamos a merendar ?
*CHI:	no .
*MOT:	venga .
*MOT:	vamos .
*FAT:	no .
*CHI:	el cuento .
*FAT:	&=q nos comemos el cuento ?
@End
