# Supplementary material for: Comparing Different Models of the Development of Verb Inflection in Early Child Spanish
Source: PLoS One. 2015 Mar 11;10(3):e0119613. doi: 10.1371/journal.pone.0119613 (PMC4356619; doi:10.1371/journal.pone.0119613)
Supplement: S1 File — (ZIP) [file pone.0119613.s001.zip › 20320.cha]

@UTF8
@PID:	11312/c-00031792-1
@Begin
@Languages:	spa , eng
@Participants:	CHI Juan Target_Child , FAT Padre Father , MOT Madre Mother
@ID:	spa , eng|OreaPine|CHI|2;3.20|male|||Target_Child|||
@ID:	spa , eng|OreaPine|FAT|||||Father|||
@ID:	spa , eng|OreaPine|MOT|||||Mother|||
@Transcriber:	Javier , University of Nottingham
@Date:	25-NOV-2001
@Location:	Madrid
@Situation:	1 Juan juega en su habitación con los dinosaurios , FAT está con él pero apenas interviene
@Time Start:	9:00
@Situation:	1
*CHI:	xxx esta . [+ NON]
*CHI:	es que este [/] este mío no [/] no puede .
*CHI:	este mira .
*FAT:	&=q no va ahí ?
*CHI:	no .
*CHI:	mira [x 4] .
*CHI:	te lo enseño .
*FAT:	a ver .
*MOT:	&=q qué quieres hacer ?
%act:	observa el barco de cerca
*CHI:	mira la .
*FAT:	bueno .
*FAT:	vamos a ver si arreglamos el helicóptero .
*FAT:	mira a ver si están aquí las aspas .
*FAT:	las aspas van ahí .
*FAT:	y mira a ver si está aquí +/.
*FAT:	&=q sabes lo que hace falta ?
*FAT:	esto .
%act:	vuelca una bolsa con muchas piezecitas y coge uan de ellas
*CHI:	esto .
*FAT:	&=q sabes dónde va esto ?
*CHI:	sí .
*FAT:	&=q dónde va ?
*CHI:	en el (heli)cóptero .
%par:	lo señala
*FAT:	muy bien .
*FAT:	en el helicóptero . [+ ADS]
*CHI:	aquí .
*CHI:	en el agujero .
*FAT:	en el agujero . [+ ADS]
*FAT:	a ver .
*CHI:	aquí .
*FAT:	ahora sí que sí .
*FAT:	ahora sí que sí .
*FAT:	pero vamos a ver .
*FAT:	&=q y estas piezas tan pequeñas qué hacen aquí ?
*CHI:	van ahí .
*CHI:	así .
*FAT:	&=q pero qué pasa ?
*FAT:	&=q que tenemos al hombre+rana desvestido de hombre+rana ?
*FAT:	&=q sí ?
*FAT:	&=q lo vestimos de hombre+rana ?
*FAT:	&=q eh@i ?
*CHI:	sí .
*FAT:	venga .
*FAT:	la bombona de oxígeno .
*FAT:	las gafas .
*FAT:	&=q sabes ?
*FAT:	ahora le falta el oxígeno , cariño .
*CHI:	< y ahora > [/] y ahora las aletas .
*CHI:	y esto .
*FAT:	&=q las aletas y +..?
*FAT:	&=q y qué más ?
*CHI:	esto .
*FAT:	&=q eso qué es ?
*CHI:	un remo .
*FAT:	un remo .
*FAT:	&=q para qué sirve ?
*CHI:	para reremar [: remar] .
*FAT:	para remar , sí . [+ ADS]
*FAT:	&=q pero dónde va el remo ?
*FAT:	&=q eh@i ?
*FAT:	&=q dónde está la otra aleta ?
*FAT:	&=q la tienes tú ?
*CHI:	sí .
*CHI:	sus aletas .
*FAT:	&=q eh@i ?
*CHI:	queda otra aleta .
*FAT:	venga .
*FAT:	ya está .
*FAT:	mira el hombre+rana .
*FAT:	es un buzo .
*FAT:	&=q el remo qué lo lleva ?
*FAT:	&=q en la mano ?
*CHI:	xxx .
*FAT:	&=q cómo dices ?
*CHI:	la bombona de oxígeno .
*FAT:	la bombona de oxígeno , sí . [+ ADS]
*FAT:	mira .
*FAT:	el Barbuchis@f .
*CHI:	quiero poner aquí [/] aquí 0 [*] (l)a mano el remo .
%err:	0 = en $SYN $LOS
*CHI:	mira .
*CHI:	le falta aquí el remo .
*FAT:	&=q le falta el remo ?
*FAT:	toma .
*CHI:	le falta el remo .
*FAT:	muy bien .
*FAT:	&=q a ver cómo nada ?
*FAT:	&=q cómo nada el señor ?
*CHI:	mueve la barca .
*FAT:	se lo ha soltado el tubo .
*CHI:	se lo ha soltado . [+ IMI]
*CHI:	xxx oxígeno . [+ NON]
*FAT:	&=q quieres que vaya a por la barca ?
*CHI:	sí .
*FAT:	0 .
%act:	se levanta del suelo y sale
*FAT:	toma .
%act:	le da la barquita tipo Zodiac
*FAT:	a ver esos mocos .
%act:	se vuelve a sentar en el suelo y le limpira la nariz a Juan
@Situation:	1 Juan juega en su habitación con los dinosaurios , FAT está con él pero apenas interviene
@Time Start:	9:00
@Situation:	1
*FAT:	uy@i .
*FAT:	&=q qué se lo ha quitado ?
*CHI:	esto .
*FAT:	&=q qué es eso ?
*CHI:	las gafas de bucear .
%act:	está intentando colocárselas
*FAT:	las gafas .
*FAT:	mm@i .
%par:	afirma
*CHI:	no puedo .
*FAT:	&=q lo pongo yo ?
*CHI:	esta barca .
*CHI:	quema .
*FAT:	toma .
*FAT:	&=q ponemos el remo en la barca ?
*CHI:	sí .
*FAT:	venga .
*CHI:	xxx este [/] este señor . [+ NON]
*FAT:	no .
*FAT:	< ahí no va que ahí tiene una > [//] va así .
*CHI:	aquí .
*CHI:	< y e(s)te > [/] y e(s)te remo lo sujeta este [/] este señor .
*CHI:	ahora 0 [*] vestimos .
%err:	0 = lo $MOR $LOS $PREFIX
*CHI:	quiero guardar lo .
*FAT:	&=q quieres guardar lo ?
*FAT:	mira .
*FAT:	guárda lo aquí dentro ?
*FAT:	&=q le vas a quitar la bombona también ?
*CHI:	la bombona . [+ IMI]
*FAT:	&=q y las aletas ?
*CHI:	las aletas también .
*FAT:	eh@i .
*FAT:	así no .
*FAT:	no seas bruto .
*FAT:	déja las ahí las aletas .
*CHI:	este .
*FAT:	toma .
*CHI:	en la barca no .
*FAT:	toma .
*FAT:	deja ahí la bombona también .
*FAT:	tráta lo bien , hombre .
*FAT:	oye .
*FAT:	&=q y esa aleta qué hace ahí ?
*FAT:	está ahí al lado de [//] de la ruedecita .
*FAT:	donde el ancla .
*FAT:	mírala .
*CHI:	< se a@x > [/] se ahogo [*] .
%err:	ahogo = ahoga $MOR $SUB $NFL 1s/3s
*FAT:	&=q se ahoga ? [+ COR]
*CHI:	sí .
*CHI:	se ahoga . [+ IMI]
*FAT:	&=q y quién lo rescata ?
*FAT:	ah@i .
*FAT:	&=q le vas a tirar ?
*FAT:	&=q qué le vas a tirar ?
*CHI:	esto .
%act:	ha cogido un flotador salvavidas del barco
*FAT:	&=q qué es eso ?
*CHI:	el [x 3] buceador [*] .
%err:	buceador = flotador $SYN $SUB
*FAT:	un flotador . [+ COR]
*CHI:	un flotador . [+ IMI]
*FAT:	un salvavidas .
*CHI:	un savavavidas [: salvavidas] . [+ IMI]
*CHI:	mira .
*CHI:	se ahogo [*] .
%err:	ahogo = ahoga $MOR $SUB $NFL 1s/3s
*CHI:	plof@o .
%act:	deja caer el muñeco desde unos veinte centímetros
*CHI:	se ahogo [*] .
%err:	ahogo = ahoga $MOR $SUB $NFL
*FAT:	&=q se ahoga ? [+ COR]
*CHI:	se ahoga . [+ IMI]
%com:	GEM
*CHI:	este niño coge el remo .
*FAT:	&=q coge el remo el niño ?
*CHI:	sí .
*CHI:	xxx .
%act:	mientras intenta colocar un muñeco en la cubierta del barco
*CHI:	ay@i mira .
*CHI:	&=e se ha sujetado !
%par:	contento
*FAT:	&=q se ha sujetado ? [+ ADS]
*CHI:	sí .
*CHI:	se parece .
*CHI:	mira .
*CHI:	y mira .
*CHI:	xxx el salvavidas . [+ NON]
*CHI:	mira .
*CHI:	coge la mano .
*FAT:	&=q mira xxx el salvavidas ? [+ NON]
%par:	riéndose
*CHI:	le tira el salvavidas .
*FAT:	pero bueno .
*CHI:	le tira el salvavidas .
@Situation:	1 Juan juega en su habitación con los dinosaurios , FAT está con el pero apenas interviene ; (2) FAT baña a Juan
@Time Start:	9:00
@Situation:	1
*CHI:	&=q sabes cómo hacía el burro (.) del abuelo ?
*FAT:	&=q cómo hacía el burro ?
*CHI:	&=e uh@o !
%par:	imita un rebuzno
*CHI:	así .
*FAT:	&=q eso hace el burro (.) del abuelo ?
*CHI:	0 .
%act:	juega con los muñecos en silencio
*FAT:	&=q qué haces , Juan ?
*CHI:	0 [*] poniendo 0 [*] .
%err:	0 = estoy $SYN $LOS $AUXE ; 0 = O $SYN $LOS
*CHI:	0 [*] intentando 0 [*] .
%err:	0 = estoy $SYN $LOS $AUXE ; 0 = O $SYN $LOS
*FAT:	&=q estás intentando poner lo ? [+ COR]
*CHI:	mira .
*CHI:	lo he intentado .
%act:	muestra el muñeco
*FAT:	&=q cómo que lo has intentado ?
*FAT:	lo has conseguido .
*CHI:	ya está en el mar .
*FAT:	&=q qué está , en el mar ?
*CHI:	ya [/] ya está en el mar .
*CHI:	ya .
*FAT:	&=q ya está en el mar ?
*FAT:	&=q sí ?
*FAT:	&=q y dónde está la tierra ?
*CHI:	aquí está .
*FAT:	claro .
*FAT:	la otra alfombra es la tierra .
*FAT:	una es el mar y la otra es la tierra .
%com:	la alfombra que representa el mar tiene zonas azuladas
*FAT:	entonces toda está gente está en el sitio equivocado .
*FAT:	tiene que estar en la tierra .
*CHI:	e(s)toy intentando poner esta [x 2] aspa .
*FAT:	&=q estás intentando poner esa aspa ?
*CHI:	sí .
*CHI:	esta aspa .
*CHI:	ya [x 2] .
*FAT:	pero eso no es una aspa , Juan .
*FAT:	esto es una aspa .
%act:	coge el helicóptero y hace girar las aspas
*FAT:	eso es un remo .
%act:	señala a las manos de Juan
*CHI:	pero 0 [*] un aspa .
%err:	0 = es $SYN $LOS
*FAT:	esto es < la aspa > [//] el aspa .
*FAT:	y eso es un remo .
*CHI:	es hueso esto .
*CHI:	esto es hueso .
*FAT:	&=q un hueso ?
*CHI:	esto .
*FAT:	&=q sí ?
*FAT:	&=q un hueso de qué ?
*CHI:	< de que@x > [/] de queso fresco .
*FAT:	&=q un hueso de queso fresco ?
*CHI:	sí .
*FAT:	&=q el queso fresco tiene hueso ?
*CHI:	sí .
*FAT:	&=q y es azul el hueso del queso fresco ?
*CHI:	sí .
*FAT:	vaya .
%par:	se ríe
*CHI:	mira .
*CHI:	ss@o .
%act:	como si volara el remo
*CHI:	mira .
*CHI:	&=q ese no se ahoga ?
*FAT:	no .
*FAT:	ya no se ahoga .
*CHI:	aquí es [*] un niño < con con el > [/] con el buceador .
%err:	es = hay $SYN $SUB
*FAT:	hay un niño con el buceador .
*FAT:	&=q a que sí ?
*FAT:	xxx gorrita . [+ NON]
*FAT:	porque si no el sol les quema .
*CHI:	mira .
*CHI:	un xxx . [+ NON]
*CHI:	mira .
*CHI:	tiene un pez .
*FAT:	ah@i .
*FAT:	&=q está pescando con la caña ?
*CHI:	sí .
*CHI:	< y luego hay > [//] &=q hay un pez ?
*CHI:	sí .
*CHI:	&=q a ver ?
*CHI:	hay un pez .
*FAT:	&=q y pesca un pez ?
*CHI:	toma .
*CHI:	mira .
*CHI:	&=e < un un pez > [/] un pez !
*MOT:	&=q ha pescado ?
*CHI:	ha cogido un pez .
*MOT:	no es un niño ese .
*FAT:	&=q es un pez ?
*CHI:	sí .
*FAT:	vaya .
%par:	se ríe
*CHI:	mira Winnie_the_Pooh .
*CHI:	mira .
*FAT:	&=q tiene a Winnie_the_Pooh ?
*CHI:	mira .
*CHI:	ahora tiene una camiseta .
*FAT:	&=q a ver ?
*FAT:	tiene una camiseta .
*CHI:	tiene Winnie_the_Pooh .
*FAT:	hala@i .
*FAT:	y tiene a Winnie_the_Pooh .
*CHI:	&=q te acuerdas ?
*FAT:	&=q que si me acuerdo de Winnie_the_Pooh ?
*FAT:	sí .
*CHI:	sí .
*FAT:	&=q qué vas a querer ?
*FAT:	&=q qué leamos algo de Winnie_the_Pooh ?
*CHI:	sí .
*FAT:	&=q sí ?
*FAT:	luego leemos algo con Mamá &=q no ?
*FAT:	&=q o lo leemos conmigo ?
*CHI:	quie(r)o leer a Winnie_the_Pooh .
*FAT:	bueno .
*FAT:	&=q pero ahora [x 2] ?
*CHI:	< el tigre el tigre el tigre > [/] el tigre del cuento se llama Tigre .
*FAT:	sí .
*FAT:	el tigre del cuento se llama Tigre . [+ ADS]
*FAT:	&=q y quién más está ?
*FAT:	a ver .
*FAT:	ahora hace muchos meses que no hablamos de Winnie_the_Pooh .
*CHI:	Pooh .
*FAT:	&=q y quién más esta ?
*FAT:	&=q cómo se llama el niño ?
*CHI:	Ch(r)i(s)topher Robin(s) .
*FAT:	Christopher Robins . [+ ADS]
*FAT:	muy bien .
*CHI:	yo [/] yo tengo un amigo que se llama Ch(r)i(s)topher Robin(s) .
*FAT:	&=q ah@i , sí ?
*FAT:	&=q tienes un amigo que se llama Christopher Robins ?
*CHI:	sí .
*FAT:	&=q sí ?
*FAT:	&=q y quién más hay < en el cuento de Winnie_the_Pooh > [//] en el libro de Winnie_The_Pooh ?
*FAT:	está Por@x +...
*CHI:	++ quete@x .
*FAT:	Porquete .
@Situation:	1 Juan juega en su habitación con los dinosaurios , FAT está con el pero apenas interviene ; (2) FAT baña a Juan
@Time Start:	9:00
@Situation:	1
*FAT:	&=q y quién más ?
*CHI:	Conejo .
*FAT:	Conejo . [+ ADS]
*FAT:	&=q y quién más ?
*FAT:	pues ahora hacía semanas o quizá meses que no se habla de él .
*FAT:	&=q quién más ?
*FAT:	a ver .
*FAT:	un [x 3] señor que vive en un árbol y que es muy listo .
*FAT:	él se cree que es muy listo .
*FAT:	que es un pájaro .
*FAT:	es un bu@x +...
*CHI:	++ ho@x .
*FAT:	el búho .
*FAT:	y a ver .
*FAT:	y uno que es un pánfilo .
*FAT:	que siempre está quejándo se .
*FAT:	que perdió un día la cola .
*FAT:	&=q cómo se llama ?
*FAT:	que perdió un día el rabo .
*FAT:	&=q te acuerdas ?
*CHI:	sí .
*FAT:	&=q cómo se llama ?
*FAT:	Li@x +...
*CHI:	++ llo@x .
*FAT:	Lillo .
*FAT:	&=q y quién más ?
*FAT:	y un cangurito .
*FAT:	Mamá Canguro y el niño que se llama .
*FAT:	Canga .
*CHI:	Canga . [+ IMI]
*FAT:	Ruth y Canga .
*CHI:	Ruth y Canga . [+ IMI]
*FAT:	no sé si la mamá se llama Canga y el niño Ruth o al revés .
*FAT:	fíjate cuántos amiguitos tiene Winnie_the_Pooh .
*FAT:	&=q nos falta alguno ?
*CHI:	sí .
*FAT:	&=q quién nos falta ?
*FAT:	yo creo que no falta ninguno .
*CHI:	sí .
*FAT:	&=q ah@i , sí ?
*FAT:	los Perdifantes .
*CHI:	los Perdifantes . [+ IMI]
*CHI:	así .
*CHI:	mira .
*CHI:	xxx .
%act:	enseña el muñeco con el remo a FAT
*CHI:	xxx .
*CHI:	mira .
*CHI:	le sob(r)a este hueso .
*CHI:	lo estoy intentando .
*CHI:	e(s) gigante .
*CHI:	quiero un cuento .
*CHI:	mira .
%act:	se le cae el muñeco
*FAT:	oh@i [x 2] .
*CHI:	oh@i [x 2] .
*CHI:	< quiero quiero > [/] quiero un cuento .
*FAT:	&=q quieres un cuento ahora ?
*CHI:	sí .
*FAT:	&=q no quieres jugar ahora aquí un poco ?
*FAT:	luego ya contamos un par de cuentos o tres .
*CHI:	no .
*FAT:	&=q no ?
*FAT:	oye .
*FAT:	&=q dónde estuvimos ayer ?
*FAT:	cuenta me dónde estuvimos ayer .
*FAT:	a ver .
*FAT:	&=q eh@i ?
*FAT:	&=q dónde estuvimos ayer ?
*FAT:	&=q en casa de quién ?
*CHI:	tía xxx . [+ NON]
*FAT:	no .
*FAT:	estuvimos en casa de Paloma .
*CHI:	Paloma . [+ IMI]
*FAT:	&=q y con quién más ?
*FAT:	&=q quién más estaba allí en casa de Paloma ?
*CHI:	Alfredo y Sonia .
*FAT:	Alfredo y Sonia &=q verdad ?
*FAT:	&=q y lo pasaste muy bien ?
*CHI:	sí .
*FAT:	&=q quién más estaba ?
*FAT:	además de Paloma estaba su marido que se llama E@x [/] El@x [/] Elo@x [/] Eloy .
*FAT:	&=q te acuerdas de Eloy también ?
*FAT:	jugabas con él con la pelota .
*CHI:	sí .
*FAT:	&=q sí ?
*CHI:	sí .
*FAT:	&=q te lo pasaste muy bien con Alfredo ?
*FAT:	&=q qué tenía Alfredo ?
*FAT:	&=q qué tenía Alfredo ?
*FAT:	&=q una +..?
*CHI:	una [x 2] pulga .
*FAT:	una pulga que hacía muchas cosquillas .
*FAT:	&=q a que sí ?
*CHI:	sí .
*CHI:	quiero un cuento .
*FAT:	quieres un cuento .
*FAT:	&=q verdad ?
*CHI:	sí .
%act:	se levana
*CHI:	yo [x 3] voy .
*FAT:	&=q tú vas a por el cuento ?
*CHI:	sí .
*FAT:	venga .
%com:	se corta la grabación
@Situation:	2
*CHI:	xxx caca . [+ NON]
%act:	está dentro de la bañera con los dinosaurios
*FAT:	&=q quieres hacer caca ?
*CHI:	sí .
*FAT:	pero Juan .
*FAT:	&=q en la bañera quieres hacer caca ?
*CHI:	no .
*CHI:	en la bañera no .
*FAT:	&=q entonces ?
*FAT:	&=q por qué quieres hacer caca ahora ?
*FAT:	&=q eh@i ?
*FAT:	&=q como Celia ?
*CHI:	sí .
*FAT:	pero si Celia el otro día lo hizo por equivocación .
*FAT:	no se dió cuenta .
*FAT:	Celia no hace caca cuando se está bañando &=q eh@i ?
*FAT:	&=q quién hace caca cuando se está bañando ?
*FAT:	nadie .
*FAT:	&=q tú quieres hacer caca ahora ?
*CHI:	no .
*FAT:	&=q no , verdad ?
*CHI:	no .
@Situation:	1 Juan juega en su habitación con los dinosaurios , FAT está con el pero apenas interviene ; (2) FAT baña a Juan
@Time Start:	9:00
@Situation:	2
*CHI:	grrs@o .
%act:	coge los dinosaurios
*CHI:	le piso yo .
%act:	pisa un dinosaurio con el otro
*CHI:	yo .
*CHI:	&=e yo !
*CHI:	este < es el malo > [/] es el malo .
*FAT:	&=q ese es el malo ?
*CHI:	sí .
*FAT:	mm@i .
*CHI:	y ahora este .
*FAT:	&=q y no son amigos ?
*CHI:	le ha pegado .
*FAT:	&=q le ha pegado ? [+ ADS]
*CHI:	sí .
*FAT:	pero bueno .
*FAT:	&=q y no son amigos ?
*CHI:	0 .
%par:	mueva la cabeza ; no
*FAT:	&=q no ?
*CHI:	sí .
*FAT:	&=q son amigos ?
*FAT:	&=q sí ?
*CHI:	no .
*FAT:	&=q no ?
*CHI:	no son amigos .
*FAT:	&=q y qué hacen malo ?
*CHI:	se pegan ?
*FAT:	&=q se pegan ? [+ ADS]
*FAT:	pero no hay que pegar se .
*FAT:	&=q quién es el que pega ?
*FAT:	&=q el otro ?
*FAT:	pues venga .
*FAT:	castíga lo por ahí .
*FAT:	hombre .
*CHI:	castigado .
%act:	lo aparta
*FAT:	castigado . [+ ADS]
*FAT:	espera .
*FAT:	lo vamos a castigar aquí .
*FAT:	ya verás .
%act:	lo cambia de sitio
*FAT:	aquí .
*FAT:	sin jugar .
*FAT:	hala@i .
*FAT:	y mira dónde tienes los otros .
*FAT:	para jugar con ellos .
*CHI:	0 .
%act:	echa los demás dinosaurios dentro del agua
*CHI:	no están .
%com:	han quedado ocultos debajo del agua
*CHI:	xxx .
%act:	mueve la mano para intentar quitar la espuma
*CHI:	ff@o .
*CHI:	así .
%par:	susurra
%act:	sace uno del agua
*CHI:	(dino)saurio .
%par:	susurra
%act:	saca otro y lo coloca al lado del anterior
*CHI:	xxx .
%par:	susurra
*CHI:	así .
%par:	susurra
*FAT:	&=q qué hacen los dinosaurios , cariño ?
*CHI:	&=e pío@o [x 3] !
*CHI:	xxx .
%par:	susurra
*FAT:	&=q qué haces , cariño ?
*FAT:	no lo oigo .
*CHI:	mira .
*CHI:	se ha [*] encontrado con un pájaro precioso los dinosaurios .
%err:	ha = han $MOR $LOS $NFL PREX3s/PREX3p:NP
*CHI:	mira .
*FAT:	&=q se ha encontrado con un pájaro precioso los dinosaurios ? [+ ADS]
*CHI:	sí .
*CHI:	mira .
*CHI:	xxx .
*CHI:	e(s) [/] e(s) más malo este .
*CHI:	y este .
*CHI:	le castigamos .
*CHI:	xxx dinosaurios . [+ NON]
*CHI:	todos .
*CHI:	na@o [x 8] .
%par:	canturrea
*CHI:	xxx .
*CHI:	que me voy .
*CHI:	ua@i .
%act:	juega con los dinosaurios
*CHI:	soy má(s) precioso que un pájaro amarilloso@f .
*CHI:	xxx .
*CHI:	&=e adiós [x 3] !
*CHI:	quiero hacer caca .
*FAT:	Juan , cariño .
*FAT:	&=q quieres hacer caca ?
*CHI:	sí .
*FAT:	no me lo puedo creer .
@End
