# Supplementary material for: Comparing Different Models of the Development of Verb Inflection in Early Child Spanish
Source: PLoS One. 2015 Mar 11;10(3):e0119613. doi: 10.1371/journal.pone.0119613 (PMC4356619; doi:10.1371/journal.pone.0119613)
Supplement: S1 File — (ZIP) [file pone.0119613.s001.zip › 20326.cha]

@UTF8
@PID:	11312/c-00031794-1
@Begin
@Languages:	spa , eng
@Participants:	CHI Juan Target_Child , FAT Padre Father , MOT Madre Mother
@ID:	spa , eng|OreaPine|CHI|2;3.26|male|||Target_Child|||
@ID:	spa , eng|OreaPine|FAT|||||Father|||
@ID:	spa , eng|OreaPine|MOT|||||Mother|||
@Transcriber:	Javier , University of Nottingham
@Date:	01-DEC-2001
@Location:	Madrid
@Situation:	1 Juan le cuenta una historia a FAT en la habitación de Juan ; (2) Juan y FAT juegan con las piezas de tipo Lego en la habitación de Juan ; (3) Juan y MOT juegan con las piezas de tipo Lego en la habitación de Juan
@Time Start:	12:30
@Situation:	1
*CHI:	< hay hay > [/] hay una pieza .
*CHI:	mira .
*FAT:	&=q hay una pieza ?
*FAT:	venga .
*FAT:	siéntate ahí que voy a sacar las piezas y jugamos un poco .
*CHI:	voy a sacar xxx esto . [+ NON]
*CHI:	yo [/] yo voy a xxx el parque . [+ NON]
%act:	saca una caja de juguetes de la estantería en la que está colocada
*FAT:	&=q qué quieres hacer ?
*FAT:	&=q eh@i ?
*FAT:	&=q qué es lo que quieres hacer ?
*CHI:	con la barca .
*CHI:	xxx .
*CHI:	ru@o [x 4] .
%par:	canturrea
%act:	viene a la cámara
*FAT:	Juan , por+favor .
*FAT:	deja eso anda .
*FAT:	venga .
*FAT:	vete allí con los juguetes .
*FAT:	cachis .
*CHI:	&=q qué hace la cámara ?
%act:	juega con el protector del objetivo de la cámara
*FAT:	Juan .
*FAT:	deja eso , por+favor .
*CHI:	nos toca grabar .
*FAT:	espera .
*FAT:	< siéntate ahí > [/] siéntate ahí que ahora voy a jugar contigo .
*CHI:	mira cómo tira 0 [*] .
%err:	0 = O $SYN $LOS
*CHI:	mira cómo tira xxx . [+ NON]
*CHI:	mira [/] mira cómo tira el avión 0 [*] .
%err:	0 = O $SYN $LOS
*CHI:	mira cómo tira xxx . [+ NON]
*CHI:	mira cómo tira el avión el humo y el fuego .
*CHI:	mira cómo tira .
*FAT:	&=q el humo y el fuego ? [+ ADS]
*CHI:	y se va el avión .
*FAT:	&=q se va el avión ? [+ ADS]
*FAT:	mira .
*CHI:	se va el avión . [+ IMI]
*CHI:	y cuando viene de+repente xxx . [+ NON]
*FAT:	&=q cuando viene de+repente qué ?
*CHI:	xxx .
%act:	tiene un tractor en la mano
*CHI:	te voy a comer .
*FAT:	&=q se lo va a comer ?
*CHI:	sí .
*FAT:	&=q a ver cómo lo come ?
*CHI:	ñam@o .
*FAT:	pero bueno .
*FAT:	&=q no son amigos ?
*CHI:	sí .
*FAT:	&=q sí son amigos ?
*CHI:	sí .
*FAT:	&=q y se lo come ?
*CHI:	no se come .
*FAT:	venga .
*FAT:	siéntate .
*CHI:	son amigos . [+ IMI]
*CHI:	se dan besitos .
*FAT:	&=q a ver ?
*CHI:	no 0 [*] comer [*] .
%err:	0 = se $MOR $LOS $PREFIX ; comer = comen $MOR $SUB $ROOT
*FAT:	no se comen .
*CHI:	no .
*CHI:	tiene [/] tiene una comida preparada .
*FAT:	&=q tiene una comida ?
*CHI:	tiene una comida preparada .
*FAT:	mira .
*FAT:	se come esto .
*FAT:	las hojas de este árbol .
%act:	coge un árbolito de plástico
*FAT:	&=q sí ?
*CHI:	sí .
*FAT:	venga , a ver .
*CHI:	a por la comida .
*CHI:	xxx .
*CHI:	ñam@o [x 3] .
*FAT:	&=q qué es esto ?
*FAT:	&=q una +..?
*FAT:	&=q una ballena ?
*CHI:	no .
*CHI:	un tractor .
*FAT:	un tractor .
*FAT:	&=q y qué se come ?
*FAT:	&=q el tractor ?
*FAT:	&=q las hojas del árbol ?
*CHI:	esto no .
*CHI:	no se come esto .
*CHI:	esto son palmeras .
*CHI:	&=q sabes cómo se llaman las palmeras ?
*CHI:	palmeras .
*FAT:	&=q las palmeras se llaman palmeras ?
*CHI:	sí .
*FAT:	vaya .
*CHI:	mira cómo son .
*CHI:	mira cómo son .
*FAT:	uy@i lo que te mueves , hijo+mío .
%act:	se levanta y cambia la orientación de la cámara
*CHI:	mira .
*CHI:	y jubar [: jugar] [*] con las piezas también .
%err:	jugar = juego $MOR $SUB $ROOT
*CHI:	voy a hacer una casa grande con piezas así .
*CHI:	la(r)ga [x 3] la serpiente con los hijos de la serpiente .
*CHI:	xxx un león . [+ NON]
*FAT:	&=q un león vas a hacer ?
*CHI:	muy feo .
*FAT:	&=q viene el león y se come a la serpiente ?
*CHI:	sí .
*CHI:	no .
*CHI:	se hace xxx . [+ NON]
*CHI:	la casa del león la serpiente .
*CHI:	y se come la serpiente a un dragón que echaba fuego y se quemaba .
*FAT:	&=q sí ?
*CHI:	y se quemaba esta serpiente amarilla y larga .
%act:	coge un rollo de tela como de vendar que había en el suelo para jugar con ella
*CHI:	&=q sabes lo que vió la serpiente ?
*CHI:	&=q sabes lo que vió ?
*FAT:	no .
*FAT:	&=q qué vió ?
*CHI:	a un señor (.) bueno .
*FAT:	&=q a un señor bueno ?
*CHI:	sí .
*FAT:	&=q y cómo era el señor ?
*CHI:	bueno .
*FAT:	&=q y qué pasó ?
*CHI:	llevabas las cosas del [/] del coche .
*CHI:	llamaba .
*CHI:	&=q sabes lo que vió el señor ?
*CHI:	un he(li)cóptero .
@Situation:	1 Juan le cuenta una historia a FAT en la habitación de Juan ; (2) Juan y FAT juegan con las piezas de tipo Lego en la habitación de Juan ; (3) Juan y MOT juegan con las piezas de tipo Lego en la habitación de Juan
@Time Start:	12:30
@Situation:	1
*FAT:	&=q un helicóptero vió el señor ?
*CHI:	< y est@x > [/] y este .
*CHI:	< la policí@x > [/] la policía su xxx . [+ NON]
%act:	se ha quedado mirando una lámina que hay en la pared
*CHI:	&=q sabes [/] sabes lo que pasó ?
*CHI:	parecía 0 [*] .
%err:	0 = O $SYN $LOS
*FAT:	&=q qué pasó ?
*CHI:	de+repente se asustó tanto que 0 [*] serpiente se fue corriendo [x 4] .
%err:	0 = la $SYN $LOS
*FAT:	&=q la policía se fue corriendo porque se asustó tanto de la seripente ?
*CHI:	sí .
*FAT:	&=q y la serpiente qué hizo ?
*CHI:	y [*] se asustó .
%err:	y = o $SYN $ADD
*FAT:	&=q la serpiente también se asustó ?
*CHI:	sí .
*CHI:	y también hay un león .
*CHI:	xxx .
%act:	lanza algo que tenía en la mano
*CHI:	se puede tirar el león .
*CHI:	rápidamente se asustó .
*CHI:	mira .
%act:	coge el tobogán de la caja
*CHI:	y de+repente vió un camaleón que no le daba susto .
*FAT:	&=q no le daba susto el camaleón ?
*CHI:	era bueno .
*FAT:	&=q era bueno ? [+ ADS]
*CHI:	el camaleón .
*CHI:	xxx .
*CHI:	xxx .
*CHI:	y < se quedo > [/] se quedó así .
*CHI:	de+repente [/] de+repente se baja y se tira .
%act:	hace como si la tela alargada se tirara por el tobogán de los muñequitos
*CHI:	mira cómo [x 3] [/] cómo xxx aquí la e(s)calera . [+ NON]
*CHI:	< y ahora y ahora y ahora > [/] y ahora hace una cosa que de+repente .
*CHI:	xxx .
*CHI:	mira .
*FAT:	&=q qué hace la serpiente , Juan ?
*CHI:	baja por el tobogán .
%act:	sigue haciendo como si la tela alargada se tirara por el tobogán de los muñequitos
*FAT:	&=q va adónde ?
*CHI:	es un dinosaurio .
*FAT:	&=q es un dinosaurio ? [+ ADS]
*CHI:	< y ahora > [/] y ahora va [/] se va uno < y se > [/] y de+repente se asustó .
@Situation:	1
*CHI:	y xxx una xxx . [+ NON]
%act:	coge la caja de las piezas .
*CHI:	mira [x 2] .
*CHI:	las piezas .
*FAT:	&=q has traído las piezas ?
*FAT:	venga .
*FAT:	déja las ahí y jugamos ahí .
*CHI:	para hacer una chimenea y [/] y el humo < y ha@x y ha@x y ha@x > [/] y hace un [/] un avión y el fuego < y el y el y el > [/] y el (heli)cóptero .
*FAT:	&=q un helicóptero vamos a hacer con las piezas ?
*FAT:	&=q sí ?
*FAT:	&=q y el humo con fuego ?
*CHI:	y una casa .
*FAT:	&=q y una casa y una chimenea ?
*CHI:	sí .
*FAT:	venga .
*FAT:	pon las ahí y nos ponemos ahí a jugar .
*FAT:	&=q ahí , sí ?
*CHI:	sí , ahí .
*CHI:	aquí .
*CHI:	y me siento aquí con Papá .
%act:	ha dejado la caja de las piezas de tipo Lego en el suelo y se sienta junto a ellas
*FAT:	eso es .
*FAT:	&=q nos sentamos juntos ahí ?
*CHI:	sí .
*FAT:	venga .
*CHI:	siéntate .
*FAT:	aquí .
*CHI:	y me das 0 [*] piezas todas .
%err:	0 = las $SYN $LOS
*FAT:	a ver .
%act:	vuelca la caja de las piezas
*CHI:	no .
*CHI:	hay una pieza .
*CHI:	mira .
%act:	se pone de pie
*CHI:	hay una pieza .
*CHI:	hay una pieza .
*CHI:	verás .
*CHI:	hay una pieza .
*FAT:	esa ahora tienes que coger la por allí .
*FAT:	< por allí por allí > [/] por allí .
*FAT:	cuidado no tropieces .
*FAT:	cuidado no tropieces .
*FAT:	&=e cuidado !
*FAT:	eso es .
*FAT:	mira .
*FAT:	allí hay otra .
*CHI:	&=q dónde hay otra ?
*CHI:	&=q aquí [x 2] ?
*CHI:	es que no me enteraba .
%err:	0 = me $MOR $LOS $PREFIX
*FAT:	&=q no te enterabas ?
*CHI:	no .
*FAT:	ven .
*FAT:	siéntate .
*CHI:	hala@i [x 3] .
*FAT:	&=q qué hacemos primero ?
*CHI:	una casa .
*FAT:	&=q una casa ?
*FAT:	&=q tiene puertas ?
*CHI:	sí .
*FAT:	&=q y qué más tiene ?
*CHI:	chimeneas .
*FAT:	&=q tiene una chimenea ?
*FAT:	&=q sí ?
@Situation:	1 Juan le cuenta una historia a FAT en la habitación de Juan ; (2) Juan y FAT juegan con las piezas de tipo Lego en la habitación de Juan ; (3) Juan y MOT juegan con las piezas de tipo Lego en la habitación de Juan
@Time Start:	12:30
@Situation:	2
*CHI:	< y yo y yo > [/] .
*FAT:	&=q tú que haces ?
*CHI:	< y yo y yo yo > [/] y yo .
*FAT:	&=q tú qué haces ?
*FAT:	&=q la puerta o la chimenea ?
*CHI:	la puerta y la chimenea .
*FAT:	&=q tú haces las dos cosas ?
*CHI:	mira que puerta voy a hacer .
*CHI:	mira qué puerta .
*FAT:	pero vamos a ver .
*FAT:	&=q y tiene entradas también ?
*CHI:	sí .
*FAT:	&=q y yo qué hago ?
*FAT:	&=q las ventanas o la puerta ?
*CHI:	0 [*] puerta y 0 [*] ventana 0 [*] cerrada [*] .
%err:	0 = la $SYN $LOS ; 0 = la $SYN $LOS ; 0 = están $SYN $LOS ; cerrada = cerradas $MOR $LOS $AGA
*CHI:	puerta abie@x [/] abierta y cerrada .
*FAT:	a ver .
*FAT:	&=q la puerta está abierta o está cerrada ?
*FAT:	cuénta me .
*CHI:	está cerrada . [+ IMI]
*FAT:	&=q está cerrada , Juan ?
*CHI:	no pueden pasa [*] el [*] señores .
%err:	pasa = pasar $MOR $SUB $NFL 3s/INF:NP ; el = los $MOR $SUB $AGA
*FAT:	&=q no pueden pasar los señores por la puerta ? [+ COR]
*CHI:	no .
*FAT:	pero hombre .
*FAT:	&=q cómo vamos a hacer eso ?
*FAT:	&=q y si alguien quiere pasar ?
*FAT:	&=q qué pasa ?
*CHI:	mira .
*FAT:	&=q como me pica la nariz ?
%par:	canta
*CHI:	mira .
*CHI:	oh@i [x 2] .
%act:	se la roto la torre de piezas que estaba haciendo
*FAT:	no se puede poner la torre encima de la puerta porque la puerta es la parte menos fuerte de la casa .
*FAT:	&=q comprendes [x 2] ?
*FAT:	ahí es donde menos fuerza hay en la casa .
*FAT:	ahí se va a volver a romper , Juan .
*FAT:	&=q por qué no la pones aquí la chimenea ?
*CHI:	no .
*CHI:	aquí [x 5] no .
*CHI:	la chimenea no .
*CHI:	a@x [/] aquí la pongo .
*CHI:	mira cómo xxx . [+ NON]
*FAT:	es muy larga &=q eh@i ?
*CHI:	< la voy a poner > [/] la voy a poner encima de la ot(r)a torre .
*FAT:	encima de la otra torre la vas a poner .
*CHI:	&=q &sa sabes dónde ?
*FAT:	mira .
*FAT:	una puerta y ventanas .
*FAT:	mira a ver cuántas ventanas tiene la casa , Juan .
*CHI:	mira cuántas . [+ IMI]
*FAT:	mira cuántas . [+ ADS]
*CHI:	voy a por un señor que viva aquí en la casa .
*FAT:	ah@i .
*FAT:	&=q vas a poner un señor que viva aquí en la casa ?
*CHI:	voy a por un señor .
%act:	se ha levantado del suelo y sale de la imagen
*CHI:	< este señor > [/] este señor sí cabe .
*FAT:	&=q sí cabe ese señor ?
*CHI:	este sí cabe .
*CHI:	este señor sí cabe .
*FAT:	pero eso es estupendo .
*CHI:	mira si cabe .
*CHI:	mira cómo cabe .
*FAT:	oh@i .
*FAT:	mira a ver uno más pequeño anda .
*CHI:	uno más pequeño . [+ IMI]
*CHI:	un señor más pequeño .
*CHI:	un niño pequeño .
*CHI:	sí .
*CHI:	< tiene calor > [/] tiene calor .
*CHI:	porque de+repente se asustó .
*FAT:	&=q tiene [/] tiene calor ? [+ ADS]
*CHI:	de+repente xxx niño . [+ NON]
*CHI:	xxx .
*CHI:	y se dió vueltas .
*FAT:	&=q se asustó ?
*CHI:	xxx .
*FAT:	&=q y por qué se asustó , Juan ?
*CHI:	sí .
*FAT:	&=q cuántas ventanas tiene ?
*FAT:	mira lo .
*CHI:	xxx chimenea . [+ NON]
*FAT:	mira cuántas ventanas tiene .
*FAT:	mira a ver .
*FAT:	&=q eh@i ?
*FAT:	mira a ver cuántas ventanas tiene .
*CHI:	se va el niño .
*FAT:	a ver , Juan .
*FAT:	&=q cuántas ventanas tiene la casa ?
*FAT:	mira a ver .
*FAT:	lu@o [x 5] .
%par:	canturrea
*CHI:	&=e mira !
*CHI:	mira qué es eso .
*CHI:	< un lobo > [/] un lobo .
*FAT:	&=q dónde hay un lobo ?
*CHI:	en la puerta .
*FAT:	pero bueno .
*CHI:	hay un lobo . [+ IMI]
*FAT:	oye .
*FAT:	&=q sabes quién vió una vez un lobo ?
*CHI:	sí .
*FAT:	&=q sabes quién vió una vez un lobo ?
*CHI:	sí .
*FAT:	el Tío_Paco .
*FAT:	cuando vayamos al pueblo le vamos a contar al Tío_Paco que nos cuente cómo era el lobo que vió .
*FAT:	&=q vale ?
*CHI:	vale .
*FAT:	&=q sabes quién es el Tío_Paco ?
*CHI:	sí .
*FAT:	el marido de +//. [+ NON]
*CHI:	sí .
*FAT:	&=q se lo vamos a contar ?
*CHI:	sí .
*FAT:	&=q quieres que se lo preguntemos ?
*FAT:	vale .
*FAT:	cuando vayamos se lo vamos a preguntar .
*FAT:	ya verás qué bien el Tío_Paco .
*FAT:	nos lo va a contar todo .
*CHI:	0 .
%act:	coloca piezas en silencio
@Situation:	1 Juan le cuenta una historia a FAT en la habitación de Juan ; (2) Juan y FAT juegan con las piezas de tipo Lego en la habitación de Juan ; (3) Juan y MOT juegan con las piezas de tipo Lego en la habitación de Juan
@Time Start:	12:30
@Situation:	2
*CHI:	mira .
*FAT:	&=q qué pasa ?
*CHI:	uy@i .
*CHI:	se cae .
*CHI:	mira [x 2] .
*FAT:	hala@i qué bien .
*CHI:	conduce el niño con el volante así .
%act:	mueve las manos
*FAT:	&=q conduce el niño con el volante así ? [+ ADS]
*FAT:	&=q pero es una casa o es un coche ?
*CHI:	un coche .
*FAT:	ah@i .
*FAT:	ahora es un coche .
*FAT:	&=q cómo conduce ?
*FAT:	&=q a ver ?
*FAT:	mm@o .
%act:	mueve la "casa - coche" de piezas de Lego
*CHI:	no es coche .
*FAT:	&=q no es coche ?
*CHI:	0 .
%act:	intenta añadir una torre de piezas a la que ya había
*FAT:	a ver si se va a caer ahí , Juan .
*FAT:	a:quí mejor .
*CHI:	mira otro coche .
*FAT:	uah@o .
*CHI:	yo [x 5] .
*CHI:	que se marea el niño .
*FAT:	&=q se marea el niño ?
*FAT:	&=q ponemos la chimenea aquí ?
*CHI:	a@x [/] aquí [x 2] no .
*CHI:	aquí [x 2] no .
*CHI:	póne [*] la aquí mejor .
%err:	pone = pon $MOR $ADD $REG
*FAT:	&=q ahí mejor ?
*FAT:	&=q que la ponga aquí ?
*FAT:	pon la . [+ COR]
*CHI:	ahora ponemos al niño .
%act:	coloca el muñeco en el conjunto de piezas
*CHI:	aquí mejor .
*CHI:	mira [/] mira cómo [/] cómo conduce xxx . [+ NON]
*CHI:	quiero quitar esto .
*FAT:	&=q qué quieres quitar , hombre ?
*CHI:	mira qué xxx . [+ NON]
*FAT:	vaya .
*FAT:	se me ha caído .
*FAT:	xxx lo voy a poner . [+ NON]
*FAT:	así .
*FAT:	oye .
*FAT:	pues sí que nos ha salido bonita la casa+coche .
*FAT:	xxx .
*CHI:	aquí también .
*FAT:	&=q tiene una o tiene dos torres ?
*CHI:	a@x [/] aquí e(s)tá mejor .
*CHI:	aquí no .
*CHI:	ahí .
*CHI:	mira cómo conduce xxx . [+ NON]
*CHI:	mira .
*CHI:	< se cae > [/] se cae el niño de madera .
*FAT:	&=q mejor es aquí ?
*CHI:	mejor [x 4] en las piezas .
*CHI:	aquí [/] mejor aquí .
*CHI:	conduciendo el volante .
*CHI:	era un pajarraco .
*FAT:	&=q un pajarraco ?
*CHI:	sí .
*CHI:	un pajarraco .
*FAT:	&=q y cómo hace el pajarraco ?
*CHI:	0 .
%act:	coge más piezas que se encuentra detrás de donde está sentado
*FAT:	anda .
*FAT:	pero si tienes más piezas ahí .
*CHI:	mira .
*CHI:	xxx .
%act:	se ponde de pie para coloca otra pieza sobre la torre porque ya es demasiado alta
*CHI:	mira .
*CHI:	ot(r)o pajarraco .
*FAT:	&=q otro pajarraco ? [+ ADS]
*CHI:	sí .
*CHI:	otro pajarraco . [+ IMI]
*FAT:	&=q cómo hacen los pajarracos ?
*CHI:	xxx otro pájarrraco no . [+ NON]
*CHI:	mira .
*CHI:	este [/] este no era un pájaro .
*CHI:	&=q sabes ?
*CHI:	< estos son estos son estos > [//] este es un señor .
%act:	coloca un conjunto de piezas
*CHI:	este es [x 2] un señor . [+ IMI]
*FAT:	&=q este es un señor ? [+ ADS]
*CHI:	&=q sabes ?
*CHI:	< este es > [/] este es un señor . [+ IMI]
*MOT:	&=q sí ?
%act:	parece que había entrado en la habitación pero se había quedado fuera de la imagen
*CHI:	ahora [//] sí .
*MOT:	&=q y esto ?
*FAT:	esto es una casa+coche .
*MOT:	ah@i .
*CHI:	mira .
*FAT:	tosilón@f [x 2] .
*FAT:	mira [x 4] lo que voy a poner arriba .
%act:	coloca en lo alto de la torre de piezas la tapa de la caja
*CHI:	no .
*CHI:	esto no .
*FAT:	&=q no ?
*CHI:	el pajarraco sí .
%act:	coloca una pieza encima de la torre
*FAT:	&=q el pajarraco sí ?
*FAT:	y encima esto .
%act:	vuelve a poner la tapa
*CHI:	no .
*CHI:	es@x [/] esto no .
*FAT:	no .
*FAT:	pero es que entonces si llueve se moja el pájaro .
*FAT:	&=q no lo entiendes ?
*FAT:	< no lo > [/] &=e no lo tires !
*CHI:	paf@o .
%act:	ha tirado la tapa de un manotazo
*CHI:	ya se ha tirado .
*MOT:	&=q qué es eso que habéis hecho ?
*FAT:	< di le > [/] di le lo que hemos hecho .
@Situation:	1 Juan le cuenta una historia a FAT en la habitación de Juan ; (2) Juan y FAT juegan con las piezas de tipo Lego en la habitación de Juan ; (3) Juan y MOT juegan con las piezas de tipo Lego en la habitación de Juan
@Time Start:	12:30
@Situation:	2
*FAT:	di le qué es .
*FAT:	di le qué es esto .
*CHI:	mira .
*CHI:	hala@i .
*FAT:	&=q qué es ?
*CHI:	un [x 2] señor .
*FAT:	no .
*FAT:	di le qué es esto .
*FAT:	&=q un [x 2] +..?
*CHI:	un pajarraco .
*FAT:	no , hombre .
*FAT:	esto va por la carretera .
%act:	mueve todo el conjunto de piezas
*FAT:	&=q es un +..?
*MOT:	&=q va por la carretera ?
*FAT:	sí .
*FAT:	&=q qué es ?
*FAT:	&=q un +..?
*FAT:	venga , Juan .
*FAT:	si me lo has dicho tú .
*FAT:	si conduce un volante el niño .
*FAT:	&=q qué es ?
*FAT:	&=q un +..?
*CHI:	++ un volante . [+ IMI]
*FAT:	es un coche .
*CHI:	un coche .
*FAT:	pero también es una +...
*FAT:	mira .
*FAT:	tiene puertas .
*FAT:	tiene ventanas .
*FAT:	&=q es una +..?
*FAT:	vaya+por+dios .
*FAT:	es una casa y un coche .
*MOT:	mm@i .
%par:	interesada
*MOT:	&=q una casa+coche ?
*FAT:	claro .
*CHI:	mira .
*FAT:	con chimenea y pajarraco .
*FAT:	pero la torre es un poco endeble .
*FAT:	mira .
*FAT:	&=q ves ?
*FAT:	se mueve un poco .
*MOT:	es que es muy alta .
*FAT:	es que antes teníamos dos .
*FAT:	pero ahora tenemos sólo una .
*FAT:	con un pajarraco aquí y otro aquí .
*CHI:	< dos pajarracos > [/] dos pajarracos hay .
*CHI:	< &=q dónde dónde > [//] lo voy a poner aquí .
*FAT:	&=q una aquí vas a poner ?
*CHI:	sí .
*CHI:	&=q dónde está la paloma ?
*CHI:	aquí .
*MOT:	mm@i .
%act:	extrañada
*MOT:	qué paloma más grande .
*CHI:	no [x 3] .
%act:	se le rompe la torre
*CHI:	aquí mejor el pajarraco .
*FAT:	ahí .
*FAT:	&=q y la paloma es esto ?
*FAT:	mira .
*FAT:	pío@o [x 4] .
*CHI:	se ha roto mi casa .
*FAT:	&=q se ha roto tu casa ?
*FAT:	&=q hacemos escaleras en la torre esta ?
*FAT:	a ver .
*FAT:	deja la ahí en el xxx . [+ NON]
*FAT:	hala@i qué bien .
*FAT:	dos torres comunicadas .
*CHI:	yo ya [x 4] .
*CHI:	yo subo un poco más grande .
*FAT:	&=q un poco más grande ?
*CHI:	sí .
*FAT:	&=q qué quieres que sea más grande ?
*FAT:	&=q la torre o la escalera ?
*CHI:	no .
*CHI:	este .
*FAT:	&=q la escalera ?
*CHI:	no .
*CHI:	un poco más grande . [+ IMI]
*FAT:	&=q pero el qué ?
*FAT:	&=q la escalera ?
*CHI:	sí .
*FAT:	&=q la escalera tiene que ser más grande ?
*FAT:	a+las+órdenes .
*CHI:	quíta la .
*FAT:	a ver .
*FAT:	vamos a hacer la escalera un poco más grande .
*FAT:	la@o [x 8] .
%par:	canturrea
*CHI:	mucho más grande .
%par:	muy contento
*CHI:	la@o [x 6] .
%par:	canturrea
*FAT:	ya está .
*CHI:	un poco más grande .
*FAT:	ya está .
*MOT:	qué bonita queda .
*FAT:	y aquí el pajarraco .
*MOT:	redondita arriba .
*FAT:	aquí está el pajarraco .
*CHI:	se sube a [/] a ver a la paloma .
*FAT:	la paloma .
%act:	hace como si una pieza volara
*FAT:	viene y hace prr@o .
%act:	vuelve a hacer como si volara
*CHI:	yo [x 4] .
*CHI:	a ver .
*CHI:	la paloma .
*CHI:	con el niño .
*FAT:	yuju@o [x 3] .
%par:	cambia la voz
*CHI:	&=e una paloma !
*FAT:	&=e una paloma ! [+ ADS]
%par:	cambia la voz
*FAT:	xxx .
%par:	cambia la voz
*FAT:	yuju@o .
%par:	cambia la voz
*FAT:	&=q “me llevas o no me llevas” ?
%par:	cambia la voz
*CHI:	sí .
*FAT:	+" vamos .
%par:	cambia la voz
*FAT:	ay@o [x 3] .
%par:	cambia la voz
*FAT:	+" que me quitas la escalera .
%par:	cambia la voz
*FAT:	+" vamos .
%par:	cambia la voz
*FAT:	+" lléva me .
*FAT:	+" xxx infinito .[+ NON]
*FAT:	+" &=e uy@i !
*CHI:	ya .
*FAT:	se va .
*FAT:	&=q xxx ?
*CHI:	sí .
*FAT:	+" venga , paloma .
*FAT:	+" ayúda me .
*FAT:	ay@i [x 3] .
*CHI:	esto < da vue@x > [/] da vueltas .
*FAT:	pero bueno .
*FAT:	si teníamos aquí otra pieza .
*CHI:	a@x [/] aquí va .
*CHI:	que me he caído .
*FAT:	te caes .
*FAT:	mira el niño este .
*FAT:	no se cae .
*CHI:	mira la luna .
*CHI:	< va a nadar > [/] va a nadar .
*FAT:	claro .
*FAT:	se tira al agua .
*CHI:	++ listos ya .
*FAT:	uh@i .
*FAT:	pin@o [x 3] .
*FAT:	chof@o .
@Situation:	1 Juan le cuenta una historia a FAT en la habitación de Juan ; (2) Juan y FAT juegan con las piezas de tipo Lego en la habitación de Juan ; (3) Juan y MOT juegan con las piezas de tipo Lego en la habitación de Juan
@Time Start:	12:30
@Situation:	2
*MOT:	veinticinco minutos .
%add:	FAT
%act:	desde detrás de la cámara
*CHI:	yo voy a nada [*] yo [*] solito .
%err:	nada = nadar $MOR $SUB $NFL 3s/INF:YO ; yo = 0 $SYN $ADD
*FAT:	&=q tú vas a nadar tú solito ? [+ COR]
*FAT:	&=e oy@i !
*CHI:	se ha ido al parque .
%par:	riéndose
*FAT:	&=q cómo que se ha ido al parque ?
*FAT:	se ha caído de la torre .
*MOT:	&=q qué ha pasado ?
*CHI:	0 .
%act:	empuja con un muñequito otro que acababa de colocar FAT en lo alto de la torre
*MOT:	&=e uy@i !
*FAT:	&=e oye !
*CHI:	0 .
%par:	se ríe ; muy contento
*FAT:	cachirulo .
*CHI:	esto .
*CHI:	cachirulo . [+ IMI]
*CHI:	chof@o .
*CHI:	se ha caído al agua .
*MOT:	se ha caído al agua . [+ ADS]
*FAT:	&=q qué hace ?
*CHI:	< la paloma > [/] la paloma se xxx . [+ NON]
*CHI:	xxx .
*CHI:	se cayó un poquito abajo .
*FAT:	&=q me das esas dos piezas ?
%act:	se cae y se rompe la torre de piezas
*FAT:	oh@i .
*FAT:	&=q me das esas dos piezas que hay ahí , Juan por+favor ?
*FAT:	< mira mira mi dedo > [/] mira mi dedo .
%par:	señala
*FAT:	están detrás de ti .
*FAT:	&=q me das las dos piezas que están ahí detrás ?
*CHI:	sí .
*FAT:	vale .
*MOT:	oye .
*MOT:	&=q y la roja ?
*CHI:	toma .
*CHI:	a ver la roja donde la paloma .
*CHI:	mira .
*CHI:	la v(o)y a poner aquí precisamente .
*CHI:	solamente hojas .
*CHI:	mira .
*CHI:	la@o [x 3] .
%par:	canturrea
*FAT:	oye .
*FAT:	en la alfombra no , Juan .
*FAT:	Juan Apellido .
*MOT:	fuera de la alfombra no , Juan .
*FAT:	Juan .
*FAT:	< en la alfom@x > [//] &=e Juan !
*CHI:	mira .
*CHI:	< se ha (d)est(r)ozado > [/] se ha dest(r)ozado .
*FAT:	pása me las piececillas , anda .
*FAT:	que al final no me las das .
*CHI:	e(s)ta paloma que se (d)e(s)t(r)ozó .
*FAT:	trae .
*FAT:	déjame la pieza .
*FAT:	anda .
*CHI:	toma , Papá .
*CHI:	xxx .
*FAT:	esta .
*FAT:	&=q cuál me dejas ?
*FAT:	a ver .
*FAT:	déjame una .
*FAT:	para terminar esta escalera necesito una pieza .
*FAT:	&=e cachirulo canchinpón@f !
*FAT:	&=q me dejas la pieza o no ?
*MOT:	déja le una .
*CHI:	sí .
*CHI:	&=e no quiero !
*FAT:	pues hala@i .
*FAT:	&=q sabes lo que te digo ?
*FAT:	que ahí se queda sin terminar .
*FAT:	una obra incompleta .
*FAT:	como xxx . [+ NON]
*CHI:	toma .
%act:	le da un manotazo a la escalera de piezas Lego y la rompe
*MOT:	oh@i .
*FAT:	&=q ahora me la das ?
*FAT:	después de romper la [/] la escalera .
*CHI:	sí .
*FAT:	&=q eh@i ?
*FAT:	&=q ahora me la das ?
*FAT:	mangas+verdes .
*CHI:	sí .
*FAT:	a buenas horas .
*CHI:	ya .
*CHI:	< se va se va > [/] se va .
*CHI:	xxx .
*CHI:	< se va se va > [/] se va a la calle volando [/] volando .
*CHI:	y mira .
*CHI:	mira [x 3] .
*CHI:	&=e mira !
*CHI:	xxx .
*CHI:	me pica la nariz .
*CHI:	cómo me pica la nariz .
*CHI:	cómo me pica la nariz .
*FAT:	ya no lo puedo resistir .
*MOT:	cómo me pica la nariz .
*FAT:	achís@o .
*CHI:	la paloma está aquí .
*CHI:	xxx .
*FAT:	xxx .
*CHI:	paloma esta paloma [/] .
*CHI:	me falta una pieza .
*FAT:	0 .
%par:	se ríe
*CHI:	me falta una pieza .
*FAT:	son todas tuyas .
*CHI:	me falta una pieza .
*FAT:	la que tú quieras .
*CHI:	me falta una pieza .
*CHI:	ot(r)a .
*FAT:	&=q otra ?
*FAT:	&=q esta ?
*CHI:	no .
@Situation:	1 Juan le cuenta una historia a FAT en la habitación de Juan ; (2) Juan y FAT juegan con las piezas de tipo Lego en la habitación de Juan ; (3) Juan y MOT juegan con las piezas de tipo Lego en la habitación de Juan
@Time Start:	12:30
@Situation:	2
*CHI:	&=e esta sí !
*CHI:	< la he encont(r)ado la he encont(r)ado > [/] la he encont(r)ado .
*FAT:	&=q la has encontrado ?
*CHI:	sí .
*FAT:	vaya suerte que tienes .
*FAT:	que te falta una pieza y la encuentras .
*FAT:	no como yo .
*FAT:	me falta una pieza y nadie se digna a ceder mela .
*CHI:	mira .
*CHI:	tú (l)a palom e(s)ta .
*CHI:	y tú esta [/] esta paloma .
*CHI:	&=q vale ?
*FAT:	yo he hecho esa y tú has hecho esa .
*FAT:	muy bien .
*CHI:	sí .
*CHI:	yo esta .
*FAT:	no .
*FAT:	yo no he hecho esta .
*FAT:	&=q cuál he hecho yo ?
*CHI:	tú coge esta .
*FAT:	yo cojo esta .
*FAT:	&=q pero cuál he hecho yo ?
*CHI:	que la he hecho yo .
*FAT:	ah@i .
*FAT:	yo cojo la que ha hecho Juan .
*FAT:	muy bien .
*FAT:	a ver .
*FAT:	&=q y qué ?
*FAT:	mira qué bien vuela mi paloma .
*FAT:	fiu@o .
*FAT:	pío@o [x 6] .
*FAT:	mira [x 6] .
%act:	mueve las piezas como si volaran
*CHI:	mira mi paloma .
*FAT:	que va a hacer un looping@s , Juan Apellido .
*FAT:	mira .
*FAT:	bu@o [x 4] .
*CHI:	que le falta una pieza .
*CHI:	que le falta .
*FAT:	&=q le falta una pieza ?
*FAT:	< pero sí parece > [//] +//.
*CHI:	xxx .
*FAT:	pero si parece un enano cabezón .
*FAT:	&=q pero es una paloma o un avión ?
*CHI:	una paloma .
*FAT:	mm@i .
*FAT:	una paloma de acción .
*FAT:	pío@o [x 8] .
*FAT:	pr@o .
*FAT:	porque las palomas se hacen mucha caca .
*CHI:	pío@o [x 2] .
*CHI:	pío@o [x 3] .
*CHI:	pr@o .
*FAT:	muy bien .
*CHI:	se hace caca .
*CHI:	Papá va pr@o .
*FAT:	hala@i .
*FAT:	ha descargado bien .
*FAT:	pío@o [x 3] .
*FAT:	pr@o .
*FAT:	ay@i .
*CHI:	ahora [/] ahora este .
*FAT:	< se ha hecho caca > [/] se ha hecho caca en la cabeza de Juan .
*FAT:	ahora hay que lavar la cabeza de Juan otra vez .
*FAT:	vamos a echar jabón .
%act:	le toca la cabeza a Juan
*FAT:	echamos agua .
*FAT:	chs@o .
*CHI:	&=e no [x 6] !
*FAT:	primero la lavamos .
*FAT:	y ahora la secamos .
*FAT:	ya está .
*CHI:	&=e no quiero !
*FAT:	como si no hubiera pasado nada .
*FAT:	pio@o [x 3] .
*FAT:	pr@o .
*FAT:	ay@i .
*FAT:	se ha hecho caca en mi nariz .
*FAT:	vamos a lavar la .
*FAT:	echamos agua .
*FAT:	chs@o .
*FAT:	echamos jabón .
*FAT:	echamos agua .
*FAT:	chs@o .
*FAT:	y ahora secamos .
*FAT:	ya está .
*FAT:	&=q a que la tengo limpia y brillante ?
%act:	se toca la nariz
*CHI:	sí .
*FAT:	&=q ves ?
*FAT:	pio@o [x 10] .
*FAT:	pr@o .
*FAT:	uy@i que caca en la cabeza de Juan .
*FAT:	echamos agua .
*FAT:	chs@o .
*FAT:	echamos jabón .
*FAT:	chs@o .
*FAT:	otra vez echamos agua .
*FAT:	chs@o .
*FAT:	y ahora lo secamos .
*FAT:	ya está .
*CHI:	&=e ya !
*FAT:	ya está limpio y brillante .
*FAT:	ay@i .
*FAT:	qué pelo tan limpio y tan brillante tiene este cachirulín@f .
*CHI:	mira [/] mira como se 0 [*] .
%err:	0 = V $SYN $LOS
*CHI:	pr@o .
*CHI:	xxx .
*CHI:	&=e paloma no !
*FAT:	una paloma blanca .
%par:	canta
*CHI:	la paloma .
*CHI:	no pongas la paloma .
*FAT:	una paloma blanca .
%par:	canta
*CHI:	&=e la paloma no !
*FAT:	a ver , hijo+mío .
*FAT:	mira cómo vuela la paloma .
*FAT:	la@o [x 10] .
%par:	canturrea
*CHI:	xxx .
*FAT:	&=q qué ha pasado con tu paloma ?
*FAT:	&=q se ha roto ?
*FAT:	ay@i .
*FAT:	si la paloma parece Gumersindo ahora .
*CHI:	mira .
*CHI:	un [/] un gorila .
*FAT:	&=q un gorila es ?
*FAT:	&=q es un gorila ?
*FAT:	me gusta más el gorila que la paloma .
*FAT:	mira .
*CHI:	no se ha roto .
*FAT:	ahora sí que vamos a hacer un gorila gorilón@f .
*CHI:	se ha roto .
*FAT:	mira qué gorila gorilón .
*FAT:	&=e hala@i !
*FAT:	&=e mira !
*FAT:	mira qué gorila ha hecho Papá .
*CHI:	< eso e@x > [/] este gorila es para mí .
*FAT:	&=q es para ti ?
*CHI:	sí .
*FAT:	pero bueno .
*FAT:	&=q y yo ?
*CHI:	tú haces < otro gorita [: gorila] > [//] otro gorila para pi@x .
*FAT:	&=q para quién ?
*CHI:	para Papá y para ti .
*FAT:	&=q para Papá y para mí ?
*FAT:	y [x 2] si hago otro gorila para Papá y para mí necesito dos gorilas .
*FAT:	&=q o solo uno ?
*FAT:	pero bueno .
*FAT:	&=e me coges el gorila y me lo desmontas !
*CHI:	este es el mío .
*FAT:	&=q cómo que este es el tuyo ?
*FAT:	pero [x 3] .
*CHI:	este es mi pájaro .
*FAT:	anda .
*FAT:	&=q te vas a quedar con el gorila y con el pájaro ?
*FAT:	&=q todo para ti ?
*CHI:	< no co@x > [//] es mi pájaro .
*FAT:	sí , hijo , sí .
*FAT:	tú pájaro .
*CHI:	el gorila no .
@Situation:	1 Juan le cuenta una historia a FAT en la habitación de Juan ; (2) Juan y FAT juegan con las piezas de tipo Lego en la habitación de Juan ; (3) Juan y MOT juegan con las piezas de tipo Lego en la habitación de Juan
@Time Start:	12:30
@Situation:	2
*FAT:	pues ahora voy a hacer un león .
*FAT:	&=e pero hombre !
*FAT:	y ya verás qué león .
*FAT:	< te vas a enterar > [/] te vas a enterar .
*CHI:	no .
*CHI:	mira .
*CHI:	no tiene pies .
*CHI:	mira como no tiene pies .
*CHI:	< no tie@x no tiene no tiene > [/] .
*CHI:	mira .
*CHI:	ya [/] tiene ya pies .
%act:	le ha colocado una pieza debajo
*CHI:	< ya tie@x > [/] ya [/] tiene ya [/] ya pies .
*FAT:	&=q ya tiene pies ?
*CHI:	sí .
*CHI:	xxx .
*FAT:	< ya voy > [/] ya voy .
*CHI:	&=q sabes qué va a hacer est@x [/] este gorila ?
*CHI:	va a hacer esta paloma .
*CHI:	&=q vale ?
*CHI:	mira .
*FAT:	rapaz [x 3] .
*FAT:	que creo que te la quieres quedar .
*CHI:	rapaz . [+ IMI]
*FAT:	aquí está el león Floromundo .
@Warning:	sound problems start here in mp3 file (go to mov)
*CHI:	< pon pon le la pon le la > [/] pon le en el suelo .
*FAT:	&=q lo pongo aquí ?
*CHI:	pone [*] lo en el suelo como el pájaro .
%err:	pone = pon $MOR $ADD $REG
*FAT:	&=q el león Floromundo ?
*CHI:	pone [*] .
@Warning:	sound problems end here in mp3 file (go to mov)
*CHI:	< yo [x 3] quiero > [/] yo quiero el león Floromundo .
*CHI:	yo quiero el león .
*CHI:	xxx .
*CHI:	uh@i .
*CHI:	eh@i .
*CHI:	xxx .
*CHI:	eh@i .
*CHI:	xxx .
*CHI:	eh@i [x 3] .
*CHI:	mira 0 [*] que hace el león .
%err:	0 = lo $SYN $LOS
*CHI:	mira 0 [*] que hace .
%err:	0 = lo $SYN $LOS
*FAT:	xxx .
%act:	sale de la habitación
@Situation:	(3)
*CHI:	mira [x 2] .
*CHI:	va [x 2] el león Floromundo .
*MOT:	&=q el león Floromundo es ese ?
%act:	acaba de entrar en la habitación
*CHI:	sí .
*MOT:	&=q y qué hace ?
*CHI:	mira .
*CHI:	le voy a poner alas .
%act:	le está colocando una pieza encima al conjunto de piezas con forma de león que le ha hecho FAT
*CHI:	xxx .
*CHI:	&=q dónde está la otra ala ?
*MOT:	&=q le vas a poner alas ?
*CHI:	< no tiene > [/] no tiene patas .
*CHI:	no tiene patas .
*CHI:	sí .
*MOT:	yo le veo patas .
*MOT:	oye .
*MOT:	qué chulo &=q no ?
%exp:	chulo = fancy
*FAT:	ahora vengo &=q eh@i ?
%act:	entra un momento y sale
*CHI:	mira [x 2] qué he hecho .
*CHI:	un pájaro .
*CHI:	se [*] ha [*] hecho un pájaro .
%err:	se = 0 $MOR $ADD $PREFIX ; ha = he $MOR $SUB $NFL PREX3s/PREX1s
*MOT:	a ver .
*MOT:	cuénta me lo que estás haciendo , Juan .
*MOT:	&=q Juan ?
*MOT:	&=q qué haces ?
*CHI:	0 [*] haciendo (.) su padre pájaro .
%err:	0 = estoy $SYN $LOS $AUXE
*MOT:	&=q haciendo el padre del pájaro ?
*CHI:	sí .
*CHI:	el otro pájaro .
*MOT:	mm@i .
*MOT:	madre+mía .
*CHI:	mira .
*CHI:	&=e < una pistola > [/] una pistola !
*CHI:	pero pájaro .
*CHI:	tiene u@x [//] otra [//] una ala .
*CHI:	mira qué tiene .
*CHI:	está (.) xxx se . [+ NON]
*MOT:	quiero ver lo , Juan .
*MOT:	&=q no me lo enseñas ?
*CHI:	sí [x 8] .
@Situation:	1 Juan le cuenta una historia a FAT en la habitación de Juan ; (2) Juan y FAT juegan con las piezas de tipo Lego en la habitación de Juan ; (3) Juan y MOT juegan con las piezas de tipo Lego en la habitación de Juan
@Time Start:	12:30
@Situation:	2
*CHI:	Mamá .
*CHI:	mira .
*MOT:	hala@i qué chulo .
*MOT:	&=q qué es esto ?
*CHI:	un pájaro .
%act:	se le cae al suelo
*MOT:	ah@i .
*MOT:	cachis .
*MOT:	se ha quitado .
*MOT:	&=q a ver cómo iba ?
*MOT:	&=q es un pájaro ?
*MOT:	&=q a ver cómo iba ?
*CHI:	a@x [/] ahora [x 3] pone [*] esto [/] esto aquí .
%err:	pone = pon $MOR $ADD $REG
*MOT:	&=q iba así ?
*MOT:	&=q ahí va eso ?
*CHI:	va aquí esto .
*CHI:	sí .
*CHI:	eso va ahí .
*MOT:	se va a caer .
*CHI:	mira xxx . [+ NON]
*CHI:	mira cómo vola [*] .
%err:	vola = vuela $MOR $SUB $REG
*CHI:	mira cómo vola [*] .
%err:	vola = vuela $MOR $SUB $REG
*CHI:	mira [x 2] , Mamá .
*CHI:	mira , Papá .
*CHI:	mira , Papá .
%act:	sale de la habitación
*MOT:	Papá se va a trabajar , cariño .
*CHI:	le voy a enseñar a Papá como [x 3] < se [x 2] > [/] se va .
%act:	se le cae el conjunto de piezas son forma de pájaro al suelo
*MOT:	oh@i .
*CHI:	mira .
*MOT:	se ha caído un ala .
*CHI:	le voy a poner la pistola así .
*CHI:	es que [//] ahora así .
*CHI:	ahora .
*MOT:	pero no era una pistola .
*MOT:	era un pájaro , &=q no ?
*MOT:	&=q Juan ?
*MOT:	&=q qué era ?
*MOT:	&=q una pistola o un pájaro ?
*CHI:	0 .
%act:	reconstruye el conjunto de piezas en silencio
*CHI:	mira [/] mira qué tiene .
*CHI:	pájaros .
*MOT:	&=q qué tiene el pájaro ?
*CHI:	tiene un xxx . [+ NON]
*CHI:	mira qué tiene .
*MOT:	uh@i .
*CHI:	no lo quites .
*MOT:	perdona [x 2] .
*MOT:	se ha quitado solo .
*MOT:	es que es un poco inestable este pájaro .
*CHI:	xxx .
*CHI:	mira qué tiene el pájaro .
*MOT:	a ver .
*MOT:	&=q dónde están las alas ?
*CHI:	mira qué hase [: hace] por el suelo .
*CHI:	&=e mira !
*CHI:	mira qué hace .
*CHI:	ya verás .
*CHI:	mira qué tiene el pájaro .
*MOT:	mm@i .
*MOT:	ponte ahí , Juan .
*MOT:	ahí .
*MOT:	donde el otro perrito .
*MOT:	o donde el otro +/.
*MOT:	&=q qué es eso ?
*MOT:	pájaro .
*CHI:	&=e mira !
*MOT:	hala@i qué chulo .
*CHI:	mira lo que he hecho .
*CHI:	esto es una [//] la gallina Escalesca .
*MOT:	&=q una gallina ?
*CHI:	ahora pone la gallina Escalesca .
*MOT:	&=q una gallina Escalesca ?
*CHI:	sí .
*MOT:	&=q o escaladora ?
*CHI:	mira .
*CHI:	xxx .
%act:	intenta colocar más piezas encima del león , pero se le caen
*MOT:	uh@i .
*CHI:	xxx .
*MOT:	se cae .
*CHI:	0 .
%par:	se ríe
*MOT:	me+cachis .
*CHI:	se ha montado encima del cocodrilo .
*CHI:	mira .
*CHI:	E(s)calesca .
*CHI:	voy a poner < aquí el suelo > [/] aquí 0 [*] el suelo al cocod(r)ilo .
%act:	coge el cojunto de piezas con cuidado y lo cambia de la alfombra al suelo
*CHI:	mira .
*CHI:	la@o [x 6] .
*MOT:	hala@i qué chula .
*CHI:	xxx .
%par:	parece que canta
*CHI:	la [*] gorila .
%err:	la = el $SYN $SUB
*MOT:	&=q un gorila eso ? [+ COR]
*CHI:	xxx .
*CHI:	0 .
%act:	añade piezas ensilencio
*MOT:	&=q y ahora qué haces , Juan ?
*CHI:	mira [x 6] .
*CHI:	< si@o [x 6] > [/] sitio < si@o [x 2] sitio si@o [x 2] titio [: sitio] si@o [x 2] tisto [: sitio] si@o [x 2] sit(i)o si@x tito [: sitio] > [/] .
@Situation:	1 Juan le cuenta una historia a FAT en la habitación de Juan ; (2) Juan y FAT juegan con las piezas de tipo Lego en la habitación de Juan ; (3) Juan y MOT juegan con las piezas de tipo Lego en la habitación de Juan
@Time Start:	12:30
@Situation:	2
*CHI:	au@i .
*CHI:	&=e aquí esta el lobo feroz !
*CHI:	xxx .
*CHI:	&=e el lobo feroz !
*CHI:	&=e lobo feroz !
*CHI:	&=e que me caigo !
*CHI:	lobo [/] lobo feroz .
*CHI:	&=e yo [/] yo !
*CHI:	pala@o [x 4] .
%par:	canturrea
*CHI:	pala@o [x 10] .
*CHI:	xxx .
*CHI:	xxx .
*CHI:	xxx .
*CHI:	&=e mira !
*CHI:	hale@i [x 2] .
*CHI:	hale@i [x 2] .
*CHI:	mira qué tiene el gorila .
*CHI:	mira [/] mira qué tiene el gorila .
%act:	ha ido colocando los conjuntos de piezas que representaban distintos animales y los ha ido colocando unos encima de otros ; ahora se los trae a MOT
*CHI:	mira qué tiene el gorila .
*CHI:	mira qué tiene el gorila .
*MOT:	pero qué chulada .
%exp:	chulado = fancy thing
*MOT:	&=q qué tiene ?
*CHI:	mira qué tiene el gorila .
*MOT:	&=q eso qué es ?
*CHI:	mira qué tiene el gorila .
*MOT:	&=q qué es eso ?
*CHI:	tiene [/] tiene una cosa el gorila .
*CHI:	eso .
*CHI:	mira .
*MOT:	sí .
*MOT:	pero qué sería eso .
*CHI:	tiene ra@x ra@x ra@x +//.
*CHI:	cuando calienta sabes [/] sabes lo que come .
*MOT:	&=q qué come ?
*CHI:	cachufas [: alcachofas] .
*MOT:	&=e alcachofas ! [+ ADS]
*CHI:	sí , alcachofas .
*MOT:	&=q le gustan las alcachofas ?
*MOT:	madre+mía .
*MOT:	qué goloso .
*MOT:	mm@i .
%act:	como si le gustara
*MOT:	qué ricas las alcachofas .
*CHI:	< mi@x mira qué come mira qué come aquí mira mira mira qué come aquí > [/] mira qué come aquí .
*MOT:	&=q quién come ahí ?
*CHI:	mira [/] mira qué come aquí .
*MOT:	ay@i .
*MOT:	el dragón come ahí .
*MOT:	el cocodrilo .
*MOT:	&=q qué era ?
*MOT:	&=q un dragón o un cocodrilo ?
*MOT:	&=q Juan ?
*CHI:	agua [*] llueve .
%err:	OV = VO $SYN $SUB
%par:	mira hacia una ventana
*MOT:	&=q llueve agua ? [+ COR]
*CHI:	sí .
*MOT:	&=q dónde ?
*MOT:	ah@i .
*MOT:	qué niebla .
%par:	para sí
*CHI:	ya está .
*MOT:	ahí arriba .
*MOT:	mira qué chulo .
*CHI:	mira .
*CHI:	xxx .
%par:	parece que canta
*CHI:	0 .
%act:	se le cae algo fuera de la imagen
*MOT:	cuidadito .
*MOT:	cuidado , cariño .
*CHI:	mira el xxx . [+ NON]
%act:	ha cogido un dinosaurio
*CHI:	xxx .
%par:	parece que canta
*CHI:	&=q lo ves ?
*CHI:	&=q lo ves ?
*MOT:	que tiene una cabeza como el dinosaurio .
*MOT:	sí .
*CHI:	&=q lo ves ?
*MOT:	tienen los dos la boca abierta &=q verdad ?
*CHI:	los dos . [+ IMI]
*MOT:	&=q el dinosaurio y el cocodrilo ?
*MOT:	o el dragón .
*CHI:	el cocodrilo y el dinosaurio .
*MOT:	&=q los dos tienen la boca abierta ?
*CHI:	sí .
*CHI:	los dos . [+ IMI]
*MOT:	uy@i , cuidado .
*CHI:	los dos tienen la boca abierta . [+ IMI]
*CHI:	la serpiente también .
%act:	coge la tela larga
*CHI:	y este león también .
*CHI:	xxx .
*CHI:	la@o [x 10] .
*CHI:	tuf@o .
%act:	coge varias piezas y las coloca en el conjunto de "animales"
@Situation:	1 Juan le cuenta una historia a FAT en la habitación de Juan ; (2) Juan y FAT juegan con las piezas de tipo Lego en la habitación de Juan ; (3) Juan y MOT juegan con las piezas de tipo Lego en la habitación de Juan
@Time Start:	12:30
@Situation:	(3)
*CHI:	mira .
*CHI:	un pájaro .
*CHI:	tuf@o .
%act:	da pisotones sobre el suelo al tiempo que hace sonidos con los labios
*CHI:	tuf@o .
%act:	va aádiendo más piezas al cojunto que ya tiene
*CHI:	mira .
*CHI:	caca .
*CHI:	< mira que > [//] hace caca el cocodrilo .
*MOT:	&=q está haciendo caca ?
*CHI:	sí .
*MOT:	anda .
%par:	riéndose
*MOT:	está haciendo caca ahí abajo .
*MOT:	y tiene caca verde .
*MOT:	hace caca verde &=q verdad ?
*CHI:	sí .
*MOT:	una montañita como Juan .
*MOT:	&=q y ahora qué tenemos que hacer ?
*MOT:	&=q limpiar le el culo ?
*CHI:	sí .
*MOT:	&=q cómo ?
*MOT:	a ver cómo le limpiamos +//.
*CHI:	ya [x 2] .
*MOT:	toma .
*MOT:	límpia le el culo .
*CHI:	límpia le . [+ IMI]
%act:	coge el conjunto de piezas y se le caen algunas
*MOT:	ya le has limpiado el culo .
*MOT:	ya está .
*CHI:	< mira qué hay > [/] mira qué hay .
*MOT:	hay que arreglar lo otra vez .
*CHI:	< le voy > [/] le voy a poner primero la boca .
*CHI:	le voy a poner esto también .
*CHI:	mira [x 2] qué hay .
*MOT:	&=q qué es eso ?
*CHI:	la boca .
*MOT:	&=q esa es la boca ?
*MOT:	menuda boca .
*CHI:	&=q ves la boca ?
*CHI:	&=q ves ?
*CHI:	&=q ves la boca ?
*CHI:	&=q ves ?
*CHI:	&=q ves la boca ?
%act:	la coloca en el objetivo de la cámara
*MOT:	ahí tan cerca no .
*CHI:	&=q por la foto ?
*MOT:	por la foto no veo la boca .
*MOT:	sólo veo los ojos de Juan .
*MOT:	&=q a ver la boca ?
*CHI:	0 .
%act:	levanta las piezas
*MOT:	ahora sí veo la boca .
*CHI:	no [x 2] .
*CHI:	< es Papá > [/] es Papá .
*MOT:	&=q es Papá quien lo hace eso ?
*CHI:	sí .
*MOT:	mm@i .
*MOT:	vale .
*MOT:	&=q el qué hago yo entonces ?
*MOT:	apagar lo .
*CHI:	no .
*MOT:	ah@i .
*MOT:	di hola .
*CHI:	está encendido .
%act:	mira la cámara
*MOT:	está encendido , sí . [+ ADS]
*CHI:	mira < un pájaro ot(r)o pajar@x > [//] un pájaro .
*MOT:	&=q pero esa no es la boca del dragón o del cocodrilo ?
*MOT:	&=q eh@i ?
*CHI:	un poco más grande .
*MOT:	ah@i .
*MOT:	&=q tiene que ser un poco más grande ?
*CHI:	sí .
*MOT:	mm@i .
*MOT:	yo creía que ya era sufiente grande .
*CHI:	0 [*] quiero hacer un poco más grande . [+ CLIMB]
%err:	0 = lo $MOR $LOS $CLMB
*CHI:	espera .
*CHI:	0 .
%act:	coloca piezas en silencio
*CHI:	xxx .
@Situation:	1 Juan le cuenta una historia a FAT en la habitación de Juan ; (2) Juan y FAT juegan con las piezas de tipo Lego en la habitación de Juan ; (3) Juan y MOT juegan con las piezas de tipo Lego en la habitación de Juan
@Time Start:	12:30
@Situation:	(3)
*CHI:	0 .
%act:	sigue colocando piezas en silencio
*MOT:	&=q qué estás haciendo ahora ?
*CHI:	mira .
*CHI:	la@o [x 4] .
*MOT:	&=q qué es eso ?
*CHI:	mira .
*CHI:	< una bruja > [/] una bruja .
*MOT:	&=q es una bruja eso ?
*CHI:	sí .
*CHI:	es +//.
*MOT:	&=q y va en escoba ?
*CHI:	dice hola a los árboles .
*MOT:	&=q dice hola a los árboles la bruja ?
%par:	algo extrañada
*CHI:	sí .
*MOT:	mm@i .
*MOT:	qué simpática .
*CHI:	le da miedo la bruja a que se vaya .
*MOT:	&=q a quién le da miedo las brujas ?
*CHI:	se [/] se va la bruja .
*MOT:	adiós , bruja .
*MOT:	&=q dónde la llevas ?
*CHI:	a [/] a casa .
*MOT:	&=q a casa de quién ?
*CHI:	< de [x 5] Elmer > [/] a casa de Elemer se va .
*MOT:	&=q a casa de Elmer se va ? [+ ADS]
*MOT:	hala@i .
*MOT:	mira la .
*MOT:	no es tonta ni nada .
*MOT:	que Elmer es muy grande y la puede proteger .
*CHI:	< se ha do(r)mido > [/] se ha do(r)mido .
*MOT:	&=q se ha dormido la bruja ?
*CHI:	ss@o .
*MOT:	&=q se ha dormido ?
%par:	susurra
*CHI:	tiene miedo la bruja .
*MOT:	&=q tiene miedo la bruja ?
*MOT:	&=q de qué ?
*CHI:	sí .
*MOT:	&=q de qué tienen miedo ?
*CHI:	sí .
*MOT:	&=q de qué tienen miedo las brujas ?
*CHI:	tienen miedo . [+ IMI]
*MOT:	&=q pero de qué ?
*CHI:	de xxx . [+ NON]
*CHI:	hala@i [x 2] , bruja .
*CHI:	sin cabeza .
*CHI:	0 [*] 0 [*] ha quitado la cabeza .
%err:	0 = se $MOR $LOS $PREFIX ; 0 = le $MOR $LOS $PREFIX
%act:	trae las piezas de Lego que simulaban ser la bruja separadas
*MOT:	&=q se lo ha quitado la cabeza a la bruja ? [+ COR]
*MOT:	me+cachis .
*CHI:	sin cabeza .
*CHI:	sin cabeza .
*CHI:	&=q eh@i , bruja ?
*CHI:	sin cabeza .
*MOT:	0 .
%par:	se ríe
*MOT:	+" he dicho .
*CHI:	ha dicho .
*MOT:	&=q quién lo ha dicho ?
*CHI:	sin cabeza .
*MOT:	&=q quién lo ha dicho ?
*CHI:	Juan .
*MOT:	Juan lo ha dicho .
*CHI:	sin cabeza .
*CHI:	hombre .
*CHI:	sin cabeza .
*CHI:	sin cabeza .
*CHI:	sin cabeza .
*CHI:	sin cabeza .
*CHI:	&=q eh@i , bruja ?
*CHI:	sin chillar &=q eh@i ?
*CHI:	como sigas llorando te castigué [*] .
%err:	castigué = castigo or castigaré $MOR $SUB $NFL PFC3s/1s
*MOT:	&=q como siga llorando la bruja la castigas ?
*CHI:	< no tiene > [/] no tiene pata el cocodrilo .
*MOT:	ah@i .
*MOT:	pón sela .
*MOT:	mira [x 3] .
*MOT:	< ahí hay una > [/] aquí hay una .
*MOT:	cóge sela .
*CHI:	&=q hay una ?
*MOT:	&=q y la otra ?
*CHI:	mira un avión .
*MOT:	anda .
*MOT:	&=q se ha convertido en un avión el cocodrilo ?
*CHI:	&=e mira un avión !
*MOT:	mm@i .
%par:	afirma
*CHI:	0 .
%act:	cambia la posición de las piezas de Lego
@Situation:	1 Juan le cuenta una historia a FAT en la habitación de Juan ; (2) Juan y FAT juegan con las piezas de tipo Lego en la habitación de Juan ; (3) Juan y MOT juegan con las piezas de tipo Lego en la habitación de Juan
@Time Start:	12:30
@Situation:	(3)
*MOT:	&=q y ahora qué haces ?
*CHI:	mira un lobo .
*CHI:	un lobito .
*MOT:	&=q un lobo ahora ?
*CHI:	xxx avión . [+ NON]
*MOT:	oye .
*MOT:	qué chulo .
*MOT:	y parece [/] parece que va en patienete ese lobo &=q no ?
*CHI:	no va .
*MOT:	&=q dónde va ?
*MOT:	pues parece que va montado en algo .
*CHI:	0 .
%act:	añade más piezas
*CHI:	mira .
*CHI:	xxx .
%par:	parece un juego
*CHI:	< me ha > [/] me ha [*] caído .
%err:	ha = he $MOR $SUB $NFL PREX3s/PREX1s
*CHI:	xxx .
*CHI:	hola .
*MOT:	hola .
*CHI:	hola .
*CHI:	soy el lobo .
*MOT:	hola .
*MOT:	soy (.) el dinosaurio .
*CHI:	soy el lobo .
*MOT:	&=q quién teme al lobo feroz ?
%par:	canta
*MOT:	al lobo .
%par:	canta
*CHI:	que muerde .
*MOT:	ah@i .
*MOT:	que me muerde .
*CHI:	te ha mordido .
*MOT:	&=q me ha mordido ?
*CHI:	tiene fuego .
*MOT:	&=q echa fuego por la boca ?
*MOT:	eso no echa fuego por la boca .
*MOT:	no es un dragón .
*MOT:	es un dinosaurio .
*CHI:	se ha quemado .
%act:	ha acercado el dinosaurio a la cámara
*MOT:	ah@i .
*MOT:	se ha quemado la cámara de Javier .
*MOT:	madre+mía .
*MOT:	&=q y ahora qué ?
*MOT:	nos va a reñir .
*MOT:	&=q qué le decimos ?
*CHI:	sí .
*MOT:	&=q que ha sido el dinosaurio ?
*CHI:	sí .
*MOT:	a ver .
*MOT:	&=q y qué le vamos a decir ?
*MOT:	Javier .
*MOT:	tú cámara se ha estropeado porque ha venido un dinosaurio y te la ha quemado .
*CHI:	este [//] no se quema este .
*MOT:	no .
*MOT:	ese no se quema .
*CHI:	no .
@End
