# Supplementary material for: Comparing Different Models of the Development of Verb Inflection in Early Child Spanish
Source: PLoS One. 2015 Mar 11;10(3):e0119613. doi: 10.1371/journal.pone.0119613 (PMC4356619; doi:10.1371/journal.pone.0119613)
Supplement: S1 File — (ZIP) [file pone.0119613.s001.zip › 20328.cha]

@UTF8
@PID:	11312/c-00031795-1
@Begin
@Languages:	spa , eng
@Participants:	CHI Juan Target_Child , FAT Padre Father
@ID:	spa , eng|OreaPine|CHI|2;3.28|male|||Target_Child|||
@ID:	spa , eng|OreaPine|FAT|||||Father|||
@Transcriber:	Javier , University of Nottingham
@Date:	03-DEC-2001
@Location:	Madrid
@Situation:	1 Juan y FAT juegan con las piezas en la habitación de Juan
@Time Start:	17:30
@Situation:	1
*FAT:	&=q una cabanilla@x ?
*CHI:	sí .
*CHI:	una cabanilla@x que vive en el fuego .
*FAT:	&=q que vive en el fuego ?
*CHI:	mira .
*CHI:	xxx en el fuego . [+ NON]
*CHI:	vive aquí e(n) el fuego .
*FAT:	vive en el fuego .
*CHI:	&=q tú [*] sabes ?
%err:	tú = 0 $SYN $ADD
*FAT:	no lo sabía .
*FAT:	&=q y cómo se llama ?
*CHI:	fuego .
*FAT:	ya .
*FAT:	&=q pero quién vive ahí ?
*CHI:	mira .
%act:	construye algo con las piezas
*FAT:	&=q eh@i ?
*FAT:	&=q quién vive ahí , Juan ?
*CHI:	mira .
*CHI:	una [/] una eglesia [: iglesia] enorme .
*FAT:	&=q una iglesia ?
*FAT:	&=q y esa es la torre ?
*CHI:	sí .
*FAT:	pero bueno .
%par:	se ríe
*FAT:	&=q y qué tiene la torre de la iglesia ?
*FAT:	&=q qué tiene ?
*CHI:	una [x 2] [/] una escalera para [/] para vivir los señores .
*FAT:	&=q una escalera para vivir los señores ? [+ ADS]
*FAT:	&=q o para que suban los señores que viven allí ?
*CHI:	los papás .
*CHI:	mira [x 2] .
*CHI:	xxx .
*CHI:	mira [x 2] .
%act:	coloca la barquita en lo alto de la "torre de la iglesia"
*CHI:	&=q has visto ?
*CHI:	< mira una > [//] mira .
*CHI:	&=q has visto cómo se caía ?
%act:	se le ha volcado "la iglesia" y la coloca de pie
*CHI:	mira [x 2] .
*CHI:	mira qué va a hacer el niño .
*CHI:	< va a hacer > [//] endender [x 4] [//] mira .
*CHI:	va a encender el fuego .
*FAT:	&=q va a encender el fuego el niño ?
*CHI:	&=e mira un xxx ! [+ NON]
*CHI:	esto es una [/] una cola para que vivan los reyes .
*FAT:	&=q una cola para que vivan los reyes ? [+ ADS]
*CHI:	sí .
*FAT:	pero bueno .
*FAT:	cuántas cosas tienes &=q eh@i ?
*CHI:	mira [x 2] .
*CHI:	< una rana > [/] una rana .
*FAT:	&=q una rana ?
%act:	se sienta junto a Juan con más piezas
*CHI:	mira .
*CHI:	mira un lobo .
*CHI:	un lobo feroz .
*FAT:	&=q un lobo feroz ? [+ ADS]
*CHI:	sí .
*FAT:	&=q y qué hace el lobo ?
*CHI:	va a comer .
*FAT:	&=q a quién ?
*CHI:	a [x 4] [/] a la gallina .
*FAT:	&=q se va a comer a la gallina ?
*FAT:	vamos a hacer una gallina .
*CHI:	no [x 2] .
*CHI:	< un árbol > [/] un árbol gigante .
*FAT:	&=q quieres hacer un árbol gigante ?
*CHI:	yo quiero un gigante .
*FAT:	&=q quieres hacer un gigante ?
*CHI:	sí .
*FAT:	&=q y cómo se hace ?
*FAT:	&=q a ver ?
*CHI:	&=e grande !
*FAT:	&=q grande ? [+ ADS]
*CHI:	yo < lo hago > [/] lo hago grande y tú 0 [*] haces luego pequeñito .
%err:	0 = lo $MOR $LOS $PREFIX
*FAT:	vaya .
*FAT:	tú lo haces grande y yo hago pequeñito .
*FAT:	&=q y se van en fila cómo parecen ?
*CHI:	una [/] un dragón .
*FAT:	&=q eh@i ?
*FAT:	&=q y si los ponemos en fila qué parecen ?
*FAT:	&=q como si fueran cómo ?
*CHI:	un t(r)en .
*CHI:	mira [x 2] .
*FAT:	es que antes has dicho xxx . [+ NON]
*CHI:	< le voy a poner > [/] le voy a poner aquí una [x 3] iglesia .
*CHI:	voy a comer +//.
*CHI:	mira [x 2] .
*CHI:	se puede [?] enganchar esto . [+ NON]
*CHI:	xxx .
*CHI:	quiere coger flores vestido de azul .
*FAT:	&=q vestido de azul ? [+ ADS]
*CHI:	mira .
*CHI:	mira .
*CHI:	xxx .
*CHI:	mira [x 2] .
*CHI:	ahí .
*FAT:	&=q qué es eso ?
*CHI:	mira .
*CHI:	una torre .
*CHI:	mira .
*CHI:	&=q ya no hay az@x [/] azul ?
*FAT:	sí , mira .
*FAT:	aquí hay más azul .
*FAT:	mira .
*FAT:	aquí hay más .
*FAT:	estás < en tu > [/] en tu época monocromo .
*CHI:	mira un lobo .
*FAT:	&=q un lobo ? [+ ADS]
*CHI:	sí .
*FAT:	&=q y qué hace el lobo ?
*CHI:	au:@i .
*FAT:	&=q aúlla ?
*CHI:	sí .
*CHI:	así .
*CHI:	mira .
*CHI:	tiene una cola .
*FAT:	&=q tiene una cola ? [+ ADS]
*CHI:	mira .
*FAT:	&=q y qué hace la cola ?
*CHI:	tiene una cola .
*FAT:	&=q y qué hace la cola del lobo ?
*CHI:	verás .
*CHI:	mira .
*CHI:	así .
%act:	mueve el culo sobre el suelo
*FAT:	&=q así ? [+ ADS]
*CHI:	así hacía la cola .
@Situation:	1 Juan y FAT juegan con las piezas en la habitación de Juan
@Time Start:	17:30
@Situation:	1
*CHI:	mira .
*CHI:	la cola hace [/] hace así .
*CHI:	crac@o [x 3] .
*CHI:	así sonaba la cola .
*FAT:	&=q así sonaba la cola ? [+ ADS]
*CHI:	sí .
*FAT:	&=q se mueve la cola ?
*CHI:	se mueve . [+ IMI]
*FAT:	pero bueno .
*FAT:	&=q quién te enseñará a ti esas cosas ?
*CHI:	xxx .
*CHI:	no tiene cabeza .
*CHI:	no tiene cabeza .
*FAT:	&=q no tiene cabeza ? [+ ADS]
*CHI:	no .
*FAT:	&=q quién no tiene cabeza ?
*CHI:	mira [x 2] .
*FAT:	&=q quién no tiene cabeza , Juan ?
*CHI:	la rana .
*FAT:	&=q la rana no tiene cabeza ?
*CHI:	no .
*CHI:	no tiene cabeza la rana .
*FAT:	&=q esa rana no tiene cabeza ?
*CHI:	mira [x 2] .
*CHI:	tiene su comida el lobo .
*CHI:	mira .
*FAT:	&=q esa es la comida del lobo ?
*CHI:	mira .
*CHI:	quiere xxx . [+ NON]
*CHI:	mira [x 2] .
*CHI:	mira .
*FAT:	0 .
%act:	hace como si volara un conjunto de piezas con forma de avión
*CHI:	un dragón grande .
*FAT:	&=q tú crees que es un dragón ?
*CHI:	sí .
*FAT:	más [/] más bien parece un avión .
*FAT:	&=q no ?
*CHI:	no parece un avión .
*FAT:	&=q no parece un avión ? [+ ADS]
*CHI:	no .
*FAT:	vaya , hombre .
*FAT:	yo creía que parecía un avión .
*CHI:	no .
*CHI:	mira .
*CHI:	&=e un murciélago !
*FAT:	&=q parece un murciélago ?
*CHI:	mira .
*CHI:	&=q sabe [*] qué es eso ?
%err:	sabe = sabes $MOR $LOS $NFL 3s/2s
*CHI:	una [x 2] [/] una ventana con dos ventanas .
*CHI:	mira .
%act:	se le cae el avión
*FAT:	oh@i [x 2] .
*CHI:	mira .
*CHI:	una bicicleta .
*FAT:	&=q qué haces ?
*CHI:	mira [x 4] .
*CHI:	mira .
*CHI:	&=e mira qué he hecho !
%act:	muestra un conjunto complejo de piezas sin ninguna forma evidente
*FAT:	&=q qué has hecho ?
*CHI:	una [//] la cabeza del pie .
*FAT:	pero que no te veo , Juan .
*CHI:	< la cabeza > [//] mira .
*CHI:	la cabeza < de esta > [/] de esta piedra .
*CHI:	mira [x 2] .
*CHI:	xxx .
*CHI:	mira [x 2] .
*CHI:	verás .
*CHI:	lo va [*] a montar los dos lobos .
%err:	va = van $MOR $SUB $AUX FUTPRG3s/FUTPRG3p
*CHI:	no .
*CHI:	una xxx . [+ NON]
*CHI:	en el ot(r)o .
*CHI:	a ver .
*CHI:	toma .
*CHI:	mira .
*CHI:	< va a montar > [/] va a montar 0 [*] su caballito .
%err:	0 = en $SYN $LOS
*FAT:	&=q en su caballito ? [+ COR]
*CHI:	sí .
*FAT:	&=q tiene un caballito el lobo ?
*CHI:	sí .
*FAT:	pero bueno .
*CHI:	mira [x 2] .
*CHI:	&=q esta pata de quién es ?
*FAT:	&=q el qué ?
*CHI:	&=q esta pata de quién es ?
*FAT:	pues no lo sabemos .
*FAT:	&=q la quieres ?
*CHI:	sí .
*FAT:	&=q quieres que haga otra ?
*CHI:	sí .
*FAT:	venga .
*FAT:	voy a hacer otra igual para tener un caballito para lobos .
*FAT:	mira .
*FAT:	ya verás qué bien .
*FAT:	&=q y ahora le vamos a hacer la cabeza al caballito ?
*FAT:	&=q quieres ?
*CHI:	sí .
*CHI:	mira .
*CHI:	un caballito .
*CHI:	mira [x 2] 0 [*] que voy a poner . [+ CLIMB]
%err:	0 = lo $MOR $LOS $CLMB
*FAT:	a:hí .
*FAT:	muy bien .
*FAT:	ya está .
*FAT:	el caballito para lobos .
*CHI:	no .
*CHI:	&=q hacemos un señor para que monte 0 [*] el caballito ?
%err:	0 = en $SYN $LOS
*CHI:	rojo [/] pero rojo [x 4] .
*FAT:	&=q quieres que el señor sea rojo ?
*CHI:	sí .
*FAT:	&=q puede ser azul ?
*FAT:	mira .
*FAT:	azul .
*FAT:	aquí tengo uno .
*FAT:	mira .
%act:	intenta colcocar un conjunto de piezas azules sobre el "caballo"
*CHI:	no .
*CHI:	no [x 2] .
*CHI:	azul no .
*FAT:	&=q azul no ? [+ ADS]
*CHI:	quiero rojo .
*FAT:	&=q tiene que ser rojo ?
*CHI:	sí .
*FAT:	vaya hombre .
*FAT:	&=q pues es que sabes qué pasa , Juan ?
*CHI:	sí .
*FAT:	&=q te digo lo que pasa ?
*CHI:	sí .
*FAT:	pues que todas las piezas rojas las he utilizado para el caballito .
*FAT:	&=q lo ves ?
*FAT:	todas las piezas +//.
*CHI:	hace pis 0 [*] caca .
%err:	0 = y $SYN $LOS
*FAT:	&=q quién hace pis y caca ?
*CHI:	el [/] el señor xxx . [+ NON]
*FAT:	&=q el caballito ?
*CHI:	sí .
*FAT:	mira .
*FAT:	&=q ves ?
*CHI:	una [/] una xxx . [+ NON]
*CHI:	e(s)te e(s) muy feo .
*FAT:	&=q es muy feo ?
*FAT:	venga .
*FAT:	pues haz un lobito o un lobo y lo ponemos aquí encima .
*FAT:	venga .
*FAT:	haz un lobo .
*CHI:	&=q tú [/] tú haces [*] un dragón rojo bueno ?
%err:	SVO = VSO $SYN $SUB
*FAT:	&=q yo hago un dragón rojo y bueno ?
*FAT:	pues entonces tengo que deshacer el caballo .
*FAT:	&=q lo deshago ?
*CHI:	sí .
*FAT:	&=q y puede tener más colores el dragón ?
*CHI:	no .
*FAT:	todo rojo .
*CHI:	ya .
*CHI:	mira .
*FAT:	&=q no puede tener colores verdes ?
*CHI:	verdes [x 2] no .
*CHI:	no colores verdes .
*FAT:	&=q un poquito no ?
*CHI:	no .
@Situation:	1 Juan y FAT juegan con las piezas en la habitación de Juan
@Time Start:	17:30
@Situation:	1
*FAT:	un poquito de verde &=q no ?
*CHI:	no .
*CHI:	venga .
*CHI:	ya .
*CHI:	pues .
*CHI:	mira [x 4] .
*CHI:	u@x [/] una pata de burro .
%act:	coge un conjutno de piezas alargado
*FAT:	&=q una pata de burro ? [+ ADS]
%par:	se ríe
*CHI:	sí .
*FAT:	&=q sí ?
*CHI:	una pata de burro .
*CHI:	ahí mira .
*CHI:	pone [*] la otra pata .
%err:	pone = pongo $MOR $SUB $NFL 3s/1s
*FAT:	uy@i que te caes .
*CHI:	voy a poner otra pata de burro .
*FAT:	mira .
*FAT:	aquí tienes patas .
*FAT:	pero &=q es que sabes lo que pasa ?
*FAT:	que no se sujeta bien .
*FAT:	espera te a ver .
*FAT:	espérate a ver si podemos arreglar lo .
*CHI:	solo falta una pata de este .
*CHI:	mira .
*FAT:	entonces el dragón no puede ser verde .
*FAT:	< va a tener que > [//] digo no puede ser rojo .
*FAT:	va a tener que ser verde porque no tengo piezas rojas .
*CHI:	mira .
*CHI:	xxx una pata . [+ NON]
*CHI:	falta una pata .
*CHI:	mira .
*FAT:	le falta una pata &=q verdad ?
*CHI:	roja .
*FAT:	< a lo mejor > [//] &=q la quieres roja ?
*FAT:	mira .
*FAT:	pues so@x [//] yo sólo tengo estas piezas .
*FAT:	&=q tú crees que caben ahí ?
*CHI:	sí .
*FAT:	&=q estás seguro ?
*FAT:	&=q eh@i , Juan Apellido ?
*FAT:	&=q estás seguro ?
*CHI:	mira [x 2] .
*CHI:	mira 0 [*] que ha [*] hecho .
%err:	0 = lo $SYN $LOS ; ha = he $MOR $SUB $NFL PREX3s/PREX1s
*CHI:	un d(r)agón .
*CHI:	mira .
*CHI:	tengo un [/] un 0 [*] .
%err:	0 = O $SYN $LOS
*FAT:	hala@i qué bien .
*CHI:	mira .
*FAT:	mira .
*FAT:	aquí tienes otro dragón .
*FAT:	pero me gusta más ese .
*FAT:	te lo cambio .
*FAT:	&=q me lo cambias ?
*CHI:	sí .
*CHI:	&=e no !
*FAT:	&=q no ?
*FAT:	me gusta el rojo .
*CHI:	lo voy a poner así montado .
%act:	coloca un "dragón" sobre el otro
*FAT:	hala@i qué bien .
*FAT:	montado encima .
*CHI:	sí .
*FAT:	hala@i qué bien .
*FAT:	qué bonito queda .
*FAT:	ah@i .
*FAT:	que se cae .
*FAT:	qué bonito queda &=q eh@i ?
*CHI:	mira .
*FAT:	mira . [+ ADS]
*CHI:	tiene alas .
*FAT:	es el dragón que está subido encima de su caballo .
*FAT:	que también es un dragón el caballo .
*FAT:	&=q sí ?
*CHI:	y tiene alas .
*FAT:	&=q pero el dragón lo vamos a poner en la cabaza ?
*FAT:	&=q < no lo ponemos mejor > [/] eh@i no lo ponemos mejor en otro sitio ?
*CHI:	aquí .
%act:	señala el "lomo" del caballo
*FAT:	aquí &=q verdad ?
*FAT:	< a ver > [/] a ver .
*FAT:	aquí .
*CHI:	xxx cabeza . [+ NON]
*CHI:	en (l)a cabeza .
*CHI:	mira .
*CHI:	va a montar .
*FAT:	pero [/] pero qué bonito .
*CHI:	va a monta(r) e(n) (l)a nariz .
*CHI:	aquí .
*CHI:	va a monta(r) en la nariz .
*FAT:	&=q quién monta , Juan ?
*CHI:	el niño .
*FAT:	&=q y se llama Juan ?
*CHI:	no .
*FAT:	+" hola , soy Juan y tengo dos dragones amigos .
%par:	cambia la vox
*FAT:	+" el dragón rojo grande y bueno .
%par:	cambia la vox
*FAT:	+" y el dragón verde que es el caballito .
%par:	cambia la vox
*FAT:	+" ahora nos vamos a dar una vuelta .
%par:	cambia la vox
*CHI:	mira .
*CHI:	mira .
*FAT:	oh@i .
%act:	se le ha caído el conjunto de piezas
*CHI:	oh@i .
*CHI:	es que se ha roto .
*FAT:	ya veo ya [/] .
*FAT:	que se escacharra todo .
*CHI:	xxx alas . [+ NON]
*FAT:	ya está .
*CHI:	toma .
*FAT:	ya está .
*FAT:	vaya susto .
*CHI:	mira .
*CHI:	< pon le > [/] pon le aquí debajo [/] debajo .
*CHI:	< pon pon pon le > [/] pon le aquí .
*FAT:	&=q aquí ?
*CHI:	así no xxx . [+ NON]
*FAT:	&=q lo pongo aquí ?
*CHI:	sí .
*CHI:	le falta aquí la pieza enganchada .
%par:	señala un punto del conjunto
*CHI:	le falta aquí una pieza enganchada .
*FAT:	mira a ver si quieres poner le esa azul que hay ahí detrás .
*CHI:	< ama@x ama@x > [//] < quiero poner le > [/] quiero poner le esto .
%act:	ha cogido el conjunto de piezas con forma de avión
*FAT:	pero Juan Apellido .
*FAT:	&=q y dónde lo vamos a poner eso ?
*CHI:	en la cabeza .
%err:	0 = en $SYN $LOS
*FAT:	&=q en la cabeza del dragón ?
*CHI:	sí .
*FAT:	&=q pero cómo vas a poner ese avión murciélago en la cabeza del dragón ?
*FAT:	se caerá todo .
*CHI:	mira .
%act:	lo ha conseguido encajar
*CHI:	se ha montado .
*FAT:	hala@i qué bien .
*CHI:	se ha montado .
*FAT:	hala@i qué bien .
*CHI:	se ha montado el avión .
*FAT:	< qué bar@x > [/] qué barbaridad .
*CHI:	se ha montado .
*CHI:	mira .
*CHI:	se ha montado .
*CHI:	&=q ves ?
*CHI:	&=q esto no e(s) negro ?
%act:	se ha puesto de pie y señala el conjunto de piezas , que ya es más alto que la cintura de Juan
@Situation:	1 Juan y FAT juegan con las piezas en la habitación de Juan
@Time Start:	17:30
@Situation:	1
*CHI:	xxx negros . [+ NON]
*FAT:	sí .
*FAT:	y trae esas piezas azules y ya terminamos de poner las también &=q no ?
*CHI:	mira .
*CHI:	tú haces con ellas 0 [*] .
%err:	0 = O $SYN $LOS
*CHI:	méte las aquí .
*CHI:	en la colita .
*CHI:	mira .
*CHI:	pis .
*CHI:	mira [x 2] .
*CHI:	una [//] tiene una cola .
*FAT:	tiene una cola . [+ ADS]
*FAT:	sí .
*CHI:	mira .
*CHI:	&=q lo ves ?
*CHI:	mira .
*CHI:	tiene +/.
*FAT:	aquí .
*FAT:	< a ver > [/] a ver .
*FAT:	con cuidado .
%act:	trata de asegurar las piezas
*FAT:	así .
*CHI:	mira .
*FAT:	para que esté +/.
*CHI:	&=e < tiene un > [//] tiene dos patas !
*FAT:	&=e tiene dos patas ! [+ ADS]
*FAT:	&=e hombre !
*FAT:	una con un calcetín rojo y la otra con un calcetín +...
*CHI:	++ azul .
%par:	susurra
*FAT:	&=q y una rayita +..?
*CHI:	++ verde .
*FAT:	mira qué bien .
*FAT:	qué bonito nos ha quedado .
*CHI:	qué bonito todo .
*FAT:	todo .
*CHI:	son [*] bonito todo .
%err:	son = es $SYN $SUB $NFL 3p/3s:NP
*CHI:	mira .
*CHI:	la barca < y el niño > [/] y el niño .
*FAT:	está ahí el niño yo creo .
*CHI:	mira [x 2] .
%act:	lo coge de la alfombra
*CHI:	lo ha [*] buscado [*] .
%err:	ha = he $MOR $SUB $NFL PREX3s/PREX1s ; buscado = encontrado $SYN $SUB
*FAT:	&=q lo has encontrado ? [+ COR]
*CHI:	sí .
*CHI:	xxx .
*CHI:	< lo va > [//] lo [*] voy a [/] a montar lo aquí . [+ CLIMB]
%err:	lo = 0 $MOR $ADD $CLMB
%act:	intenta colocar un muñeco en lo alto del conjunto de piezas de Lwgo , aparentemente inestable
*FAT:	con cuidado &=q eh@i ?
*FAT:	hala@i .
*CHI:	< al agua > [/] al agua patos .
%act:	se le vuelve a caer
*FAT:	hala@i .
*CHI:	xxx .
*FAT:	&=q por qué no lo pones aquí ?
*FAT:	&=q por qué no lo pones aquí de pie ?
*FAT:	mira .
*FAT:	así .
%act:	se le vuelve a caer el muñeco
*FAT:	oh@i [x 2] .
*CHI:	xxx .
*CHI:	no [x 4] .
*CHI:	no .
*CHI:	mira .
*CHI:	lo voy a poner aquí [x 3] montado .
*FAT:	aquí está muy bien .
*FAT:	ahí no se cae .
*CHI:	mira .
*CHI:	se ha montado .
*FAT:	sí .
*CHI:	se ha montado .
*FAT:	qué bien &=q eh@i ?
*CHI:	no [x 2] .
*CHI:	no xxx dragones . [+ NON]
*FAT:	tuturú@o .
%par:	canturrea
*FAT:	uy@i .
%act:	mueve el conjunto de piezas con cuidado
*CHI:	uys@i .
*FAT:	uy@i que me caigo .
*FAT:	oy@i que se cae este dragón .
*FAT:	no te creas tú que está para muchas aventuras .
*CHI:	mira .
*CHI:	se ha caído el niño .
*CHI:	toma .
*CHI:	mira .
*CHI:	se pone aquí .
*CHI:	conduciendo los dragones .
*CHI:	conduciendo .
*CHI:	xxx dragones . [+ NON]
*CHI:	mira .
*CHI:	se ha montado encima de él .
*FAT:	mira .
*FAT:	está el dragón verde .
*FAT:	luego está el dragón rojo .
*FAT:	y el pájaro murciélago amarillo .
*CHI:	sí .
*FAT:	&=e qué montón !
*CHI:	se ha montado .
*CHI:	mira .
*CHI:	se ha montado .
*CHI:	anda .
*CHI:	la ba(r)ca mira cómo se pone .
%act:	coloca la barca en lo alto del conjunto de piezas
*CHI:	mira xxx . [+ NON]
*CHI:	mira xxx . [+ NON]
*CHI:	mira .
*CHI:	mira cuánto hay .
*CHI:	mira .
%act:	coge el muñequito y lo coloca encima de la barca pero luego lo devuelve a donde estaba antes
*CHI:	mira .
*CHI:	mira .
*CHI:	voy a sacar este señor .
*CHI:	< voy a sacar > [/] voy a sacar un señor .
*CHI:	mira qué señor hay .
*CHI:	xxx .
*FAT:	mira .
*FAT:	allí hay más piezas , Juan .
*FAT:	&=q qué haces ?
*CHI:	a [*] buscar un señor .
%err:	a = 0 $SYN $ADD $INFA
*CHI:	aquí no hay señores .
*CHI:	mira .
%act:	revuelve en la caja de juguetes
*CHI:	xxx .
*CHI:	xxx .
*CHI:	&=e esto !
*CHI:	voy a poner 0 [*] un asiento al señor . [+ CLIMB]
%err:	0 = le $MOR $LOS $CLMB
*FAT:	&=q le vas a poner un asiento al señor ?
@Situation:	1 Juan y FAT juegan con las piezas en la habitación de Juan
@Time Start:	17:30
@Situation:	1
*CHI:	&=q dónde está ?
*CHI:	mira .
%act:	ha colocado al muñeco en un lugar del conjunto de piezas
*CHI:	quiere [/] quiere [*] hacer un desierto al señor .
%err:	quiere = quiero $MOR $SUB $NFL 3s/1s
*FAT:	mira .
*FAT:	trae esas dos piezas que hay allí lejos .
*FAT:	allí al lado de la puerta .
*FAT:	ahí al lado de la puerta .
*FAT:	mira a ver allí .
*CHI:	mira .
*CHI:	toma .
*FAT:	a ver si podemos hacer con estas piezas un asiento al señor .
*CHI:	y con estas .
*FAT:	hala@i qué bien .
*FAT:	cuántas hay .
*FAT:	mira .
*FAT:	a ver si con estas podemos hacer le un asiento .
*CHI:	toma .
*FAT:	ay@i [x 3] .
*FAT:	con cuidado .
*FAT:	ay@i [x 3] .
*CHI:	mira .
*CHI:	se ha caído el niño .
*FAT:	a ver .
*CHI:	no [x 2] .
*CHI:	< aquí no > [/] aquí no .
*FAT:	&=q dónde le quieres hacer el asiento ?
*FAT:	&=q dónde ?
*CHI:	en la [*] alas del dragón .
%err:	la = las $MOR $LOS $AGA
*FAT:	&=q en las alas del dragón ? [+ COR]
%par:	extrañado
*CHI:	sí .
*FAT:	uf@i .
*CHI:	una aquí y otra aquí .
*FAT:	no tenemos tantas piezas , Juan Apellido .
*FAT:	mira a ver si con esto tienes bastante .
*CHI:	< a ver > [/] a ver .
*CHI:	que se va a caer .
%com:	se tambalea el conjunto de piezas
*FAT:	&=q así ?
*FAT:	mira .
*FAT:	mira .
*FAT:	aquí .
*FAT:	mira así .
*CHI:	no [x 2] .
*CHI:	aquí mejor .
*FAT:	pero si me has dicho que aquí no lo hiciera , cachirulo .
*FAT:	oye .
*FAT:	&=q nos vamos a tender la ropa ?
*CHI:	no .
*FAT:	que ha terminado la lavadora .
*CHI:	&=e mira !
*FAT:	hala@i qué bien .
*FAT:	&=q o te quieres quedar aquí tú mientras yo tiendo la ropa ?
*FAT:	&=q te quedas mientras tiendo la ropa ?
*CHI:	sí .
*FAT:	venga .
*FAT:	ahora vengo .
@End
