# Supplementary material for: Comparing Different Models of the Development of Verb Inflection in Early Child Spanish
Source: PLoS One. 2015 Mar 11;10(3):e0119613. doi: 10.1371/journal.pone.0119613 (PMC4356619; doi:10.1371/journal.pone.0119613)
Supplement: S1 File — (ZIP) [file pone.0119613.s001.zip › 20402.cha]

@UTF8
@PID:	11312/c-00031796-1
@Begin
@Languages:	spa , eng
@Participants:	CHI Juan Target_Child , FAT Padre Father
@ID:	spa , eng|OreaPine|CHI|2;4.02|male|||Target_Child|||
@ID:	spa , eng|OreaPine|FAT|||||Father|||
@Transcriber:	Javier , University of Nottingham
@Date:	07-DEC-2001
@Location:	Madrid
@Situation:	1 FAT y Juan juegan con el libro de Maisy que se convierte en casa
@Time Start:	20:00
@Situation:	1
*FAT:	venga .
*FAT:	ahora voy .
*FAT:	&=q vale ?
*FAT:	&=q qué has hecho ?
*FAT:	&=q ya has sacado todo ?
*FAT:	a ver .
*FAT:	espera [x 2] .
*FAT:	&=q qué te he dicho ?
*FAT:	&=q qué te he dicho ?
*FAT:	oye .
*FAT:	&=q y este cuento ?
*FAT:	&=q quién te lo ha regalado ?
*FAT:	&=q quién te ha regalado este cuento ?
*FAT:	&=q no te acuerdas ?
*CHI:	no .
*FAT:	pues te lo ha regalado aquí el menda .
*FAT:	te lo he regalado yo .
*FAT:	te lo ha regalado Papá .
*CHI:	Papá . [+ IMI]
*FAT:	&=q y cómo se llama este libro ?
*CHI:	no lo sabemos .
*FAT:	&=q no lo sabes ?
*CHI:	no .
*FAT:	mira .
*FAT:	es la granja de Maisy .
*CHI:	la granja .
*FAT:	ven aquí .
*FAT:	vamos a ver .
*CHI:	&=q y Maisy ?
*FAT:	&=q dónde está Maisy ? [+ COR]
*CHI:	este es el xxx de Maisy . [+ NON]
*FAT:	mira dónde está Maisy .
*FAT:	< a@x a@x > [//] espera [x 4] .
*FAT:	< a@x> [//] espera [x 3] .
*FAT:	a:quí .
*CHI:	no [x 2] .
*CHI:	se sujeta aquí .
*CHI:	mira .
*CHI:	< así se > [//] mira .
*CHI:	se sujeta aquí .
*FAT:	&=q ahí ?
*CHI:	sí , aquí .
*FAT:	a ver .
*FAT:	aquí está el huerto &=q no ?
*CHI:	Maisy [x 2] .
%act:	pisa el montón de piececitas de papel
*FAT:	cuidado .
*FAT:	estás pisando cosas .
*FAT:	ten cuidado .
*CHI:	toma .
*FAT:	madre+mía .
@Warning:	sound problems start here in mp3 file (goto mov)
*CHI:	este es el tractor de Maisy .
*CHI:	Meisy [x 4] va en tractor .
*FAT:	ah@i &=q el tractor ?
*FAT:	venga .
*FAT:	a:quí .
*CHI:	Maisy lleva el carrete [*] .
%err:	carrete = carreta
@Warning:	sound problems end here in mp3 file (go to mov)
*FAT:	ah@i .
*FAT:	&=q Maisy lleva la carreta ? [+ COR]
*CHI:	sí .
*CHI:	la carreta . [+ IMI]
*FAT:	&=q el carrito este ?
*FAT:	pero si va en un tractor no puede llevar un carrito , Juan .
*FAT:	&=q cómo puede ser eso ?
*FAT:	mira .
*FAT:	&=q quién está aquí ?
*CHI:	la vaca .
*FAT:	mu@o .
*CHI:	< te lleva te lleva te lleva te lleva te lleva > [/] te [*] lleva (.) aquí .
%err:	te = la $MOR $SUB $PREFIX
%act:	coloca la vaca en el tractor
*FAT:	&=q lleva ahí la vaca ?
*FAT:	mira .
*FAT:	aquí está su amigo Coco el cocodrilo .
*FAT:	+" hola , Maisy .
%par:	cambia la voz
*CHI:	es el Maisy .
%exp:	aunque Maisy es una ratita MOT aveces la considera un ratón (Maisy es un nombre desconocido en Madrid)
*FAT:	+" hola , Maisy .
%par:	cambia la voz
*FAT:	+" soy Coco el cocodrilo .
%par:	cambia la voz
*CHI:	no se (l)o va a comer .
*FAT:	son amigos .
*FAT:	mira .
*FAT:	y Periquillo el pajarito .
*FAT:	oh@i [x 2] .
*FAT:	Periquillo .
*FAT:	no te caigas .
*FAT:	+" hola , Maisy .
%par:	cambia la voz
*FAT:	+" soy Coco el cocodrilo .
%par:	cambia la voz
*FAT:	+" &=q quieres que juguemos al escondite ?
%par:	cambia la voz
*CHI:	sí .
*FAT:	&=q sí ?
*FAT:	&=q van a jugar al escondite ?
*CHI:	sí .
*FAT:	< a ver > [/] a ver .
*FAT:	a ver .
*FAT:	van a jugar todos .
*FAT:	mira .
*FAT:	la ardilla .
@Warning:	sound problems start here in mp3 file (go to mov)
*FAT:	va a jugar el cocodrilo .
*FAT:	va a jugar el pájaro .
*FAT:	y va a jugar Maisy .
*FAT:	&=q vale ?
*FAT:	&=q sí ?
*FAT:	a ver .
*FAT:	la ardilla se va a esconder .
*FAT:	no mires &=q eh@i ?
@Warning:	sound problems end here in mp3 file (go to mov)
*FAT:	< no mires > [/] no mires , Maisi .
*FAT:	< no mires > [/] no mires .
*FAT:	la ardilla se va a esconder .
*FAT:	ya está escondida .
*FAT:	ahora se esconde el pajarito .
*FAT:	no mires .
*FAT:	no mires , Maisy .
*FAT:	< no mires no mires > [/] no mires .
*FAT:	ya está .
*FAT:	ahora se esconde el cocodrilo .
*FAT:	no mires .
*FAT:	no mires , Maisy .
*FAT:	no mires .
*FAT:	ya está .
*FAT:	ya se ha escondido el cocodrilo .
*FAT:	ya está , Maisy .
*FAT:	&=q dónde estamos ?
*FAT:	&=q a ver ?
*CHI:	aquí .
*FAT:	pero bueno .
*FAT:	que es Maisy la que tiene que buscar .
*FAT:	toma .
*FAT:	toma .
*FAT:	coge a Maisy .
*FAT:	&=q dónde estás , cocodrilo ?
*FAT:	venga .
*FAT:	a ver .
*FAT:	&=q cómo [//] qué dice Maisy ?
*FAT:	&=q a ver qué dice ?
*CHI:	&=q dónde estás , cocodrilo ? [+ IMI]
*FAT:	&=q y busca ?
*FAT:	&=q dónde busca ?
*FAT:	&=q busca < por aquí > [/] por aquí a ver ?
*FAT:	mira a ver si está ahí .
*CHI:	< no está > [/] no está por aquí .
*FAT:	&=q no está ahí Maisy ?
*CHI:	aquí .
*FAT:	&=q está ahí ?
*CHI:	sí .
*FAT:	pero bueno .
*FAT:	has descubierto el cocodrilo .
*FAT:	oye , Maisy .
*FAT:	&=q y dónde está la ardilla ?
*FAT:	mira a ver si la ves por aquí .
*CHI:	no .
*FAT:	mira a ver si ves a la ardilla .
@Situation:	1 FAT y Juan juegan con el libro de Maisy que se convierte en casa
@Time Start:	20:00
@Situation:	1
*CHI:	&=q a ver si veo a la ardilla ?
*FAT:	< di le > [/] di le +...
*CHI:	++ ardilla .
*FAT:	&=q dónde +..?
*CHI:	++ estás .
*CHI:	&=q aquí está la ardilla ?
*FAT:	&=q está ahí la ardilla ?
*CHI:	sí .
*FAT:	mira a ver , Maisy , si está ahí dentro .
*FAT:	mira a ver si está ahí la ardilla .
*FAT:	&=e oh@i !
*FAT:	ahí está la ardilla .
*CHI:	aquí no está la ardilla .
*FAT:	&=q ah@i , no ?
*FAT:	&=q y esta quién es ?
*FAT:	oh@i .
*FAT:	+" soy una flor .
%par:	cambia la voz
*FAT:	a ver si vemos a Pajarilla .
*FAT:	&=q dónde estás , Pajarilla ?
*CHI:	aquí .
*FAT:	esa es la ardilla .
*FAT:	ten cuidado .
*FAT:	no pises ahí .
*CHI:	esta es la ardilla , Juan .
*FAT:	lo@o [x 3] .
%par:	canturrea
*FAT:	+" me voy a esconder .
*FAT:	ah@i .
*FAT:	pero bueno .
*FAT:	si se esconde también Maisy &=q dónde [//] quién va a buscar los ?
*CHI:	sí .
*CHI:	el cocodrilo .
*FAT:	&=q el cocodrilo ? [+ ADS]
*CHI:	sí .
*FAT:	&=q dónde estás , cocodrilo ?
*FAT:	pero [x 2] &=q el cocodrilo también se esconde ?
*CHI:	a ver .
*CHI:	ay@i .
*CHI:	oye , Flor .
*CHI:	&=q dónde estás ?
*CHI:	Maisy .
*CHI:	y Flor .
*CHI:	&=q dónde estás ?
*FAT:	< a ver > [/] a ver .
*FAT:	opale@i .
*FAT:	mírala dónde están escondidas las dos .
*FAT:	< Maisy y > [//] &=q Flor se llama la ardilla ?
*FAT:	pero no metas al cocodrilo que si no no vamos a poder sacar lo .
*FAT:	&=q se llama Flor la ardilla ?
*FAT:	&=q sí ?
*CHI:	< se va > [/] se va con él .
*FAT:	pero bueno .
*CHI:	se 0 [*] ha comido .
%err:	0 = la $MOR $LOS $PREFIX
*CHI:	mira .
*CHI:	&=e sal !
*FAT:	hola .
*CHI:	xxx .
*FAT:	oye .
*FAT:	no hemos econtrado a Pajarilla .
*FAT:	&=q dónde está Pajarilla ?
*CHI:	lo tengo e(n) (l)a mano .
*FAT:	no .
*FAT:	ese es el cocodrilo .
*FAT:	mira a ver si ves por ahí a Pajarilla .
*FAT:	mira a ver si la ves por ahí .
*CHI:	Pajarita .
*FAT:	no .
*FAT:	ahí no está .
*FAT:	Pajarilla está escondida .
*FAT:	uy@i .
*FAT:	está < por aquí > [/] por aquí .
*CHI:	po(r) aquí . [+ IMI]
*FAT:	no .
*FAT:	ahí no está .
*FAT:	mira a ver si la ves a Pajarilla .
*CHI:	&=q aquí ?
*FAT:	no .
*FAT:	mira a ver si la ves .
*CHI:	aquí .
*FAT:	no .
*FAT:	ahí tampoco está .
*FAT:	&=q < pero no la > [/] pero la ves o no la ves ?
*CHI:	en la casa .
*FAT:	no .
*FAT:	tampoco está .
*FAT:	mira [x 2] .
*FAT:	se lo ve por ahí un pie .
*CHI:	Pajarilla .
*FAT:	&=e Pajarilla !
*FAT:	ahí estabas .
*CHI:	hoy juga [*] al escondite .
%err:	juga = juega $MOR $SUB $REG
*CHI:	hoy juga [*] al escondite .
%err:	juga = juega $MOR $SUB $REG
*FAT:	sí .
*FAT:	se esconde .
*CHI:	Pajarilla .
*CHI:	< ha jug@x > [//] adiós [x 2] .
*FAT:	adiós .
*CHI:	adiós , Papá .
*FAT:	adiós , Pajarillo .
*FAT:	&=q se ha escondido ?
*CHI:	ahí .
*FAT:	pero bueno .
*FAT:	< si se > [/] si se esconde +//.
*CHI:	&=e ya no está !
*FAT:	ya no está . [+ ADS]
*CHI:	&=e ya no está !
*CHI:	la va a buscar así Flor .
*FAT:	&=q la ardilla se llama Flor ?
*CHI:	es (.) Flor .
*CHI:	&=q de quién e(s) esta zanahoria ?
*FAT:	aquí .
*CHI:	&=q de quién e(s) está zanahoria ?
*FAT:	es de la gallina que está aquí .
*FAT:	mira .
*FAT:	está aquí comiendo .
*FAT:	y el pato está aquí .
*FAT:	mira .
*FAT:	el gato .
*FAT:	la oveja .
*FAT:	el cerdo .
*FAT:	están todos ahí .
*FAT:	mira .
*FAT:	los caballos también aquí duermen un poquito .
*FAT:	duermen aquí .
*FAT:	aquí duermen los caballos y la vaca .
*FAT:	está la carretilla .
*FAT:	y aquí está para tener la cebada donde comen los caballos .
*CHI:	&=q y la cebada ?
*FAT:	está aquí .
*CHI:	&=q me das la cebada ?
*FAT:	< está aquí > [/] está aquí .
*CHI:	&=q me das la cebada ?
*FAT:	mira .
*FAT:	ahí están los patitos .
*CHI:	< este es > [/] este [*] es [/] es la cebada .
%err:	este = esta $MOR $SUB $AGA
*FAT:	Juan .
*FAT:	esos pedorretes@f .
*CHI:	este [*] es [x 2] [/] es la cebada .
%err:	este = esta $MOR $SUB $AGA
*CHI:	te la va a buscar Maisy .
*CHI:	xxx .
*CHI:	xxx .
*CHI:	&=q dónde estás ?
*CHI:	&=q eh@i ?
*CHI:	&=q dónde están lo [*] amigos ?
%err:	lo = los $MOR $LOS $AGA
*FAT:	&=q dónde están los amigos de Maisy ?
*FAT:	&=q qué lleva Maisy ?
*FAT:	pero no metas ahí los huevos .
*FAT:	hombre .
*FAT:	la cesta de los huevos aquí .
*FAT:	que lleva Maisy .
@Situation:	1 FAT y Juan juegan con el libro de Maisy que se convierte en casa
@Time Start:	20:00
@Situation:	1
*FAT:	< a ver > [/] a ver .
*FAT:	vamos a hacer un corral .
*FAT:	mira .
*FAT:	aquí .
*FAT:	en el corral .
*FAT:	mira .
*FAT:	y aquí en el corral ponemos +...
%act:	coloca un caballo
*CHI:	++ a Maisy .
*FAT:	al caballo .
*FAT:	y a la vaca .
*FAT:	dentro del corral para que no se vayan trotando hasta que no sea su momento .
*FAT:	el caballo xxx . [+ NON]
%par:	susurra
*FAT:	juju@o .
*FAT:	yupi@o .
*CHI:	mira .
*CHI:	está [//] mira .
*CHI:	< está aquí > [/] está aquí .
*FAT:	están aquí escondidos .
*FAT:	pero bueno .
*FAT:	lo vas a volver a meter otra vez .
*FAT:	pues vaya juego más aburrido , Juan .
*CHI:	lo va a buscar Maisy .
*CHI:	lo va a buscar Maisy .
*CHI:	oh@i .
*CHI:	&=q en dónde están ?
*CHI:	mira .
*CHI:	xxx .
*FAT:	no [x 2] .
*FAT:	< así se rompe > [/] así se rompe .
*FAT:	me voy a enfadar , Juan .
*FAT:	te he dicho que no lo metas más por ahí .
%par:	serio
*CHI:	xxx .
*FAT:	ya no se mete más .
*FAT:	&=q vale ?
*CHI:	no .
*FAT:	vale .
*FAT:	te obsesionas .
*FAT:	no lo metas más , hombre .
%par:	sigue serio
*FAT:	se puede jugar con todo el cuento .
*FAT:	ten cuidado .
*FAT:	mira [/] mira .
*FAT:	ya está roto .
*CHI:	no se sujete [*] .
%err:	sujete = sujeta $MOR $SUB $NFL PRESUB3s/3s
*CHI:	mira .
*CHI:	despacito .
*FAT:	eso es .
*FAT:	despacito para no romper lo .
*FAT:	a:sí .
*FAT:	ten cuidado con eso qué está roto ya .
*CHI:	mira .
*CHI:	esto es [/] es la paja .
*CHI:	&=q ves ?
*CHI:	es la paja .
*FAT:	claro .
*FAT:	porque ahí está el corral .
*FAT:	&=q ves ?
*FAT:	ahí [x 2] [/] hay un ternerito ahí .
*FAT:	oy@i .
*FAT:	y un elefante .
*FAT:	hay un elefante también .
*FAT:	no lo habíamos visto .
*FAT:	en la granja de Maisy hay un elefante .
*FAT:	mira .
*FAT:	&=q y aquí sabes lo que hay ?
*FAT:	mira lo que hay .
*FAT:	una ventana .
*FAT:	cucuru@o .
*FAT:	y aquí hay una puerta .
*FAT:	cucurucucu@o .
*CHI:	esta es Maisy .
*FAT:	sí .
*FAT:	pero por la puerta < no puede entrar > [/] no puede entrar +/.
*CHI:	0 [*] tractor .
%err:	0 = el $SYN $LOS
*FAT:	claro .
*CHI:	pero por aquí sí .
*FAT:	no .
*FAT:	por el corral tampoco que lo estropeas todo .
*CHI:	pero por arriba sí .
*FAT:	ay@i , Juan .
%par:	susurra
*FAT:	ten cuidado , por+favor .
%par:	susurra
*CHI:	xxx .
*CHI:	quieren comida lo [*] animales .
%err:	lo = los $MOR $LOS $AGA
*FAT:	mira .
*FAT:	siéntate aquí .
%act:	aparta las figuritas , que son de cartón , para hacerle sitio a Juan
*CHI:	quieren comida lo [*] animales .
%err:	lo = los $MOR $LOS $AGA
*FAT:	&=q quieren comida los animales ? [+ COR]
*CHI:	mm@i .
*FAT:	venga .
*FAT:	vamos a ver .
*FAT:	mira .
*FAT:	aquí hay un saco de comida para la gallina .
*FAT:	toma .
*FAT:	toma .
*FAT:	para la gallina .
*FAT:	aquí esta es la gallina .
*CHI:	y este [*] < es es > [/] es la ot(r)a gallina .
*FAT:	pero hombre .
*FAT:	esa es la gallina de Meisi .
*FAT:	se llama Pajarilla .
*CHI:	más .
*FAT:	&=q más comida ?
*CHI:	xxx .
*FAT:	mira .
*FAT:	aquí está el pasto para la vaca y para los caballos .
*CHI:	el pasto . [+ IMI]
*FAT:	mira .
*FAT:	el biberón .
*FAT:	el biberón .
*CHI:	mira .
@Warning:	sound problems start here in mp3 file (go to mov)
*CHI:	< tiene unas zapatillas como Maisy > [/] tiene unas zapatillas rojas como Maisy .
*CHI:	Maisy conduce .
*CHI:	mira .
@Warning:	sound problems end here in mp3 file (go to mov)
*CHI:	y Flor no [x 3] conduce .
*CHI:	pe@x [/] pero Maisy sí conduce .
*CHI:	pero Flor no .
*FAT:	&=q van juntos ?
*CHI:	no .
*FAT:	&=q no van juntas ?
*CHI:	no .
*CHI:	ni detrás ni del otro ni delante .
*CHI:	es que +/.
*CHI:	quiero dar a la vaca 0 [*] .
%err:	0 = O $SYN $LOS
*CHI:	quiero dar a la vaca 0 [*] .
%err:	0 = O $SYN $LOS
*CHI:	quiero dar a la vaca 0 [*] .
%err:	0 = O $SYN $LOS
*CHI:	rompí [?] esto . [+ NON]
*FAT:	mira .
*FAT:	&=q ves ?
*FAT:	aquí están las zanahorias plantadas .
*FAT:	y aquí ya cuando se han hecho grandes y se pueden coger .
*FAT:	están por debajo .
*FAT:	mira los gusanorros@f .
*FAT:	&=q dónde está el gusano ?
*FAT:	mira .
*FAT:	hay un gusano ahí .
@Situation:	1 FAT y Juan juegan con el libro de Maisy que se convierte en casa
@Time Start:	20:00
@Situation:	1
*FAT:	mira .
*FAT:	y aquí hay más .
*FAT:	mira .
*CHI:	hay más gusanos .
*FAT:	aquí hay más .
*CHI:	se va a cambiar a@x [/] aquí Pajarilla .
*FAT:	&=q se va a cambiar ahí Pajarilla ?
*CHI:	sí , aquí .
*CHI:	mira .
*CHI:	se va a poner esta Pajarilla ?
*FAT:	< a ver > [/] a ver .
*CHI:	&=q dónde está Pajarilla ?
*FAT:	&=q dónde está Pajarilla ? [+ ADS]
*CHI:	aquí .
*CHI:	mira .
*CHI:	ya está .
*CHI:	mira .
*CHI:	la he encontrado .
*FAT:	&=q la has encontrado ?
*CHI:	viene a ver a los amigos .
*FAT:	pero bueno .
*CHI:	a ver a los amigos .
*FAT:	xxx .
*FAT:	será una mano .
*FAT:	&=q dónde están todos los amigos de Maisy ?
*CHI:	todos [x 2] .
*FAT:	flatan [//] falta Flor .
*FAT:	&=q dónde está Flor ?
*FAT:	&=q dónde está Flor ?
*CHI:	mira .
*CHI:	ya [x 2] .
*CHI:	mira .
*CHI:	ya puedo .
*CHI:	ya .
*FAT:	anda .
*FAT:	pues si estaba nadando ahí .
*FAT:	< a ver > [/] a ver .
*FAT:	vamos a ver qué viene en el librito de Maisy .
*FAT:	+" un día en la granja de Maisy .
*FAT:	a ver .
%par:	susurra
*CHI:	+" un día en la granja de Maisy . [+ IMI]
*FAT:	vamos a ver .
*FAT:	mira .
*FAT:	+" Maisy y sus amigos tienen mucho trabajo en la granja .
%par:	lee
*FAT:	mira .
*FAT:	+" primero Maisy ordeña la vaca .
%par:	lee
*FAT:	+" Flor ayuda a dar de comer a los animales .
*FAT:	+" zanahorias para el caballo .
%par:	lee
*FAT:	+" un hueso para el perro .
%par:	lee
*FAT:	+" lechugas para el conejo .
%par:	lee
*FAT:	+" y heno para la vaca .
%par:	lee
*FAT:	+" Pepo da de comer a los animales .
%par:	lee
*FAT:	+" zanahorias para el caballo .
%par:	lee
*FAT:	+" un hueso para el perro .
%par:	lee
*FAT:	+" lechugas para el conejo .
%par:	lee
*FAT:	+" y heno para la vaca .
%par:	lee
*FAT:	+" Pepo limpia los animales .
%par:	lee
*FAT:	mira .
*FAT:	ahí está Pepo .
*FAT:	+" limpia la cuadra la conejera la xxx y el redil .
%par:	lee
*FAT:	+" Rodrigo se llama el cocodrilo .
%par:	lee
*FAT:	+" Rodrigo recoge frutas y hortalizas .
%par:	lee
*FAT:	+" manzanas zanhorias fresas judías y peras .
%par:	lee
*FAT:	y ya falta la mitad .
*FAT:	&=q qué más tiene que hacer Maisy ?
*FAT:	tiene que dar de comer a los corderos .
*FAT:	recoger la miel .
*FAT:	regar las hortalizas .
*FAT:	poner paja en la cuadra .
*FAT:	madre+mía .
*CHI:	xxx los amigos . [+ NON]
*FAT:	qué día más ocupado .
*FAT:	adiós [x 2] , Maisy .
*FAT:	que tienes mucho trabajo .
*FAT:	madre+mía .
*FAT:	cuánto trabajo tiene .
*FAT:	mira las ventanas aquí .
%par:	susurra
*FAT:	&=e mira [x 2] !
*FAT:	los búhos .
*FAT:	mira .
*FAT:	el conejo come zanahorias .
*CHI:	za(na)horias . [+ IMI]
*FAT:	&=q lo ves ?
*FAT:	&=q y aquí ?
*FAT:	&=q < quién duerme aquí > [/] quién duerme aquí ?
*FAT:	ah@i .
*FAT:	&=e las gallinas !
*FAT:	xxx las gallinas el maiz . [+ NON]
*CHI:	no .
*FAT:	hala@i .
*FAT:	y el perrucho .
*FAT:	mira .
*FAT:	aquí están las manzanas .
*FAT:	fíjate .
*FAT:	todas las manzanas .
*FAT:	es un pájaro+carpintero .
*FAT:	mira el pájaro+carpintero .
*FAT:	hace tu@o .
%par:	da golpecitos con el dedo en el suelo
*FAT:	con el pico pica .
*FAT:	así .
*FAT:	luego hace gujuju@o .
*CHI:	sí .
*FAT:	< a ver > [/] a ver .
*FAT:	y aquí está la colmena de miel .
*FAT:	mm@i .
*FAT:	mira cuántas abejas .
*FAT:	ss@o .
*FAT:	y aquí hay una lechuga .
*FAT:	< y debajo > [//] mira lo que hay debajo de la lechuga .
*FAT:	&=q qué hay ?
*CHI:	&=e caracoles !
*FAT:	&=e caracoles !
*FAT:	&=q le cantamos una canción ?
*CHI:	sí .
*FAT:	&=q qué le cantamos ?
*FAT:	a ver .
*FAT:	&=q qué canción le cantamos ?
*FAT:	xxx .
*CHI:	caracol < col@x col@x > [/] .
*FAT:	&=q qué más ?
*CHI:	lechuga [x 2] .
*FAT:	&=q qué más ?
%par:	riéndose
*FAT:	< ese caracol > [//] atención [x 2] .
*FAT:	que a ese caracol le ha tocado un +...
*CHI:	++ jamón .
@Situation:	1 FAT y Juan juegan con el libro de Maisy que se convierte en casa
@Time Start:	20:00
@Situation:	1
*FAT:	señoras y señores .
*FAT:	señoras y señores .
*FAT:	&=q cómo sigue ?
*FAT:	en el +...
*CHI:	++ culo tengo flores .
*FAT:	muy bien .
*CHI:	tengo flores .
*CHI:	tengo flores .
*FAT:	sí .
*FAT:	ahí hay muchas flores .
*CHI:	porque tengo flores .
*FAT:	sí .
*CHI:	es [*] como estas flores .
%err:	es = son $MOR $SUB $NFL 3s/3p
*FAT:	&=q las que tienes en el culo ?
*CHI:	sí .
*CHI:	en el culo .
*FAT:	sí .
*FAT:	son muy bonitas &=q no ?
*CHI:	sí .
%act:	gatea
*FAT:	&=q eres un perrucho ?
*FAT:	&=q nos vamos a duchar ?
*CHI:	no .
*FAT:	sí .
*FAT:	un poquito .
*CHI:	no .
*CHI:	no .
*FAT:	&=q por qué no ?
*CHI:	xxx .
*FAT:	&=q eh@i , Juan ?
*FAT:	< &=q por qué no vamos a jugar > [//] digo &=q por qué no nos vamos a duchar ?
*FAT:	&=q eh@i ?
*FAT:	vámo nos a duchar .
*FAT:	que si jugamos un poquito luego nos duchamos .
*CHI:	quie(r)o jubá [: jugar] .
*FAT:	ya hemos jugado .
*FAT:	te parecerá poco &=q no ?
*CHI:	quiero con los juguetes .
*CHI:	quiero jugar .
*CHI:	quiero juguetes 0 [*] poquito .
%err:	0 = un $SYN $SUB
*FAT:	un poquito ito@x [/] .
*FAT:	oye .
*FAT:	&=q quieres que hagamos una construcción ?
*FAT:	ah@i .
*FAT:	no .
*FAT:	que es muy tarde .
*FAT:	&=q sabes qué hora es ?
*CHI:	sí .
*FAT:	es casi la hora de acostar se ya .
*FAT:	hala@i .
*FAT:	y todavía < no hemos > [//] no nos hemos ni duchado .
*FAT:	y no hemos ni cenado .
*FAT:	< madre+mía > [/] madre+mía .
*CHI:	quiero xxx . [+ NON]
*FAT:	&=q cómo ?
*FAT:	&=q cómo dices ?
*CHI:	me llevo algo 0 [*] la bañera .
%err:	0 = a $SYN $LOS
*FAT:	< &=q te llevas > [//] pero si nos vamos a duchar , Juan .
*FAT:	hoy toca ducha .
*CHI:	&=e toca bañera !
*FAT:	&=q bañera ?
*CHI:	sí .
*FAT:	pero si hemos hecho un trato , Juan .
*CHI:	hoy toca bañera .
*FAT:	hemos dicho que primero jugábamos y luego nos duchábamos .
*FAT:	y si no era baño .
*FAT:	venga .
*FAT:	vamos .
@End
