# Supplementary material for: Comparing Different Models of the Development of Verb Inflection in Early Child Spanish
Source: PLoS One. 2015 Mar 11;10(3):e0119613. doi: 10.1371/journal.pone.0119613 (PMC4356619; doi:10.1371/journal.pone.0119613)
Supplement: S1 File — (ZIP) [file pone.0119613.s001.zip › 20404.cha]

@UTF8
@PID:	11312/c-00031797-1
@Begin
@Languages:	spa , eng
@Participants:	CHI Juan Target_Child , FAT Padre Father , MOT Madre Mother
@ID:	spa , eng|OreaPine|CHI|2;4.04|male|||Target_Child|||
@ID:	spa , eng|OreaPine|FAT|||||Father|||
@ID:	spa , eng|OreaPine|MOT|||||Mother|||
@Transcriber:	Javier , University of Nottingham
@Date:	09-DEC-2001
@Location:	Madrid
@Situation:	1 Juan , y MOT juegan con el libro de Maisy que se convierte en casa y todas las piezecitas de cartón que incluye
@Time Start:	11:30
@Situation:	1
*FAT:	&=q qué haces , Juan ?
*CHI:	0 [*] metiendo la carretilla .
%err:	0 = estoy $SYN $LOS $AUXE
%act:	tiene el tractor de Maisy en la mano
*FAT:	&=q metiendo la carretilla ? [+ ADS]
*FAT:	&=q dónde metes la carretilla ?
*FAT:	&=q eh@i ?
*FAT:	&=q dónde metes la carretilla ?
*CHI:	< po@x po@x > [/] por allí .
*CHI:	por allí por la carretilla .
*FAT:	&=q por aquí ?
*CHI:	por allí [//] aquí por la carretilla .
*FAT:	< con cuidado > [/] con cuidado .
*CHI:	< por aquí > [/] por aquí . [+ IMI]
*FAT:	pero bueno .
*FAT:	y [/] &=q y dónde va la carretilla ?
*CHI:	< no va > [/] no va .
*FAT:	no .
*FAT:	ahí no cabe , Juan .
*FAT:	no puedes meter el tractor por la puerta de casa .
*CHI:	tiene que ser por aquí .
*FAT:	claro .
*CHI:	po@x [/] por aquí no cabe .
*FAT:	por ahí no .
*FAT:	por ahí sólo cabe Maisy .
*FAT:	y Flor y el cocodrilo .
*CHI:	xxx el cocodrilo . [+ NON]
*MOT:	a ver .
%act:	se sienta junto a Juan
*CHI:	mira cómo cabe .
*CHI:	mira .
*MOT:	pero tendrá que abrir la puerta al cocodrilo .
*MOT:	&=q cómo se llama el cocodrilo , Juan ?
*CHI:	Rodrigo .
*MOT:	Rodrigo .
*FAT:	écha te un poco más para allá .
%act:	mueve la casa de Maisy
*MOT:	&=q pero < le has > [/] le has presentado a Papá cómo se llaman los amiguitos de Maisy ?
*CHI:	sí .
*MOT:	&=q < cómo se llama > [/] cómo se llama esta ?
*CHI:	Flor .
*MOT:	no .
*MOT:	&=q esta quién es ?
*CHI:	0 [*] gallina .
%err:	0 = la $SYN $LOS
*MOT:	&=q pero la gallina cómo se llama ?
*MOT:	Tu@x +...
*CHI:	++ cola@x .
*MOT:	Tuna .
*MOT:	&=q y esta ?
*CHI:	Flor .
*MOT:	esta se llama Flor .
*MOT:	&=q y el que está metido ahí < en el > [/] en el establo ?
*MOT:	este [/] este de aquí .
*MOT:	aquel de allí .
%par:	señala
*MOT:	el elefante .
*MOT:	&=q cómo se llama ?
*MOT:	Pepo .
*CHI:	Pepo .
*MOT:	Pepo .
*CHI:	Pepo . [+ IMI]
*MOT:	Pepo .
*MOT:	Pepo [x 2] .
*MOT:	&=q qué haces ?
*CHI:	0 [*] montando (l)a [x 2] flor .
%err:	0 = estoy $SYN $LOS $AUXE
*MOT:	&=q montando la flor ? [+ ADS]
*CHI:	sí .
*MOT:	&=q en dónde ?
*CHI:	un perro .
*MOT:	&=q dónde montas la flor ?
@Warning:	sound problems start here in mp3 file (go to mov)
*MOT:	&=q eh@i ?
*CHI:	< aquí en la > [//] aquí monto la flor .
*CHI:	aquí .
*MOT:	&=q y esto qué es ?
*CHI:	una carretilla .
*MOT:	&=q y cómo montas la carretilla en el tractor ?
@Warning:	sound problems end here in mp3 file (go to mov)
*MOT:	&=q también montas la carretilla en el tractor ?
*FAT:	tenéis una conversación de lo más granado .
*MOT:	está montando los animalitos en el tractor .
*MOT:	&=q por dónde va el tractor ?
*MOT:	&=q qué hace ?
*CHI:	por [/] por aquí .
*MOT:	toma .
*MOT:	pon le otro .
*MOT:	que con uno solo no se sostiene .
*MOT:	tienes que poner le tres .
*CHI:	tres [x 3] . [+ IMI]
*MOT:	venga .
*MOT:	a ver .
*MOT:	yo te ayudo .
*MOT:	déjame que yo se lo pongo .
*MOT:	&=q vale ?
*MOT:	&=q sí ?
*MOT:	&=q y luego dónde va a ir ?
*CHI:	por [/] por aquí va .
*MOT:	uh@i .
*MOT:	&=q y esto cómo lo tienes tan mojado ?
*MOT:	pero Juan .
*MOT:	cómo has dejado esto de babas .
*MOT:	qué asco .
*MOT:	ya está .
*MOT:	espera .
*MOT:	mira .
*MOT:	uh@i .
*MOT:	se cae con tres también .
*MOT:	vaya .
*MOT:	venga .
*MOT:	bueno .
*MOT:	sujéta lo .
*CHI:	es que se sujeta aquí .
*MOT:	&=q se sujeta ahí ?
*CHI:	mira .
*CHI:	sí [//] no .
*CHI:	hay que sujetar le con [x 3] el burro .
*CHI:	hay que sujetar le con el burro .
*MOT:	&=q con el burrito ?
*CHI:	con el burrito . [+ IMI]
*CHI:	con el xxx . [+ NON]
*MOT:	< mejor con este que tiene > [//] mira .
*MOT:	uh@i .
*MOT:	oy@i .
*MOT:	se ha caído .
*MOT:	vaya .
*MOT:	se lo han quitado las patas .
*CHI:	mira [x 3] .
*MOT:	&=q qué es ?
*CHI:	se ha metido .
*MOT:	&=q dónde ?
*CHI:	se ha metido en el caballo .
*MOT:	&=q dónde ?
@Situation:	1 Juan , y MOT juegan con el libro de Maisy que se convierte en casa y todas las piezecitas de cartón que incluye
@Time Start:	11:30
@Situation:	1
*CHI:	aquí .
*MOT:	&=q qué es eso ?
*CHI:	&=q y su casa ?
*MOT:	es su casa .
*CHI:	&=q su casa ? [+ IMI]
*MOT:	&=q la casa de quién ?
*CHI:	&=q y su casa ?
*CHI:	&=q la casa de 0 [*] animales ?
%err:	0 = los $SYN $LOS
*MOT:	&=q la casa de los animales ?
*MOT:	pues el establo es este .
*MOT:	aquí .
*MOT:	mira lo .
*MOT:	que < le está poniendo > [//] al elefante le está poniendo heno .
*MOT:	&=q te acuerdas que dijimos que los caballos comían heno ?
*MOT:	mira .
*MOT:	este se ponía aquí a comer .
*MOT:	verás .
*MOT:	mira .
*MOT:	a ver .
*MOT:	se ponía ahí .
*MOT:	&=q no ves ?
*CHI:	se tira el heno < por a@x > [/] por aquí .
*CHI:	y lo echa au@i aquí .
*MOT:	claro .
*MOT:	mira dónde lo guardan .
*MOT:	lo guardan aquí arriba .
*MOT:	&=q lo ves ?
*CHI:	aquí arriba . [+ IMI]
*MOT:	claro .
*MOT:	eso es heno .
*CHI:	aquí 0 [*] el heno .
%err:	0 = V $SYN $LOS
*MOT:	mm@i .
*CHI:	&=q y el ternero ?
*MOT:	mm@i .
%par:	pregunta
*CHI:	&=q y el ternero ? [+ IMI]
*MOT:	&=q el +..?
*CHI:	quiero quitar el elefante .
*MOT:	el elefante no se puede quitar de ahí porque está pintado .
*MOT:	no lo podemos quitar .
*MOT:	ni al perrito tampoco .
*MOT:	< hay cosas que están ahí > [/] .
*CHI:	ni al perrito tampoco . [+ IMI]
*MOT:	claro .
*MOT:	hay cosas que están ahí puestas y hay otras que [x 2] las tenemos aquí fuera .
*MOT:	&=q ves ?
*MOT:	los pollitos sí que los podemos quitar .
*MOT:	y los podemos poner en un sitio y en otro .
*MOT:	los podemos poner aquí .
*MOT:	los podemos llevar al lago .
*MOT:	esto para comer los animales pues también lo podemos poner aquí .
*MOT:	también podemos poner al burrito ahí fuera .
*CHI:	este es para la vaca .
*MOT:	&=q ese es para las vacas ?
*MOT:	&=q y dónde están las vacas ?
*MOT:	ay@i mira .
*MOT:	aquí hay una .
*MOT:	ahí hay una vaca .
*MOT:	&=q no ?
*MOT:	sí .
*CHI:	se < va a comer > [//] va a comer aquí .
%act:	lo pone en lo alto del libro
*MOT:	&=q ahí come ?
*MOT:	ah@i .
*MOT:	pero bueno .
*FAT:	esa vaca .
*MOT:	&=q cómo ha subido hasta ahí arriba ?
*MOT:	&=q va a comer ahí arriba ?
*MOT:	espera .
*MOT:	entonces tenemos que poner la así .
*CHI:	no come .
*CHI:	ahora no come .
*CHI:	ahora no .
*MOT:	xxx .
*CHI:	< no quiere > [/] no quiere comida .
*CHI:	no quiere comida .
*MOT:	&=q no quiere comida ? [+ ADS]
*MOT:	bueno .
*MOT:	pues déja selo para otro .
*MOT:	a lo mejor el burrito quiere comida .
*MOT:	mira .
*CHI:	porque a la vaca no le gusta .
*MOT:	&=q a la vaca no le gusta ? [+ ADS]
*CHI:	no .
*MOT:	pero bueno .
*CHI:	los huevos sí le gusta [*] .
%err:	gusta = gustan $MOR $LOS $NFL 3s/3p:NP
*MOT:	&=q los huevos sí que le gustan (.) a la vaca ? [+ COR]
*CHI:	< no pongo no pongo > [/] no 0 [*] pongo .
%err:	0 = lo $MOR $LOS $PREFIX
*MOT:	claro .
*MOT:	es que eso no se puede poner , Juan .
*MOT:	se tiene que quedar así .
*CHI:	es [x 3] [/] es de que [*] sujetar .
%err:	que = 0 $SYN $ADD ; $VALIDROOT
*MOT:	claro .
*MOT:	hay que sujetar lo .
*CHI:	hay que sujetar lo aquí . [+ IMI]
*MOT:	&=q ahí lo vas a sujetar ?
*CHI:	aquí lo voy a sujetar .
*CHI:	aquí lo voy a sujetar .
*CHI:	encima de la vaca .
*CHI:	ve , vaca .
*CHI:	ve .
*CHI:	xxx .
*CHI:	mira .
*CHI:	quiero jubar [: jugar] al escondite .
*CHI:	quiero xxx . [+ NON]
*MOT:	&=q quieres jugar al escondite ?
*MOT:	&=q con quién ?
*CHI:	< con con la gallina > [/] con la gallina que se llama Turula .
*MOT:	&=q con la gallina que se llama Tula ? [+ ADS]
*MOT:	&=q y con quién más ?
*MOT:	espera [x 3] , Juan .
*CHI:	quieren [/] quieren jugar al escondite todos .
*MOT:	venga .
*MOT:	pues a ver .
*MOT:	&=q quién se esconde ?
*MOT:	&=q a quién le toca esconder se ?
*CHI:	a le [*] cocodrilo y a la gallina .
%err:	le = le $MOR $SUB $AGA
*CHI:	a 0 [*] dos .
%err:	0 = los $SYN $LOS
*CHI:	a 0 [*] dos .
%err:	0 = los $SYN $LOS
*MOT:	&=q < y quién le toca > [//] y a quién le toca buscar los ?
*CHI:	0 [*] Maisy .
%err:	0 = a $SYN $LOS
*MOT:	&=q y dónde está Maisy ?
@Situation:	1 Juan y MOT juegan con el libro de Maisy que se convierte en casa y todas las piezecitas de cartón que incluye
@Time Start:	11:30
@Situation:	1
*MOT:	mm@i .
%par:	pregunta
*MOT:	&=q dónde está Maisy ?
*CHI:	aquí [/] &=q aquí está Maisy ?
*MOT:	yo creo que no .
*MOT:	&=q tú crees que está ahí ?
*CHI:	&=q Maisy [x 2] ?
*CHI:	&=q dónde está Maisy ?
*MOT:	&=q dónde está Maisy ?
*MOT:	búsca lo .
*CHI:	no lo veo .
*MOT:	mira a ver si está en el tractor .
*MOT:	a lo mejor está metida en el tractor .
*MOT:	sabes que siempre está metida ahí .
*CHI:	&=q dónde está ?
*CHI:	&=q dónde está ?
*MOT:	&=q el tractor ?
*CHI:	&=q < dónde está el > [/] dónde está el tractor ?
*MOT:	estará por ahí en algún sitio .
*MOT:	mira a ver en aquel rincón de allí que no se ve .
*MOT:	a ver .
*CHI:	&=q dónde está ?
*MOT:	búsca lo .
*CHI:	&=q el tractor de Maisy ?
*MOT:	a ver .
*MOT:	búsca lo .
*MOT:	&=q dónde está ?
*MOT:	pero bueno .
*MOT:	&=q y el tractor ?
*MOT:	esta aquí debajo .
%act:	después de levantar la casa
*CHI:	esta aquí debajo .
*MOT:	estaba escondido también .
*MOT:	&=q esta ahí Maisy ?
*CHI:	también Flor se va a esconder .
*MOT:	&=q también Flor se esconde ?
*CHI:	&=e ya !
*MOT:	&=q están todos escondidos ?
*CHI:	y también el tractor .
*MOT:	pero bueno .
*MOT:	&=q tanta gente cabe ahí ?
*CHI:	mira .
%act:	ha metido la figura del tractor por una ranura que queda en el libro , por la misma que ha metido a los demás personajes
*CHI:	&=e ya !
*MOT:	&=q ya ?
*CHI:	ahora < le va > [/] le va a buscar Maisy .
*CHI:	a@x [/] ahora le toca a Maisy a [*] buscar .
%err:	a = 0 $SYN $ADD $INFA
*MOT:	&=q le toca a Maisy buscar ? [+ COR]
*CHI:	< a ver a ver a ver > [/] a ver .
*CHI:	< no mi@x no mires no mires > [/] no mires .
*CHI:	xxx .
*CHI:	&=q dónde está ?
*CHI:	mira .
*CHI:	Flor estaba ahí .
%act:	levanta la casa y caen todos
*CHI:	hala@i .
*MOT:	mira .
*MOT:	todos encontrados .
*MOT:	ya no hay más &=q no ?
*MOT:	no .
*CHI:	voy [x 4] [/] voy a ver qué [*] le toca buscar .
%err:	qué = < a quién > $SYN $SUB
*MOT:	a ver a quién le toca buscar . [+ COR]
*MOT:	pero no lo escondas siempre en el mismo sitio .
*MOT:	ahí lo va a encontrar Maisy rápidamente otra vez .
*CHI:	< ya está ya está > [/] ya está .
*CHI:	y también Flor .
*CHI:	oh@i [x 5] .
*MOT:	se tropieza con Rodrigo .
*MOT:	oh@i .
*CHI:	oh@i .
*CHI:	un poco más para allá .
*CHI:	un poco para allá .
*MOT:	&=q un poco más para allá para qué ?
*MOT:	&=q para que no se salga ?
*CHI:	ya está .
*MOT:	ya está .
*MOT:	&=q y ahora ?
*MOT:	&=q y ahora qué ?
*CHI:	&=q y ahora qué ? [+ IMI]
*MOT:	&=q y ahora qué ?
*MOT:	&=q quién busca ?
*CHI:	Maisy [/] Maisy busca .
*CHI:	sí .
*CHI:	ahora Maisy .
*CHI:	oye .
*CHI:	oye .
*CHI:	xxx .
*MOT:	&=q cómo ?
*CHI:	xxx .
*CHI:	oye , cocod(r)ilo [x 2] .
*CHI:	Flor .
*CHI:	no está .
*MOT:	&=q no están ?
*CHI:	no están . [+ IMI]
*MOT:	&=q pero Maisy ha buscado bien ?
*CHI:	no .
*MOT:	busca por otro sitio .
*CHI:	no busca bien .
*MOT:	pues busca [/] busca en el corral .
*MOT:	&=q a ver si están en el corral ?
*MOT:	o aquí .
*MOT:	en la casa del tractor .
*CHI:	< o en la casa del aquí no > [//] aquí no está .
*MOT:	que entre Maisy a buscar allí .
*CHI:	aquí [/] va a buscar aquí .
*CHI:	ay@i .
*CHI:	no cabe .
*MOT:	a ver .
*MOT:	cuidado [x 2] que lo rompes .
*CHI:	a@x [/] ahí .
*CHI:	ya está .
@Situation:	1 Juan y MOT juegan con el libro de Maisy que se convierte en casa y todas las piezecitas de cartón que incluye
@Time Start:	11:30
@Situation:	1
*CHI:	le va a buscar Maisy .
*CHI:	< un poco más ya > [/] un poco más ya .
*MOT:	&=q un poco más ya ? [+ ADS]
*CHI:	ou@i .
*CHI:	mira Maisy .
*MOT:	&=q la ha encontrado o no ?
*CHI:	no la ha encontrado .
*MOT:	&=q no ?
*CHI:	ahí no estaba .
*CHI:	sí estaba .
*MOT:	&=q ahí no estaban ?
*CHI:	a [/] aquí no estaba .
*CHI:	aquí no estaban .
*CHI:	aquí no estaban .
*CHI:	aquí no .
*MOT:	&=q no ?
*MOT:	&=q y en dónde estaban ?
*CHI:	aquí .
*CHI:	sí .
*CHI:	aquí [x 2] me gusta más .
*MOT:	espera [x 3] .
*MOT:	< vamos a abrir lo > [/] vamos a abrir lo para ver si están ahí .
*MOT:	mira a ver .
*MOT:	venga .
*MOT:	que entre Maisy a ver si están ahí .
*MOT:	uh@i .
*MOT:	están todos .
*CHI:	mira [/] mira .
*CHI:	lo ha buscado [*] .
%err:	buscado = encontrado $SYN $SUB
*MOT:	lo ha encontrado Juan . [+ COR]
*CHI:	lo ha buscado Maisy .
*MOT:	lo ha encontrado Juan . [+ COR]
*CHI:	mira [x 2] .
*CHI:	xxx .
*MOT:	Juan y Maisy , claro .
*MOT:	lo ha encontrado Maisy también .
*MOT:	a ver .
*MOT:	venga .
*MOT:	cierra otra vez .
*MOT:	así .
*CHI:	a ver , Maisy .
*CHI:	se va a esconder Maisy en el tractor .
*MOT:	&=q sí ?
*CHI:	mira .
*CHI:	se esconde Maisy en el tractor .
*CHI:	mira .
*CHI:	mira .
*CHI:	lo ha [*] encontrado yo .
%err:	ha = he $MOR $SUB $NFL PREX3s/PREX1s:YO
*CHI:	ahora [/] ahora le toca a los amigos (.) de Maisy .
*CHI:	ahora le toca .
*CHI:	xxx .
*CHI:	corre [x 3] .
*MOT:	pero cuidado que los puedes romper &=q eh@i ?
*MOT:	si lo cierras eso con los amigos de Maisy dentro a lo mejor los rompes .
*MOT:	porque se doblan .
*CHI:	0 .
%act:	juega en silencio
@End
