# Supplementary material for: Comparing Different Models of the Development of Verb Inflection in Early Child Spanish
Source: PLoS One. 2015 Mar 11;10(3):e0119613. doi: 10.1371/journal.pone.0119613 (PMC4356619; doi:10.1371/journal.pone.0119613)
Supplement: S1 File — (ZIP) [file pone.0119613.s001.zip › 20410.cha]

@UTF8
@PID:	11312/c-00031798-1
@Begin
@Languages:	spa , eng
@Participants:	CHI Juan Target_Child , FAT Padre Father , MOT Madre Mother
@ID:	spa , eng|OreaPine|CHI|2;4.10|male|||Target_Child|||
@ID:	spa , eng|OreaPine|FAT|||||Father|||
@ID:	spa , eng|OreaPine|MOT|||||Mother|||
@Transcriber:	Javier , University of Nottingham
@Date:	15-DEC-2001
@Location:	Madrid
@Situation:	1 Juan , y FAT juegan unas piezas de construcción de madera
@Time Start:	10:00
@Situation:	1
*CHI:	mira [/] mira , Papá .
*CHI:	va a volar con motor .
*CHI:	va a volar con motor .
*FAT:	&=q va a volar con motor ?
*CHI:	sí .
*CHI:	en esto .
*CHI:	con motor este .
*CHI:	con este motor .
*FAT:	&=q con ese motor ?
*CHI:	sí .
*CHI:	< con esto > [//] con este motor .
*CHI:	mira .
*CHI:	va a volar con este motor .
*FAT:	&=q sí ?
*FAT:	&=q y qué tal vuela ?
*CHI:	vuela con este motor .
*CHI:	vuela así .
*CHI:	bu@o .
*CHI:	así .
*CHI:	eh@i .
*CHI:	hay que hacer una fábrica .
*FAT:	&=q hay que hacer una fábrica ?
*CHI:	sí .
*CHI:	con piezas .
*FAT:	&=q con las piezas ?
*CHI:	sí .
*CHI:	con las piezas y el carrito .
*FAT:	&=q y el carrito ?
*FAT:	&=q hay que hacer una fábrica ?
*CHI:	sí .
*FAT:	&=q y qué fabricamos en esa fábrica ?
*CHI:	mira .
*CHI:	&=q y la otra rueda ?
*CHI:	&=q y la otra rueda ?
*FAT:	&=q eh@i , Juan ?
*FAT:	&=q qué fabricamos en esa fábrica ?
*CHI:	naranja [x 2] .
*FAT:	&=q una fábrica naranja ?
*CHI:	sí .
*FAT:	&=q pero qué se hace en esa fábrica ?
*FAT:	no me lo has explicado .
*CHI:	hacía aviones < y hace > [/] y hace [*] gorilas .
%err:	hace = hacen $MOR $LOS $NFL 3s/3p
*FAT:	&=q hacen aviones y gorilas ? [+ COR]
*CHI:	sí .
*FAT:	qué bárbaro .
*FAT:	qué fábrica más dispar .
*FAT:	bueno .
*FAT:	entonces qué .
*FAT:	&=q hacemos una fábrica ?
*CHI:	gorilas no .
*FAT:	&=q gorilas no ?
%act:	vuelca un carrito lleno de las piezas de madera (son parecidas a las de Lego , pero son fijas , sin anclajes , así que no se mantienen unidas las unas a las otras)
*FAT:	mira [/] mira .
*CHI:	ay@i no .
*CHI:	< no puedo > [/] no puedo .
*FAT:	&=q qué es lo que no puedes ?
*CHI:	no puedo poner el avión .
*FAT:	&=q no puedes poner el avión encima de las ruedas ?
*CHI:	ya está .
*FAT:	pero bueno .
*CHI:	< ya está > [/] ya está .
*FAT:	pero sí que has podido .
*CHI:	< una vie@x > [//] un avión .
*FAT:	un avión .
*CHI:	un poco más para allá .
*CHI:	esto aquí .
*CHI:	así [/] así .
*CHI:	y ahora hace [*] una fábrica naranja .
%err:	hace = haz $MOR $ADD $REG
*CHI:	hace [*] una fábrica naranja .
%err:	hace = haz $MOR $ADD $REG
*FAT:	mira .
*FAT:	ahí tienes las piezas .
*FAT:	venga .
*FAT:	&=q vete poniendo la fábrica naranja ?
*CHI:	tú .
*FAT:	&=q yo ?
*CHI:	tú .
*CHI:	mira [/] mira un +/.
*CHI:	este dinosaurio xxx es [/] es mu(y) grande . [+ NON]
%act:	ha cogido una pieza grande
*FAT:	es muy grande .
*FAT:	&=q y qué vas a hacer con esa pieza ?
*CHI:	< poner la > [/] poner la en el avión .
%err:	$VALIDROOT
*FAT:	anda .
*CHI:	hace [*] un avión tú naranja .
%err:	hace = haz $MOR $ADD $REG
*CHI:	hace [*] un avión tú naranja .
%err:	hace = haz $MOR $ADD $REG
*FAT:	&=q lo hago yo ?
*CHI:	sí .
*FAT:	venga .
*FAT:	ven aquí conmigo .
*FAT:	ponte aquí .
*CHI:	como yo .
*FAT:	pero es que el tuyo es muy bonito .
*FAT:	venga .
*FAT:	siéntate aquí .
*FAT:	a ver si podemos hacer un avión naranja .
*FAT:	aquí .
*CHI:	aquí [x 2] . [+ IMI]
*CHI:	esto .
*CHI:	toma .
*FAT:	a ver .
*FAT:	mira .
*CHI:	un avión naranja .
*FAT:	&=q así ?
*CHI:	sí .
*CHI:	así . [+ IMI]
*CHI:	a@x [/] ahora las ruedas .
*FAT:	&=q las ruedas ?
*CHI:	sí .
*FAT:	< a ver > [/] a ver .
*CHI:	como yo .
*CHI:	mira .
*CHI:	yo (l)os tengo .
*CHI:	mira .
*CHI:	uno grande y el ot(r)o pequeño .
*FAT:	pero el tuyo es más bonito &=q eh@i ?
*CHI:	un avión grande [x 3] .
*FAT:	es que con +//.
*CHI:	un avión grande [x 2] .
*FAT:	hala@i qué ruedas .
*CHI:	mira qué ruedas .
*CHI:	no .
*CHI:	un avión grande .
*CHI:	no .
*CHI:	esto [/] esto no .
*CHI:	mira .
*CHI:	< esto sí > [/] esto sí .
*CHI:	esto son a@x [/] alas .
*CHI:	quiero una [*] alas .
%err:	una = unas $MOR $LOS $AGA
*CHI:	una [*] alas .
%err:	una = unas $MOR $LOS $AGA
*FAT:	&=q así ?
*CHI:	sí .
*CHI:	así .
*FAT:	y ahora le vamos a poner +//.
*CHI:	quiero alas .
*CHI:	ay@i .
*CHI:	que se te cae .
*FAT:	que se me cae , hombre .
*CHI:	mira .
*CHI:	así .
*FAT:	&=q y ese es el señor ?
@Situation:	1 Juan , y FAT juegan unas piezas de construcción de madera
@Time Start:	10:00
@Situation:	1
*CHI:	es un señor con una fábrica .
*CHI:	un señor con una fábrica .
*FAT:	pero bueno .
*FAT:	&=q pero que es entonces una fábrica el señor ?
*CHI:	ahora un señor .
*CHI:	ahora una fábrica .
*FAT:	&=q de naranjas ?
*CHI:	de [/] de naranjas y de amarillos .
*CHI:	< hay una pieza todavía > [/] hay una pieza todavía .
*FAT:	&=q de color amarillo ?
*CHI:	< de color > [/] de color amarillo .
*CHI:	< esta pieza > [/] esta pieza .
*FAT:	pero esa es de otro juego .
*CHI:	< de este > [/] de este .
*CHI:	xxx .
*CHI:	esta es una fábrica .
*FAT:	sí .
*CHI:	un señor con una fábrica hacemos .
*CHI:	mira .
*CHI:	xxx poner una pieza , hombre . [+ NON]
*CHI:	mira .
*CHI:	mira .
*CHI:	este [*] es una fábrica pa(ra) poner el avión amarillo .
*CHI:	quiero un señor 0 [*] una fábrica .
%err:	0 = y $SYN $LOS
*FAT:	pero mira .
*FAT:	aquí está la fábrica .
*FAT:	&=q te gusta ?
*CHI:	ahora [/] ahora el señor .
*FAT:	este es el señor .
*FAT:	mira .
*FAT:	&=q va a montar en el avión ?
*CHI:	sí .
*FAT:	va a montar en el avión .
*CHI:	no .
*CHI:	va a montar el avión .
*FAT:	mira .
*FAT:	va en este coche .
*FAT:	&=q ves este coche ?
*CHI:	sí .
*FAT:	< y van > [/] y van los señores montados .
*FAT:	mira .
*FAT:	a ver .
*FAT:	ópale@i .
*CHI:	ah@i .
*FAT:	se ha caído del coche .
*CHI:	se ha caído del coche . [+ IMI]
*FAT:	mira .
*FAT:	y aquí van otros dos .
*FAT:	uh@o .
*FAT:	hasta el avión .
*FAT:	venga .
*FAT:	mónta los en el avión .
*CHI:	es@x [/] estos señores conducen el avión .
*CHI:	este conduce el avión .
*CHI:	e@x [/] este vuela la fábrica .
*CHI:	este vuela la fábrica .
*FAT:	a ver .
*FAT:	que vienen otros dos señores .
*FAT:	uh@o .
*FAT:	mira .
*FAT:	y uno viene en moto .
*FAT:	brom@o .
*CHI:	brum@o .
*FAT:	y otro viene en cochecito .
*FAT:	pg@o .
%act:	como si se chocara
*FAT:	pero bueno .
*FAT:	+" me he caído .
%par:	cambia la voz
*FAT:	+" hola [x 3] .
*CHI:	ay@i no .
*CHI:	mira .
*CHI:	0 [*] ha de(s)t(r)ozado .
%err:	0 = se $MOR $LOS $PREFIX
*CHI:	mira .
*FAT:	a ver .
*FAT:	vamos a poner lo aquí mejor y verás cómo aquí no se caen .
*FAT:	mira .
*FAT:	&=q qué te parece el avión ?
*CHI:	mira .
*CHI:	es@x [/] esto no .
*CHI:	así no .
*CHI:	así .
*FAT:	hala@i qué bien el avión &=q eh@i ?
*CHI:	toma este .
*FAT:	&=q este señor también va en el avión ?
*CHI:	sí .
*CHI:	a ver .
*CHI:	que falta este también .
*CHI:	este también .
*FAT:	+" estamos volando .
%par:	cambia la voz
*CHI:	ahora [x 2] [/] ahora esto .
*FAT:	ahora que viene el papá .
*FAT:	+" a ver niños y niñas .
%par:	cambia la voz
*FAT:	+" &=q qué estáis haciendo en el avión ?
*CHI:	&=q y las niñas ?
*FAT:	estas son las niñas .
*FAT:	mira .
*FAT:	estas .
*FAT:	y estos son los niños .
*FAT:	&=q te parece bien así ?
*CHI:	sí .
*CHI:	mira [/] mira .
*CHI:	este [//] estos son niña [*] también .
%err:	niña = niñas $MOR $LOS $AGA
*FAT:	claro .
*FAT:	&=q y estos son +..?
*CHI:	++ señ@x [//] &=e un niño !
*FAT:	&=q y este es un +..?
*CHI:	++ un señor .
*FAT:	este será una señora y este será un señor .
*FAT:	uy@i .
*FAT:	la mamá y el papá .
*FAT:	uh@i [x 2] .
*FAT:	hola .
*CHI:	la mamá y el papá .
*FAT:	&=q le hacemos cosquillas a Juan ?
*CHI:	ay@i , no .
*FAT:	&=q ah@i , no ?
*CHI:	no .
*CHI:	no le hago cosquillas a Mamá .
*CHI:	ay@i &=q dónde va [*] estos ?
%err:	va = van $MOR $LOS $NFL 3s/3p:NP
*CHI:	esos señores van xxx . [+ NON]
*CHI:	< estos señores señoras > [//] quieren volar los señores y las señoras .
*FAT:	señoras y señores .
@Situation:	1 Juan , y FAT juegan unas piezas de construcción de madera
@Time Start:	10:00
@Situation:	1
*CHI:	quieren volar .
*FAT:	quieren volar . [+ ADS]
*FAT:	pues lo más que pueden hacer es admirar el vuelo del leopardo .
*FAT:	uh@i .
*CHI:	ahora este xxx . [+ NON]
*CHI:	a@x [/] ahora esta .
*CHI:	aho@x [/] ahora esta .
*CHI:	< con mamá y con papá no > [/] y con mamá y con papá no .
*CHI:	xxx .
*CHI:	estos señores no .
*FAT:	&=q y qué hacen ?
*FAT:	&=q a ver ?
*CHI:	volás [: volar] [*] .
%err:	volás = volar $MOR $SUB $PHO ; $VALIDROOT
*FAT:	pero cómo vuelan .
*FAT:	a ver .
*FAT:	uh@o .
*CHI:	sí .
*FAT:	turbulencias .
*CHI:	en el cielo .
*FAT:	ah@i .
*FAT:	turbulencias .
*FAT:	hala@i .
%act:	se han desmoronado todas las piezas
*FAT:	ha quedado uno .
*FAT:	es Juan .
*FAT:	pero bueno .
*FAT:	es que es como en una feria este avión .
*FAT:	&=q has visto ?
*FAT:	es como en una feria .
*CHI:	es una feria .
*FAT:	&=q es una feria ?
*CHI:	sí .
*CHI:	una feria .
*FAT:	es como si fuera una mini+feria .
*CHI:	< los niños > [/] los niños también .
*FAT:	venga .
*FAT:	arriba todos los niños .
*FAT:	+" niños y niñas .
*FAT:	+" a montar en el avión de las turbulencias .
%act:	coloca varias piezas sobre un conjunto con forma de avión
*FAT:	+" pasen y vean .
*FAT:	+" niños y niñas .
*FAT:	+" monten en el avión .
*FAT:	+" rían se un montón .
*FAT:	+" jueguen con sus amiguitos .
*CHI:	mira .
*CHI:	estos [/] (.) estos son los señores y las mamás .
*FAT:	+" niños y niñas .
*CHI:	xxx hechos . [+ NON]
*FAT:	+" suban en el avión .
*FAT:	hala@i qué montón .
*FAT:	mira [x 3] cuántos hay .
*FAT:	+" suban en el avión de las turbulencias .
*FAT:	+" y prepáren se para el viaje de su vida .
*FAT:	+" atención [x 2] .
*FAT:	+" que va a empezar la función .
*FAT:	preaprados +...
*CHI:	++ listos+ya .
*FAT:	preaprados +...
*CHI:	++ listos+ya .
*FAT:	uh@o .
%act:	empieza a mover poco a poco el conjunto de piezas
*CHI:	no puedo [*] .
%err:	puedo = puede $MOR $SUB $NFL 1s/3s
*CHI:	no vola [*] .
%err:	vola = vuela $MOR $SUB $REG
*FAT:	sí .
*FAT:	ah@i .
*FAT:	turbulencias .
%act:	se caen algunas piezas
*FAT:	ay@i [x 3] .
*FAT:	quedan dos niñas .
*FAT:	dos niñas han acabado .
%exp:	se refiere a dos piezas que no se han caído del conjunto
*FAT:	muy bien .
*FAT:	bien .
*FAT:	oh@i .
*FAT:	sólo queda una .
*CHI:	otra .
*FAT:	&=q otra ?
*FAT:	< &=q dónde está escond@x > [//] ah@i , estaba escondida .
*FAT:	titirititi@o [x 3] .
%par:	canturrea
*CHI:	uy@i .
*CHI:	se ha caído .
*CHI:	mira [x 2] .
*CHI:	este [x 2] .
*FAT:	+" &=q < puedo subir > [/] puedo subir .
%par:	cambia la voz
%act:	coloca una pieza sobre el avión
*CHI:	sí .
*FAT:	+" &=q < puedo subir > [/] puedo subir .
%par:	cambia la voz
%act:	coloca otra pieza sobre el avión
*CHI:	sí .
*FAT:	+" &=q < puedo subir > [/] puedo subir .
%par:	cambia la voz
%act:	coloca otra pieza sobre el avión
*CHI:	sí .
*FAT:	+" &=q < puedo subir > [/] puedo subir .
%par:	cambia la voz
%act:	coloca otra pieza sobre el avión
*CHI:	&=e el otro no !
*FAT:	uy@i .
*FAT:	perdón .
*FAT:	+" &=q < puedo subir > [/] puedo subir .
%par:	cambia la voz
%act:	coloca otra pieza sobre el avión
*CHI:	sí .
*FAT:	+" &=q < puedo subir > [/] puedo subir .
%par:	cambia la voz
%act:	coloca otra pieza sobre el avión
*CHI:	sí .
*FAT:	+" &=q < puedo subir > [/] puedo subir .
%par:	cambia la voz
%act:	coloca otra pieza sobre el avión
*CHI:	sí .
*FAT:	+" &=q < puedo subir > [/] puedo subir .
%par:	cambia la voz
%act:	coloca otra pieza sobre el avión
*CHI:	sí .
%par:	cambia la voz
%act:	coloca otra pieza sobre el avión
*CHI:	sí .
*FAT:	+" &=q < puedo subir > [/] puedo subir .
%par:	cambia la voz
%act:	coloca otra pieza sobre el avión
*CHI:	sí .
*FAT:	+" &=q < puedo subir > [/] puedo subir .
%par:	cambia la voz
%act:	coloca otra pieza sobre el avión
*CHI:	sí .
*FAT:	+" pero si no cabemos más .
%par:	cambia la voz
%act:	coloca otra pieza sobre el avión
*FAT:	+" &=q < puedo subir > [/] puedo subir .
%par:	cambia la voz
%act:	coloca otra pieza sobre el avión
*CHI:	sí .
*FAT:	+" un huequecito .
%par:	cambia la voz
%act:	coloca otra pieza sobre el avión
*FAT:	+" &=q < puedo subir > [/] puedo subir .
%par:	cambia la voz
%act:	coloca otra pieza sobre el avión
*CHI:	sí .
*FAT:	+" < por aquí > [/] por aquí .
%par:	cambia la voz
%act:	coloca otra pieza sobre el avión
*FAT:	+" &=q < puedo subir > [/] puedo subir .
%par:	cambia la voz
%act:	coloca otra pieza sobre el avión
*CHI:	sí .
*FAT:	+" &=q < puedo subir > [/] puedo subir .
%par:	cambia la voz
%act:	coloca otra pieza sobre el avión
*CHI:	sí .
*FAT:	pero bueno .
*FAT:	+" &=q < puedo subir > [/] puedo subir .
%par:	cambia la voz
%act:	coloca otra pieza sobre el avión
*CHI:	sí .
*FAT:	+" &=q aquí qué apoyo ?
%par:	cambia la voz
%act:	coloca otra pieza sobre el avión
*CHI:	ahora las bolas .
*FAT:	+" &=q < puedo subir > [/] puedo subir .
%par:	cambia la voz
%act:	coloca otra pieza sobre el avión
*CHI:	sí .
*FAT:	+" pero que no cabemos más .
%par:	cambia la voz
%act:	coloca otra pieza sobre el avión
*FAT:	+" < que sí > [/] que sí .
%par:	cambia la voz
%act:	coloca otra pieza sobre el avión
*FAT:	+" aquí quepo .
%par:	cambia la voz
%act:	coloca otra pieza sobre el avión
*FAT:	+" &=q < puedo subir > [/] puedo subir .
%par:	cambia la voz
*CHI:	no cabemos [*] más .
%err:	cabemos = caben $MOR $SUB $NFL 1p/3p
*FAT:	+" < que sí > [/] que sí .
%par:	cambia la voz
*FAT:	+" &=q puedo subir .
%par:	cambia la voz
%act:	coloca otra pieza sobre el avión
*CHI:	sí .
*CHI:	sí .
*FAT:	+" &=q < puedo subir > [/] puedo subir .
%par:	cambia la voz
*CHI:	sí .
*FAT:	+" creo [x 2] que no cabemos .
%par:	cambia la voz
*FAT:	+" que sí cabemos .
%par:	cambia la voz
%act:	se le cae una pieza al colocar otra
*FAT:	oh@i [x 2] .
*FAT:	+" &=e me has tirado .
%par:	camibia la voz
*FAT:	+" &=q < puedo subir > [/] puedo subir .
%par:	cambia la voz
%act:	coloca otra pieza sobre el avión
*CHI:	sí .
*FAT:	hombre@q .
%par:	camiba la voz
*FAT:	+" &=q < puedo subir > [/] puedo subir .
%par:	cambia la voz
%act:	coloca otra pieza sobre el avión
*CHI:	sí .
*FAT:	+" &=q < puedo subir > [/] puedo subir .
%par:	cambia la voz
%act:	coloca otra pieza sobre el avión
*CHI:	sí .
*FAT:	+" mira qué bien .
%par:	cambia la voz
%act:	coloca otra pieza sobre el avión
*FAT:	hala@i .
*FAT:	es el autobús de la guardería .
@Situation:	1 Juan , y FAT juegan unas piezas de construcción de madera
@Time Start:	10:00
@Situation:	1
*FAT:	van todos los niños al colegio ahora .
*CHI:	< le falta le falta > [/] le falta [*] la [*] alas .
%err:	falta = faltan $MOR $LOS $NFL 3s/3p:NP ; la = las $MOR $LOS $AGA
*FAT:	vaya .
*FAT:	&=q le faltan las alas al autobús ? [+ COR]
*CHI:	sí .
*FAT:	pero bueno .
*FAT:	&=q y cómo vamos a hacer lo ?
*CHI:	al avión .
*FAT:	ah@i .
*FAT:	es que no es un autobús .
*FAT:	es un avión .
*FAT:	&=q y cómo lo hacemos ?
*CHI:	se [x 2] [/] se quita [*] los niños .
%err:	quita = quitan $MOR $LOS $NFL 3s/3p:NP
*FAT:	&=q se quitan los niños ? [+ COR]
*FAT:	&=q y luego ?
*CHI:	0 [*] ponen la [*] alas .
%err:	0 = se $MOR $LOS $PREFIX ; la = las $MOR $LOS $AGA
*FAT:	&=q se ponen las alas ? [+ COR]
*FAT:	&=q y luego ?
*CHI:	y luego 0 [*] pone [/] pone [*] la [x 3] [*] niñas .
%err:	0 = se MOR $LOS $PREFIX ; pone = ponen $MOR $LOS $NFL 3s/3p:NP ; la = las $MOR $LOS $AGA
*FAT:	&=q los niños se ponen otra vez ?
*CHI:	espera .
*CHI:	xxx .
*FAT:	esperad niños y niños .
*FAT:	&=q no quieres poner le eso ?
*FAT:	&=q no quieres poner le nada ?
*FAT:	es un avión amarillo .
*FAT:	pues venga .
*FAT:	hala@i .
*FAT:	te toca a ti coger a los niños para poner los .
*CHI:	&=q < puedo subir > [/] puedo subir ?
*FAT:	sí .
*FAT:	+" &=q < puedo subir > [/] puedo subir .
%par:	cambia la voz
*FAT:	venga .
*FAT:	coge tú también .
*FAT:	vamos a poner los todos rápido .
*CHI:	+" < &=q puedo subir > [/] puedo subir ?
*CHI:	+" < &=q puedo subir > [/] puedo subir ?
*FAT:	+" &=q < puedo subir > [/] puedo subir .
%par:	cambia la voz
*FAT:	+" &=q < puedo subir > [/] puedo subir .
%par:	cambia la voz
*FAT:	+" sube [x 2] .
%par:	cambia la voz
*FAT:	+" sube rápido que ya no hay sitio casi .
*FAT:	oye .
*FAT:	venga .
*CHI:	tiene [*] un asiento las niñas 0 [*] los niños .
%err:	tiene = tienen $MOR $LOS $NFL 3s/3p:NP ; 0 = y $SYN $LOS
*FAT:	&=q tienen un asiento las niñas y los niños ? [+ COR]
*CHI:	sí .
*FAT:	mira .
*FAT:	todos juntos aquí .
*FAT:	< mira qué bien > [/] mira qué bien .
*CHI:	tienen [/] tienen (a)sientos .
*FAT:	tienen asientos , claro .
*CHI:	los niños se sientan .
*FAT:	claro .
*CHI:	las niñas < se sien@x > [/] se sientan también .
*FAT:	todos se sientan .
%act:	se le cae una pieza y rueda
*FAT:	&=q se ha ido uno volando por allí ?
*CHI:	sí .
*FAT:	adiós [x 2] .
*FAT:	pero bueno .
*FAT:	pero si son un montón de niños y de niñas .
*FAT:	madre+mía .
*FAT:	qué montón .
*CHI:	&=e qué emoción !
*FAT:	&=e qué emoción !
%par:	se ríe
*CHI:	qué (e)moción .
*CHI:	< este señor > [/] este señor .
*CHI:	toma .
%act:	recoge la pieza que había rodado y se la da a FAT
*FAT:	atención [x 2] .
*FAT:	a este avión le ha tocado un +...
*CHI:	++ jamón .
*FAT:	&=q qué ?
%add:	MOT
%com:	MOT le está preguntando algo inaudible desde otra habitación
*CHI:	un jamón .
*FAT:	&=q cómo ?
%add:	MOT
*CHI:	&=e un jamón !
*FAT:	sí .
%par:	riéndose
*FAT:	espera que me habla Mamá .
*FAT:	&=q qué dices , Ma ?
%add:	MOT
*MOT:	que si tienes que bajar al baño para algo .
%add:	FAT
*FAT:	no [x 2] .
%add:	MOT
*FAT:	no te preocupes .
%add:	MOT
*CHI:	mira .
*CHI:	ot(r)o avión .
*CHI:	con naranjas .
*CHI:	mira [x 2] .
*CHI:	tu(r)bule(n)cias .
*FAT:	&=q ha habido una turbulencia ahí ?
*CHI:	sí .
*FAT:	ah@i .
*FAT:	&=q < y [x 2] a ver cómo pasa > [//] a ver qué pasa ?
*CHI:	esta turbulencia se cae .
*FAT:	se caen .
*CHI:	se cae eso < se cae > [/] .
*FAT:	claro .
*CHI:	claro . [+ IMI]
*FAT:	se cae .
*FAT:	con las turbulencias pr@o .
*FAT:	xxx .
*CHI:	turbulencias xxx se cae . [+ NON]
*CHI:	< puedo subir > [/] puedo subir ?
*CHI:	&=q eh@i ?
*CHI:	< puedo subir puedo subir puedo subir puedo subir puedo subir puedo subir > [/] puedo subir ?
*FAT:	sí [x 2] .
%act:	se le cae una pieza
*CHI:	0 .
%par:	se ríe
*FAT:	no te rías que se ha caído .
*FAT:	a ver .
*FAT:	encima de la alfombra , Juan .
*FAT:	Juan [x 2] .
*FAT:	súbe te a la alfombra .
*CHI:	mira los niños .
%act:	se ha subido a la alfombra
*FAT:	madre+mía .
*CHI:	mira los niños .
*FAT:	hay más niños que garrapatas detrás de la oreja de un perro sarnoso .
*FAT:	madre+mía .
*FAT:	cuántos niños .
*CHI:	< los niños > [//] mira [x 2] .
*CHI:	ahí están los niños todavía .
*CHI:	falta [*] aquí < los ni@x > [/] los niños .
%err:	falta = faltan $MOR $LOS $NFL 3s/3p:NP
*FAT:	atención [x 2] .
*FAT:	qué emoción .
*FAT:	oh@i .
*CHI:	0 .
%act:	se sale de la alfombra
*FAT:	siéntate encima de la alfombra .
*CHI:	siéntate encima de la alfombra . [+ IMI]
%act:	mientras gatea hasta la alfombra
*FAT:	hombre .
*CHI:	hombre .
*FAT:	mira [x 4] cómo circula .
*FAT:	vas a ver cómo circula .
*FAT:	mira .
*FAT:	a ver .
*CHI:	&=q cómo circula ? [+ IMI]
*FAT:	mira .
*FAT:	te lo voy a enseñar .
*FAT:	mira .
%act:	desplaza con cuidado un conjunto de piezas sobre una serie de piezas cilíndricas
*FAT:	mira .
*FAT:	hay que coger las ruedas y se ponen aquí .
%act:	coloca un nuevo cilindro delnate del conjunto que se está desplazando para que no se caiga
*FAT:	mira .
*FAT:	las ruedas de atrás después .
%act:	coloca delante los cilindros que se van quedando libres detras del conjunto de piezas
*FAT:	pi@o [x 2] .
*FAT:	&=q qué te parece ?
*FAT:	&=q te gusta ?
*CHI:	xxx .
*FAT:	&=q has visto cómo manipula ?
@Situation:	1 Juan , y FAT juegan unas piezas de construcción de madera
@Time Start:	10:00
@Situation:	1
@Warning:	parece JU20410EF.mov pertenece a JU20410G y a JU20410H , y que el segmento de vídeo correspondiente JU20410E y JU20410F no está grabado (transcribo sólo desde el sonido , por tanto)
*FAT:	pi@o [x 2] .
*CHI:	0 .
%act:	se aparta a medida que avanza el conjunto de piezas empujado por FAT
*FAT:	que te atropeyo .
*FAT:	&=q te gusta ?
*CHI:	xxx .
*FAT:	hacen falta más .
*FAT:	&=q ves ?
*FAT:	hacen falta más ruedas .
*FAT:	hacen falta más xxx . [+ NON]
*FAT:	&=e hala@i qué bien !
*FAT:	&=q has visto ?
*CHI:	sí .
*FAT:	&=q te gusta ?
*CHI:	sí .
*FAT:	&=q lo hacemos con el avión ?
*CHI:	sí .
*FAT:	oh@i [x 2] .
*CHI:	quiero amarillos .
*FAT:	con el avión lo vamos a hacer .
*CHI:	con amarillos .
*FAT:	pero para hacer lo con el avión (.) hay que bajar lo de ahí .
*CHI:	con [/] con amarillos .
*FAT:	a ver .
%par:	susurra
*FAT:	así .
%par:	susurra
*CHI:	no [x 6] .
*FAT:	no puede ser con los amarillos porque sólo son dos .
*FAT:	tienen que ser más .
*FAT:	mira .
*FAT:	mira .
*FAT:	&=q lo ves ?
*CHI:	< más no más más no > [/] &=e más no !
*FAT:	oye .
*FAT:	encima de la alfombra .
*FAT:	mira .
*FAT:	&=q ves ?
*FAT:	los vamos poniendo así .
*FAT:	mira .
*CHI:	xxx avión no . [+ NON]
*CHI:	< estos dos grandes no > [/] estos dos grandes no .
*FAT:	&=q tienen que ser los amarillos ?
*CHI:	tiene [*] que ser lo [*] amarillos .
%err:	tiene = tienen $MOR $LOS $NFL 3s/3p ; lo = los $MOR $LOS $AGa
*FAT:	pero mira .
*FAT:	mira , Juan .
*FAT:	mira cuántos redondos hay aquí abajo .
*FAT:	mira .
*FAT:	uno dos tres .
*CHI:	no quiero estos .
*FAT:	mira [x 3] .
*FAT:	eh@i , cachirulo@f .
*CHI:	no quiero estos .
*FAT:	&=q me estás escuchando ?
*CHI:	malo .
*FAT:	&=q me estás escuchando ?
*CHI:	no .
*FAT:	&=q no me escuchas ?
*CHI:	sí .
*FAT:	mira cuántos redondos hay aquí .
*FAT:	mira .
*FAT:	uno dos tres cuatro cinco séis siete y ocho .
*FAT:	ocho redondos para que vaya bien .
*FAT:	&=q cuántos redondos amarillos tienes ?
*CHI:	siete .
*FAT:	&=q cuántos tienes ?
*FAT:	a ver .
*FAT:	cuénta los .
*CHI:	dos y dos .
*FAT:	dos .
*FAT:	con dos no funciona .
*FAT:	tiene que ser con muchos .
*CHI:	mira .
*FAT:	pero es [/] es demasiado grande .
*FAT:	se caerá .
*CHI:	&=e demasiado grande ! [+ IMI]
*FAT:	claro .
*FAT:	por eso tiene que haber muchos iguales .
*CHI:	muchos iguales no .
*FAT:	&=q ah@i , no ?
*FAT:	pues entonces venga .
*FAT:	a ver cómo lo haces tú .
*FAT:	&=q ves así cómo circula de bien ?
*CHI:	sí .
*FAT:	ahora le quito los redondos .
*FAT:	hala@i .
*FAT:	quita [/] quita .
*CHI:	mira .
*CHI:	se han caído las niñas y los niños .
*FAT:	se han caído .
*FAT:	sí .
*CHI:	se han caído .
*FAT:	porque estás tú muy vehemente .
%exp:	vehemente = passionate (not a colloquial expression at all)
*FAT:	venga .
*CHI:	puede subir .
*CHI:	xxx .
*CHI:	ahora le quito esto .
*CHI:	ay@i mira [x 3] .
*CHI:	ay@i mira .
*CHI:	tienen que ser esto [//] estos ?
*FAT:	&=q tienen que ser estos ? [+ ADS]
*CHI:	estos motores .
*FAT:	&=q esos motores a reacción ?
*FAT:	qué emoción .
*CHI:	esto es [/] es 0 [*] motor .
%err:	0 = el $SYN $LOS
*CHI:	esto es [/] es el motor .
*CHI:	xxx esto [/] esto . [+ NON]
*CHI:	< y le falta > [/] y le falta el motor .
*CHI:	falta el motor .
*FAT:	&=q falta el motor ? [+ ADS]
*FAT:	con lo bien que iba todo esto .
*FAT:	fíjate qué bien que iba .
*FAT:	mira .
*FAT:	ya verás .
*FAT:	pon la mano .
*FAT:	mira .
*FAT:	pon la mano .
*FAT:	así .
*CHI:	esto no .
*FAT:	mira [x 2] cómo relaja .
*FAT:	oh@i .
*FAT:	qué masaje .
*FAT:	creo que tendremos que hacer le un masaje de estos a tu madre .
*CHI:	poner [*] los niños y los niños .
%err:	poner = pongo $MOR $SUB $ROOT
*CHI:	en 0 [*] avión .
%err:	0 = el $SYN $LOS
*FAT:	venga .
*FAT:	vete poniéndo los tú .
*CHI:	tú . [+ IMI]
*CHI:	levánta te .
*FAT:	eh@i .
*FAT:	estoy aquí con mis ruedecitas .
*FAT:	&=q no te gustan mis ruedas ?
*CHI:	no .
*FAT:	&=q por qué no ?
*FAT:	mira .
*FAT:	ya verás .
*FAT:	mira qué bien circulan .
*FAT:	mira .
*CHI:	esto [/] esto también .
*CHI:	esto también .
*FAT:	eso también .
*FAT:	venga .
*FAT:	déjalo ahí .
*CHI:	y [/] y < esto tamb@x > [/] esto también .
*CHI:	y esto también .
*FAT:	&=q y eso también ?
*FAT:	pues venga .
*FAT:	ponlo ahí .
*CHI:	xxx .
*CHI:	esto también .
*FAT:	&=q puede hacer una fábrica ?
*CHI:	sí .
*CHI:	esto es un avión .
*CHI:	lo [*] voy a hacer este avión .
%err:	lo = 0 $MOR $ADD $PREFIX
*CHI:	este [/] este avión .
@Situation:	1 Juan , y FAT juegan unas piezas de construcción de madera
@Time Start:	10:00
@Situation:	1
@Warning:	parece JU20410EF.mov pertenece a JU20410G y a JU20410H , y que el segmento de vídeo correspondiente JU20410E y JU20410F no está grabado (transcribo sólo desde el sonido , por tanto)
*CHI:	xxx el avión . [+ NON]
*CHI:	se cae e(l) avió(n) .
*CHI:	mira < la fábrica > [/] la fábrica , hombre .
*CHI:	la fábrica .
*CHI:	&=q qué haces ?
*CHI:	juego con xxx . [+ NON]
*FAT:	&=q te gusta ?
*CHI:	ay@i .
*CHI:	&=e que se va !
*FAT:	&=q quién se va ?
*CHI:	mira [x 2] .
*CHI:	mira .
*CHI:	xxx .
*CHI:	falta [/] falta el grande .
*CHI:	falta el grande [*] motor .
%err:	< grande motor > = < motor grande > $SYN $SUB
*CHI:	falta el grande [*] motor .
%err:	< grande motor > = < motor grande > $SYN $SUB
*CHI:	pero muchos no .
*FAT:	&=q muchos de esos no ?
*CHI:	no .
*CHI:	sólo poquitos .
*FAT:	&=q así ?
*FAT:	espera que te traigo uno .
*CHI:	ay@i .
*CHI:	no puedo .
*FAT:	&=q no puedes ?
*CHI:	ya está .
%par:	susurra
*FAT:	ya está . [+ ADS]
*CHI:	ya puedo .
*FAT:	&=q ya puedes ?
%par:	se ríe
*CHI:	ya puedo .
*FAT:	a ver .
*FAT:	espérate un segundo .
*CHI:	< quie@x quiero la rueda > [//] quiero las ruedas .
*FAT:	ahí tienes las ruedas .
*FAT:	&=q o quieres más ?
*CHI:	mira .
*FAT:	&=q eh@i ?
*FAT:	&=q o quieres más ?
*CHI:	más .
*FAT:	mira .
*FAT:	aquí tengo todos estos .
*FAT:	pi@o [x 2] .
*FAT:	las ruedas ya están aquí .
*CHI:	no [x 3] .
*CHI:	no me 0 [*] (d)e(s)t(r)oces .
%err:	0 = lo $MOR $LOS $PREFIX
*CHI:	no me (l)a (d)e(s)t(r)oces .
*FAT:	oye .
*FAT:	no he destrozado nada .
*FAT:	con cuidado &=q eh@i ?
*CHI:	no 0 [*] destroces .
%err:	0 = lo $MOR $LOS $PREFIX
*FAT:	no destrozo nada .
*CHI:	&=e no , malo !
*FAT:	pero [/] &=q pero qué estás diciendo ?
*CHI:	&=e malo !
*FAT:	&=q qué es lo que estás diciendo ?
*CHI:	malo .
*FAT:	&=q por qué dices eso ?
*FAT:	a ver .
*FAT:	&=q por qué ?
*CHI:	esto es xxx . [+ NON]
*FAT:	&=q por qué dices eso ?
*FAT:	a ver .
*FAT:	&=q por qué dices eso ?
*FAT:	si no es verdad .
*FAT:	no llames mala a la gente que no es mala .
*FAT:	a ver que tienes ahí una pelusilla .
%exp:	pelusilla = fluff
*CHI:	&=q pelusilla ?
*FAT:	&=q esos son los motores ?
*CHI:	sí .
*CHI:	este es el motor .
*FAT:	&=q es el motor ?
*CHI:	sí .
*CHI:	xxx .
*FAT:	&=q uno es un motor y el otro es una rueda ?
*CHI:	mira .
*CHI:	estos son motores dos [*] .
%err:	< motores dos > = < dos motores > $SYN $SUB
*FAT:	&=q son dos motores ?
*CHI:	sí .
*CHI:	son dos motores . [+ IMI]
*CHI:	uno y dos .
*CHI:	xxx .
*CHI:	voy a montar otro palo grande [x 3] .
*FAT:	&=q estás buscando otro palo grande [x 2] ?
*CHI:	sí .
*FAT:	&=q qué haces ?
*FAT:	a ver si te vas a dar .
*FAT:	te vas a hacer daño .
*FAT:	&=q sabes ?
*FAT:	&=e oh@i !
*FAT:	&=e oh@i !
*CHI:	ay@i .
*FAT:	&=q pero dónde vas ?
*FAT:	&=q dónde vas ?
*FAT:	anda .
*FAT:	ven aquí .
*FAT:	&=q te has hecho daño ?
*FAT:	mira .
*FAT:	ya verás .
*FAT:	< cura sana > [/] cura sana culito de rana .
*FAT:	si no sanas hoy sanarás +...
*CHI:	++ mañana .
*FAT:	mañana .
*CHI:	tengo pupa .
*FAT:	&=q dónde ?
*FAT:	a ver .
*FAT:	enséña me todas tus pupas .
*FAT:	a ver .
*FAT:	&=q dónde tienes ?
*CHI:	en el culo .
*FAT:	&=q en el culo tienes pupa ?
*FAT:	pero bueno .
*FAT:	&=q y dónde más ?
*FAT:	a ver .
*FAT:	&=q y dónde más tienes pupa ?
*CHI:	en (l)a e(s)palda .
*FAT:	&=q en la espalda tienes pupa ?
*FAT:	&=q y dónde más tienes pupa ?
*FAT:	&=q eh@i ?
*FAT:	&=q dónde más tienes pupa ?
*CHI:	este es [/] es el motor del avión .
@Situation:	1 Juan , y FAT juegan unas piezas de construcción de madera
@Time Start:	10:00
@Situation:	1
*FAT:	qué perra con los aviones y los motores .
*FAT:	madre+mía .
*FAT:	cómo se nota que has pasado unas tardes con los Avis .
*FAT:	oye .
*FAT:	esta semana dormiste una noche con los Avis .
*FAT:	&=q te acuerdas ?
*CHI:	sí .
*FAT:	que los Papás se fueron .
*FAT:	&=q te acuerdas ?
*CHI:	sí .
*FAT:	< nos fuimos al pueblo > [/] nos fuimos al pueblo .
*FAT:	porque estaba muy malita (.) Julia .
*CHI:	la Tía_Julia .
*FAT:	sí .
*CHI:	mira .
*CHI:	estos son los motores .
*CHI:	los motores mágicos .
*FAT:	&=q son mágicos los motores ?
*CHI:	estos [/] estos es [/] es [*] las ruedas de los motores .
%err:	es = son $MOR $SUB $NFL 3s/3p:NP
*FAT:	a ver .
*FAT:	&=q son ruedas o es ruedas ? [+ COR]
*CHI:	esta rueda va aquí .
*CHI:	esta rueda va aquí .
*CHI:	esta rueda va aquí .
*CHI:	y la otra rueda aquí .
*CHI:	y esto [/] esto va aquí .
*CHI:	esto va aquí .
*CHI:	y esto va aquí .
*CHI:	así .
*CHI:	mira .
*CHI:	tiene los dos motores .
*CHI:	estos son los motores .
*CHI:	esto va aquí .
*CHI:	esto va aquí .
*CHI:	y esto va aquí .
*CHI:	va aquí .
*CHI:	aquí .
*CHI:	va aquí .
*CHI:	< mira qué avión tan bonito > [/] mira qué avión tan bonito .
*FAT:	pero bueno .
*CHI:	< mira qué avión tan bonito > [/] mira qué avión tan bonito .
*FAT:	&=q pero quién lo ha hecho ?
*FAT:	qué avión tan bonito .
*FAT:	&=q quién lo ha hecho ?
*CHI:	yo .
*FAT:	&=q tú ?
*CHI:	sí .
*FAT:	pero bueno .
*FAT:	qué avión tan bonito has hecho .
*CHI:	mira .
*CHI:	yo voy a hacer un xxx . [+ NON]
*CHI:	yo voy a hacer un +/.
*CHI:	mira [x 2] .
*CHI:	esto va aquí .
*CHI:	esto va aquí .
*CHI:	esto aquí .
*CHI:	mira [x 2] .
*CHI:	esto [x 2] va aquí .
*CHI:	mira [x 2] .
*CHI:	esto [/] esto es [*] herramientas .
%err:	es = son $MOR $SUB $NFL 3s/3p:NP
*CHI:	sí [x 2] .
*CHI:	mira .
*CHI:	voy a poner esto aquí .
*CHI:	voy a poner esto también .
*CHI:	voy a poner esto también .
*FAT:	pero vaya avión &=q eh@i ?
*CHI:	0 .
%act:	coloca las piezas en silencio
*FAT:	&=q y a dónde va a ir el avión , Juan ?
*FAT:	&=q a dónde va a ir ?
*CHI:	a volar .
*FAT:	sí .
*FAT:	&=q pero a dónde ?
*FAT:	&=q hasta dónde va a ir a volar ?
*CHI:	ay@i .
*CHI:	mira [x 2] .
%act:	se le ha destrozado
*CHI:	ay@i .
*CHI:	mira [x 2] .
*FAT:	&=q qué pasa ?
*CHI:	&=e < mira qué pasó > [/] mira qué pasó !
%par:	triste
*FAT:	&=q qué ha pasado ?
*CHI:	< mira qué ha pasado > [/] mira qué ha pasado ?
*CHI:	mira .
*CHI:	se ha roto el avión .
*FAT:	&=q se ha roto ?
*CHI:	sí .
*CHI:	se me ha roto . [+ IMI]
*FAT:	&=q te ayudo ?
*CHI:	sí .
*FAT:	a ver .
*FAT:	&=q cómo quieres hacer lo ?
*FAT:	a ver .
*FAT:	cuénta me .
*CHI:	a@x [/] así .
*FAT:	&=q y está aquí también ?
*CHI:	sí .
*CHI:	aquí también . [+ IMI]
*CHI:	< esto va > [//] primero < las herramientas > [/] las herramientas va [/] va [*] así .
%err:	va = van $MOR $LOS $NFL 3s/3p:NP
*FAT:	las herramientas van así . [+ COR]
*FAT:	muy bien .
@Situation:	1 Juan , y FAT juegan unas piezas de construcción de madera
@Time Start:	10:00
@Situation:	1
*CHI:	va [/] va así [/] así .
*CHI:	la [*] herramientas queman y hace [*] mucho daño .
%err:	la = las $MOR $LOS $AGA ; hace = hacen $MOR $LOS $NFL 3s/3p:NP
*FAT:	hacen mucho daño las herramientas , claro .
*CHI:	sí .
*FAT:	hay que tener cuidado .
*CHI:	hay que tener cuidado &=q eh@i ? [+ IMI]
*FAT:	claro .
*CHI:	es [*] mías las herramientas .
%err:	es = son $MOR $SUB $NFL 3s/3p:NP
*FAT:	&=q son tuyas las herramientas ? [+ COR]
*CHI:	sí .
*CHI:	esta [*] herramientas va [*] aquí .
%err:	esta = estas $MOR $LOS $AGA ; va = va $MOR $LOS $NFL 3s/3p:NP
*CHI:	< van aquí > [/] van aquí .
*CHI:	mira .
*CHI:	va aquí .
*CHI:	aquí van .
*FAT:	venga .
*FAT:	que sólo falta la última ya .
*CHI:	esto [x 3] [/] esto va aquí .
*CHI:	esto va aquí .
*FAT:	mira qué bien .
*CHI:	< me falta > [/] me falta la otra pieza amarilla .
*FAT:	no .
*FAT:	ya no hay más piezas amarillas .
*CHI:	solo hay una [/] una .
*FAT:	estás en tu época monocolor y todo tiene que ser del mimo color .
*CHI:	< lo tengo > [/] lo tengo .
*CHI:	le voy a hacer un regalo a Mónica .
*FAT:	&=q le vas a hacer un regalo a Mónica ?
*CHI:	sí .
*FAT:	&=q qué regalo le vas a hacer ?
*CHI:	< el de el de el de > [/] el de cumple .
%exp:	cumple(años) = birthday
*FAT:	&=q un regalo de cumpleaños ?
*CHI:	sí .
*FAT:	pero estamos en diciembre .
*FAT:	y Mónica no cumple los años hasta abril .
*FAT:	le podíamos hacer un regalo de navidad .
*FAT:	&=q te parece ?
*CHI:	sí .
*FAT:	&=q te parece un regalo de navidad ?
*CHI:	sí .
*FAT:	&=q sí ?
*CHI:	mira .
*CHI:	con este motor 0 [*] hace un avión así .
%err:	0 = se $MOR $LOS $PREFIX
*CHI:	mira .
*CHI:	y vola [*] así .
%err:	vola = vuela $MOR $SUB $REG
*CHI:	fu@o .
*CHI:	y haces así cuando termine para que se abra el avión .
*CHI:	y se abre plum@o .
*FAT:	&=q y se abre el avión ?
*CHI:	y se cierra pum@o .
*FAT:	&=q y se cierra el avión ?
*CHI:	sí .
*CHI:	así .
*CHI:	se hace una ventanilla así .
*CHI:	cuando ya 0 [*] hace [*] se cierra y se hace esto .
%err:	0 = lo $MOR $LOS $PREFIX ; hace = < ha hecho > $MOR $SUB $NFL 3s/PREX3s
*CHI:	se hace así pu@o .
%act:	lanza lejos algunas piezas que tenía en la mano
*FAT:	eh@i .
*CHI:	&=e pum@o !
*FAT:	ten cuidado .
*CHI:	pum@o .
*FAT:	a ver .
*FAT:	&=q y qué quieres que le regalemos a Mónica para [/] para navidades ?
*CHI:	< cum@x cum@x > [/] cumpletanto [: cumpelaños] .
*FAT:	pero < no es > [/] no es su cumpleaños .
*CHI:	&=e un señor !
*FAT:	&=q le regalamos un señor ?
*CHI:	sí .
*CHI:	un señor .
*FAT:	&=q y [x 2] qué hace el señor ?
*CHI:	hace así .
*CHI:	tito@o [x 4] .
%act:	camina sobre el sitio levantando mucho los pies
*CHI:	y se sienta .
%act:	se lanza hacia al suelo
*FAT:	&=q eso es lo que hace el señor ?
%par:	se ríe
*CHI:	sí .
*FAT:	&=q baila y luego se sienta ?
*CHI:	sí .
*FAT:	&=q sí ?
*FAT:	&=q y qué más hace ?
*CHI:	me canso así .
%par:	susurra
*CHI:	e(s)toy cansado .
*FAT:	&=q estás cansado ?
*CHI:	está cansado el señor .
*FAT:	&=q está cansado el señor ? [+ ADS]
*CHI:	y se levanta .
*CHI:	y juba [: juega] así .
%act:	da saltos , se va corriendo y luego vuelve .
*CHI:	y pum@o .
*CHI:	se sentó otra vez .
*FAT:	&=q se sentó otra vez ?
*CHI:	sí .
*FAT:	aquí .
*CHI:	se sentó ot(r)a vez aquí . [+ IMI]
*CHI:	se sentó ot(r)a vez aquí . [+ IMI]
*CHI:	mira [x 2] [/] mira estos .
*FAT:	&=q y ese señor se lo vamos a regalar a Mónica ?
*FAT:	&=q sí ?
*CHI:	este señor .
*CHI:	y a mí también .
*FAT:	ah@i .
*FAT:	y a ti también .
*CHI:	&=e mira [x 2] !
*CHI:	&=e mira [x 2] !
*FAT:	&=q qué ha pasado ?
*CHI:	< esto no > [/] esto no .
*CHI:	< esto sí > [/] esto sí .
*CHI:	mira .
*CHI:	esto sí .
*CHI:	y a mí también .
*FAT:	&=q tú también quieres un señor ?
*CHI:	sí .
*FAT:	< pero bueno > [/] pero bueno .
*CHI:	mira [?] qué alta [?] . [+ NON]
*CHI:	mira [x 2] .
*CHI:	un avión .
*FAT:	&=q vuela ?
*CHI:	no .
*CHI:	< que está que está > [//] no vuela .
*FAT:	&=q no vuela ?
*CHI:	que vuela < un señor > [/] un señor y un niño .
*FAT:	&=q cómo vuelan ?
*FAT:	a ver .
*CHI:	una niña y [/] y un niño .
*FAT:	sí .
*FAT:	&=q dónde vuelan ?
*CHI:	una niña y un niño .
*CHI:	aquí .
%act:	señala el cconunto de piezas que están montando
*FAT:	&=q ahí dentro ?
*CHI:	fuera [x 5] .
*CHI:	este niño ahí .
*CHI:	este niño .
*FAT:	&=q dónde van ?
*FAT:	a ver .
*CHI:	van [x 3] [/] van a llamar .
*FAT:	&=q van a llamar ? [+ ADS]
@Situation:	1 Juan , y FAT juegan unas piezas de construcción de madera
@Time Start:	10:00
@Situation:	1
@Warning:	parece JU20410EF.mov pertenece a JU20410G y a JU20410H , y que el segmento de vídeo correspondiente JU20410E yJ U20410F no está grabado
*CHI:	sí .
*FAT:	venga .
*FAT:	a ver cómo llaman .
*CHI:	toc@o [x 4] .
*CHI:	&=q quién hay dentro ?
*FAT:	&=q < quién hay dentro > [/] quién hay dentro ?
*CHI:	los niños .
*FAT:	&=q los niños ? [+ ADS]
*CHI:	sí .
*FAT:	&=e no !
*FAT:	+" soy la cabra Cabresa y como no os vayáis de aquí saltaré encima de vuestra cabeza .
*FAT:	hombre .
*CHI:	ay@i .
*CHI:	mira .
*CHI:	se ha caído .
*FAT:	lo ponemos otra vez .
*FAT:	&=q y qué hacen los niños cuando ven a la cabra Cabresa ?
*CHI:	se asustarán .
*FAT:	&=q se asustan ?
*CHI:	sí .
*FAT:	ah@i .
*CHI:	tienen miedo .
*FAT:	&=q sí ?
*FAT:	&=q y se van a buscar ayuda ?
*CHI:	sí .
*FAT:	&=q y a quién traen ?
*CHI:	a [/] al Señor_Gato .
*FAT:	&=q al Señor_Gato ?
*CHI:	sí .
*FAT:	< a ver > [/] a ver si lo encontramos por aquí .
*FAT:	mira .
*FAT:	aquí está el Señor_Gato .
%act:	ha cogido una pieza de madera
*FAT:	miau@o .
*CHI:	0 .
%act:	besa la pieza que tiene FAT en la mano
*FAT:	ah@i .
*CHI:	le he dado un beso .
*FAT:	sí .
*FAT:	qué besucones somos aquí .
*FAT:	&=q y qué le dices ?
*FAT:	&=q ayuda ?
*CHI:	sí .
*FAT:	a ver cómo se lo dices .
*CHI:	ayúda me .
*FAT:	ayúda me . [+ ADS]
*FAT:	&=q < por qué > [/] por qué ?
*CHI:	mira .
*FAT:	&=q y el gato qué dice ?
*FAT:	no@q .
*FAT:	+" < que tengo miedo > [/] que tengo miedo .
%par:	cambia la voz
*FAT:	y se va .
*FAT:	oh@i .
*CHI:	miau@o .
*FAT:	&=q < y ahora el niño y el niño > [//] el niño y la niña a quién encuentran ahora ?
*CHI:	al perro .
*FAT:	&=q al perro ?
*CHI:	sí .
*FAT:	a ver si lo veo por aquí .
*FAT:	guau@o [x 8] .
*CHI:	este [x 3] [/] este perro .
*FAT:	guau@o [x 10] .
*CHI:	guau@o .
*FAT:	+" &=q qué queréis .
%par:	cambia la voz
*CHI:	a [x 3] [/] a una cuerda para el perro .
*CHI:	para tirar .
*FAT:	&=q una cuerda para tirar del perro ?
*CHI:	sí .
*FAT:	&=q y no querían echar a la cabra ?
*CHI:	no .
*FAT:	&=q ah@i , no ?
*CHI:	< quie@x quie@x > [/] quiero una cuerda .
*FAT:	&=q para llevar al perro ?
*CHI:	sí .
*FAT:	pues toma una cuerda .
%act:	hace como si le diera algo
*CHI:	< esta cuerda > [/] esta cuerda .
%act:	le da una pieza
*FAT:	esta cuerda .
*FAT:	guau@o [x 8] .
*CHI:	lo lleva el niño .
*CHI:	lo lleva el niño .
*CHI:	lo lleva el niño .
*FAT:	sí .
*FAT:	el niño lo lleva , sí .
*CHI:	este niño .
*CHI:	el niño lo lleva . [+ IMI]
*CHI:	el niño lo lleva . [+ IMI]
*CHI:	el niño lo lleva . [+ IMI]
*FAT:	sí .
*FAT:	+" yo soy la cabra Cabresa y aquí no entra nadie porque si no saltaré encima de la cabeza .
*FAT:	pum@o .
*FAT:	&=q y el niño y la niña qué hacen ?
*CHI:	se asustaron .
*FAT:	&=q y [/] y a quién buscan ahora ?
*CHI:	la [*] niña [*] se asustaron .
%err:	la = las $MOR $LOS $AGA ; niña = niñas $MOR $LOS $AGA
*FAT:	vaya , hombre .
*CHI:	mira .
%act:	coge una pieza
*CHI:	&=e un gato !
*FAT:	un gato .
*FAT:	miau@o [x 6] .
*CHI:	mira .
*CHI:	esto es [/] es el Gato_Presumido .
*FAT:	&=q es el Gato_Presumido ?
*CHI:	< el el gato > [/] el gato el señor .
*CHI:	otro [*] señores .
%err:	otro = otros $MOR $LOS $AGA
*FAT:	&=q es el Señor_don_Gato ?
*CHI:	Señor_don_Gato . [+ IMI]
*FAT:	estaba el Señor_don_Gato .
%par:	canta
*FAT:	sentadito en su tejado marramamiau@o miau@o [x 2] .
%par:	canta
*CHI:	este es [/] es el tejado marramamiau@o .
*FAT:	&=q ese es el tejado marramamaiau@o ?
*CHI:	sí .
*CHI:	este es el tejado marramamiau@o .
*CHI:	mira el tejado .
*FAT:	aquí está el tejado .
*FAT:	aquí está el tejado .
*CHI:	aquí está el tejado . [+ IMI]
*FAT:	sentadito en su tejado .
%par:	canta
*CHI:	< quiero una casa > [/] quiero una casa .
*FAT:	hombre , claro .
*FAT:	mira .
*FAT:	aquí hay una casa .
%act:	coloca rápidamente varias piezas en forma de casa
*FAT:	con un tejado marramamiau@o .
*CHI:	con un tejado . [+ IMI]
*CHI:	quiero vivir e(n) la casa .
*FAT:	pues venga .
*FAT:	a vivir que son dos días .
%exp:	proverb
*CHI:	es de día .
*FAT:	buenos+días , sí .
*FAT:	es de día ya .
*CHI:	ser [*] de noche .
%err:	ser = es $MOR $SUB $ROOT
*FAT:	&=q es de noche y se va a dormir ?
*CHI:	< se da > [/] se da un coco [= coscorrón] .
*FAT:	&=q se da un coscorrón ? [+ ADS]
*CHI:	mira .
*CHI:	se da un coco [= coscorrón] .
*FAT:	&=q se da un coscorrón en la cabeza ?
*CHI:	mira .
*CHI:	un coco [= coscorrón] .
*FAT:	&=q se ha dado un coscorrón en la cabeza ?
*CHI:	sí .
*FAT:	&=q lo llevamos al médico ?
*CHI:	sí .
*CHI:	lo llevamos a [x 6] curar .
*FAT:	< aquí está el médico > [/] aquí está el médico .
*FAT:	&=q < a ver > [/] a ver el coscorrón ?
*FAT:	&=q < a ver > [/] a ver ?
*FAT:	oh@i .
*FAT:	+" túmbe se en la camilla , por+favor .
%par:	cambia la voz
@Situation:	1 Juan , y FAT juegan unas piezas de construcción de madera
@Time Start:	10:00
@Situation:	1
@Warning:	parece JU20410EF.mov pertenece a JU20410G y a JU20410H , y que el segmento de vídeo correspondiente JU20410E y JU20410F no está grabado
*FAT:	ahí .
*FAT:	< a ver > [/] a ver .
*FAT:	+" hay que poner le una inyección .
%par:	cambia la voz
*FAT:	+" &=q ya está mejor ?
%par:	cambia la voz
*FAT:	+" ay@i muy bien .
%par:	cambia la voz
*FAT:	+" muchas+gracias [x 2] .
%par:	cambia la voz
*FAT:	miau@o [x 2] guau@o [x 3] .
*CHI:	mira .
*CHI:	esto es la cuerda del guauguau@c [= perro] .
*FAT:	&=q la cuerda de quién ?
*CHI:	del guayguauguau@c [= perro] .
*FAT:	&=q qué es eso ?
*FAT:	&=q la cuerda de quién ?
*FAT:	del perro .
*CHI:	del perro . [+ IMI]
*FAT:	hombre .
*CHI:	&=e mira !
%act:	coge dos piezas
*CHI:	hay [x 6] +/.
*CHI:	mira .
*CHI:	esa la lleva el niño .
*CHI:	tiene pupa también el médico .
*FAT:	&=q tiene pupa el médico ?
*CHI:	sí .
*FAT:	vamos a curar lo .
*FAT:	venga .
*FAT:	pon le en la camilla .
*FAT:	ah@i .
*FAT:	+" qué malito estoy .
%par:	cambia la voz
*FAT:	dice el médico ah@i .
*FAT:	ps@o .
*FAT:	inyección .
*CHI:	ya está .
*FAT:	ay@i .
*FAT:	< qué bien > [/] qué bien .
*CHI:	el niño no se ha hecho pupa .
*FAT:	no .
*FAT:	el niño no .
*FAT:	ya ha salido .
*FAT:	oye .
*FAT:	vamos a echar a la cabra Cabresa .
*FAT:	ah@i .
*FAT:	mira .
*FAT:	está durmiendo .
%par:	susurra
*FAT:	viene el niño despacito .
%par:	susurra
*FAT:	&=q y cuando está durmiendo sabes lo que hace ?
%par:	susurra
*CHI:	pumba@o .
%act:	empuja una pieza para que se caiga
*FAT:	no .
*FAT:	cuando está durmiendo le dice “&=e tururú@o” !
*FAT:	y le asusta y hace ah@i .
*FAT:	y se va .
*CHI:	a casa .
*FAT:	a otra casa .
*FAT:	y ya tienen el avión para ellos .
*FAT:	hala@i qué bien .
*FAT:	mira .
*FAT:	< ya verás > [/] ya verás .
*FAT:	haz como si estuvieras dormido , Juan .
*FAT:	&=q cómo duermes ?
*FAT:	&=q a ver cómo duerme Juan ?
*FAT:	&=e tururú@o !
*FAT:	&=q a que da susto ?
*CHI:	0 .
%par:	se ríe
*FAT:	uy@i .
*FAT:	se van corriendo .
*CHI:	qué susto .
*CHI:	sí .
*CHI:	como el conejo blanco .
*FAT:	claro .
*FAT:	como el conejo blanco .
*CHI:	sí .
*FAT:	&=q y quién hace tururú@o ?
*CHI:	la niña .
*FAT:	no .
*FAT:	&=q pero quién hace tururú@o ?
*FAT:	&=q en qué cuento hacen también tururú@o ?
*FAT:	a ver si te acuerdas .
*CHI:	la vieja .
*FAT:	no .
*FAT:	el de la vieja no .
*FAT:	en ese cuento hay un dragón .
*FAT:	&=q pero < en que cuento hace > [//] quién hace tururú@o ?
*CHI:	el elefante .
*FAT:	sí , Elmer .
*FAT:	muy bien .
*CHI:	Elmer .
*FAT:	les gasta una broma a los demás elefantes y les hace a todos tururú@o .
*CHI:	y se ríen .
*FAT:	hombre .
*FAT:	se ríen un montón .
*CHI:	tiene mucha pupa .
*FAT:	&=q ah@i , sí ?
*FAT:	oh@i [x 2] .
*FAT:	qué pupa tan grande .
*FAT:	oh@i .
*CHI:	tiene mucha pupa .
*FAT:	pobrecito .
*FAT:	habrá que llevár selo en una ambulancia .
*FAT:	tiru@o [x 6] .
%act:	conduce dos piececitas hasta el conjunto más grande de piezas que representaba un avión y éste se destruye
*FAT:	oh@i .
*FAT:	accidente [/] accidente .
*CHI:	sí , accidente . [+ IMI]
*CHI:	se de(s)t(r)oza el avión .
*FAT:	se ha roto .
*CHI:	esto xxx así [/] así . [+ NON]
*FAT:	venga .
*FAT:	que se ha roto .
*FAT:	lo vamos a arreglar .
*CHI:	se [/] se ha roto el Señor_médico .
*CHI:	se a roto el Señor_médico .
*FAT:	vaya con el médico .
*CHI:	vaya .
*CHI:	es muy malo el médico .
*FAT:	no .
*CHI:	lo ha espachurrado el avión .
%exp:	(d)espachurrar = to butcher something
*FAT:	pero ha sido sin querer , Señor_Juan .
*CHI:	e(s) mu(y) bueno .
*FAT:	claro .
*FAT:	el médico es bueno , hombre .
*FAT:	te cura .
*FAT:	fíjate .
*CHI:	ya se ha curado .
*FAT:	ya se ha curado . [+ ADS]
*FAT:	sí .
*CHI:	ahora [x 4] a la casa .
*FAT:	a dormir .
*FAT:	en esa casa hay un gato .
*FAT:	está en el tejado .
*FAT:	se llama marramamiau@o .
*CHI:	marramamiau@o .
*FAT:	estaba el Señor_don+gato .
%par:	canta
*FAT:	sentadito en su tejado marramamiau@o miau@o [x 2] .
%par:	canta
*CHI:	< una escalera > [/] una escalera .
*FAT:	sí .
*FAT:	voy a hacer una escalera .
*FAT:	sentadito en su tejado .
%par:	canta
*CHI:	tira [x 6] [/] se tira 0 [*] 0 [*] tobogán .
%err:	0 = por $SYN LOS ; 0 = el $SYN LOS
*FAT:	&=q es un tobogán ?
*CHI:	uh@i .
*FAT:	mira .
*FAT:	mejor así de lado .
*FAT:	&=q quieres tirar por el tobogán ?
*CHI:	0 .
%act:	le da con el pie al avión y se cae porque está distraido con otro conjunto de piezas
*FAT:	oh@i [x 2] .
*FAT:	mira [x 4] .
%act:	jugando con el conjutno de piezas que representa el tobogán
*FAT:	&=e hala@i !
*FAT:	mira [x 4] .
*CHI:	así .
*CHI:	juega el niño .
*FAT:	&=q hacemos [/] hacemos uno grande ?
@Situation:	1 Juan , y FAT juegan unas piezas de construcción de madera
@Time Start:	10:00
@Situation:	1
*CHI:	sí .
*CHI:	hacemos uno grande .
*FAT:	< a ver > [/] a ver .
*FAT:	mira [x 4] .
*CHI:	así [x 4] .
*FAT:	a ver .
*FAT:	espera [x 3] .
*CHI:	aquí t(r)abajan los niños .
*FAT:	así .
*FAT:	no .
*FAT:	pero mejor de lado .
*FAT:	así .
*FAT:	que ruede .
*FAT:	mira [x 2] .
*FAT:	así .
*CHI:	aupa@i .
*CHI:	así [x 2] .
*CHI:	mejor [x 3] sentado .
*FAT:	&=q mejor sentado ? [+ ADS]
*CHI:	aquí trabajan los niños .
*FAT:	&=q aquí trabajan los niños ? [+ ADS]
*CHI:	sí .
*FAT:	oh@i [x 2] .
*CHI:	aquí trabajan los niños .
*CHI:	no trabaja el señor .
*CHI:	trabaja [*] aquí los niños y las niñas .
%err:	trabaja = trabajan $MOR $LOS $NFL 3s/3p:NPYNP
*CHI:	aquí trabajan los niños y las niñas .
*FAT:	tururó@o .
*CHI:	tururú@o .
*FAT:	ahí+va .
*FAT:	que viene la cabra Cabresa .
%act:	coge una pieza
*FAT:	está escondida aquí .
*CHI:	tururú@o .
%act:	acercándose a la pieza
*CHI:	&=e tururú@o !
%act:	acercándose a la pieza
*FAT:	0 .
%act:	coloca la pieza detrás de Juan
*CHI:	&=q dónde está ?
*CHI:	&=e tururú@o !
*FAT:	< a su casa > [/] a su casa .
%act:	cambia de sitio la pieza
*CHI:	< ahora dos cab(r)esas@f > [/] ahora dos cab(r)esas@f .
*FAT:	&=q dos cabras cabresas ?
*CHI:	sí .
*CHI:	hay [/] hay dos cabras cab(r)esas .
*CHI:	hay dos cabras cab(r)esas .
*FAT:	pero son buenas .
*FAT:	mira .
*FAT:	una tiene un sombrero .
*FAT:	mira .
*FAT:	parece una casa .
*FAT:	y la otra tiene otro sombrero .
*FAT:	mira .
*FAT:	y parece otra casa .
*FAT:	+" hola doña+cabra .
%par:	cambia la voz
*FAT:	+" hola doña+cabresa .
%par:	cambia la voz
*FAT:	+" buenos+días .
%par:	cambia la voz
*FAT:	+" sabe usted a fresa .
%par:	cambia la voz
*FAT:	+" buneas+noches .
%par:	cambia la voz
*FAT:	+" sabe usted a coche .
%par:	cambia la voz
*CHI:	mira .
*CHI:	&=e otra cabra cab(r)esa !
*CHI:	tururú@o .
*FAT:	ah@i .
*CHI:	se 0 [*] ha quitado .
%err:	0 = le $MOR $LOS $PREFIX
*FAT:	el sombrero .
*CHI:	se 0 [*] ha quitado el sombrero .
%err:	0 = le $MOR $LOS $PREFIX
*FAT:	pero bueno .
*FAT:	este sombrero .
*FAT:	dónde vas tú tan entero .
*FAT:	ópale@i .
*FAT:	con cuidado .
*FAT:	vamos a poner +/.
%act:	coloca una pieza encima de otra
*CHI:	0 .
%act:	le tira a FAT lo que acaba de construir
*FAT:	hombre .
*FAT:	pero [x 3] &=q quién me ha tirado ?
*CHI:	lo ha [*] e(s)pachurrado .
%err:	ha = he $MOR $SUB $NFL PREX3s/PREX1s
*FAT:	&=q lo has espachurrado ? [+ COR]
*CHI:	sí .
*CHI:	lo ha [*] e(s)pachurrado .
%err:	ha = he $MOR $SUB $NFL
*FAT:	pobrete@f [x 4] .
*CHI:	< lo ha > [/] lo ha [*] e(s)pachurrado esta .
%err:	ha = he $MOR $SUB $NFL PREX3s/PREX1s
*FAT:	pobrete@f [x 3] .
*FAT:	opa@i .
*CHI:	xxx .
*CHI:	tururú@o .
*FAT:	tururú@o .
*FAT:	no .
*FAT:	no se tiran cosas .
*CHI:	&=q sabes dónde trabajan los niños ?
*FAT:	&=q dónde ?
*CHI:	< los niños > [/] los niños trabajan aquí [x 2] y aquí .
*FAT:	hala@i qué bien .
*CHI:	< aquí y aquí > [/] aquí y aquí .
*CHI:	uh@i .
%act:	se cae al suelo
*CHI:	Papá .
*FAT:	di me , cielo .
*CHI:	Papá .
*CHI:	quiero agua .
*FAT:	&=q quieres agua ?
*CHI:	sí .
*FAT:	&=q mucha agua ?
*CHI:	sí , mucha .
*FAT:	&=q cuánto ?
*CHI:	y poquita y sí .
*CHI:	< así y así así y así > [/] así y así .
%par:	levanta los brazos
*FAT:	&=q toda esa agua quieres ?
*CHI:	sí .
*FAT:	pero bueno , Juan .
*FAT:	&=q es mucha agua o es poca ?
*CHI:	< así y así así y así > [/] así y así .
*FAT:	pero bueno .
*FAT:	&=q toda esa agua quieres ?
*CHI:	sí .
*FAT:	pero es un montón &=q no ?
*CHI:	sí .
*FAT:	eh@i no hagas ruido .
*FAT:	es un montón de agua &=q no ?
*FAT:	&=q y quieres que vaya yo a por ella ?
*CHI:	sí .
*FAT:	&=q sí ?
*FAT:	pues venga .
*FAT:	yo voy a por agua si tú me cantas una canción .
*FAT:	a ver qué canción me cantas .
*CHI:	no .
*FAT:	venga .
*FAT:	una canción pequeñita .
*FAT:	venga .
*FAT:	una pequeñita .
*FAT:	mira [x 2] .
*FAT:	ya me estoy yendo a por agua .
*FAT:	&=q a ver qué canción me cantas ?
@Situation:	1 Juan , y FAT juegan unas piezas de construcción de madera
@Time Start:	10:00
@Situation:	1
*FAT:	&=q a ver qué canción me cantas ?
*CHI:	tatito@o .
%par:	canturrea
*CHI:	0 .
%act:	golpea con las piezas en el suelo
*FAT:	oye [x 3] .
*FAT:	en la alfombra .
*FAT:	vamos .
*FAT:	ay@i la+ley .
*FAT:	que no tenemos agua .
*FAT:	que no tenemos agua , Juan .
*FAT:	&=q quieres que vaya a por ella ?
@End
