# Supplementary material for: Comparing Different Models of the Development of Verb Inflection in Early Child Spanish
Source: PLoS One. 2015 Mar 11;10(3):e0119613. doi: 10.1371/journal.pone.0119613 (PMC4356619; doi:10.1371/journal.pone.0119613)
Supplement: S1 File — (ZIP) [file pone.0119613.s001.zip › 20412.cha]

@UTF8
@PID:	11312/c-00031799-1
@Begin
@Languages:	spa , eng
@Participants:	CHI Juan Target_Child , FAT Padre Father , TI1 Tío_Jose Uncle , MOT Madre Mother
@ID:	spa , eng|OreaPine|CHI|2;4.12|male|||Target_Child|||
@ID:	spa , eng|OreaPine|FAT|||||Father|||
@ID:	spa , eng|OreaPine|TI1|||||Uncle|||
@ID:	spa , eng|OreaPine|MOT|||||Mother|||
@Transcriber:	Javier , University of Nottingham
@Date:	17-DEC-2001
@Location:	Madrid
@Situation:	1 Juan , y Ti1 juegan unas piezas de construcción de tipo Lego , FAT y MOT apenas intervienen
@Time Start:	20:00
@Situation:	1
*TI1:	mira .
*TI1:	un xxx con un agujero en medio . [+ NON]
*TI1:	mira .
*TI1:	hola .
*TI1:	xxx .
*FAT:	oye , Juan .
*FAT:	di le a Jose qué es eso .
*TI1:	&=q qué es eso ?
*CHI:	no puedo .
*FAT:	&=q qué es ?
*CHI:	no puedo .
*CHI:	&=q qué es eso ?
*FAT:	&=q qué es qué ?
*CHI:	&=q qué es eso ?
*CHI:	&=q ves ?
*CHI:	&=q qué es eso ?
*FAT:	&=q qué es qué ?
*CHI:	mira .
*CHI:	&=q qué es eso ?
*TI1:	&=q qué es ?
*CHI:	un camaleón .
*TI1:	&=q un camaleón ? [+ ADS]
*TI1:	&=q cambia de color ?
*CHI:	no .
*TI1:	&=q pues entonces ?
*FAT:	&=q y eso qué es , Juan ?
*CHI:	0 .
%act:	coge una pieza de madera alargada de color rojo
%par:	tose
*FAT:	uy@i qué tos .
*FAT:	&=q y eso qué es , Juan ?
*CHI:	una pieza muy roja .
*FAT:	&=q una pieza muy roja ? [+ ADS]
*CHI:	amarilla no .
*FAT:	&=q amarilla no es ?
*CHI:	amarillas es [/] es igual como esta .
%act:	coge una pieza amarilla
*CHI:	es igual como esta < y como esta > [/] y como esta .
%act:	coge otras dos piezas amarillas
*TI1:	vale .
*TI1:	a ver si tengo amarillas .
*CHI:	es como esta .
*TI1:	&=q < y cuáles > [//] y los rojos cuáles son ?
*CHI:	entonces .
*CHI:	estas [x 2] [/] estas de aquí .
*CHI:	estas .
*CHI:	estas .
*TI1:	&=q y el coche ?
*TI1:	&=q qué coche ?
*TI1:	&=q hay coche rojo ?
*CHI:	no [//] sí .
*CHI:	este < es mismo de color > [/] es 0 [*] mismo color .
%err:	0 = del $SYN $LOS
*CHI:	&=q qué haces ?
*TI1:	&=q qué hacemos ?
*CHI:	mira .
*CHI:	un lobo .
*TI1:	&=q un lobo ? [+ ADS]
*CHI:	mira .
*CHI:	< esto es [x 3] > [//] mira [x 2] .
*TI1:	&=q un lobo vamos a hacer ahora ?
*CHI:	mira [x 2] .
*CHI:	mira .
*CHI:	la cola del lobo (.) feroz .
%act:	ha colocado tres piezas juntas , y señala una parte que sobresale del conjunto
*CHI:	mira .
*CHI:	ya no tiene xxx ni [x 3] nada . [+ NON]
*CHI:	ahora un pájaro .
*CHI:	toma [/] toma este .
%act:	le da una pieza a Ti1
*CHI:	ahora eso .
*CHI:	y ahora esto [x 3] va aquí .
*CHI:	mira .
*CHI:	el pájaro iba [/] iba así .
*CHI:	mira [x 2] .
*CHI:	y esto no .
*FAT:	Juan .
*FAT:	dentro de la manta que tienes el culillo fuera .
*CHI:	esto no .
*CHI:	esto [x 2] no .
*CHI:	mira .
*TI1:	mira [x 3] .
*FAT:	&=q con quién estás jugando , Juan ?
*FAT:	&=q con quién estás jugando ?
*CHI:	mira .
*CHI:	mira [x 2] .
*CHI:	xxx .
*FAT:	< ni caso > [/] ni caso .
*CHI:	mira qué pasa .
*TI1:	&=q qué pasa , Juan ?
*TI1:	&=q qué le pasa ?
*CHI:	que no tiene esto .
*CHI:	esto que faltaba .
*CHI:	mira .
*CHI:	< no cabe > [/] no cabe aquí .
*CHI:	< le voy a hacer > [/] le voy a hacer un dragón con una boca muy [/] muy rara .
*TI1:	&=q con una boca muy larga ?
*CHI:	sí [//] no [x 4] .
*CHI:	un dragón < con una > [/] con una boca muy rara .
*FAT:	rara@q yo creo que dice .
%add:	TI1
*CHI:	< lo voy a hacer > [/] lo voy a hacer así [/] así .
*CHI:	la cabeza del lobo .
*CHI:	la cabeza del [x 4] dragón .
*CHI:	esta es la cabeza del dragón .
*CHI:	no puedo hacer un dragón < con piezas > [//] con estas .
*CHI:	rojas .
*TI1:	&=q un dragón rojo ?
*CHI:	como [/] como el coche de color rojo .
*TI1:	mm@i .
*CHI:	voy a hacer lo .
*CHI:	hace [*] un lobo .
%err:	hace = haz $MOR $ADD $REG
*CHI:	hace [/] hace [*] un dragón .
%err:	hace = haz $MOR $ADD $REG
%act:	le da unas piezas a TI1
*TI1:	&=q un dragón ?
*CHI:	toma .
*TI1:	a ver , madre .
*CHI:	< este e(s) este e(s) este e(s) este e(s) > [/] este e(s) mu(y) malo .
*CHI:	toma .
*CHI:	< este e(s) > [/] este e(s) mu(y) malo .
*CHI:	este dragón no .
*TI1:	&=q con las piezas rojas sólo ?
*CHI:	no [x 4] .
*CHI:	0 [*] patas también .
%err:	0 = las $SYN $LOS
*TI1:	claro .
*CHI:	0 [*] patas también .
%err:	0 = las $SYN $LOS
*TI1:	&=q pero cómo hacemos las patas ?
*TI1:	a ver .
*CHI:	así [x 2] .
*CHI:	de pie .
*CHI:	así .
*TI1:	primero hacemos la cabeza &=q no ?
*TI1:	primero hacemos la cabeza .
@Situation:	1 Juan , y Ti1 juegan unas piezas de construcción de tipo Lego , FAT y MOT apenas intervienen
@Time Start:	20:00
@Situation:	1
*TI1:	esto es la cabeza .
*TI1:	&=q ves ?
*CHI:	&=q esto es la cabeza ? [+ IMI]
*TI1:	esto es la cabeza .
*CHI:	hacemos +/.
*TI1:	y ahora el cuerpo .
*CHI:	la caca no .
*TI1:	&=q así ?
*CHI:	la caca no .
*CHI:	así .
*TI1:	vale .
*CHI:	esto [/] esto va aquí .
*CHI:	va [*] aquí lo [*] pantalones .
%err:	va = van $MOR $LOS $NFL 3s/3p:NP ; lo = los $MOR $LOS $AGA
*TI1:	un dragón .
*TI1:	trae .
*CHI:	ahora [/] ahora la ot(r)a pata .
*CHI:	esta pata .
*TI1:	ahora las patas .
*CHI:	toma .
*CHI:	ahora +//.
*TI1:	pero hay que utilizar otra .
*TI1:	&=q quieres que lo hagamos de más colores ?
*TI1:	&=q o sólo rojo ?
*TI1:	&=q lo hacemos de más colores ?
*CHI:	mira .
*CHI:	toma .
*TI1:	&=q más colores ?
*CHI:	no .
*CHI:	más colores no .
*TI1:	&=q no ?
*TI1:	&=q entonces no podemos ?
*CHI:	pone [*] ahí .
%err:	pone = pon $MOR $ADD $REG
%act:	le da una pieza
*CHI:	pon esto .
*TI1:	a ver .
*CHI:	toma esto .
*TI1:	trae .
*CHI:	esto también .
*CHI:	a ver .
*TI1:	trae .
*CHI:	esto [x 2] también .
*CHI:	esto está .
*TI1:	mira qué dragón .
*TI1:	&=q te gusta ?
*CHI:	sí .
*CHI:	< ahora esto va > [//] mira .
*CHI:	un poco má(s) alto .
*TI1:	&=q más alto ?
*CHI:	no e(s) esto .
*TI1:	a ver .
*TI1:	Juan .
*TI1:	&=q cuál es la cabeza ?
*TI1:	si no tiene cabeza .
@Warning:	sound problems in mp3 start here (go to mov)
*CHI:	mira .
*CHI:	ahora xxx ot(r)a ala . [+ NON]
*TI1:	mira .
*TI1:	xxx .
@Warning:	sound problems in mp3 end here (go to mov)
*TI1:	y el rabo .
*TI1:	la cola .
*CHI:	xxx .
*CHI:	< le falta > [/] le falta esto .
*TI1:	< ya me lo > [/] ya me lo traes .
*CHI:	esto .
*TI1:	mira .
*TI1:	ponlo aquí .
*TI1:	en el medio .
*TI1:	ahí .
*TI1:	a ver .
*TI1:	ya está .
*TI1:	&=q qué te parece ?
*TI1:	&=q te gusta ?
*CHI:	ahora [x 3] eso .
*TI1:	a ver .
*TI1:	ponlo donde tú quieras .
*CHI:	aquí .
*FAT:	hala@i qué bien con Tío_Jose &=q eh@i ?
*TI1:	&=e qué guay !
*CHI:	&=e mira !
*CHI:	como el coche de color rojo .
*TI1:	ya ha vuelto el dragón Dragoneti .
*TI1:	se llama Dragoneti .
*CHI:	Dragoneti [x 2] . [+ IMI]
*TI1:	&=q o cómo quieres que lo llamemos ?
*CHI:	Dragoneti .
*TI1:	&=q Dragoneti ? [+ ADS]
*CHI:	< hay > [/] hay pocas piezas amarillas .
*CHI:	pocas . [+ IMI]
*CHI:	mira .
*CHI:	un xxx . [+ NON]
*CHI:	mira uno .
*CHI:	< no puedo > [/] no puedo coger esto .
*CHI:	no puedo sacar esto .
*CHI:	xxx más . [+ NON]
*CHI:	quiero [/] quiero hacer un dragón como este .
*CHI:	quiero hacer un dragón .
*CHI:	estos no .
*CHI:	esto no .
*CHI:	< estos no estos no > [/] estos no .
*CHI:	estos sí .
*CHI:	quiero hacer un dragón como este .
*TI1:	&=q como cuál ?
*CHI:	como este .
*TI1:	&=q como ese ?
*CHI:	xxx .
*CHI:	un dragón como este .
*CHI:	verde [x 8] y azul .
*CHI:	verde y azul .
*TI1:	&=q un dragón como cuál ?
*CHI:	como ese .
*TI1:	&=q lo hacemos ?
*CHI:	sí .
*CHI:	&=q lo ves ?
*CHI:	< ahora verdes y ahora es ahora verdes > [//] mira .
*CHI:	ahora verdes y ahora es [*] azules .
%err:	es = son $MOR $SUB $NFL 3s/3p
*TI1:	a lo mejor no hay &=q eh@i ?
*CHI:	toma .
*CHI:	mira .
*CHI:	< esta es > [//] estas son las patas .
*TI1:	mira .
*TI1:	sí hay aquí .
*CHI:	estas son las patas del dragón .
*CHI:	estas .
*CHI:	estas son las patas del dragón .
*MOT:	&=q qué haces , Juan ?
*MOT:	&=q < con Jose > [/] estás con Jose ?
*CHI:	del dragón , sí .
*CHI:	mira .
*TI1:	a ver .
*CHI:	mira [x 3] .
%par:	susurra
*CHI:	esto .
*FAT:	trae las patas .
*FAT:	una pata .
*FAT:	aquí .
*CHI:	una ala de color +/.
*CHI:	mira .
*CHI:	una ala es de otro color .
*CHI:	color verde .
*CHI:	esto no .
*TI1:	&=q quieres [/] quieres que hagamos un dragón con dos cabezas ?
*CHI:	no .
*TI1:	&=q no ?
*TI1:	&=q con cuántas ?
*CHI:	mira .
*CHI:	< pon le > [//] le pone [*] esto también .
%err:	pone = pongo $MOR $SUB $NFL 3s/1s
*CHI:	también esto .
*CHI:	esto también .
*TI1:	ahí .
*CHI:	< esto también esto también > [/] esto también y esto también .
*TI1:	qué alto &=q no ?
*TI1:	&=q tan alto ?
*TI1:	se va a caer .
*TI1:	ven .
*CHI:	ya está .
*CHI:	mira [x 2] .
*CHI:	tiene un ala de color verde 0 [*] de color azul .
%err:	0 = y $SYN $LOS
*TI1:	ahí+va que chulo .
*TI1:	&=q y ahora qué más le ponemos ?
@Warning:	sound problems start here in mp3 file (go to mov)
*TI1:	la cola .
*CHI:	xxx .
*FAT:	está en su etapa monocroma .
%add:	TI1
*CHI:	esto [x 2] .
*MOT:	&=q qué ?
%add:	FAT
*FAT:	está en su etapa monocroma .
%add:	MOT
@Warning:	sound problems end here in mp3 file (go to mov)
@Situation:	1 Juan , y Ti1 juegan unas piezas de construcción de tipo Lego , FAT y MOT apenas intervienen
@Time Start:	20:00
@Situation:	1
*TI1:	&=q está en +..?
%add:	FAT
*FAT:	++ una etapa monocromo .
%add:	TI1
*MOT:	todo lo junta por colores .
%add:	FAT
*MOT:	míralo .
%add:	FAT
*MOT:	&=q te has dado cuenta ?
%add:	FAT
*MOT:	todo lo junta por colores .
%add:	FAT
*FAT:	ah@i , sí .
%add:	MOT
*TI1:	sí ya le he dicho que verde y azul y antes me ha dicho que rojo . [+ ADD]
%add:	MOT
*MOT:	antes le daba igual porque los utilizaba indistintamente . [+ ADD]
%add:	FAT
*MOT:	ahora no .
%add:	FAT
*MOT:	ahora los utiliza por colores .
%add:	FAT
*CHI:	esto no .
*FAT:	cómo trabaja el tío &=q eh@i ?
%add:	MOT
*TI1:	&=q dónde ?
*FAT:	&=q qué hora es , Father ?
%add:	FAT
*FAT:	las ocho .
%add:	MOT
*MOT:	yo iba a hacer una tortilla .
%add:	FAT
*FAT:	ole@i .
*CHI:	mira [x 2] .
*FAT:	yo iba a cenar fruta sólo .
%add:	MOT
*CHI:	xxx .
*FAT:	para comer mañana .
*FAT:	&=q te apetece ?
%add:	MOT
*CHI:	xxx .
*CHI:	0 .
%act:	juega en silencio
*FAT:	&=q qué haces , Juan ?
*CHI:	un dragón .
*FAT:	&=q un dragón qué ?
*CHI:	0 [*] me ha destrozado el dragón .
%err:	0 = se $MOR $LOS $PREFIX
*FAT:	&=q se ha destrozado el dragón ?
*CHI:	xxx .
*FAT:	&=q se ha destrozado el dragón , Juan ?
*CHI:	&=q y la capirota@f del drágon ?
%exp:	capirota = cabeza
*FAT:	&=q y la cabeza del dragón dónde está ?
*MOT:	&=q la capirota@f del dragón dónde está ?
*CHI:	hay que hacer una capirota@f al dragón .
*MOT:	hay que hacer la .
*MOT:	pues venga .
*MOT:	que te ayude Jose a hacer la .
*TI1:	&=q vale ?
*TI1:	&=q qué hacemos ?
*MOT:	yo voy a hacer la cena .
*MOT:	&=q vale ?
*TI1:	&=q cómo la hacemos ?
*CHI:	como esa .
*TI1:	o+sea .
*TI1:	&=q pero un dragón igual que ese ?
*CHI:	sí .
*TI1:	&=q igualito ?
*CHI:	mira .
*CHI:	con la boca abierta .
*FAT:	&=q con la boca abierta ?
*TI1:	a ver .
*TI1:	&=q cómo es la boca abierta ?
*CHI:	así .
*CHI:	con este .
*TI1:	mira .
*TI1:	podemos hacer le la boca abierta con los rojos .
*TI1:	a ver .
*TI1:	vamos a ver .
*TI1:	ya no hay más rojos , Juan .
*MOT:	los rojos los tiene todos allí .
%add:	TI1
%par:	se ríe
*TI1:	es que ya no hay más rojos .
*TI1:	mira .
*TI1:	con la boca abierta .
*TI1:	&=q qué te parece ?
*TI1:	&=q o no ?
*CHI:	así no .
*TI1:	&=q cómo ?
*TI1:	o mira así [x 2] cómo se puede hacer con la boca abierta .
*TI1:	así .
*TI1:	trae .
*TI1:	&=q así ?
*TI1:	&=q con la boca abierta ?
*CHI:	sí .
*TI1:	&=q está bien , no ?
*TI1:	&=q hacemos uno con la boca abierta ?
*TI1:	&=q y ahora hacemos otro ?
*TI1:	&=q quieres que hagamos otro ?
*CHI:	sí .
*TI1:	&=q no te gusta ?
*CHI:	no .
*CHI:	así no .
*TI1:	&=q cómo ?
*TI1:	a ver .
*TI1:	otra manera .
*CHI:	dos patas .
*CHI:	xxx patas . [+ NON]
*CHI:	xxx patas . [+ NON]
*TI1:	&=q le vas a quitar las patas ?
*CHI:	sí .
*TI1:	madre+mía .
*TI1:	se va a quedar sin patas .
*TI1:	oh@i .
*TI1:	ya se ha destrozado .
*CHI:	xxx patas . [+ NON]
*TI1:	pequeñín .
*CHI:	xxx patas . [+ NON]
*CHI:	xxx patas . [+ NON]
*CHI:	xxx patas . [+ NON]
*CHI:	voy a hacer unas patas de [x 3] +/.
*CHI:	mira .
*CHI:	una [*] patas .
%err:	una = unas $MOR $LOS $AGA
*CHI:	< una patas mira > [/] una [*] patas de [x 2] lobo .
%err:	una = unas $MOR $LOS $AGA
*CHI:	una pata de lobo .
*CHI:	&=q lo ves ?
*CHI:	una pata de lobo .
*CHI:	&=q la ves ?
*TI1:	sí .
*CHI:	una pata de lobo .
*CHI:	&=q la ves ?
*CHI:	una pata de lobo .
*TI1:	qué guay .
*CHI:	una pata de lobo .
*TI1:	&=q pero tendrás que hacer el lobo entero o qué ?
*TI1:	&=q o no ?
*TI1:	&=q esto qué es , Juan ?
*TI1:	&=q qué es ?
%act:	le muestra un conjunto de piezas
*TI1:	&=q eh@i ?
*TI1:	&=q sabes qué es ?
*CHI:	mira .
*CHI:	se cae .
*CHI:	mira .
*CHI:	se cae .
*CHI:	mira [/] mira .
*CHI:	se cae .
*CHI:	esto está [/] está así .
*CHI:	estoy haciendo esto .
*CHI:	xxx .
*CHI:	esto también .
%act:	va colocando piezas y construyendo una figura
@Warning:	sound problems in mp3 file start here (go to mov)
*TI1:	mira lo .
@Warning:	sound problems in mp3 file end here (go to mov)
*TI1:	qué guay .
*FAT:	pero bueno , Juan .
*FAT:	&=q qué estás haciendo tan bonito ?
@Situation:	1 Juan , y Ti1 juegan unas piezas de construcción de tipo Lego , FAT y MOT apenas intervienen
@Time Start:	20:00
@Situation:	1
*FAT:	&=q qué es eso ?
*CHI:	me falta esta roja .
%par:	señala
*FAT:	&=q eh@i ?
*FAT:	&=q qué es eso tan bonito que tienes ?
*TI1:	mira .
*TI1:	aquí hay rojas todavía .
*FAT:	&=q que es eso tan bonito ?
*CHI:	0 .
%par:	no contesta
*FAT:	&=e eh@i !
*FAT:	&=e cachirulo !
*FAT:	&=q qué es eso tan bonito que tienes ?
*CHI:	una pata del dragón .
*FAT:	&=q una pata del dragón ?
*CHI:	sí .
*FAT:	pero bueno .
*FAT:	pero ese dragón que parece la gallina Anselma es bien bonito &=q eh@i ?
*CHI:	mira .
*FAT:	estamos todos tosilones@f .
*CHI:	mira .
*TI1:	qué guapo .
*TI1:	qué dragón más chulo ha hecho .
*CHI:	mira .
*TI1:	tiene alas en los pies .
*TI1:	&=q o no ?
*CHI:	la colilla roja .
%exp:	colilla = penis (kids word)
*FAT:	ay@i qué guarro .
*FAT:	la colilla roja . [+ ADS]
%par:	riéndose
%add:	TI1
*CHI:	mira .
*CHI:	la colilla .
*CHI:	esto es la colilla .
*CHI:	la colilla roja .
*FAT:	&=q cómo se llama el dragón , Juan ?
*CHI:	dragón Be(li)sario .
*FAT:	&=q dragón Belisario ? [+ ADS]
*CHI:	sí .
*FAT:	&=q Belisario ?
*CHI:	no .
*FAT:	&=q cómo se llama ?
*CHI:	elefante .
*FAT:	&=q es un dragón+elefante ?
*CHI:	sí .
*FAT:	&=q y tiene trompa ?
*CHI:	no tiene trompa .
*FAT:	&=q ah@i , no ?
*FAT:	&=q y tiene orejas ?
*CHI:	no .
*FAT:	&=q y tiene colmillos ?
*CHI:	no .
*FAT:	pero bueno .
@Warning:	sound problems in mp3 file start here (go to mov)
*FAT:	&=q entonces por qué es un dragón+elefante ?
@Warning:	sound problems in mp3 file end here (go to mov)
*TI1:	buena pregunta .
*CHI:	no vuela .
*FAT:	&=q no vuela , no ?
*FAT:	claro si es un +//.
*CHI:	sí vuela .
*FAT:	&=q sí vuela ? [+ ADS]
*FAT:	pero vamos a ver .
*FAT:	si es un dragón+elefante +/.
*FAT:	yo nunca he visto un elefante volar .
*FAT:	&=q tú sí ?
*CHI:	no .
*FAT:	fíjate .
*CHI:	tú sí . [+ IMI]
*CHI:	yo no .
*FAT:	pues vaya dragón más raro .
*FAT:	un dragón+elefante que no tiene trompa no tiene orejas no tiene colmillos < no tiene y encima no vuela > [//] y encima vuela .
*CHI:	no .
*FAT:	a ver si va a ser +//.
*CHI:	tiene orejas de [x 3] lobo .
*FAT:	&=q a ver si va a ser un dragón+mosca ?
@Warning:	sound problems in mp3 file start here (go to mov)
*FAT:	&=q es un dragón+mosca ?
*CHI:	no .
*FAT:	&=q no ?
*CHI:	xxx un dragón+mosca . [+ NON]
*FAT:	&=q no ?
*FAT:	&=q entonces qué es ?
*CHI:	mira [x 2] .
*CHI:	mira esa .
@Warning:	sound problems in mp3 file end here (go to mov)
*CHI:	mira .
*CHI:	mira .
*CHI:	así .
*CHI:	mira .
*CHI:	trae esto .
*CHI:	trae .
*CHI:	esto [x 2] se pone encima de esto .
*CHI:	xxx .
*CHI:	entonces 0 [*] pone así .
%err:	0 = se $MOR $LOS $PREFIX
*CHI:	así .
*CHI:	se pone así .
*CHI:	así .
*TI1:	muy bien .
*CHI:	&=q lo ves ?
*TI1:	&=q y esto qué es ?
*CHI:	una torre .
*TI1:	&=q una torre ?
*CHI:	una iglesia que tiene una torre así .
*TI1:	&=q una iglesia que tiene una torre muy alta ?
*CHI:	sí .
*CHI:	u@x [/] una iglesia .
*TI1:	&=q y para qué tiene una torre ?
*CHI:	mira .
*TI1:	&=q eh@i , Juan ?
*TI1:	&=q para qué tiene una torre ?
*CHI:	eh@i .
*CHI:	toma .
*CHI:	mira .
*CHI:	< falta falta azules > [//] faltan azules .
%act:	busca piezas azules en la caja
*FAT:	faltan azules sí .
%par:	riéndose
%com:	tiene el suelo lleno de piezas de otros colores
*CHI:	mira esta azul .
*TI1:	vaya pedazo de torre .
*FAT:	oye .
*FAT:	&=q y qué tiene la torre en lo alto ?
*FAT:	&=q qué tiene la torre ?
*CHI:	un pájaro .
*FAT:	sí .
*FAT:	&=q y además para qué sirven las torres ?
*FAT:	&=q qué suena en la torre ?
*FAT:	&=q qué suena ?
*CHI:	la campana .
*FAT:	&=q y < cómo suena > [/] cómo suena ?
*CHI:	así .
*CHI:	&=e tolón@o [x 4] !
%act:	muevel la mano
*FAT:	tolón@o [x 2] .
*FAT:	que viene Juan .
*CHI:	un señor que vive en el castillo .
@Warning:	sound problems start here in mp3 file (go to mov)
*FAT:	&=q ese es el señor que vive en el castillo ?
*CHI:	mira .
*CHI:	tiene otra escalera .
*CHI:	mira .
*CHI:	tiene otra escalera .
@Warning:	sound problems end here in mp3 file (go to mov)
*CHI:	no hay una puerta .
*FAT:	&=q no hay puerta ?
*CHI:	no .
*FAT:	pues vaya castillo más raro que no tiene puertas .
*FAT:	así nadie podrá entrar ni salir .
*CHI:	opa@i .
*FAT:	ah@i .
*FAT:	&=q cómo se entra ?
*FAT:	&=q dando un salto ?
*CHI:	sí .
*FAT:	&=q < a ver > [/] a ver ?
*CHI:	tin@o [x 2] .
*FAT:	&=q se llama con la cabeza ?
*CHI:	xxx .
*CHI:	la señora .
*TI1:	&=q se llama al timbre ?
*CHI:	sí .
*TI1:	&=q a ver cómo se llama ?
*CHI:	va [/] va a por el camión .
*CHI:	va a por el camión .
*CHI:	que viene este camión a de(s)t(r)ozar 0 [*] .
%err:	0 = O $SYN $LOS
%act:	coge una pieza y rompe el castillo - iglesia que había construido
*FAT:	ahí+va .
*FAT:	que viene el camión a destrozar . [+ ADS]
*TI1:	oh@i .
*FAT:	pero Juan .
*FAT:	cachirulo .
*TI1:	la torre entera cayó .
@Situation:	1 Juan , y Ti1 juegan con unas piezas de construcción de tipo Lego , FAT y MOT apenas intervienen
@Time Start:	20:00
@Situation:	1
*FAT:	ahí+va el dragón mosca .
@Warning:	sound problems in mp3 fie start here (go to mov)
*FAT:	&=q es un dragón mosca o es un dragón mosquito ?
*FAT:	está algo sordo este niño &=q eh@i ?
%add:	TI1
@Warning:	sound problems in mp3 fie end here (go to mov)
*CHI:	yo quiero xxx . [+ NON]
*TI1:	ayuda .
%act:	juega a pelear con Juan
*CHI:	a ver .
%com:	se va la luz en suegundo
*CHI:	ahí+va .
*CHI:	no veo .
*FAT:	no veo . [+ ADS]
%par:	riéndose
*FAT:	se ha ido la luz .
*FAT:	bueno , chicos .
*FAT:	&=q vamos a recoger ?
*FAT:	que hay que bañar se .
*CHI:	xxx .
*FAT:	&=q cómo ?
*CHI:	ah@i .
*FAT:	&=q cómo ?
*FAT:	no oigo bien (.) por aquí lejos .
*FAT:	&=q qué dices tú ?
*CHI:	xxx .
*FAT:	&=q qué dices tú ?
*FAT:	pero bueno .
*FAT:	adiós [x 2] .
@End
