# Supplementary material for: Comparing Different Models of the Development of Verb Inflection in Early Child Spanish
Source: PLoS One. 2015 Mar 11;10(3):e0119613. doi: 10.1371/journal.pone.0119613 (PMC4356619; doi:10.1371/journal.pone.0119613)
Supplement: S1 File — (ZIP) [file pone.0119613.s001.zip › 20417.cha]

@UTF8
@PID:	11312/c-00031800-1
@Begin
@Languages:	spa , eng
@Participants:	CHI Juan Target_Child , MOT Madre Mother , TI2 Tío_Nando Uncle , FAT Padre Father
@ID:	spa , eng|OreaPine|CHI|2;4.17|male|||Target_Child|||
@ID:	spa , eng|OreaPine|MOT|||||Mother|||
@ID:	spa , eng|OreaPine|TI2|||||Uncle|||
@ID:	spa , eng|OreaPine|FAT|||||Father|||
@Transcriber:	Javier , University of Nottingham
@Date:	22-DEC-2001
@Location:	Madrid
@Situation:	1 Juan , y TI2 juegan con el barco ; (2) Juan y MOT juegan con las piezas de construcción de tipo Lego
@Time Start:	20:00
@Situation:	1
*CHI:	yo cojo por aquí .
*CHI:	y tú coges por aquí .
*CHI:	toma .
%act:	coge el barco grande y se lo da a TI2
*TI2:	no [x 2] .
*FAT:	se pone en el suelo y se tira de la cuerda .
*TI2:	mira .
%act:	tira del barco y da una vuelta por la habitación
*CHI:	yo [x 6] .
*TI2:	toma [x 2] .
*TI2:	cógela tú .
*MOT:	&=q qué vas a hacer , Juan ?
*CHI:	mira .
*CHI:	mira .
*MOT:	&=q qué haces ?
*MOT:	hola .
*CHI:	soy el gatito .
%par:	ha dejado la barca y gatea
*MOT:	tú eres un gatito .
*MOT:	&=q un gatito pequeño ?
*MOT:	&=q pero dónde vas ?
*CHI:	miau@o .
*MOT:	oye .
*MOT:	&=q qué haces ?
*MOT:	&=q eh@i ?
*MOT:	&=q qué haces ?
*MOT:	oye .
*MOT:	&=q le has cantado al Avi la canción de navidad ?
*MOT:	venga .
*MOT:	canta la canción de navidad .
*TI2:	a ver .
*TI2:	&=q cuál es la canción de navidad ?
*MOT:	que no te la sabes .
*MOT:	< que no > [//] que Nando no te ha oído cantar la .
*CHI:	campana sobre campana .
%par:	canta
*CHI:	campana [x 3] .
*MOT:	pero cánta la bien .
*CHI:	no .
*CHI:	campana y campana y campana .
%par:	canta
*TI2:	asóma te a la ventana .
%par:	canta
*CHI:	a la ventana .
%par:	canta
*TI2:	verás al niño en la cuna .
%par:	canta
*TI2:	Belén [/] campanas de Belén .
*CHI:	< siéntate aquí > [/] siéntate aquí .
*MOT:	no .
*MOT:	me siento aquí .
%act:	se sienta en el suelo delante de la cámara
*CHI:	siéntate aquí .
@Situation:	2
*TI2:	quiere pasar por debajo de las piernas .
*TI2:	Belén [/] campanas de Belén .
*CHI:	quiero hacer un puente .
*MOT:	venga .
*MOT:	&=q qué quieres hacer ?
*CHI:	un puente grande .
*MOT:	venga .
*MOT:	pues vamos a hacer lo .
*CHI:	un puente grande y pequeño .
*MOT:	&=q grande y pequeño ?
*MOT:	pues vamos a ver cómo se hace ese puente grande y pequeño .
*MOT:	&=q cómo lo hacemos ?
*CHI:	así .
*CHI:	sí [x 2] , así .
%act:	mueve la mano
*MOT:	&=q así ?
*MOT:	mira .
*MOT:	un puente grande [x 2] .
*CHI:	sí .
*MOT:	&=q así ?
*CHI:	sí .
*MOT:	un puente .
*MOT:	aquí .
*MOT:	uh@i .
*CHI:	un bandido [x 2] [/] bandido .
*MOT:	&=q un qué ?
*MOT:	&=q un bandido ?
*CHI:	sí .
*CHI:	un xxx . [+ NON]
*MOT:	&=q quién es un bandido ?
*CHI:	el xxx . [+ NON]
*MOT:	&=q el +..?
*CHI:	xxx .
*CHI:	mira [x 2] .
*CHI:	este va con ese .
*MOT:	&=q ese va abajo ?
*CHI:	sí .
*MOT:	así .
*MOT:	para hacer el puente .
*MOT:	&=q vale ?
*MOT:	y este también para hacer la base del puente .
*MOT:	&=q sí ?
*MOT:	venga .
*MOT:	y este aquí .
*MOT:	&=q vale ?
*MOT:	y hay que hacer lo más largo &=q no ?
*MOT:	&=q más ?
*MOT:	&=q más ancho ?
*CHI:	ese también .
*CHI:	ese también .
*MOT:	ah@i .
*CHI:	ese [//] este coche aquí .
*CHI:	mira [x 2] .
*MOT:	&=q qué ?
*CHI:	mira .
*CHI:	mira .
*CHI:	una pi(s)tola .
*MOT:	&=q una +..?
*CHI:	mira un coche .
*MOT:	mira .
*MOT:	ya .
*CHI:	mira un coche .
*MOT:	ay@i .
*MOT:	pero esto lo hemos puesto al revés .
*CHI:	sí .
*CHI:	al revés . [+ IMI]
*CHI:	sí .
*MOT:	sí .
*CHI:	ahora [x 3] el ot(r)o .
*MOT:	ya está .
*MOT:	mira .
*MOT:	es un puente grande &=q no ?
*CHI:	sí .
*MOT:	&=q te parece bien así ?
*CHI:	ahora un puente pequeño .
*CHI:	< con esas pi@x > [//] ahora con esas piezas .
*CHI:	ahora un puente pequeño con esas piezas .
*MOT:	con esas .
*MOT:	espérate que vamos a poner mejor este .
*MOT:	&=q vale ?
*MOT:	&=q sí ?
*MOT:	porque quedará un poco mejor .
*CHI:	xxx muy grande . [+ NON]
*MOT:	mira quién viene .
*CHI:	eh@i mira .
*CHI:	un puente con eso .
*MOT:	a ver .
*MOT:	que esto lo habéis puesto mal .
*MOT:	mira .
*MOT:	así .
*MOT:	mira .
*MOT:	ya mejor el puente &=q no ?
*CHI:	ahora [/] .
*MOT:	es una puerta .
*CHI:	ahora eso .
*MOT:	&=q eso lo pones ahí ?
*MOT:	no .
*MOT:	que se hace el puente más chiquitito .
@Situation:	1 Juan , y TI2 juegan con el barco ; (2) Juan y MOT juegan con las piezas de construcción de tipo Lego
@Time Start:	20:00
@Situation:	1
*MOT:	&=q qué haces ahora ?
*MOT:	hombre .
*MOT:	&=q qué vas a hacer con el puente ?
*CHI:	mira .
*MOT:	lo vas a cegar .
%exp:	cegar = to cover a window (not Madrid)
*CHI:	un culumpio [: columpio] .
*MOT:	ah@i , es un columpio .
*MOT:	< que se que se > [//] &=q de dónde cuelga ?
*CHI:	de [*] por aquí .
%err:	de = 0 $SYN $ADD
*MOT:	&=q por ahí ?
*CHI:	sí .
*CHI:	esta .
*CHI:	es [/] es la luz de la calle .
*MOT:	&=q es la luz de la calle ? [+ ADS]
%par:	extrañada
*CHI:	del columpio pequeño esta es la luz .
*CHI:	&=q vale ?
*MOT:	&=q es un columpio pequeño que tiene luz ?
*CHI:	sí .
*MOT:	ah@i .
*MOT:	vale .
*CHI:	el columpio pequeño que tiene luz .
*MOT:	&=q < o+sea que nos podemos > [/] o+sea que nos podemos columpiar de noche ?
*CHI:	sí .
*MOT:	mm@i .
*MOT:	vale .
*MOT:	mira qué bien .
%act:	se le cae el puente - columpio y se le rompe
*TI2:	ah@i .
*TI2:	has roto el columpio .
*MOT:	la que he hecho , por+favor .
*CHI:	xxx .
*MOT:	&=q qué me llamas , bruta ?
*CHI:	xxx .
*MOT:	ah@i .
*MOT:	a ver .
*TI2:	venga .
*MOT:	pon la aquí .
*CHI:	xxx .
*MOT:	pon la aquí arriba que ya está arreglado .
*MOT:	ya .
*MOT:	venga va .
*MOT:	ahí .
*MOT:	muy bien .
*CHI:	tiene un columpio .
*MOT:	&=q y ahora hacemos otro con cuáles ?
*CHI:	xxx .
*MOT:	&=q con esto hacemos otro ?
*CHI:	sí .
*CHI:	xxx .
*MOT:	&=q igual que ese ?
*CHI:	sí .
*MOT:	&=q igual [x 2] ?
*CHI:	sí .
*MOT:	hay un piececillo que está mal puesto &=q no ?
*MOT:	aquí .
*CHI:	sí .
*MOT:	mira .
*MOT:	este le tenemos que sacar para afuera .
*MOT:	&=q vale ?
*CHI:	sí .
%par:	susurra
*MOT:	así mejor .
*MOT:	&=q queda mejor , no ?
*CHI:	sí .
*MOT:	más estético .
*CHI:	sí .
*MOT:	&=q sí ?
*CHI:	así .
*CHI:	mira .
*CHI:	así .
*MOT:	&=q y los tenemos que hacer igual todos ?
*CHI:	sí , igualito .
*MOT:	&=q igualito [x 2] ?
*MOT:	qué bien < me lo > [/] me lo pones .
*CHI:	este va aquí .
*MOT:	&=q y vamos a tener suficientes piezas de estas ?
*FAT:	ahí está la clave .
%add:	MOT
*MOT:	&=q eh@i ?
%add:	FOT
*FAT:	que ahí está la clave .
%add:	MOT
*MOT:	0 .
%par:	se ríe
*CHI:	mira un lobino@f .
*CHI:	un lobino@f .
*CHI:	un lobino@f .
*FAT:	&=q un lobino@f ?
%par:	riéndose
*CHI:	mira un lobino@f .
*TI2:	dice [//] &=q que es un lobino@f ?
*FAT:	como un lobo pero pequeñito .
*MOT:	es que así se dice en mi pueblo .
*CHI:	un lobino@f .
*MOT:	en mi pueblo se dice lobino@f en lugar de lobito .
*CHI:	xxx .
*MOT:	déjame .
*MOT:	necesito .
*CHI:	(de)ja me . [+ IMI]
*MOT:	necesito .
*CHI:	necesito . [+ IMI]
*MOT:	necesito .
*MOT:	muy bien .
*CHI:	necesito . [+ IMI]
*MOT:	falta una pieza roja .
*MOT:	aquí .
*MOT:	esta es roja .
*CHI:	mira .
*CHI:	tiene un columpio .
*CHI:	como ese .
*MOT:	mira .
*MOT:	son iguales .
*CHI:	mira .
*CHI:	un columpio como ese .
*MOT:	también tiene luz .
*CHI:	tam@x [/] también tiene luz . [+ IMI]
*MOT:	&=q sí ?
*CHI:	sí .
*MOT:	&=q < y cuándo > [/] y cuándo nos vamos a columpiar a ese columpio ?
*MOT:	&=q eh@i ?
*MOT:	&=q cuándo ?
*MOT:	&=q por la mañana o por la noche ?
*CHI:	por la mañana . [+ IMI]
*MOT:	&=q por la mañana ? [+ ADS]
*MOT:	pues entonces no necesitas luz .
*CHI:	sí .
*MOT:	&=q sí ?
*MOT:	&=q la necesitas igual ?
*CHI:	sí .
*MOT:	&=q porque está < muy nublado > [/] muy nublado o qué ?
*CHI:	mira [x 2] .
*CHI:	viene un avión .
*CHI:	vola [x 4] [/] vola [*] .
%err:	vola = vuela $MOR $SUB $REG
*CHI:	viene un avión .
*CHI:	viene un avión y [/] y una fábrica que la volo [*] .
%err:	volo = vuelo $MOR $SUB $REG
*MOT:	&=q viene un avión y una fábrica +..?
*CHI:	que la volo [*] .
%err:	volo = vuelo $MOR SUB $REG
*MOT:	&=q qué la vuelas ? [+ COR]
*CHI:	mira .
*CHI:	mira .
*CHI:	vola [*] solo < en la > [//] en una fábrica de automóviles .
%err:	vola = vuela $MOR $SUB $REG
*CHI:	automóviles .
%act:	colcoa piezas
*MOT:	hala@i qué chulo (.) está quedando esto .
*MOT:	&=q qué es ?
*CHI:	un@x [/] una fábrica .
*MOT:	una fábrica .
*MOT:	&=q y qué se hace en esa fábrica ?
*CHI:	un avión .
*MOT:	&=q se hace aviones en esa fábrica ?
*CHI:	sí .
*MOT:	un avión se hace .
*CHI:	este avión .
*MOT:	hala@i .
*MOT:	qué chulo .
*MOT:	&=q y la chimenea ?
*MOT:	esta fábrica no tiene chimenea , Juan .
*CHI:	esta fábrica sí hay [*] una chimenea .
%err:	hay = tiene $SYN $SUB
*MOT:	&=q tiene una chimenea dónde ?
*MOT:	no la veo .
*CHI:	aquí .
*MOT:	se la ponemos .
*CHI:	sí .
*CHI:	la chimenea .
*MOT:	aquí .
*CHI:	esa .
*MOT:	hala@i .
*MOT:	ya tiene chimenea .
*MOT:	&=q vale ?
@Situation:	1 Juan , y TI2 juegan con el barco ; (2) Juan y MOT juegan con las piezas de construcción de tipo Lego
@Time Start:	20:00
@Situation:	2
*CHI:	fu@o [x 2] .
*TI2:	bueno , Juan .
*TI2:	un besito que me voy a ir .
*CHI:	ah@i .
*MOT:	uy@i .
*MOT:	venga , adiós .
%add:	TI2
*MOT:	que lo pases muy bien .
%add:	TI2
*TI2:	bueno .
*TI2:	me voy , Juan .
*CHI:	xxx paaloma . [+ NON]
*MOT:	di le adiós al tío .
*MOT:	di le < que le diga > [/] que le diga hola a los primos de tu parte .
*TI2:	feliz+navidad .
*MOT:	feliz+navidad .
%add:	TI2
*TI2:	igualmente .
%add:	MOT
*MOT:	ya nos hablaremos .
%add:	TI2
*MOT:	cuída te .
%add:	TI2
*MOT:	venga .
%add:	TI2
*MOT:	buen+viaje .
%add:	TI2
*MOT:	&=q qué haces , Juan ?
*MOT:	&=q qué haces ?
*CHI:	ya está .
*CHI:	ya [x 2] .
*MOT:	&=q y ahora ?
*CHI:	tienen luz .
*CHI:	estos son los columpios que tiene [*] luz .
%err:	tiene = tienen $MOR $LOS $NFL 3s/3p:NP
*CHI:	&=q vale ?
*MOT:	vale .
*CHI:	0 .
%act:	le da una patada al conjunto de piezas y se destroza
*MOT:	la fábrica a tomar por saco .
*CHI:	0 .
%act:	se abraza a MOT bruscamente
*MOT:	&=q < qué haces qué haces qué haces > [/] qué haces ?
*CHI:	soy un gatito .
*MOT:	&=q eres un gatito ?
*MOT:	a ver ese gatito .
*MOT:	uy@i ese gatito pequeñillo .
*MOT:	hola .
*MOT:	miau@o .
*CHI:	0 .
%act:	se esconde detrás de su espalda
*MOT:	hola .
*MOT:	&=q pero qué haces ?
*MOT:	&=q qué haces , amiguito ?
*MOT:	&=q a ver qué hace ese gatito ?
*MOT:	&=q dónde vas ?
*CHI:	aquí .
%par:	se arrastra por el suelo
*MOT:	&=q dónde vas ?
*MOT:	pero a ver , Juan .
*MOT:	&=q qué haces ?
*MOT:	&=q qué estás haciendo ?
*MOT:	Juan .
%par:	se ríe
%act:	golpea con el pie el abdómen de MOT al estirar la pierna
*MOT:	ay@i .
*MOT:	cuidado .
*CHI:	0 .
%act:	se mete en la caseta de lona
*MOT:	Juan , cariño .
*MOT:	&=q hacemos otro puente ?
%act:	coge piezas de la caja
*MOT:	venga .
*MOT:	vamos a hacer otro puente igual .
*MOT:	venga .
*MOT:	y ahora verde .
*MOT:	&=q hacemos otro puente igual verde ?
*CHI:	sí .
%act:	se abraza a MOT
*MOT:	venga .
*MOT:	vamos a hacer lo .
*MOT:	< a ver > [/] a ver si somos capaces .
*MOT:	ah@i .
*MOT:	pero verde no se puede hacer igual .
*MOT:	el verde lo hacemos con esto .
*MOT:	porque no se puede hacer igual .
*MOT:	&=q pero sabes por qué ?
*CHI:	sí .
*MOT:	porque no tenemos piezas de estas .
*MOT:	en la verde hay más piezas de esas .
*CHI:	eh@i .
*MOT:	oye .
%add:	FAT
*MOT:	a lo mejor quiere hacer un pis .
%add:	FAT
*CHI:	oh@i .
*MOT:	oh@i .
*CHI:	0 .
%act:	juega rudo con MOT
*MOT:	Juan , cariño .
*MOT:	me haces daño .
*MOT:	no seas bruto .
*MOT:	eh@i .
*MOT:	me haces daño , amiguito .
*MOT:	Juan .
*MOT:	vale ya &=q eh@i ?
*MOT:	te estás poniendo un poco tonto ya .
*MOT:	Juan .
*MOT:	vale .
*MOT:	&=q qué haces ?
*CHI:	quiero bajar .
%act:	se ha subido a los hombros de MOT
*MOT:	&=q cómo quieres bajar ?
*CHI:	así .
*CHI:	al pozo .
*MOT:	&=q al pozo de los deseos ?
*CHI:	sí .
*CHI:	al pozo .
*MOT:	&=q al pozo de los deseos quieres bajar ?
*CHI:	al pozo que hay un queso .
*MOT:	&=q hay un queso ?
*CHI:	sí .
*MOT:	ah@i .
*MOT:	el de chaf@o .
*CHI:	sí .
*CHI:	hay [/] hay un queso .
*CHI:	hay un queso .
*MOT:	&=q hay un queso ?
*CHI:	sí .
*MOT:	me haces daño .
*MOT:	venga .
*MOT:	hala@i .
*CHI:	me haces daño . [+ IMI]
*MOT:	me haces daño tú .
*CHI:	mira .
*CHI:	venga .
*CHI:	ese .
*MOT:	pues venga .
*MOT:	tú pones .
*MOT:	ese .
*MOT:	así .
*MOT:	mira .
*MOT:	así y luego esa debajo .
*CHI:	esa debajo . [+ IMI]
*MOT:	&=q y vamos a hacer otra igual ?
*MOT:	creo que sí .
*MOT:	a ver .
*CHI:	oh@i [x 2] .
*MOT:	oh@i [x 2] .
*MOT:	oh@i [x 2] .
*CHI:	quie@x [/] quiero hacer un columpio .
*CHI:	mira .
*CHI:	este columpio .
*CHI:	< mira qué > [/] mira qué bonito es .
@Situation:	1 Juan , y TI2 juegan con el barco ; (2) Juan y MOT juegan con las piezas de construcción de tipo Lego
@Time Start:	20:00
@Situation:	2
*MOT:	nos falta uno .
*MOT:	pon uno aquí y otro aquí .
*CHI:	ot(r)o aquí y otro aquí .
*MOT:	uno aquí y otro aquí .
*MOT:	venga .
*MOT:	uno .
*CHI:	no .
*MOT:	que si no no podemos poner este .
*MOT:	venga .
*MOT:	otra .
*MOT:	igual .
*MOT:	ya tenemos tres iguales .
*MOT:	&=q y con las azules también podemos hacer otra igual ?
*MOT:	oy@i .
*MOT:	si se ha roto la roja .
*CHI:	sí .
*MOT:	&=q por qué ?
*CHI:	el amarillo xxx . [+ NON]
*MOT:	a ver .
*CHI:	xxx .
*MOT:	da me la roja .
*CHI:	toma .
*CHI:	la roja .
*CHI:	&=e < la roja la roja la roja la roja la roja > [/] la roja !
%par:	como cantando
*MOT:	ah@i .
*MOT:	mira .
*MOT:	la verde es más alta .
*CHI:	la verde es esa .
*MOT:	&=q y ahora hacemos [/] hacemos una con la azul ?
*MOT:	&=q a ver si se puede ?
*CHI:	más .
*CHI:	la azul .
*CHI:	la azul .
*MOT:	uno con la azul .
*MOT:	uno [//] creo que con la azul no se puede .
*CHI:	creo 0 [*] con la azul sí se puede .
*MOT:	&=q tú crees que sí .
*CHI:	yo creo que sí .
*MOT:	&=q tú crees < que sí que sí > [/] que sí ?
*CHI:	sí .
*MOT:	pues no sé yo qué decir te &=q eh@i ?
*CHI:	sí .
*MOT:	&=q sí ?
*MOT:	&=q qué haces ?
*CHI:	nada .
%act:	está balanceándose hacia uno y otro lado
*MOT:	&=q nada ?
*MOT:	mira .
*MOT:	con la azul puedo hacer lo así .
*MOT:	ya no hay más piezas .
*CHI:	&=q ya no hay más ?
*MOT:	ya no hay más . [+ ADS]
*CHI:	ay@i .
*CHI:	hay todavía una .
*MOT:	ya está .
*MOT:	así .
*MOT:	pero no tengo para poner ahí en medio .
*CHI:	ah@i .
*CHI:	soy un gatito .
%act:	gatea
*MOT:	&=q eres un gatito pequeño ?
*CHI:	miau@o .
*MOT:	miau@o [x 2] .
*CHI:	verde .
*CHI:	el de color verde .
*MOT:	&=q ahí ?
*CHI:	0 .
%act:	intenta colocar una pieza y se le cae el puente
*MOT:	anda .
*MOT:	&=q qué pasa ?
*MOT:	hala@i .
*CHI:	ah@i [x 2] .
*MOT:	ah@i [x 2] .
*CHI:	rojo .
*MOT:	no .
*CHI:	xxx .
*CHI:	toma .
*CHI:	ese .
*MOT:	pero hombre .
*CHI:	ese también .
*CHI:	< ese también > [/] toma ese también .
*CHI:	toma ese también .
*MOT:	pero xxx . [+ NON]
*CHI:	ese también .
*MOT:	oye .
*MOT:	yo ya no juego contigo .
*MOT:	&=q eh@i ?
*CHI:	toma ese también .
*MOT:	lo estás rompiendo todo lo que yo arreglo .
*CHI:	toma ese también .
*MOT:	oye .
*MOT:	yo ya no juego contigo &=q eh@i ?
*CHI:	toma ese también .
*CHI:	toma ese también .
*MOT:	los estás rompiendo todo lo que yo arreglo .
*CHI:	toma ese también .
*MOT:	para mí todos .
*MOT:	me los voy a guardar .
*MOT:	&=q vale ?
*MOT:	&=q lo guardamos aquí ?
*CHI:	< ese no > [/] ese no .
*MOT:	ese lo dejamos .
*MOT:	vale .
*MOT:	&=q y ahora qué quieres hacer ?
*MOT:	&=q eh@i ?
*CHI:	un coche .
*MOT:	&=q un qué ?
*CHI:	un coche .
*MOT:	&=q un coche ? [+ ADS]
*CHI:	un coche xxx . [+ NON]
*CHI:	un coche amarillo .
*MOT:	pues amarillas no quedan piezas .
*MOT:	un coche amarillo no se puede hacer .
*MOT:	&=q eh@i ?
*MOT:	&=q se puede hacer un coche amarillo ?
*CHI:	sí .
*MOT:	a ver .
*MOT:	oye .
*MOT:	&=q y lo que hicimos esta mañana ?
*MOT:	bueno , Juan .
*MOT:	&=q qué pasa ?
*MOT:	&=q has escrito la carta ya a los Reyes o no ?
*CHI:	sí .
*MOT:	&=q y qué les has pedido ?
*CHI:	un coche 0 [*] policía .
%err:	0 = de $SYN $LOS
*MOT:	&=q un coche de policías has pedido ?
*CHI:	mira [x 2] .
*MOT:	&=q un coche de policía has pedido a los Reyes ?
*CHI:	sí .
*MOT:	&=q y qué más ?
*MOT:	&=q y qué más ?
*CHI:	xxx .
*CHI:	un coche de policía . [+ IMI]
*MOT:	&=q y ?
*CHI:	y un coche .
*MOT:	&=q y un coche de qué ?
*CHI:	un coche de +/.
*MOT:	&=q de qué ?
*CHI:	xxx .
%par:	susurra algo inaudible
*MOT:	&=q cómo ?
*CHI:	xxx .
%par:	susurra algo inaudible
*CHI:	y un camión .
*MOT:	&=q y un camión de qué ?
*CHI:	de maletas [?] . [+ NON]
*MOT:	&=q de +..?
*CHI:	de maletas [?] . [+ NON]
*MOT:	&=q de maderas ?
*CHI:	de maletas [?] . [+ NON]
*CHI:	de xxx . [+ NON]
*MOT:	&=q un camión de banderas ?
*CHI:	sí .
*MOT:	&=q de banderas ?
%par:	extrañada
*CHI:	sí .
*CHI:	de banderas . [+ IMI]
*MOT:	&=q cómo ?
%par:	susurra
*MOT:	&=q < y qué más > [/] y qué más le has pedido a los Reyes ?
*MOT:	a ver .
*CHI:	nada .
%act:	se ha vuelto a meter en la caseta
*MOT:	&=q nada más ?
*CHI:	nada más . [+ IMI]
*MOT:	&=q nada más ? [+ ADS]
*CHI:	nada más .
*MOT:	&=q y no le has pedido ningún libro ?
*CHI:	un libro .
*MOT:	&=q un libro de qué ?
*CHI:	< un libro > [/] un libro de piezas quiero .
@Situation:	1 Juan , y TI2 juegan con el barco ; (2) Juan y MOT juegan con las piezas de construcción de tipo Lego
@Time Start:	20:00
@Situation:	2
*MOT:	&=q un libro de piezas quieres ?
*CHI:	sí .
*MOT:	&=q y cómo un libro de piezas ?
*CHI:	un cuento de piezas quiero .
*MOT:	&=q un cuento de piezas ?
*CHI:	sí .
*MOT:	&=q pero cómo es eso ?
*MOT:	yo no sé qué es eso de un cuento de piezas .
*MOT:	&=q eh ?
*MOT:	no sé .
*MOT:	eh@i [x 2] .
*MOT:	&=q qué me haces ?
*CHI:	0 .
%act:	se deja caer en el suelo
*MOT:	&=q qué haces ?
*CHI:	no me preguntes “qué haces” .
%par:	enfadado
*MOT:	&=q que no te pregunte “qué haces” ?
%par:	riéndose
*CHI:	no .
*MOT:	&=q por qué ?
*MOT:	&=q por qué no quieres que te lo pregunte ?
*CHI:	no .
*MOT:	&=q porque no ?
*MOT:	&=q eh@i ?
*CHI:	porque no . [+ IMI]
*CHI:	porque no . [+ IMI]
*CHI:	porque no . [+ IMI]
*MOT:	&=q < porque no porque no > [/] porque no ?
*CHI:	&=q < porque no porque no > [/] porque no ?
*CHI:	xxx aquí . [+ NON]
%act:	se ha salido fuera de la imagen y parece que busca algo
*CHI:	xxx .
*CHI:	xxx .
*CHI:	mira lo que xxx . [+ NON]
*CHI:	mira lo que t(r)aigo .
%act:	aparece con el helicóptero
*MOT:	&=q que qué ?
*CHI:	&=e mira !
*MOT:	&=q qué haces ?
*CHI:	&=e mira !
*MOT:	&=q qué es lo que haces ?
*CHI:	&=e mira !
*CHI:	0 .
%act:	se cae al suelo
*MOT:	uh@i .
%par:	se ríe
*CHI:	mira .
*CHI:	eh@i .
*CHI:	xxx .
*CHI:	0 .
%act:	juega en silencio
*MOT:	&=q dónde vas , patito pequeño ?
*MOT:	Juan .
*CHI:	&=q qué haces ?
*MOT:	eso te lo pregunto yo a ti .
*CHI:	sí .
*CHI:	sí .
*MOT:	y ahora qué pasa que tú me lo preguntas a mí .
*CHI:	&=q qué haces ?
*MOT:	te estoy mirando .
*MOT:	&=q no puedo mirar te ?
*CHI:	sí .
%act:	abraza a MOT
*MOT:	sí .
*CHI:	patatera@f .
*MOT:	&=q cómo ?
*CHI:	patatera@f .
*MOT:	&=q patatera@f ?
*CHI:	sí , patatera@f .
*MOT:	oh@i .
*MOT:	&=q me llamas patatera@f ?
*CHI:	patatera@f [x 2] .
*MOT:	hala@i .
*CHI:	tienes un lunaz [: lunar] .
%err:	0 = un $SYN $LOS
%act:	observa a MOT
*MOT:	&=q qué tengo ?
*CHI:	un lunaz [: lunar] .
*MOT:	un lunar , sí .
*MOT:	te acuerdas &=q verdad ?
*MOT:	&=q y tú dónde tenías un lunar ?
*CHI:	en el brazo .
*MOT:	a ver .
*MOT:	&=q te acuerdas dónde tenías tú un lunar ?
*CHI:	sí .
*MOT:	míralo .
*MOT:	aquí está tu lunar .
*MOT:	y tienes otro aquí .
*MOT:	pin@o .
%act:	le señala en la pierna
*MOT:	pero ese no lo ves tú porque está muy detrás de la pierna .
*MOT:	&=q y Mamá dónde lo tiene ?
*CHI:	< en el > [/] en el [*] la pierna .
%err:	el = 0 $SYN $ADD
*MOT:	&=q Mamá dónde tiene lunares ?
*CHI:	no .
*CHI:	aquí .
%act:	señala la cara de MOT
*MOT:	en la cara .
*CHI:	en el beso .
*MOT:	&=q en el beso tengo un lunar ?
*CHI:	0 .
%act:	se pone de pie y se acerca a la cara de MOT
*MOT:	&=q que me vas a dar un beso en el lunar ?
*MOT:	uy@i .
*MOT:	uy@i qué cariños , por+favor .
*CHI:	este va de [?] cabeza [?] aquí . [+ NON]
*CHI:	xxx .
*MOT:	&=q y ahora qué haces ?
*CHI:	0 .
%act:	coloca el oído en el suelo
*MOT:	&=q y ahora qué haces ?
*MOT:	&=q escuchando si vienen los indios ?
*MOT:	ah@i .
*MOT:	hala@i .
*MOT:	&=q qué haces ?
*CHI:	han venido lo(s) indios .
*MOT:	&=q han venido los indios ? [+ ADS]
*CHI:	sí .
*MOT:	&=q por qué ?
*MOT:	&=q oyes los caballos ?
*CHI:	sí .
*MOT:	&=q sí ?
*MOT:	tucutú@o [x 3] .
*MOT:	&=q sí ?
*CHI:	sí .
*MOT:	&=q se oyen los caballos ?
@Situation:	1 Juan , y TI2 juegan con el barco ; (2) Juan y MOT juegan con las piezas de construcción de tipo Lego
@Time Start:	20:00
@Situation:	2
*CHI:	ya [x 4] .
*MOT:	&=q ya [x 2] qué ?
*MOT:	eh@i [x 3] .
*MOT:	no me pises , Juan .
*CHI:	te quiero mucho .
%act:	abrazado a MOT
*MOT:	te quiero mucho . [+ ADS]
%par:	riéndose
*MOT:	yo a ti también , cariño .
*CHI:	quiero abajo .
*MOT:	&=q quieres abajo ?
*CHI:	los niños .
*MOT:	vamos a cantar primero un villancico .
*MOT:	&=q vale ?
*MOT:	venga .
*MOT:	vamos a cantar un villancico que te sabes .
*CHI:	&=e no !
*MOT:	cánta lo .
*MOT:	venga .
*CHI:	&=e no !
*MOT:	campana .
*CHI:	no quiero .
*MOT:	&=q no quieres cantar lo ?
*CHI:	no .
*MOT:	pero bueno .
*MOT:	estás más poco hablador .
*MOT:	&=q qué vas a hacer ahora ?
*CHI:	jugar con eso .
%err:	$VALIDROOT
*MOT:	pues espera [x 2] .
*MOT:	vamos a recoger cosas de las otras .
*MOT:	&=q vale ?
*CHI:	las piezas no .
*MOT:	&=q las piezas ya no ?
*MOT:	pues trae el carrito .
*MOT:	da me el carrito que las metamos .
*MOT:	aquel carrito de madera que vamos a meter todas las maderitas dentro .
*MOT:	venga , por+favor .
*CHI:	0 .
%act:	trae una caja grande de plástico
*MOT:	primero te cogemos una cosas y luego la otra .
*MOT:	ah@i .
*MOT:	que me has machacado un dedo .
*MOT:	da me el carrito de madera .
*MOT:	venga .
*CHI:	&=q sí ?
*MOT:	trae melo , por+favor .
*CHI:	mira .
*CHI:	&=q te (l)o traigo yo ?
*MOT:	sí .
*MOT:	y ahora tenemos que recoger todas las maderitas .
*MOT:	&=q vale ?
*MOT:	vale .
*MOT:	déjalo aquí y vamos metiendo todas las maderitas .
*MOT:	venga .
*MOT:	ayúda me .
*MOT:	&=q vale ?
*MOT:	&=q Juan ?
*CHI:	mira .
*MOT:	ah@i , mira .
*MOT:	ya se lo puedes poner &=q no ?
*CHI:	mira .
*MOT:	a ver .
*MOT:	&=q qué has encontrado ?
*CHI:	eso .
*MOT:	&=q y qué es eso ?
*MOT:	ah@i .
*MOT:	pero &=q y el otro ?
*MOT:	ah@i .
*MOT:	está abajo .
*CHI:	está abajo .
*MOT:	el otro creo que está abajo .
*MOT:	&=q qué es eso ?
*MOT:	&=q qué es eso ?
*CHI:	una gruba [: grúa] .
*MOT:	&=q una grúa es ?
*CHI:	sí .
*CHI:	una gruba [: grúa] .
*MOT:	una grúa .
*CHI:	con coches .
*CHI:	coches [*] lleva una gruba [: grúa] .
%err:	OVS = SVO $SYN $SUB
*CHI:	es una gruba [: grúa] con coches .
*MOT:	&=q es una grúa ?
*CHI:	yo quiero un coche .
*CHI:	ay@i .
*MOT:	&=q y qué hace la grúa ?
*CHI:	pi@o [x 4] .
%act:	juega con la grúa mientras MOT recoge las piezas
*MOT:	&=q qué estás haciendo ?
*CHI:	quiere enganchar al columpio para xxx . [+ NON]
*MOT:	&=e uh@i !
*CHI:	nononi@o .
%par:	canturrea
*CHI:	nanani@o .
%par:	canturrea
*MOT:	claro .
*MOT:	no pasa porque le has puesto el columpio .
*MOT:	habrá que quitar le el columpio .
*CHI:	sí .
*MOT:	quíta lo .
*CHI:	mira .
*CHI:	no puede [?] . [+ NON]
*MOT:	es que es por debajo .
*CHI:	mira .
*CHI:	no puede [?] . [+ NON]
*MOT:	es que es por debajo .
*MOT:	así .
*MOT:	toma .
*MOT:	engáncha lo .
*CHI:	no pasa .
*MOT:	ahora sí pasa &=q no ?
*MOT:	&=q o todavía no pasa ?
*CHI:	sí pasa .
*MOT:	&=q a ver ?
*MOT:	oh@i [x 2] .
*CHI:	no pasa la gruba [: grúa] .
*MOT:	sigue sin pasar .
*CHI:	xxx sin pasar . [+ NON]
*MOT:	espera .
*MOT:	la hacemos más alta ahí .
*MOT:	verás .
*MOT:	vamos a hacer la un poco más alta .
*CHI:	&=q un poco más alta ?
*MOT:	claro .
*MOT:	mira .
*MOT:	da me una .
*CHI:	un poco más alta .
*CHI:	no .
*CHI:	el columpio no .
*MOT:	que sí .
*MOT:	da me uno más .
*MOT:	ah@i .
*MOT:	que no quieres quitar el columpio .
*MOT:	pues entonces no se puede hacer más alta , amiguito .
*CHI:	más alta . [+ IMI]
*MOT:	nada .
*MOT:	si no quieres quitar el columpio no se puede hacer más alta para que pase la grúa .
*MOT:	una cosa o la otra .
*CHI:	la ot(r)a .
*MOT:	&=q cuál es la otra ?
*CHI:	esta es la ot(r)a .
*CHI:	columpio .
*CHI:	oh@i [x 2] .
*CHI:	el columpio .
*MOT:	a ver .
*MOT:	espera .
*MOT:	uy@i .
*MOT:	se está destrozando &=q eh@i ?
@Situation:	1 Juan , y TI2 juegan con el barco ; (2) Juan y MOT juegan con las piezas de construcción de tipo Lego
@Time Start:	20:00
@Situation:	2
*MOT:	venga .
*MOT:	va .
*MOT:	así .
*MOT:	coloca .
*MOT:	este aquí .
*CHI:	este e(s) aquí .
*CHI:	&=q lo ves ?
*MOT:	y este aquí .
*CHI:	es aquí .
*CHI:	ya .
*MOT:	&=q así ?
*MOT:	oh@i .
*CHI:	oh@i .
*MOT:	por+favor .
*CHI:	oh@i , por+favor .
*CHI:	mira .
*CHI:	esta es la manguera .
*CHI:	esta es la manguera .
*CHI:	xxx columpio lleva . [+ NON]
*CHI:	yo [x 2] < que echa > [/] echa [*] agua 0 [*] la manguera .
%err:	echa = echo $MOR $SUB $NFL 3s/1s:YO ; 0 = con $SYN $LOS
%act:	ha cogido una especie de cordón largo
*CHI:	echas [*] agua 0 [*] la manguera .
%err:	echas = echa $MOR $SUB $NFL 2s/3s:NP
*CHI:	echas agua 0 [*] la manguera .
%err:	0 = con $SYN $LOS
*CHI:	< echas agua > [//] oh@i [x 2] .
%act:	está a punto de caerse
*MOT:	oh@i [x 2] .
*CHI:	echa agua la manguera .
*MOT:	&=q agua de la manguera ?
*MOT:	&=q de qué manguera ?
*CHI:	en esa echa .
*CHI:	< a@x abre > [/] abre el grifo .
*CHI:	< a@x abre > [/] abre el grifo .
*MOT:	chs@o .
*MOT:	ya está abierto .
*CHI:	no [x 2] .
*CHI:	aquí .
*CHI:	no .
*MOT:	sí .
*CHI:	este .
*MOT:	&=q ese grifo ?
*CHI:	sí .
*MOT:	chs@o .
*MOT:	ya está abierto .
*MOT:	venga .
*MOT:	&=q por dónde sale el agua ?
*CHI:	por aquí .
%act:	señala un extremo del cordón
*MOT:	pues venga .
*MOT:	echa .
*MOT:	porque está saliendo agua &=q eh@i ?
*CHI:	chs@o .
*MOT:	&=q y adónde estás echando el agua ?
*MOT:	&=q estás regando las plantas ?
*CHI:	chs@o .
*CHI:	ya .
*MOT:	&=q ya has regado ?
*MOT:	pues cierro el grifo .
*MOT:	ya está .
*CHI:	ahora [/] ahora tú .
*MOT:	la manguera la dejo por aquí .
*MOT:	&=q y ahora ya yo riego ?
*CHI:	sí .
*MOT:	chs@o .
*CHI:	yo [x 5] .
*CHI:	así no .
*MOT:	estoy limpiando el puente .
*CHI:	así no .
*MOT:	&=q no ?
*CHI:	< el puen@x > [/] el puente no .
*MOT:	&=q dónde riego ?
*CHI:	en las plantas .
%par:	señala
*MOT:	vale .
*MOT:	chs@o .
*CHI:	aquí [x 3] .
*CHI:	encima del cubo .
*CHI:	aquí en el cubo .
*CHI:	ya está .
*MOT:	ya está .
*CHI:	aho@x [/] ahora lo colocas en [x 3] el grifo .
*MOT:	y ahora lo coloco en el grifo .
*MOT:	así [x 3] .
*MOT:	y lo coloco ahí .
*MOT:	y < la en > [/] la enrollo la manguera en el grifo .
*MOT:	&=q así ?
*MOT:	&=q muy bien ?
*CHI:	sí .
*MOT:	vale .
*CHI:	ya está .
*MOT:	ya está . [+ ADS]
*MOT:	oh@i [x 2] .
*MOT:	esto está siempre caído &=q eh@i ?
*CHI:	oh@i [x 2] .
*MOT:	un poco rollo .
*CHI:	oh@i .
%act:	se cae al suelo
*MOT:	muy bien .
*MOT:	&=q qué has hecho ?
*CHI:	&=q qué has hecho ? [+ IMI]
*CHI:	xxx .
*CHI:	< yo echo > [/] yo echo la manguera .
*MOT:	&=q ahora tú la manguera ?
*CHI:	sí .
*MOT:	vale .
*MOT:	&=q y qué vas a regar ?
*CHI:	xxx grifo . [+ NON]
*CHI:	ya [x 2] .
*MOT:	&=q ya sale ?
*CHI:	sí .
*MOT:	&=q y ahora qué vas a regar ?
*CHI:	ff@o .
%act:	apunta hacia MOT
*MOT:	&=q a mí ?
*MOT:	&=q me vas a echar agua a mí ?
*CHI:	no .
%act:	apunta hacia el suelo
*MOT:	&=q qué estás regando ?
*CHI:	ya está .
*MOT:	&=q ya está ?
*CHI:	sí .
*CHI:	ya está .
*MOT:	pues cierra .
*MOT:	cerramos el grifo .
*CHI:	xxx .
*CHI:	yo cojo de aquí y tú 0 [*] e(n)rolla [*] .
%err:	0 = lo $MOR $LOS $PREFIX ; enrolla = enrollas $MOR $LOS $NFL 3s/2s:TU
*MOT:	&=q yo lo enrollo ?
*MOT:	a ver .
*MOT:	pero espera [x 3] .
*MOT:	se enrolla así .
*MOT:	mira cómo se coge .
*MOT:	así .
*CHI:	no [x 2] .
*CHI:	yo [x 2] .
*MOT:	pues tú , venga .
*MOT:	haz lo tú solito .
*MOT:	a ver .
*MOT:	mira .
*MOT:	yo te ayudo .
*CHI:	xxx .
*MOT:	yo te ayudo .
*MOT:	espera .
*MOT:	así .
*MOT:	&=q ves ?
*CHI:	la bañera va el grifo .
%err:	0 = en $SYN $LOS
*MOT:	ya está .
*MOT:	y ahora se coge así y se enrolla aquí .
*MOT:	&=q ves ?
*MOT:	&=q está bien ?
*CHI:	la coloco aquí .
@Situation:	1 Juan , y TI2 juegan con el barco ; (2) Juan y MOT juegan con las piezas de construcción de tipo Lego
@Time Start:	20:00
@Situation:	2
*MOT:	te haces un poco de lío &=q eh@i ?
%par:	se ríe
*CHI:	xxx .
*CHI:	< quiero ver > [/] quiero ver .
%act:	mira dentro de la caja
*MOT:	&=q qué quieres ver ?
*CHI:	eso .
*CHI:	&=q dónde es [*] el coche ?
*CHI:	el señor .
*CHI:	0 .
%act:	revuelve dentro de la caja
*MOT:	&=q qué haces ?
*CHI:	eh@i .
*MOT:	oye .
*MOT:	creo que ya es hora de bañar nos .
*MOT:	< a ver > [/] a ver .
%act:	se levanta y apaga la cámara
@End
