# Supplementary material for: Comparing Different Models of the Development of Verb Inflection in Early Child Spanish
Source: PLoS One. 2015 Mar 11;10(3):e0119613. doi: 10.1371/journal.pone.0119613 (PMC4356619; doi:10.1371/journal.pone.0119613)
Supplement: S1 File — (ZIP) [file pone.0119613.s001.zip › 20418.cha]

@UTF8
@PID:	11312/c-00031801-1
@Begin
@Languages:	spa , eng
@Participants:	CHI Juan Target_Child , FAT Padre Father , MOT Madre Mother
@ID:	spa , eng|OreaPine|CHI|2;4.18|male|||Target_Child|||
@ID:	spa , eng|OreaPine|FAT|||||Father|||
@ID:	spa , eng|OreaPine|MOT|||||Mother|||
@Transcriber:	Javier , University of Nottingham
@Date:	23-DEC-2001
@Location:	Madrid
@Situation:	1 Juan y FAT juegan con las piezas de tipo Lego y los muñequitos clics
@Time Start:	12:30
@Situation:	1
*FAT:	vamos a jugar .
*FAT:	a ver .
%act:	coloca a Jaun sentado sobre la alfombra
*CHI:	aquí .
%act:	está jugando con un carrito en el que hay metidos dos muñequitos
*FAT:	aquí .
*CHI:	aquí .
*FAT:	&=q qué llevas ?
*CHI:	un carrito .
*FAT:	un carrito &=q verdad ?
*CHI:	oh@i .
*CHI:	oh@i , que no .
*CHI:	no por aquí .
*CHI:	después [/] después por aquí .
*CHI:	hombre .
*CHI:	hay muchos animales .
*FAT:	&=q hay muchos animales ?
*FAT:	mira .
*CHI:	ahí .
*FAT:	mira el niño cómo juega .
*FAT:	&=q tira el caballo del carrito ?
*CHI:	sí .
*FAT:	&=q y las vacas ?
*CHI:	xxx el carrito de las vacas . [+ NON]
*FAT:	mira cuántos niños hay .
*FAT:	pero hombre .
*FAT:	y la otra +//.
*CHI:	quiero tirar [*] las [*] del carrito las vacas .
%err:	tirar = tiren $MOR $SUB $ROOT ; las = 0 $MOR $ADD $SUFFIX
*FAT:	< quieren las vac@x > [//] oye .
*FAT:	&=q y la alpaca ?
%act:	busca en una bolsa y saca una piececita
*FAT:	aquí está .
*FAT:	a las vacas les gusta .
*FAT:	mira .
*FAT:	comen con el poney .
%act:	cococa los animales como si comieran
*CHI:	y yo .
%act:	coloca una vaca que tenía él en la mano
*FAT:	&=q también ?
*FAT:	y oye .
*FAT:	&=q y el ternerito ?
*CHI:	el ternerito está en la caja .
*FAT:	&=q está en la caja ?
*FAT:	&=q quieres que lo busque ?
*CHI:	sí .
*FAT:	&=q o lo buscas tú ?
*CHI:	0 .
%act:	abre una caja y busca dentro
*CHI:	los terneros no están .
*CHI:	no están &=q eh@i ?
*CHI:	no lo busco [*] .
%err:	busco = encuentro $SYN $SUB
*FAT:	&=q no lo buscas ya ?
*FAT:	pero bueno .
*CHI:	0 .
%act:	le ha colocado la cuerda a la barquita y se la lleva a rastras
*FAT:	&=q dónde vas ?
*FAT:	&=q qué llevas ?
*CHI:	una barca .
*FAT:	anda .
*CHI:	oh@i [x 2] .
*CHI:	mira .
*FAT:	oye , Juan .
*FAT:	no lo tires .
*CHI:	mira [x 3] .
*CHI:	una escalera .
*CHI:	para bajar señores .
%act:	ha colocado un extremo de la cuerda sobre el radiador y separa la barca de la pared para que la cuerda quede en diagonal
*FAT:	&=q una escalera para bajar los señores ?
*CHI:	sí .
*FAT:	toma .
*FAT:	un señor .
*FAT:	toma .
*CHI:	señor .
*FAT:	toma otro .
*CHI:	otro [x 2] .
*FAT:	&=q otro ?
*CHI:	sí .
*FAT:	toma .
*FAT:	&=q y van a bajar por la escalera ?
*CHI:	sí .
*FAT:	venga .
*FAT:	a ver cómo lo haces .
*CHI:	mira .
*CHI:	mira .
*CHI:	xxx .
*CHI:	xxx .
%act:	coloca los muñecos dentro de la barca
*CHI:	mira .
*CHI:	va .
*CHI:	&=e ah@i !
*CHI:	ay@i .
%act:	viene adonde están los demás muñecos
*FAT:	&=q qué haces ?
*FAT:	&=q vas a coger más ?
*CHI:	mira .
*CHI:	mira .
*CHI:	se ha caído el de negro .
*FAT:	a ver .
*FAT:	oye .
*FAT:	&=q y puedes llevar ahí a lo mejor la bicicleta o el triciclo por si lo necesitan los niños ?
*CHI:	no .
*CHI:	no .
*FAT:	&=q no ?
*CHI:	&=q xxx el niño ? [+ NON]
*FAT:	toma .
*FAT:	aquí hay una .
*CHI:	no [x 3] .
*FAT:	es roja &=q verdad ?
*CHI:	es roja . [+ IMI]
*FAT:	así .
*FAT:	toma .
*CHI:	roja .
*CHI:	ya está .
*CHI:	oh@i [x 2] .
*FAT:	mu@o .
*CHI:	no .
*CHI:	no [x 2] .
*CHI:	ahora hay que hacer mu@o .
*FAT:	mu@o .
@Situation:	1 Juan y FAT juegan con las piezas de tipo Lego y los muñequitos clics
@Time Start:	12:30
@Situation:	1
*CHI:	mu@o .
*FAT:	están buscando la paja yo creo &=q eh@i ?
*CHI:	sí .
*FAT:	mira quién la lleva .
*FAT:	pi@o [x 4] .
%par:	canturrea
*FAT:	uy@i .
*FAT:	se cae .
*CHI:	no [x 2] .
*CHI:	< le lleva > [/] le lleva el (.) reloj [?] . [+ NON]
*CHI:	ahora [x 2] la xxx . [+ NON]
*CHI:	nos falta eso .
*FAT:	&=q qué lleva ahí dentro ?
*FAT:	&=q qué haces ?
*CHI:	hago sitio para la paja .
*FAT:	&=q haces sitio para la paja ?
*CHI:	ya está .
*FAT:	&=q ya está ?
*CHI:	sí .
*CHI:	ya [x 2] [/] ya he hecho sitio .
*FAT:	&=q ya has hecho el sitio ?
%par:	riéndose
*CHI:	sí .
*CHI:	< para la paja > [/] sitio para la paja .
*FAT:	oye .
*FAT:	&=q y dónde vamos xxx los otros niños ? [+ NON]
*CHI:	sí .
*FAT:	toma .
*FAT:	pon le la gorra .
*CHI:	&=q dónde está el niño ?
*FAT:	aquí está la niña y aquí está el niño .
*CHI:	< está ese es > [//] ese es 0 [*] niño .
%err:	0 = el $SYN $LOS
*CHI:	aquí .
*FAT:	mira .
*FAT:	aquí le trae agua .
*CHI:	el niño tiene 0 [*] cabezas [*] de color verde .
%err:	0 = la $SYN $LOS ; cabezas = cabeza $MOR $LOS $AGA
*FAT:	sí .
*CHI:	&=q para quién es esa gorra ?
*FAT:	se la podemos poner al niño &=q no ?
*CHI:	ahora < una para el ni@x > [/] una < para el niño > [/] para el niño que tiene los pantalones negros .
*FAT:	anda .
*FAT:	así < le pones > [//] a este niño que tiene la cabeza verde le pones la gorra verde .
*CHI:	sí .
*FAT:	anda .
*FAT:	&=q y a esa niña que tiene los pantalones negros le pones la gorra negra ?
*CHI:	sí .
*FAT:	anda .
*FAT:	eso te lo ha enseñado tu madre .
*FAT:	toma .
*FAT:	&=q y este sombrerito ?
*CHI:	ese sombrerito de niño .
*FAT:	&=q para qué niño ?
*FAT:	&=q para la niña ?
*CHI:	sí .
*CHI:	&=e no !
*CHI:	a esta niña no .
*FAT:	&=q a qué niña ?
*CHI:	a esa .
*FAT:	&=q a esa ?
*CHI:	sí .
*FAT:	vaya .
*FAT:	&=q se lo pones tú ?
*CHI:	sí .
*CHI:	yo no puedo .
*FAT:	&=q yo ?
*CHI:	yo no puedo .
*FAT:	&=q tú no puedes ?
*CHI:	no .
*FAT:	&=q y cómo no puedes ?
*CHI:	< eso no > [/] eso no .
*CHI:	< no puedo > [/] no puedo .
*CHI:	no puedo 0 [*] la niña .
%err:	0 = V $SYN $LOS
*CHI:	no puedo 0 [*] la niña .
%err:	0 = V $SYN $LOS
*CHI:	no puedo 0 [*] la niña .
%err:	0 = V $SYN $LOS
*FAT:	&=q no puedes ?
*FAT:	&=q qué quieres hacer con la niña ?
*FAT:	a ver .
*FAT:	cuénta me .
*CHI:	poner [*] ahí .
%err:	poner = pongo $MOR $SUB $ROOT
*FAT:	ah@i .
*FAT:	&=q la quieres poner ahí ?
*CHI:	sí .
*CHI:	como el niño .
*FAT:	ya está puesta .
*FAT:	como el niño .
*FAT:	tu@o [x 10] .
%par:	canturrea
*CHI:	&=q xxx esa ? [+ NON]
*FAT:	oye .
*FAT:	< has estado > [/] has estado malito .
*FAT:	has estado malito &=q verdad ?
*CHI:	sí .
*FAT:	&=q y ya te estás curando ?
*CHI:	sí .
*FAT:	&=q sí , verdad ?
*FAT:	mira .
*FAT:	+" hola , Juan .
%par:	cambia la voz
%act:	ha colocado un sombrerito encima de un dedo
*FAT:	hola@q .
%par:	cambia la voz
*FAT:	+" soy el señor del sombrero .
%par:	cambia la voz
*FAT:	hola@q .
%par:	cambia la voz
*CHI:	no .
*CHI:	quiero poner la 0 [*] el señor .
%err:	0 = con $SYN $LOS
*FAT:	+" pero si soy yo .
%par:	cambia la voz
*FAT:	hola [x 2] .
%par:	cambia la voz
*CHI:	no es .
*FAT:	sí@q .
%par:	cambia la voz
*FAT:	+" soy yo .
%par:	cambia la voz
*CHI:	no .
*FAT:	sí .
*FAT:	+" &=q me das un besito ?
%par:	cambia la voz
*FAT:	oh@i .
%par:	cambia la voz
*FAT:	se ha desmayado de la emoción .
*FAT:	+" oh@i , Juan .
%par:	cambia la voz
*FAT:	+" estoy muy contento de que me hayas dado un besito .
%par:	cambia la voz
*FAT:	+" < &=q quieres que > [/] quieres que juguemos con el poney ?
%par:	cambia la voz
*CHI:	sí .
*FAT:	+" hola , poney .
%par:	cambia la voz
*FAT:	+" &=q me sigues ?
%par:	cambia la voz
*CHI:	sí .
*FAT:	lo@o [x 6] .
%par:	cambia la voz
*FAT:	+" soy una arañita con sombrero .
%par:	cambia la voz
*FAT:	+" hola [x 4] .
%par:	cambia la voz
*FAT:	+" oye .
%par:	cambia la voz
*FAT:	+" &=q con qué has estado jugando hoy ?
%par:	cambia la voz
*CHI:	con eso .
*FAT:	+" y cuando has salido a la calle &=q con qué jugabas ?
%par:	cambia la voz
*CHI:	con [/] con el +/.
*FAT:	+" &=q con ?
*CHI:	con 0 [*] nieve .
%err:	0 = la $SYN $LOS
*FAT:	&=q con la nieve ?
%par:	cambia la voz
*CHI:	sí .
@Situation:	1 Juan y FAT juegan con las piezas de tipo Lego y los muñequitos clics
@Time Start:	12:30
@Situation:	1
*FAT:	+" &=q había nieve hoy ?
%par:	cambia la voz
*CHI:	sí .
*FAT:	+" &=q mucha o poca ?
%par:	cambia la voz
*CHI:	mucha .
*FAT:	+" &=q mucha ?
%par:	cambia la voz
*CHI:	mm@i .
%par:	afirma
*FAT:	+" &=q y qué has hecho con la nieve ?
%par:	cambia la voz
*CHI:	jugo [*] con la nieve .
%err:	jugo = juego $MOR $LOS $REG
*FAT:	&=q sí ?
%par:	cambia la voz
*CHI:	sí .
*FAT:	+" &=q y has pisado la nieve ?
%par:	cambia la voz
*CHI:	sí .
*FAT:	+" &=q y qué salía ?
%par:	cambia la voz
*CHI:	huellas .
*FAT:	+" &=q huellas ?
%par:	cambia la voz
*CHI:	sí .
*FAT:	+" &=q sí ?
%par:	cambia la voz
*FAT:	+" &=q y luego con Papá has hecho un +..?
%par:	cambia la voz
*CHI:	++ una bola .
*FAT:	+" &=q una bola <muy grande > [/] muy grande ?
%par:	cambia la voz
*CHI:	sí .
*FAT:	+" &=q y has hecho algún muñeco de nieve ?
%par:	cambia la voz
*CHI:	no .
*FAT:	+" &=q no has hecho muñeco de nieve ?
%par:	cambia la voz
*CHI:	no .
*FAT:	+" &=q y quién lo ha hecho ?
%par:	cambia la voz
*CHI:	Papá .
*FAT:	+" &=q Papá ?
%par:	cambia la voz
*FAT:	+" &=q y qué tenía de nariz ?
%par:	cambia la voz
*CHI:	una cabeza .
*FAT:	+" &=q en la nariz qué tenía ?
%par:	cambia la voz
%com:	hay un corte
*MOT:	hola .
*FAT:	&=q qué estás haciendo ahí , Juan ?
*CHI:	sí .
*FAT:	&=q qué estás construyendo ?
*CHI:	un [x 2] elefante .
*FAT:	&=q sí ?
*CHI:	y de(s)pués .
*CHI:	mira [x 2] .
*CHI:	< voy a hacer > [//] mira .
*CHI:	voy a poner eso .
*CHI:	eso sí .
*CHI:	xxx .
%act:	se el rompe una pieza
*CHI:	oh@i [x 2] .
*CHI:	oh@i [x 2] .
*FAT:	oh@i [x 2] .
*FAT:	vaya lío que has montado aquí , amigo .
%act:	se sienta junto a Juan
*CHI:	mira [x 2] .
*CHI:	lo que he metido .
*CHI:	mira .
*FAT:	&=q qué has hecho ?
*FAT:	a ver .
*CHI:	un [/] un elefante .
*FAT:	un elefante .
*FAT:	a ver .
*FAT:	&=q y te sabes una canción de un elefante ?
*FAT:	&=q eh@i ?
*FAT:	&=q te sabes una canción de un elefante ?
*CHI:	sí .
*FAT:	&=q cómo es ?
*FAT:	&=q te la sabes o no ?
*CHI:	mira .
*CHI:	mira .
*CHI:	un [/] un elefante .
*CHI:	un elefante que tiene una t(r)ompa .
*FAT:	esta es la trompa &=q no ?
*CHI:	sí .
*CHI:	esta es . [+ IMI]
*FAT:	qué bonito .
*FAT:	oye .
*FAT:	&=q y cómo era la canción del elefante ?
*FAT:	a ver .
*FAT:	vamos a cantár sela al elefante para que no se ponga triste .
*FAT:	un +... [+ SMG]
*CHI:	++ (e)lefante se balanceaba sobre una tela de una araña .
%par:	canta
*CHI:	como veía que no se caía que fueron a ot(r)o elefante .
%par:	canta
*CHI:	dos elefante se banceabon [: balanceaban] sobre una tela de una araña .
%par:	canta
*CHI:	como veían que no se caían fueron a llamar a otro elefante .
%par:	canta
*FAT:	0 .
%act:	le indica con los dedos cuantos elefantes tiene que cantar ahora
*CHI:	dos [//] t(r)es elefantes se balanceban sobre una tela de una araña .
%par:	canta
*CHI:	como veían que no se caían .
%par:	canta
*CHI:	&=e bien !
*FAT:	&=e bien !
*FAT:	oye .
*FAT:	pues sí que cantas bien &=q eh@i ?
*FAT:	si que te sabías una canción .
*FAT:	&=q está contento el elefante ahora ?
*CHI:	sí .
*FAT:	&=q sí , verdad ?
*FAT:	fíjate .
*FAT:	a ver .
*FAT:	con esa canción tan bonita que le has cantado .
*FAT:	elefantiásico@f elefantístico@f .
*FAT:	&=q volvemos a hacer otro [//] otra construcción ?
*CHI:	un elefante .
*CHI:	dos [?] elefante . [+ NON]
*CHI:	mira .
*CHI:	veloz .
*CHI:	veloz .
*CHI:	veloz .
*FAT:	&=q veloz ?
*FAT:	&=q un elefante veloz ?
*FAT:	oye , Juan .
*FAT:	&=q < quieres que vayamos > [/] quieres que vayamos a hacer un pis ?
*CHI:	no [x 2] .
*FAT:	&=q no o sí ?
*CHI:	no .
*FAT:	&=q no o sí ?
*CHI:	no .
*FAT:	&=q no ?
*CHI:	no .
*FAT:	&=q un pisito ?
*CHI:	no .
*FAT:	&=q sí ?
*CHI:	no .
*FAT:	&=q sí ?
*CHI:	&=e no !
*FAT:	oy@i .
*FAT:	que se escachurra@f .
%exp:	escachurrar = (d)escacharrar (family version)
*CHI:	oh@i .
*FAT:	venga .
*FAT:	vamos a hacer un pis .
%com:	hay un corte
@Situation:	1 Juan y FAT juegan con las piezas de tipo Lego y los muñequitos clics
@Time Start:	12:30
@Situation:	1
*CHI:	xxx .
*FAT:	espera que se ha caído el elefante .
*CHI:	oh@i [x 2] .
*CHI:	oh@i [x 2] .
*FAT:	0 .
%act:	vuelca la caja de las piezas sobre la alfombra en la que juegan
*CHI:	oh@i .
*CHI:	cuántas piezas hay .
*CHI:	xxx .
*FAT:	&=q cuántas piezas hay ? [+ ADS]
*CHI:	< el elefante cuan@x cuanta@x > [//] cuántas piezas hay .
*FAT:	&=q hay muchas piezas ?
*CHI:	sí .
*FAT:	&=q cuántas hay ?
*CHI:	muchas .
*FAT:	un montón &=q verdad ?
*FAT:	más que un montón .
*FAT:	&=q cuántos montones hay ?
*CHI:	uno dos y tres .
*FAT:	&=q tres montones de piezas ?
*CHI:	sí .
*FAT:	pues sí que hay .
*FAT:	madre+mía .
*FAT:	mira .
*FAT:	pon el elefante aquí para que no se caiga .
*FAT:	ya verás .
*CHI:	no .
*FAT:	es que si va ahí se va a caer .
*FAT:	ya verás .
*FAT:	< suélta lo > [/] suélta lo .
*FAT:	&=q ves ?
*FAT:	se cae porque le pesa mucho la trompa .
*FAT:	suélta lo .
*FAT:	ya verás .
*FAT:	< suélta lo > [/] suélta lo .
*FAT:	&=q ves ?
*FAT:	le pesa mucho la trompa .
*FAT:	lo ponemos < en este > [//] en esta silla .
*FAT:	&=q ves ?
*FAT:	y en esa silla no se cae .
*CHI:	no .
*FAT:	&=q está sentado el elefante ?
*CHI:	está sentado . [+ IMI]
*FAT:	&=q hacemos otra cosa ?
*CHI:	sí .
*FAT:	a ver .
*FAT:	&=q qué quieres que hagamos ?
*CHI:	un [x 3] leopardo .
*FAT:	&=q un leopardo ?
*CHI:	sí .
*CHI:	un leopardo .
*FAT:	&=q y cómo hacemos un leopardo ?
*FAT:	a ver cómo se te ocurre .
*CHI:	un tigre xxx . [+ NON]
*FAT:	&=q un tigre ?
*CHI:	sí .
*CHI:	xxx .
*CHI:	&=e y un capitán !
*CHI:	un capitán .
*CHI:	xxx .
*CHI:	un capitán muy xxx . [+ NON]
*CHI:	&=q a que sí ?
*FAT:	muy fiero .
*FAT:	sí .
*CHI:	muy fiero .
*FAT:	un leopardo muy fiero .
*FAT:	porque los leopardos son +/.
*FAT:	jolines .
*CHI:	&=q qué haces ?
*FAT:	estoy haciendo un leopardo .
*FAT:	&=q no quieres que haga un leopardo ?
*CHI:	sí .
*CHI:	ahora [?] lo [?] tiro [?] . [+ NON]
*FAT:	ya verás .
*FAT:	mira .
*FAT:	ahora con cuiado .
*FAT:	falta una pata aquí .
*CHI:	el elefante xxx pata [?] . [+ NON]
*CHI:	xxx naranjas . [+ NON]
*CHI:	eso de ahí naranjas [x 4] .
*FAT:	espera .
*FAT:	déjame que lo vamos a hacer .
*FAT:	le falta la cabeza .
*CHI:	mira .
*CHI:	mira qué tiene .
*CHI:	&=q dónde le pones ?
*CHI:	toma .
*CHI:	ahora esta .
*CHI:	ahora la pongo eso .
*FAT:	la cabeza .
*CHI:	la cabeza .
*FAT:	mira .
*CHI:	xxx .
*FAT:	&=q tiene esta pata levantada .
*FAT:	está caminando .
*FAT:	&=q ves ?
*FAT:	pero no te creas tú que queda muy bien la pata del +/.
*FAT:	habrá que poner levantada alguna de las de atrás .
*FAT:	porque si no no +/.
*FAT:	a ver .
*CHI:	oh@i .
*FAT:	trae esa pata .
*CHI:	ahora le falta esa pata .
%act:	19:00
*CHI:	&=q qué ?
*CHI:	< ahora yo ahora yo > [/] ahora yo .
*FAT:	&=q qué te parece ?
*FAT:	&=q te gusta ?
*CHI:	sí .
*CHI:	ahora yo .
*FAT:	te vamos a poner la cabeza más agachada porque está en la actitud de caza .
*CHI:	oh@i .
*FAT:	ha quedado un poco chuchurría esta cabeza .
%exp:	chuchurría = dodgy
*FAT:	&=q a ver si lo podemos arreglar ?
*FAT:	así [x 2] .
*FAT:	así está para cazar .
*FAT:	mira qué bien .
*FAT:	&=q ves ?
*FAT:	cha@o [x 2] .
*FAT:	se acerca sigiloso .
*FAT:	y cuando menos se espera salta a por +/.
*FAT:	&=q qué se come ?
*FAT:	&=q qué quieres que se coma ?
*CHI:	comida .
*FAT:	una comida .
*FAT:	aquí está la comida .
*FAT:	llega sigiloso .
*CHI:	e(s)tá sujeto .
*FAT:	a ver si se va a comer uno tuyo pensando que es comida .
@Situation:	1 Juan y FAT juegan con las piezas de tipo Lego y los muñequitos clics
@Time Start:	12:30
@Situation:	1
*CHI:	no [x 2] .
*CHI:	no me comes [*] .
%err:	comes = comas $MOR $SUB $NFL 2s/IMPNEG
*CHI:	no me comas .
*FAT:	pero hombre , leopardo .
*FAT:	&=q y qué hacemos ahora ?
*FAT:	a ver .
*FAT:	venga .
*CHI:	voy a hacer eso así .
*CHI:	voy a hacer este pastel .
*FAT:	&=q un pastel para que se coma el leopardo ?
*CHI:	y luego el verde .
*CHI:	este .
*CHI:	luego ese .
*FAT:	vamos a +//.
*CHI:	luego ese .
*FAT:	sí .
*FAT:	voy a hacer una tortuga yo creo .
*FAT:	&=q te parece bien ?
*CHI:	luego ese pastel .
*FAT:	&=q te parece bien una tortuga .
*CHI:	< ya se > [/] ya se ha comido ese pastel .
*CHI:	ahora el otro .
*CHI:	toma [x 2] .
*CHI:	ya se ha comido este pastel .
*FAT:	&=q ya se lo ha comido ?
*CHI:	sí .
*CHI:	ya .
*FAT:	pero bueno .
*FAT:	es un comilón [x 2] &=q eh@i ?
*CHI:	mira esta pata .
*CHI:	mira [x 2] .
*CHI:	&=q ves ?
*CHI:	es [/] es así .
*FAT:	mira .
*FAT:	una tortuga .
*CHI:	hala@i , mira .
*FAT:	mira una tortuga .
*CHI:	una tortuga . [+ IMI]
*CHI:	una tortuga .
*CHI:	así .
*FAT:	&=q qué estás , arreglando el leopardo ?
*CHI:	sí .
*CHI:	oh@i .
*CHI:	vaya .
*CHI:	xxx el lepoardo . [+ NON]
*CHI:	xxx .
*CHI:	&=e mira !
*CHI:	mira un lobo .
*FAT:	&=q un qué ?
*CHI:	un [//] < este es > [//] eh@i mira .
*CHI:	mira .
*CHI:	ese .
*FAT:	&=q qué es eso ?
*FAT:	hala@i qué es eso .
*FAT:	a ver .
*CHI:	uy@i mira .
*CHI:	mira que patas .
*FAT:	&=q qué es ?
*CHI:	mira que patas .
*FAT:	&=q un chirru@x [x 2] ?
%exp:	chirruchirru = palabra inventada
*CHI:	mira .
*CHI:	un chirru@x [x 2] . [+ IMI]
*FAT:	&=q un chirru@x cachirru@x [x 2] ?
*CHI:	falta esto .
*CHI:	después pongo eso .
%act:	coge una pieza
*CHI:	pongo eso .
*FAT:	hala@i .
*FAT:	que se te desarma el cachirru@x [x 2] .
*CHI:	sí .
*CHI:	cachi(r)ru@x [x 2] . [+ IMI]
*FAT:	cacharrocachirru@wp .
*CHI:	cacharrocachirru@wp .
*FAT:	mira .
*FAT:	he hecho un telele@f .
*CHI:	un telele@f . [+ IMI]
*FAT:	terelilelelé@o .
%par:	canturrea
*CHI:	terelelele@o .
%par:	canturrea
*FAT:	0 .
%par:	se ríe
*FAT:	que va caminando .
%par:	canta
*CHI:	que va caminando .
%par:	canta
*FAT:	mira .
*FAT:	y ahora he hecho un barco .
*CHI:	un barco .
*FAT:	&=q te gusta ?
*FAT:	&=q se monta encima ese bicho que tienes ?
*FAT:	&=q cómo se llama ese bicho ?
*CHI:	no .
*CHI:	este barco se asusta de ese bicho .
*FAT:	&=q pero el barco se asusta del bicho ?
*CHI:	sí .
*FAT:	&=e oh@i !
*FAT:	y se va .
*CHI:	0 .
%par:	se queda sorprendido
*CHI:	no va el barco .
*FAT:	&=q dónde está el barco ?
*CHI:	aquí .
*FAT:	&=q no le vas a dar susto ya ?
*CHI:	no .
*FAT:	vale .
*FAT:	mira la tortuga .
*FAT:	mira qué bonita .
*FAT:	+" hola , Juan .
*FAT:	+" soy una tortuga .
*FAT:	venga .
*FAT:	coloca a ese bicharraco aquí .
*FAT:	&=q nos vamos a navegar ?
*CHI:	sí .
*CHI:	oh@i .
*CHI:	aquí .
*CHI:	ya está .
*CHI:	ahora [x 3] [/] ahora salís [/] quiere salís [: salir] [*] .
%err:	salís = salir $MOR $SUB $PHO
*CHI:	con cuidado .
*FAT:	&=q quiere salir del barco ?
*CHI:	sí .
*CHI:	ya .
*CHI:	ahora .
*FAT:	ahora los mocos quieren salir de la nariz .
%act:	coge un pañuelo de papel y le limpia la nariz a Juan
*FAT:	a ver .
*CHI:	cachiru@x [x 3] .
*FAT:	un cacharrocachorre@wp .
*FAT:	cachirrocachorro@wp [x 2] .
*CHI:	cachorre@x [x 3] .
@Situation:	1 Juan y FAT juegan con las piezas de tipo Lego y los muñequitos clics
@Time Start:	12:30
@Situation:	1
*FAT:	&=e esto es un cacharro !
*CHI:	eso e(s) 0 [*] cacharro . [+ IMI]
%err:	0 = un $SYN $LOS
*FAT:	el cacharro .
*FAT:	mira cómo suena .
*FAT:	br@o .
*FAT:	oh@i .
*FAT:	&=q el telele@f se monta en el cacharro ?
*CHI:	no .
*FAT:	pobre telele@f .
*FAT:	está muy triste porque no le has dejado montar se en el cacharro .
*CHI:	mira .
%act:	ha hecho una especie de robot y lo coloca de pie sobre la alfombra
*CHI:	mira .
*CHI:	&=e mira .
*FAT:	hala@i .
*CHI:	tiene dos patas .
*FAT:	con dos patas , Juan .
*CHI:	tiene dos patas .
*CHI:	&=q a que sí ?
*FAT:	pero bueno .
*FAT:	con un par de patas .
*CHI:	un par de patas . [+ IMI]
*FAT:	pero bueno .
*FAT:	pero qué bien .
*CHI:	tiene [/] tiene la capirota@f para no chocar .
%exp:	capirota = cabeza (family expression)
*FAT:	&=q la capirota para no chocar ? [+ ADS]
%par:	se ríe
*FAT:	&=q la cabeza para no chocar ?
*CHI:	mira .
*CHI:	y también tiene alas .
*FAT:	&=q y tiene alas ?
*CHI:	< para volar > [/] para volar .
*FAT:	&=q para volar ? [+ ADS]
*CHI:	sí .
*FAT:	pero bueno .
*CHI:	y se monta en un avión .
*FAT:	&=q y se monta en un avión ? [+ ADS]
*CHI:	aveces .
*FAT:	aveces . [+ ADS]
*CHI:	sí .
*FAT:	< y otras > [//] y unas veces sí .
*CHI:	< el telele@f > [/] el telele@f .
*FAT:	es un poco feo el telele@f .
*FAT:	es que tu señor es muy bonito .
*CHI:	sí .
*CHI:	un señor muy bonito .
*FAT:	y el telele@f es un poco feo .
*CHI:	sí .
*FAT:	está un poco triste porque es un poco feo .
*FAT:	&=q y la tortuga ?
*FAT:	que no le has hecho ni caso a la tortuga .
*FAT:	&=q qué te parece la tortuga ?
*CHI:	0 .
%act:	coge "la tortuga" echa de piezas Lego y la besa
*FAT:	oy@i .
*FAT:	le das un beso a la tortuga .
*FAT:	mira qué contenta se ha puesto .
*CHI:	< no se > [//] no le doy un susto .
*FAT:	no .
*FAT:	pobre tortuga .
*FAT:	si le das un susto &=q sabes lo que hace ?
*FAT:	esconde la cabeza .
*CHI:	sí .
*CHI:	xxx .
*CHI:	&=q voy a pones [*] eso aquí ?
%err:	pones = poner $MOR $SUB $NFL 2s/INF
*CHI:	al escarabjo [/] escarabajo .
*FAT:	&=q es un escarabajo ?
*CHI:	sí .
*CHI:	esto escarabajo .
*FAT:	&=q como el de los egipcios ?
*CHI:	sí .
*CHI:	mira [x 2] .
*CHI:	< un escarabajo > [/] un escarabajo .
*CHI:	mira [x 2] .
*CHI:	un escarabajo ese .
*CHI:	mira .
*CHI:	uh@i .
*CHI:	mira qué grande .
*CHI:	eh@i [x 2] .
*FAT:	ahí+va .
*FAT:	que se desarma tu señor .
*CHI:	mira [x 4] .
*CHI:	< no me > [/] no me 0 [*] .
%err:	0 = V $SYN $LOS
*CHI:	este xxx . [+ NON]
*CHI:	mira .
*CHI:	así .
*CHI:	es [/] es así .
*CHI:	un poco así esta .
*CHI:	< no puedo > [/] no puedo poner lo .
*CHI:	así [x 2] .
*CHI:	es así .
*CHI:	xxx esto . [+ NON]
*CHI:	así [x 3] .
*FAT:	ay@i qué bien .
*CHI:	es así .
%act:	ha montado una figura simétrica que se sostiene sobre dos patas
*CHI:	este así .
*CHI:	este sujeta xxx . [+ NON]
*FAT:	hala@i qué bien .
*FAT:	ya está .
*CHI:	así .
*FAT:	sigue nevando un motón &=q verdad ?
%add:	MOT
*MOT:	sí .
*CHI:	mira que ha pasado .
*CHI:	mira .
*MOT:	&=q qué estáis haciendo , chicos ?
*CHI:	mira [x 2] .
*CHI:	mira qué señor tan bonito .
*CHI:	mira .
*FAT:	pero bueno .
*FAT:	lo has hecho tú .
*FAT:	enséña selo a Mamá .
*CHI:	mira qué señor tan bonito , Mamá .
*MOT:	hala@i , qué chulo es .
*MOT:	&=q dónde está el sillón ?
*FAT:	señor [x 2] .
*CHI:	aquí [/] aquí está el señor .
*MOT:	ah@i , un señor .
*CHI:	señor .
*MOT:	&=q dónde tiene la cabeza ?
*CHI:	mira .
*CHI:	este es [x 5] un elefante .
*MOT:	&=q un elefante ?
*CHI:	tiene la trompa .
*MOT:	una trompa grande .
*MOT:	hola , guapo .
*CHI:	no se cae .
*MOT:	&=q no se cae ninguno ?
@Situation:	1 Juan y FAT juegan con las piezas de tipo Lego y los muñequitos clics
@Time Start:	12:30
@Situation:	1
*CHI:	no quiero .
*MOT:	jo@i .
*MOT:	&=q y ese elefante que está ahí en equilibrio ?
*FAT:	oye .
*FAT:	< me enseñas > [/] me enseñas la nieve y se la enseñamos a Mamá también para que vea dónde está nevando ?
*FAT:	&=q dónde está nevando ?
*FAT:	a ver .
*MOT:	está nevando ahí .
*CHI:	aquí .
*CHI:	mira .
%act:	señala la ventana y va hacia ella
*FAT:	a ver .
*MOT:	caen unos copos gordotes [x 2] .
*FAT:	a ver .
*FAT:	que vamos a ir para ver la nieve .
%act:	coge la cámara
*FAT:	a ver .
*FAT:	enséña me la nieve .
%act:	colcoa la cámara para que se vea la calle nevada
*CHI:	mira .
*MOT:	espera que yo te aupo .
*CHI:	mira .
*MOT:	hala@i .
*CHI:	mira [x 2] .
*MOT:	mira cómo nieva .
*CHI:	&=q dónde [//] cómo nieva ? [+ IMI]
*MOT:	&=q y cómo está todo ?
*FAT:	&=q de qué color ?
*CHI:	blanco .
*MOT:	está blanco &=q verdad ?
*FAT:	está el campo blanco y el pueblo blanco .
*FAT:	todo blanco .
*FAT:	está nevando mucho [x 3] .
*MOT:	hala@o .
*FAT:	qué frío hace &=q eh@i ?
*CHI:	nieve .
*MOT:	nieve .
*MOT:	está nevando mucho .
*CHI:	nieva [/] nieva .
*FAT:	bueno , Juan .
*FAT:	&=q nos vamos a comer ?
*FAT:	&=q sabes qué hora es ?
*MOT:	no .
*MOT:	ya me bajo yo y le doy yo , Father .
%add:	FAT
*FAT:	&=q sí ?
*CHI:	mira [x 3] .
*CHI:	xxx .
*CHI:	xxx .
*FAT:	un telele@f .
*CHI:	un telele@f .
*CHI:	xxx telele@f . [+ NON]
*FAT:	< pe@x pe@x pelele > [/] pelele .
*CHI:	tiene pelepelelé [: pelele] .
*FAT:	oye .
*FAT:	&=q va a hacer una visita el pelele al elefante ?
*CHI:	sí .
*FAT:	venga .
*FAT:	lléva lo a que haga una visita .
*CHI:	0 .
%act:	juega con las piezas en silencio
*FAT:	lléva lo a que haga una visita .
*CHI:	sí .
*FAT:	venga .
*FAT:	ay@i .
*FAT:	que se escacharra .
*CHI:	se de(s)t(r)oza .
*FAT:	se destroza , sí . [+ ADS]
*FAT:	venga .
*FAT:	lléva le a ver al elefante y al señor que has hecho tan bonito .
*FAT:	que queden juntos para merendar .
*CHI:	mira .
*CHI:	vamos .
*CHI:	se va a dormir .
*CHI:	espera .
*CHI:	que termino ya .
*CHI:	xxx .
*CHI:	espera .
*CHI:	espera [x 2] .
*CHI:	0 .
%act:	sigue colocando piezas juntas en silencio
*FAT:	&=q qué haces , Juan ?
*FAT:	&=q qué haces , Juan ?
*FAT:	es que quieres hacer algo muy grande yo creo &=q eh@i ?
*FAT:	deberías hacer lo más pequeño .
*FAT:	&=q no te parece ?
*FAT:	&=q eh@i ?
*FAT:	&=q no te parece ?
*CHI:	no .
*FAT:	tú lo quieres hacer grande .
*FAT:	&=q no ?
*FAT:	burro grande ande o no ande .
%exp:	proverb
*FAT:	se te cae .
@Situation:	1 Juan y FAT juegan con las piezas de tipo Lego y los muñequitos clics
@Time Start:	12:30
@Situation:	1
*CHI:	oh@i [x 2] .
*FAT:	tienes mucha paciencia tú &=q eh@i ?
*CHI:	oh@i [x 2] .
@End
