# Supplementary material for: Comparing Different Models of the Development of Verb Inflection in Early Child Spanish
Source: PLoS One. 2015 Mar 11;10(3):e0119613. doi: 10.1371/journal.pone.0119613 (PMC4356619; doi:10.1371/journal.pone.0119613)
Supplement: S1 File — (ZIP) [file pone.0119613.s001.zip › 20424.cha]

@UTF8
@PID:	11312/c-00031802-1
@Begin
@Languages:	spa , eng
@Participants:	CHI Juan Target_Child , FAT Padre Father
@ID:	spa , eng|OreaPine|CHI|2;4.24|male|||Target_Child|||
@ID:	spa , eng|OreaPine|FAT|||||Father|||
@Transcriber:	Javier , University of Nottingham
@Date:	29-DEC-2001
@Location:	Madrid
@Situation:	1 FAT y Juan ven un libro de animales con algunos muñecos que representan también animales ; (2) FAT y Juan juegan con los muñequitos
@Time Start:	12:30
@Situation:	1
*CHI:	estoy buscando la jirafa .
%act:	dentro de la caja grande en la que guarda los juguetes
*CHI:	&=q dó(nd)e está el elefante ?
*CHI:	&=q eh@i ?
*FAT:	&=q qué estás , buscando la jirafa ?
*CHI:	dó(nde) está el elefante ?
*FAT:	anda .
*FAT:	ya lo has encontrado .
*FAT:	xxx .
*CHI:	dó(nde) está el elefante ?
*FAT:	pues debe de estar adentro también &=q no ?
*FAT:	mira .
*FAT:	desde aquí veo el culo del elefante .
*FAT:	&=q lo ves tú ?
*CHI:	sí .
*CHI:	&=q dó(nde) está ?
*FAT:	0 .
%act:	lo saca y se lo da
*CHI:	aquí .
*CHI:	no .
*CHI:	todavía .
*CHI:	mira .
*CHI:	se lo voy a enseñar al Señor_Juan .
*CHI:	< mira , señor > [/] mira , señor .
%act:	sale de la imagen
%com:	hay un corte
*FAT:	vamos a ver el cuento bien .
*FAT:	ahí .
*CHI:	&=q ahí ? [+ IMI]
*FAT:	sí .
*FAT:	ahí .
*FAT:	que aquí no tenemos sitio para ver lo .
*CHI:	< yo aquí yo aquí > [/] yo aquí .
%act:	se sienta en el suelo
*CHI:	tú aquí .
*CHI:	xxx por aquí . [+ NON]
*CHI:	mira .
*CHI:	xxx .
*CHI:	&=q esto ?
*FAT:	mira .
%act:	se sienta junto a Juan y abre un libro en las manos
*FAT:	mira .
*FAT:	a ver dónde está el elfante xxx . [+ NON]
*CHI:	es igual .
*FAT:	es igual .
*CHI:	mira .
*CHI:	este también es igual .
*CHI:	< pero > [/] pero < ese también > [/] ese también .
*CHI:	mira .
*CHI:	< es i@x > [/] es igual .
*FAT:	&=q y la jirafa ?
*CHI:	ese [x 3] es igual .
*FAT:	claro .
*CHI:	como [/] como los dibujos .
*CHI:	&=q a que sí ?
*FAT:	claro .
*FAT:	&=q ves ?
*FAT:	mira .
*CHI:	otro .
*FAT:	es que esto es un elefante y esto es una fotografía del elefante .
*FAT:	&=q lo ves ?
%par:	señala en el libro
*CHI:	&=q lo ves ? [+ IMI]
*CHI:	ot(r)o [x 3] [//] ot(r)a cebra y ot(r)o elefante .
*FAT:	a ver .
*FAT:	oye .
*FAT:	&=q y la jirafa ?
*FAT:	&=q a ver la jirafa ?
*FAT:	déjamela ver .
*CHI:	no .
*FAT:	&=q no me la dejas ver ?
*CHI:	mira [x 2] .
*CHI:	mira qué come la jirafa .
*CHI:	un gusanito .
*FAT:	no [x 5] .
*FAT:	no llega al suelo .
*FAT:	la jirafa tiene el cuello tan largo que solo come cosas de arriba de los árboles .
*CHI:	sí .
*CHI:	el á(r)bo(l) .
%act:	levanta el brazo y se desequilibra
*CHI:	ay@i que me caigo .
*FAT:	ten cuidado .
*FAT:	mira .
*FAT:	&=q y qué hay aquí ?
*FAT:	a ver .
*CHI:	&=q qué ?
*FAT:	&=q qué hay aquí ?
*CHI:	un [/] un rinoceronte .
*FAT:	&=q a ver si son iguales ?
*CHI:	sís [*] .
%err:	sís = sí $MOR $ADD $AGA
*CHI:	no .
*CHI:	no son iguales .
*FAT:	&=q no ?
*CHI:	no 0 [*] iguales .
%err:	0 = son $SYN $LOS
*FAT:	no .
*FAT:	mira .
*CHI:	no 0 [*] iguales .
*CHI:	no son .
*FAT:	&=q y esto qué es ?
*CHI:	lo(s) tigres .
*FAT:	&=q a ver si son iguales ?
*CHI:	no .
*FAT:	&=q no son iguales ?
*CHI:	tampoco .
*FAT:	&=q tampoco son iguales ?
*CHI:	no .
*FAT:	vaya hombre .
*CHI:	tampoco .
*CHI:	sólo aquí con la jirafa .
*FAT:	&=q no se parecen ?
*FAT:	&=q sólo aquí con la jirafa ? [+ ADS]
*CHI:	sí .
*CHI:	sólo aquí con la jirafa .
*FAT:	vaya hombre .
*FAT:	&=q y aquí también ?
*FAT:	sí que son iguales &=q eh@i ?
*CHI:	sí .
*FAT:	&=q no son el mismo elefante ?
*CHI:	mira .
*CHI:	&=q sabes cómo se llama el elefante de Micky ?
*CHI:	no me acuerdo cómo se llama el [/] (.) el elefante de Micky .
*FAT:	&=q el elefante de Micky ?
*CHI:	el elefante se llama Dumbo .
*FAT:	Dumbo .
*CHI:	se llama aquí .
*FAT:	muy bien .
*CHI:	se llama Dumbo .
*FAT:	claro .
*CHI:	sí .
*CHI:	mira < un lagar@x > [/] un lagarto .
*FAT:	sí .
*FAT:	como este que está aquí escondido que casi no se ve .
*FAT:	&=q lo ves ?
*CHI:	&=q 0 [*] está la cabeza ?
%err:	0 = dónde $SYN $LOS
*FAT:	mira .
*FAT:	aquí [x 2] .
*CHI:	&=q eh@i ?
*CHI:	&=q 0 [*] está la cabeza de [/] de xxx ? [+ NON]
*FAT:	está aquí .
*FAT:	&=q no la ves ?
*FAT:	mira .
*CHI:	esta .
*FAT:	así .
*CHI:	aquí .
*FAT:	&=q la ves ?
*CHI:	esta es la cola .
*FAT:	claro .
*FAT:	arriba está la cola .
*FAT:	y las manos aquí se sujetan .
*FAT:	&=q lo ves ?
*FAT:	está camuflado .
*CHI:	sí .
*CHI:	está camuflado . [+ IMI]
*FAT:	no se ve .
*CHI:	quiero un á(r)bol .
*FAT:	no se ve casi .
*CHI:	está en un á(r)bol .
*FAT:	mm@i .
%par:	afirma
*FAT:	mira .
*CHI:	yo vió [*] una película que < se llama > [/] se llama el señor .
%err:	vió = ví $MOR $ADD $NFL PFC3s/PFC1s:YO
*CHI:	&=q cómo se llama el señor malo ?
*CHI:	&=q cómo se llama el señor malo ?
*CHI:	&=q eh@i ?
*CHI:	no me acue(r)do .
*CHI:	&=q cómo se llama ? [+ IMI]
*FAT:	&=q qué película ?
*FAT:	a ver .
*FAT:	&=q cuál [//] qué película viste ayer ?
*CHI:	el [x 3] [*] señores .
%err:	el = los $MOR $SUB $AGA
*CHI:	&=q cómo se llama el señor malo ?
*FAT:	ah@i .
*FAT:	&=q el de los espíritus ?
*CHI:	sí .
*CHI:	la [*] e(s)píritus .
%err:	la = los $MOR $SUB $AGA
*FAT:	eso era el “cuento de navidad” .
*FAT:	y el señor malo era Evenezer_Scrooge .
*CHI:	(S)c(r)oo(ge) [/] Eveneze(r)_Sc(r)oo(ge) . [+ IMI]
*FAT:	eso es .
*FAT:	y se [//] la película era “cuento de navidad” .
*FAT:	&=q te gustó ?
*CHI:	< me cuentas > [/] me cuentas qué pasó < en el > [/] en el cine .
*CHI:	< y en el > [//] no tengo bolsillos .
%act:	se toca el pantalón
*FAT:	la vimos en el cine .
*FAT:	sí .
*FAT:	la película .
*CHI:	no tengo [/] tengo bolsillos .
*FAT:	sí .
*FAT:	tienes bolsillos .
*FAT:	y también tienes fiebre .
*FAT:	por eso estos días estamos grabando poco .
%act:	mira a la cámara
*CHI:	&=q dónde está el ot(r)o bolsillo ?
*CHI:	&=q eh@i ?
*FAT:	&=q a ver si tienes ?
*CHI:	no tiene .
*FAT:	no tiene . [+ ADS]
*FAT:	no .
*FAT:	son de mentirijilla .
*CHI:	son de mentirijilla .
*FAT:	mm@i .
%par:	afirma
@Situation:	1 FAT y Juan ven un libro de animales con algunos muñecos que representan también animales ; (2) FAT y Juan juegan con los muñequitos
@Time Start:	12:30
@Situation:	1
*FAT:	mira .
*CHI:	una cebra .
*FAT:	espérate un momento .
*FAT:	&=q entonces estabas diciendo que habías [/] habías visto la película en el cine ?
*CHI:	sí .
*FAT:	&=q sí ?
*FAT:	&=q qué película era ?
*CHI:	xxx .
*CHI:	esto 0 [*] un oso .
%err:	0 = es $SYN $LOS
*FAT:	uy@i , no .
*FAT:	los osos no tienen cuernos .
*CHI:	los osos no tienen cuernos . [+ IMI]
*CHI:	< sólo tienen > [//] mira .
*CHI:	es un rinoceronte .
*FAT:	es un búfalo .
*CHI:	e(s) un búfalo .
*CHI:	hala@i .
*CHI:	ciervos .
*FAT:	parecen ciervos , sí .
*FAT:	pero no son ciervos , no .
*FAT:	son antílopes .
*CHI:	no son ciervos . [+ IMI]
*CHI:	no son (an)tílopes , no .
*FAT:	&=q < no son > [/] no son antílopes ?
*CHI:	son [x 7] ciervos .
*FAT:	&=q son ciervos ? [+ ADS]
*CHI:	sí .
*FAT:	&=q no son antílopes ?
*CHI:	sí .
*FAT:	son antílopes .
*FAT:	mira .
*CHI:	mira los cuernos .
*CHI:	un oso+panda .
*FAT:	uy@i no .
*FAT:	no es un oso+panda .
*CHI:	una abeja .
*FAT:	son pumas .
*FAT:	mira .
*CHI:	pumas . [+ IMI]
*FAT:	parecen gatos .
*FAT:	pumas .
*FAT:	parecen gatos más grandes .
*CHI:	pumas . [+ IMI]
*CHI:	un pajarito .
*FAT:	&=q < quién te regalo > [/] quién te regaló este libro con estas fotos ?
*CHI:	el Joan .
*FAT:	Joan .
*FAT:	sí .
*FAT:	qué suerte .
*CHI:	< y también y también > [/] y también otro libro .
*FAT:	&=q otro libro te regaló ?
*FAT:	claro .
*FAT:	te regaló dos juntos .
*FAT:	sí .
*CHI:	un hi(po)pótamo bañando 0 [*] .
%err:	0 = se $MOR $LOS $SUFFIX
*FAT:	mira .
*FAT:	un hipopótamo bañándo se , sí . [+ COR]
*CHI:	sí .
*CHI:	ab(r)e la boca .
*FAT:	&=q y esto ?
*CHI:	un tigre .
*FAT:	parece un tigre .
*FAT:	pero no es un tigre .
*FAT:	es un leopardo .
*CHI:	es 0 [*] tigre .
%err:	0 = un $SYN $LOS
*FAT:	hala@i .
*FAT:	&=q y esto ?
*CHI:	loros .
*FAT:	loros . [+ ADS]
*CHI:	mira .
*CHI:	huevos .
*CHI:	aquí [/] aquí va [*] a salir un [*] pollitos .
%err:	va = van $MOR $LOS $NFL FUTPRG3s/FUTPRG3p:NP ; un = unos $MOR $LOS $AGA
*FAT:	sí .
*FAT:	pero < estos son > [//] esto es una iguana .
*CHI:	una iguana .
*FAT:	y resulta que este animal < tan feo > [/] tan feo o < tan bonito > [/] tan bonito depende cómo se mire pone huevos también como los pollitos .
*FAT:	pero aquí de estos huevos no salen pollitos .
*FAT:	salen iguanas .
*CHI:	(i)guanas . [+ IMI]
*FAT:	&=q qué te parece ?
*CHI:	ay@i un oso+panda .
*FAT:	un oso+panda .
*FAT:	&=q qué bonito es ?
*FAT:	como el de Maisy &=q no ?
*CHI:	< un poto@x > [/] un poto@x .
*FAT:	mira .
*FAT:	y esto es un canguro que está tomando el sol .
*CHI:	un poto@x .
*FAT:	eso es una avestruz .
*CHI:	un poto@x .
*FAT:	una avestruz .
*CHI:	un poto@x .
*CHI:	no es una vestetuz [: avestruz] .
*FAT:	&=q un poto@c patatero ?
*CHI:	un poto@x .
*FAT:	vaya+por+dios .
*FAT:	mira .
*FAT:	&=q y eso ?
*CHI:	un loro .
*FAT:	un loro .
*FAT:	&=q y esto ?
*CHI:	uno dos .
%act:	pasa las hojas del libro
*CHI:	colores .
%act:	pasa las hojas del libro
*CHI:	este es [/] es 0 [*] .
%err:	0 = O $SYN $LOS
%act:	pasa las hojas del libro
*CHI:	mira .
%act:	pasa las hojas del libro
*CHI:	mira un cocodri@x .
*CHI:	&=q dó(nde) está el cocodrilo ?
*CHI:	&=q dó(nde) está el cocodrilo ?
*CHI:	&=q dó(nde) está el cocodrilo ?
*FAT:	&=q dónde está ?
*FAT:	ahí .
*CHI:	mira .
*CHI:	0 [*] cocodrilo es mu(y) grande .
%err:	0 = el $SYN $LOS
*FAT:	mm@i .
%par:	afirma
*CHI:	< mu(y) grande > [/] muy grande .
*FAT:	mm@i .
%par:	afirma
*CHI:	0 [*] comerá 0 [*] pollito .
%err:	0 = se $MOR $LOS $PREFIX ; 0 = el $MOR $LOS
*FAT:	&=q se va a comer al pollito . [+ COR]
*CHI:	sí .
*FAT:	&=q tú crees ?
*CHI:	tiene una boca grande [x 2] y le come .
*FAT:	&=q ah@i sí ?
*CHI:	y xxx . [+ NON]
*FAT:	y [x 2] el pollito qué va a hacer ?
*FAT:	&=q se va a dejar ?
*CHI:	sí .
*FAT:	va a decir oh@i .
*CHI:	oh@i .
*FAT:	oh@i .
*CHI:	oh@i .
*FAT:	+" cóme me .
%par:	cambia la voz
*CHI:	cóme me . [+ IMI]
*FAT:	&=q tú crees que le va a decir al [/] al cocodrilo que le coma ?
*CHI:	xxx .
*FAT:	yo creo que el pollito va a abrir las alas y va a salir volando antes de que le coma .
*FAT:	&=q no ?
*CHI:	abrir [*] alas y va a volás [: volar] [*] .
%err:	abrir = abre $MOR $SUB $ROOT ; volas = volar $MOR $SUB $PHO
*FAT:	claro .
*FAT:	y así el cocodrilo hará ah@i .
*FAT:	pero no va a comer nada .
*CHI:	< y apare@x > [/] y aparece una jirafa y xxx .[+ NON]
*CHI:	vaya .
*CHI:	un elefante .
*FAT:	&=q un elefante ?
*CHI:	sí .
*FAT:	ahí va un elefante .
*FAT:	sí .
*CHI:	tururú@o .
*FAT:	tururú@o .
*FAT:	hala@i .
*FAT:	una +...
*CHI:	++ una serpiente .
*FAT:	con la boca abierta .
*CHI:	con la boca abierta . [+ IMI]
*FAT:	a lo mejor si ponemos el dedo se lo come .
*CHI:	sí .
*FAT:	&=q tú crees ?
*CHI:	sí .
*FAT:	&=q a ver ?
*FAT:	pon [/] pon el dedo .
*FAT:	a ver si se lo come .
*CHI:	no .
*FAT:	&=q no lo vas a poner el dedo ?
*CHI:	0 .
%act:	duda pero al final coloca el dedo sobre la imagen de la serpiente
*CHI:	no .
*FAT:	no come &=q verdad ?
*FAT:	es solo una foto .
*FAT:	&=q y eso qué es ?
*CHI:	un capitán .
*FAT:	un tucán .
*CHI:	tucán . [+ IMI]
*FAT:	&=q qué bonito es ?
*CHI:	un lulo [: búho] [?] . [+ NON]
*CHI:	un lulo [: búho] [?] . [+ NON]
*FAT:	eso es un águila+real .
*CHI:	un águila+real . [+ IMI]
@Situation:	1 FAT y Juan ven un libro de animales con algunos muñecos que representan también animales ; (2) FAT y Juan juegan con los muñequitos
@Time Start:	12:30
@Situation:	1
*FAT:	&=q qué te parece ?
*FAT:	mira .
*FAT:	un mono .
*CHI:	come plátano el mono .
*FAT:	sí .
*FAT:	y esto es un manatí .
*CHI:	un manatí .
*CHI:	el manatí < va nadando > [/] va nadando .
*FAT:	por el agua .
*FAT:	a que sí .
*CHI:	sí .
*CHI:	por el agua . [+ IMI]
*FAT:	es un animal muy +//.
*CHI:	&=e y llega a una isla !
*FAT:	a una isla .
*CHI:	sí .
*FAT:	&=q y en la isla que hay ?
*CHI:	&=q en la isla qué hay ? [+ IMI]
*CHI:	como ese mono .
%act:	señala en el libro
*FAT:	como ese mono . [+ ADS]
*CHI:	que come plátano .
*FAT:	claro .
*FAT:	mira .
*CHI:	una serpiente .
*FAT:	sí .
*FAT:	mira .
*FAT:	aquí sí que hay un tigre .
*FAT:	mira .
*CHI:	una serpiente .
*CHI:	esta serpiente .
*FAT:	sí .
*FAT:	una serpiente .
*CHI:	mira una serpiente .
*FAT:	un poco fea .
*FAT:	mira .
*FAT:	aquí hay otra .
*CHI:	&=q qué es eso ?
*FAT:	otra serpiente .
*CHI:	&=q qué es esto ?
*FAT:	un huevo .
*FAT:	también pone huevos la serpiente .
*CHI:	xxx .
*CHI:	tuturu@o .
%act:	juega con los muñecos
*FAT:	&=q qué hacen ?
*CHI:	hala@i .
*CHI:	0 [*] me ha caído .
%err:	0 = se $MOR $LOS $PREFIX
*CHI:	va a poner la pata aquí .
*CHI:	mira lo que hago así .
*CHI:	mira .
*CHI:	ahora no se cae .
*FAT:	no se cae , no .
*FAT:	&=q qué hace ?
*CHI:	está encima 0 [*] elefante .
%err:	0 = del $SYN $LOS
*FAT:	&=q está encima del elefante la jirafa ? [+ COR]
*CHI:	sí .
*CHI:	xxx así . [+ NON]
*CHI:	tiene la t(r)ipa arrugada .
*CHI:	y se hace un rinoceronte .
*CHI:	mira un simio .
*FAT:	sí .
*FAT:	son monos .
*FAT:	mira .
*FAT:	este es un gorila y este es un orangután .
*CHI:	este es 0 [*] gorila y este es 0 [*] orangután . [+ IMI]
%err:	0 = un $MOR $LOS ; 0 = un $MOR $LOS
*FAT:	son monos .
*CHI:	son malos .
*FAT:	monos .
*FAT:	no malos , no .
*FAT:	son monos .
*CHI:	son feos .
*FAT:	hombre .
*FAT:	no son muy guapos .
*CHI:	no son mu(y) guapos . [+ IMI]
*FAT:	no .
*FAT:	pero hombre .
*FAT:	tampoco son feos [x 2] .
*CHI:	son mu(y) feos .
*FAT:	&=q son muy feos ?
*CHI:	sí .
*FAT:	pero bueno .
*FAT:	&=q no están mal , no ?
*CHI:	no .
*FAT:	vamos .
*CHI:	está subida .
*FAT:	&=q está subida la jirafa ?
*CHI:	sí .
*FAT:	&=q sí ?
*CHI:	sube a una escalera y pumba@o .
*CHI:	sale un señor .
*FAT:	&=q sube la escalera y sale un señor ?
*CHI:	sí .
*FAT:	&=q y qué hace el señor ?
*CHI:	va [/] va a un teatro que es < muy grande > [/] muy grande y se hace una montaña .
*CHI:	&=q a que sí ?
*FAT:	&=q va a un teatro que es < muy grande > [/] muy grande y se hace una montaña ? [+ ADS]
*CHI:	sí .
*FAT:	pero bueno .
*CHI:	sí .
*CHI:	mira .
*CHI:	xxx mira otra vez . [+ NON]
@Situation:	2
*FAT:	como nosotros .
*FAT:	&=q que vamos a ir al teatro hoy ?
*CHI:	sí .
*FAT:	&=q sí ?
*FAT:	&=q vamos a ir al teatro ?
*CHI:	no .
*FAT:	&=q no quieres ir ?
*FAT:	con Raquel .
*FAT:	con Celia .
*CHI:	y también con Lucía .
*FAT:	con Lucía .
*FAT:	sí .
*CHI:	y xxx Mamá . [+ NON]
*FAT:	también viene Mamá y los Avis .
*FAT:	&=q qué te parece ?
*FAT:	todos al teatro .
*FAT:	&=q qué te parece ?
*CHI:	quiero ver si hay señores .
%act:	abre la cremallera de la bolsa en la que guardan los clics
*CHI:	el señor está bueno .
*CHI:	mira si el ojo morado está bueno .
*FAT:	&=q está bueno ?
*FAT:	&=q ya se ha curado ?
*CHI:	Papá .
*FAT:	&=q ya se ha curado ?
*FAT:	&=q ha ido al médico también él ?
*CHI:	se ha caído .
*FAT:	&=q y ha tomado medicinas ?
*CHI:	sí .
*FAT:	&=q sí ?
*CHI:	xxx medicina de naranja . [+ NON]
*CHI:	xxx naranja . [+ NON]
*FAT:	&=q la medicina de naranja le tenemos que dar ?
*CHI:	sí .
*FAT:	claro .
*FAT:	&=q como la que tomas tú para que te baje la fiebre ?
*FAT:	&=q eh@i ?
*CHI:	la medicina rosa 0 [*] la medicina roja .
%err:	0 = y $SYN $LOS
*FAT:	&=q < le damos la > [//] pero hay que poner le antes el termómetro &=q no ?
*CHI:	sí .
*FAT:	porque si no no sabemos .
*FAT:	&=q dónde se lo pone ?
*FAT:	&=q ahí debajo del bracito ?
*CHI:	sí .
*FAT:	&=q ahí ?
*FAT:	&=q se lo pongo ?
*CHI:	falta la medicina .
*FAT:	&=q se lo pongo yo ?
*CHI:	&=q trae [*] la medicina ?
%err:	trae = traes $MOR $LOS $NFL 3s/2s
*CHI:	&=q eh@i ?
*FAT:	&=q se lo pongo yo el termómetro ?
*FAT:	&=q sí ?
*FAT:	trae .
*FAT:	trae que le vamos a poner el termómetro .
*CHI:	no .
*CHI:	el termómetro está [x 8] < en la ca@x > [//] en la habitación de Juan .
*FAT:	mm@i .
*CHI:	está [x 3] .
*FAT:	trae .
*FAT:	no importa .
*FAT:	tengo un termómetro para ellos .
*FAT:	mira .
*CHI:	quiero el termómetro xxx . [+ NON]
*FAT:	mira [x 3] .
*FAT:	no hace falta que +//.
*CHI:	ah@i .
*FAT:	voy a dejar lo ahí .
*CHI:	un termómetro blanco para [/] para el señor .
%act:	se pone de pie y sale
@Situation:	1 FAT y Juan ven un libro de animales con algunos muñecos que representan también animales ; (2) FAT y Juan juegan con los muñequitos
@Time Start:	12:30
@Situation:	1
*FAT:	venga .
*FAT:	no tardes .
*CHI:	yo .
*FAT:	no tardes .
*CHI:	yo [*] voy .
%err:	SV = VS $SYN SUB
*CHI:	xxx .
%act:	sube las escaleras
*CHI:	&=q dónde está el termómetro ?
*CHI:	&=q eh@i ?
*FAT:	&=q no sé dónde está el termómetro ?
*CHI:	oye , Papá .
*FAT:	&=q qué ?
*CHI:	xxx .
*CHI:	xxx medicina esa . [+ NON]
*FAT:	mira .
*FAT:	ven .
*FAT:	que tengo aquí el termómetro .
*CHI:	está aquí el termómetro .
*CHI:	< está aquí > [/] está aquí el termómetro .
%act:	se le oye bajar las escaleras
*CHI:	el termómetro .
*FAT:	&=q el termómetro ?
*FAT:	&=q lo has encontrado ?
*CHI:	toma .
*CHI:	tienes que poner 0 [*] lo al ojo morado .
%err:	0 = se $MOR $LOS $SUFFIX
*CHI:	pone [*] lo .
%err:	pone = pon $MOR $ADD $REG
*CHI:	pón selo .
*CHI:	pone [*] selo .
%err:	pone = pon $MOR $ADD $REG
*FAT:	mira .
*CHI:	xxx .
*CHI:	mira [x 2] .
*CHI:	se ha (des)t(r)ozado eso .
*FAT:	siéntate aquí .
*FAT:	eh@i .
*FAT:	siéntate aquí .
*CHI:	aquí . [+ IMI]
*CHI:	< me siento > [//] yo me siento aquí .
*CHI:	aquí .
*FAT:	aquí .
*FAT:	pero encima de la alfombra &=q eh@i ?
*CHI:	encima . [+ IMI]
*FAT:	a ver .
*FAT:	&=q le ponemos el termómetro ?
*CHI:	sí .
*FAT:	a ver .
*CHI:	xxx yo . [+ NON]
*FAT:	espera [x 3] .
*FAT:	ya está .
*CHI:	yo [x 3] .
*FAT:	se lo ponemos aquí ahora .
*CHI:	yo lo pongo .
*CHI:	yo [x 3] .
*FAT:	aquí .
*CHI:	yo [x 2] .
*CHI:	< así no > [/] así no .
*FAT:	no .
*FAT:	que esto no es para jugar .
*FAT:	ahora que está Papá se lo pone .
*CHI:	ahora yo .
*CHI:	ahora yo .
*FAT:	mira .
*CHI:	ahora yo , Papá .
*CHI:	ahora yo .
*FAT:	espera [x 3] .
*FAT:	espérate .
*FAT:	ahora cuando sepamos la temperatura que tiene pues ya +/.
*CHI:	ya .
*FAT:	a ver si suena .
*FAT:	cuando suene .
*CHI:	xxx .
*FAT:	espérate .
*FAT:	no toques nada .
*CHI:	&=q le das tú al botón ?
*CHI:	&=q le falta ?
%com:	empieza a pitar el termómetro
*CHI:	ya [x 2] .
*FAT:	ya ha sonado .
*FAT:	uy@i .
*FAT:	hay que poner le una medicina .
*CHI:	a@x [/] ahora una medicina .
*FAT:	no [x 2] .
*FAT:	no vayas tú a por una medicina .
*CHI:	yo voy .
*FAT:	que no .
*CHI:	que sí .
*FAT:	vamos a poner le < una medicina > [/] una jeriniguillita en el culo .
*FAT:	ps@o .
*FAT:	ay@i .
*FAT:	mira .
*FAT:	ya está mejor .
*CHI:	mira [x 2] .
*CHI:	es [x 3] [/] es como ese .
*CHI:	es como [/] como este .
*CHI:	< como ese > [/] como ese es .
*CHI:	como ese es .
*FAT:	&=q es como ese ?
*CHI:	como ese .
*FAT:	&=q es como ese ?
*FAT:	no .
*FAT:	no es .
*CHI:	&=q como el elefante ?
*FAT:	no es .
*FAT:	no .
*FAT:	es un [/] un gorila .
*FAT:	un orangután .
*FAT:	y este es un elefante .
*FAT:	mira el señor qué bien va montado aquí .
*CHI:	va sentado .
*FAT:	va sentado ahí .
*CHI:	ahora xxx jirafa . [+ NON]
*CHI:	parece una jirafa .
*FAT:	&=q ah@i , sí ?
*FAT:	&=q y qué parecen ?
*CHI:	un xxx . [+ NON]
*FAT:	&=q cómo ?
*CHI:	una flor .
*FAT:	&=q parece una flor ?
*CHI:	sí .
*FAT:	no .
*FAT:	mira .
*FAT:	es igual xxx señora . [+ NON]
*CHI:	una [/] una torrecita .
*CHI:	&=q a que sí ?
*FAT:	sí .
*FAT:	&=q qué parece ?
*CHI:	un t(r)en .
*FAT:	sí .
*FAT:	juegan como [/] < como si > [/] como si +/.
%act:	mientras saca muñequitos de la bolsa
*CHI:	xxx siento . [+ NON]
*CHI:	esta xxx le siento . [+ NON]
*FAT:	&=q tiene que estar así ?
*CHI:	tiene que ser así .
*CHI:	este es ese señor .
*FAT:	el otro día decía “van como si fuera un tren” .
%add:	la cámara
*CHI:	0 .
%act:	mira a la cámara
*CHI:	< un t(r)en > [/] un t(r)en . [+ IMI]
*CHI:	así .
*CHI:	con su papá .
*CHI:	no puedo poner lo det(r)ás .
*CHI:	no puedo .
*CHI:	el capitán así .
*CHI:	estos así .
*CHI:	y el capitán así .
*CHI:	se ha caído el señor .
*CHI:	el niño va adelante .
*CHI:	el señós [: señor] xxx . [+ NON]
*CHI:	y el semáforo va no [x 2] [*] .
%err:	SVA = SAV $SYN $SUB
*CHI:	mira .
*CHI:	&=q le damos medicina para que se cure ?
*CHI:	ah@i .
*CHI:	se ha caído .
*CHI:	hala@i .
*CHI:	se ha caído ese niño .
*CHI:	es que es muy pequeñín .
*CHI:	hala@i .
*CHI:	hala@i .
*CHI:	< no puedo > [/] no puedo poner lo .
@Situation:	1 FAT y Juan ven un libro de animales con algunos muñecos que representan también animales ; (2) FAT y Juan juegan con los muñequitos
@Time Start:	12:30
@Situation:	2
*FAT:	&=q no puedes ?
*CHI:	no .
*CHI:	no puedo poner lo .
*CHI:	no puedo poner lo .
*CHI:	mira .
*CHI:	mira .
*CHI:	no puedo poner lo .
*CHI:	ya está .
*CHI:	ahora lo pongo .
*CHI:	lo pongo aquí .
*CHI:	voy a poner lo .
*CHI:	ya está .
*CHI:	ya puedo poner lo ya [/] .
*CHI:	mira .
*CHI:	ya lo he ponido [*] .
%err:	ponido = puesto $MOR $SUB $REG
*CHI:	no puedo poner lo .
*CHI:	&=e lo he enganchado yo !
*CHI:	pa@o [x 6] .
*CHI:	hala@i .
*CHI:	chaf@o .
*CHI:	al agua .
%act:	mueve un muñeco sobre la alfombra
*FAT:	&=q todos al agua ?
*CHI:	sí .
*CHI:	hala@i .
*CHI:	ahora está en una isla .
*FAT:	está en una isla .
*CHI:	sí .
*CHI:	y ve un queso .
*FAT:	&=q un queso ve en la isla ?
*CHI:	sí .
*CHI:	un xxx . [+ NON]
*CHI:	quiere una escalera para coger lo .
*FAT:	sí .
*CHI:	no llega el niño .
*FAT:	&=q no llega ?
*CHI:	no llega .
*CHI:	xxx una escalera . [+ NON]
*FAT:	&=q quiere una escalera ?
*CHI:	sí .
*CHI:	con las piezas .
*CHI:	hay que hacer una escalera con las piezas .
*FAT:	tengo yo las piezas aquí .
*CHI:	&=q dónde están las piezas aquí ?
*FAT:	pero xxx . [+ NON]
*CHI:	xxx .
*CHI:	xxx para piezas . [+ NON]
*FAT:	&=q eh@i ?
*FAT:	&=q con una escalera pequeñita ?
*CHI:	sí [x 2] .
*CHI:	así .
*FAT:	&=q ya ?
*FAT:	&=q así ?
*CHI:	ahora sí .
*FAT:	&=q un poco más ?
*FAT:	&=q así ?
*CHI:	un poco más .
*FAT:	&=q ya ?
*CHI:	ya .
*CHI:	ahora [x 2] los azules .
*CHI:	no [x 2] .
*CHI:	a Gus .
*CHI:	a Gus .
*CHI:	que tiene una pata grande .
*FAT:	ya está la escalera .
*CHI:	< le falta esa > [/] .
%act:	se agarra una pierna
*FAT:	&=q qué le falta ?
*CHI:	le falta esa pierna .
*CHI:	le falta esa .
*FAT:	&=q qué te parece la escalera ?
*CHI:	< y tiene > [/] y tiene un pie .
*CHI:	tiene [/] y tiene zapatillas .
*FAT:	&=q tiene zapatillas ?
*CHI:	azules .
*CHI:	tiene alas para volar .
%act:	estira los brazos
*CHI:	azules .
*FAT:	&=q Gus tiene todo eso ?
*CHI:	mira [x 2] .
*FAT:	Gus_Laiyiar .
*CHI:	sí .
*CHI:	Gus_Laiyiar . [+ IMI]
*CHI:	yo ví una p(el)ícula del Cerdito_Valiente .
*FAT:	también has visto una película del Cerdito_Valiente , sí .
*CHI:	sí .
*FAT:	&=q y qué hacía el Cerdito_Valiente ?
*CHI:	xxx animales . [+ NON]
*CHI:	xxx pero [/] pero pintó a un gato . [+ NON]
*FAT:	pintó al gato , sí .
*CHI:	< el ratón > [//] el gato hacía miau@o .
*CHI:	y [/] y se va a la cama la señora .
*CHI:	< se asustabo@x se > [/] se asustaba .
*CHI:	< una piezas > [/] una piezas hacer [?] la . [+ NON]
*FAT:	mira .
*FAT:	ahí está la escalera .
*CHI:	&=q ya está la escalera ?
*CHI:	ahora [/] ahora más piezas .
*CHI:	la piezas para [/] para subir la escalera .
*CHI:	ahora esa la pongo aquí .
*FAT:	muy bien .
*FAT:	esa sí .
*CHI:	y esa [x 2] aquí .
*CHI:	xxx .
*FAT:	es que hay que poner algo para que se apoye porque si no +/.
*CHI:	hale@i .
*CHI:	xxx .
*CHI:	hale@i .
*CHI:	xxx .
*CHI:	hale@i .
*CHI:	xxx .
*CHI:	pon la aquí esta .
*CHI:	ahora [x 2] sí [x 2] .
*CHI:	ahora un elefante .
*FAT:	ahora sí .
*CHI:	se sube el elefante .
*CHI:	más .
*CHI:	xxx .
*CHI:	quiero poner esa .
@Situation:	1 FAT y Juan ven un libro de animales con algunos muñecos que representan también animales ; (2) FAT y Juan juegan con los muñequitos
@Time Start:	12:30
@Situation:	2
*CHI:	hala@i .
*CHI:	ya se ha caído .
*CHI:	hala@i .
*CHI:	se ha caído .
*FAT:	&=q ya ?
*CHI:	sí , ya .
*CHI:	ahora [//] una falta una azul .
*CHI:	faltan azules .
*CHI:	azules .
*CHI:	&=q esta dónde la pongo ?
*CHI:	&=q eh@i ?
*CHI:	&=q esta dónde la pongo ?
*CHI:	&=q esta dónde la pongo ?
*FAT:	&=q quieres que bajemos a desayunar , Juan ?
*CHI:	&=q eh@i ?
*FAT:	&=q quieres que bajemos a desayunar ?
*CHI:	no .
*FAT:	Ma , por+favor .
%exp:	Ma(má) = mum (uncommon expression)
*FAT:	bajamos ahora a desayunar .
*FAT:	ahora bajamos .
*CHI:	< yo quiero > [/] yo quiero poner xxx . [+ NON]
*CHI:	< yo quiero > [/] yo quiero poner esta torre .
*CHI:	< a poner > [//] xxx poner xxx la escalera . [+ NON]
*CHI:	esta [x 2] aquí .
*CHI:	mira .
*CHI:	0 [*] ha ponida [*] .
%err:	0 = la $MOR $LOS $PREFIX ; ponida = puesto $MOR $SUB $REG
*CHI:	mira .
*CHI:	0 [*] ha ponida [*] .
%err:	0 = la $MOR $LOS $PREFIX ; ponida = puesto $MOR $SUB $REG
*FAT:	&=q la has puesto ahí ? [+ COR]
*CHI:	sí .
*CHI:	la ha puesto aquí .
*CHI:	donde subía la escalera .
*CHI:	así .
*FAT:	qué bonito , &=q eh@i ?
*CHI:	sí .
*CHI:	ahora [x 2] una escalera azules [*] .
%err:	azules = azul $MOR $ADD $AGA
*FAT:	ya están las azules ahí todas .
*CHI:	ahora una [/] una escaleras [*] a Gus .
%err:	escaleras = escalera $MOR $ADD $AGA
*FAT:	&=q cómo ?
*CHI:	yo quiero hacer a Gus .
*FAT:	&=q a Gus quieres hacer ?
*CHI:	azul .
*FAT:	&=q sí ?
*CHI:	sí .
*FAT:	< pues ya no > [//] &=q deshacemos la escalera ?
*CHI:	sí .
*CHI:	hacemos a Gus < la ot(r)a pata > [/] la ot(r)a pata .
*CHI:	le voy a poner la ot(r)a pata y después esa .
*CHI:	esa [x 2] no es esa .
*CHI:	las hacemos grandes .
*CHI:	así .
*CHI:	ya .
*CHI:	así .
*CHI:	tres patas le voy a poner a Gus .
*CHI:	t(r)es .
*CHI:	xxx .
*CHI:	< esa no es > [/] esa no es .
*CHI:	lo hacemos así .
*CHI:	a Gus_Laiyiar .
*CHI:	&=e ah@i !
*CHI:	se ha caído .
*CHI:	hace [*] una nave+espacial para Gus_Laiyiar .
%err:	hace = hago $MOR $SUB $NFL 3s/1s
*CHI:	xxx una nave+espacial . [+ NON]
*FAT:	&=q parece una nave espacial ?
*CHI:	sí .
*CHI:	parece una nave espacial para Gus_Laiyiar .
*FAT:	son un poco largas estas naves .
*FAT:	hay que hacer las un poco más cortas .
*FAT:	&=q te parece ?
*CHI:	sí .
*CHI:	esto es muy feo .
*FAT:	es que si no +/.
*CHI:	es muy feo .
*FAT:	claro .
*CHI:	muy feo .
*FAT:	espera [x 2] .
*FAT:	cachirulo@f .
*CHI:	cachiporra .
*FAT:	cachiporro@f .
*CHI:	cachiporra .
*CHI:	&=q sabes que si no xxx ? [+ NON]
*CHI:	una cachiporra .
*FAT:	&=q cómo ?
*CHI:	0 [*] esta [/] esta la ves el culete .
%err:	0 = a $SYN $LOS
*FAT:	&=q ese es el culete ?
*CHI:	sí .
*CHI:	0 [*] esta la ves el culete .
*CHI:	así .
*CHI:	tiene dos patas .
*CHI:	así .
*CHI:	tiene dos patas .
*FAT:	&=q dos patas ?
*CHI:	tiene dos patas .
*FAT:	pero parece +//.
*CHI:	tiene tres .
*FAT:	parece que tiene tres , sí .
*CHI:	así .
*CHI:	ahora hacemos una nave espcial para Gus_Laiyia .
*FAT:	Gus_Laiyiar .
%exp:	Gus_Laiyiar = seguro que no es la ortografía adecuda , pero no conozco el personaje
*CHI:	voy a hacer una nave+espacial .
*FAT:	ajá@i .
*CHI:	quiero hacer una nave+espacial con piezas rojas .
*CHI:	con piezas verdes .
*CHI:	después [x 2] se pone así [x 3] .
@Situation:	1 FAT y Juan ven un libro de animales con algunos muñecos que representan también animales ; (2) FAT y Juan juegan con los muñequitos
@Time Start:	12:30
@Situation:	2
*CHI:	0 [*] pone así [x 2] y llega a una isla .
%err:	0 = se $MOR $LOS $PREFIX
*FAT:	ya está .
*CHI:	así .
*FAT:	&=q y llega a una isla ?
*FAT:	ya tenemos una nave+espacial .
*CHI:	ahora esa .
*FAT:	espera a ver .
*FAT:	espera [x 3] .
*FAT:	espera [x 3] .
*CHI:	pone [*] la .
%err:	pone = pon $MOR $ADD $REG
*CHI:	ahora después esa .
*CHI:	xxx .
*CHI:	una nave+espacial para Gus .
*FAT:	es una nave+espacial para Gus &=q verdad ?
*CHI:	sí .
*FAT:	hala@i , así .
*CHI:	ahora [x 2] falta todavía rojas .
*CHI:	pone [*] la aquí .
*FAT:	&=q poner la aquí ?
*CHI:	pone [*] la .
*FAT:	&=q la pongo aquí ?
*CHI:	sí [x 3] .
*CHI:	ahora [x 2] [/] ahora pongo a Gus a:sí .
*CHI:	ahora [/] ahora vola [*] .
%err:	vola = vuela $MOR $SUB $REG
*FAT:	&=q ahora vuela ?
*CHI:	sí .
*CHI:	ahora vuela . [+ IMI]
*FAT:	ps@o .
%act:	hace como si volara un conjunto de piezas con forma de "nave+espacial"
*CHI:	que faltaba esta pieza roja .
*CHI:	falta una pieza roja .
*CHI:	xxx roja . [+ NON]
*CHI:	ah@i .
*CHI:	ya está .
*CHI:	xxx .
*FAT:	oh@i .
*CHI:	xxx .
*CHI:	< te falta esta > [/] te falta esta pierna .
*CHI:	sí .
*FAT:	a:quí .
*CHI:	sí .
*CHI:	aquí . [+ IMI]
*CHI:	ahora esa aquí .
*CHI:	esa .
*CHI:	y ahora esta .
*CHI:	&=q este amarillo dónde va ?
*CHI:	&=q eh@i ?
*FAT:	no lo sé .
*CHI:	amarillo aquí .
*FAT:	&=q y Gus va aquí ?
*CHI:	y Gus < va en lo alto > [/] va en lo alto .
*FAT:	&=q no va aquí ?
*CHI:	va [/] va en lo alto .
*FAT:	&=q en lo alto ?
*CHI:	sí .
*CHI:	0 [*] no se caiga .
%err:	0 = que $SYN $LOS
*CHI:	no .
*FAT:	pues será difícil que no se caiga .
*CHI:	xxx .
*CHI:	se ha roto la pata .
*FAT:	se ha roto la pata , sí . [+ ADS]
*FAT:	pero se la voy a arreglar .
*CHI:	es muy grande esta torre .
*CHI:	es muy grande esta torre .
*FAT:	sí .
*FAT:	parece una torre en vez de una nave+espacial .
*CHI:	quiero hacer más pequeñita esta torre .
*FAT:	&=q la quieres hacer más pequeñita ?
*CHI:	sí .
*FAT:	pues venga .
*CHI:	para que cabes [*] Gus .
%err:	cabes = quepa $MOR $SUB $NFL 2s/SUB3s:NP
*FAT:	&=q para que quepa Gus ? [+ COR]
*CHI:	póne [*] lo en el suelo 0 [*] Gus .
%err:	pone = pon $MOR $ADD $REG ; 0 = a $SYN $LOS
*CHI:	póne [*] lo en el suelo .
%err:	pone = pon $MOR $ADD $REG
*FAT:	&=q lo pongo en el suelo ?
*CHI:	sí .
*CHI:	la cara es esa .
*FAT:	&=q la cara ?
*CHI:	esa es la cara .
*CHI:	no .
*CHI:	no la pongas verde .
*CHI:	no le [*] pongas verde .
%err:	le = la $MOR $SUB $PREFIX
*FAT:	&=q no le pongo verde ?
*CHI:	no .
*CHI:	verde no .
*CHI:	< sólo azul > [/] sólo azul .
*CHI:	xxx .
*CHI:	pone [*] la aquí la verde .
%err:	pone = pon $MOR $ADD $REG
*FAT:	a ver .
*FAT:	la pongo aquí .
*CHI:	&=e mira !
*FAT:	pero bueno .
*CHI:	mira .
*CHI:	esta es la de ese .
*FAT:	&=q y quién es ese ?
*CHI:	xxx .
*FAT:	&=q cómo ?
*FAT:	&=q cómo se llama ?
*CHI:	se hace muy mayor .
*FAT:	&=q cómo se llama ?
*FAT:	&=q se ha hecho mayor ?
*CHI:	sí .
*CHI:	se ha hecho mayor . [+ IMI]
*FAT:	pero bueno .
*FAT:	se ha hecho mayor .
%par:	se ríe
*CHI:	hola .
*FAT:	se llama +...
*CHI:	está ahí Gus .
*FAT:	no .
*FAT:	a ver .
*FAT:	él se llamaba Si@x +...
*CHI:	++ sebuto@x .
*FAT:	&=q y su amigo cómo se llamaba ?
*CHI:	Leonio .
*CHI:	&=q dónde está Leonio ?
*FAT:	Sisebuto y Leonio .
*CHI:	< sí es > [/] sí es .
*FAT:	Sisebuto y Leonio .
*CHI:	hay que hacer lo un poco más grande .
*FAT:	así .
*CHI:	así . [+ IMI]
*CHI:	va a ir en un barco .
*FAT:	&=q van en un barco ?
*CHI:	oi@i un barco .
*FAT:	van en su barco .
*CHI:	< falta falta un > [//] le falta [*] los remos .
%err:	falta = faltan $MOR $LOS
*FAT:	&=q le faltan los remos ? [+ COR]
*CHI:	a Gus le falta los remos .
*FAT:	&=q esos son los remos ?
*CHI:	estos son .
*CHI:	&=q dó(nde) está el otro remo ?
*FAT:	a:quí .
*CHI:	&=q eh@i ?
*CHI:	y ese es para Sisebuto .
*FAT:	vale .
*FAT:	&=q falta uno para Sisebuto ?
*CHI:	sí .
@Situation:	1 FAT y Juan ven un libro de animales con algunos muñecos que representan también animales ; (2) FAT y Juan juegan con los muñequitos
@Time Start:	12:30
@Situation:	2
*CHI:	falta uno para Sisebuto . [+ IMI]
*CHI:	ff@o .
%act:	como si volaran las piezas
*FAT:	&=q ya vuelan ?
*CHI:	tiene motores .
*CHI:	&=q ves ?
%par:	señala
*FAT:	ah@i .
*FAT:	sí [x 2] .
*CHI:	ya he llegado .
*FAT:	&=q ya ha llegado .
*CHI:	ya he llegado con Gus .
*FAT:	&=q van con Gus juntos todos ?
*CHI:	hala@i .
*FAT:	hala@i qué bien .
*CHI:	ese arriba .
*FAT:	hala@i qué bien .
*FAT:	&=q y ahora vuelan ?
*CHI:	sí .
*FAT:	uy@i .
*FAT:	no sé yo si esto puede volar .
*FAT:	este armatoste .
*CHI:	armatoste .
*FAT:	este mamotrero .
*CHI:	este (mamo)t(r)eto . [+ IMI]
*CHI:	&=e hala@i !
*CHI:	&=e hala@i !
*CHI:	falta ese .
*FAT:	faltaba lo más importante .
*CHI:	&=q no ves que tiene motor ?
*CHI:	&=q lo ves ?
*FAT:	sí .
*CHI:	pues vola [*] .
%err:	vola = vuela $MOR $SUB $REG
*FAT:	&=q vuela con ese motor ?
*FAT:	&=q sí ?
*CHI:	sí .
*CHI:	esto [//] mira .
*CHI:	tiene +/.
*CHI:	&=e ay@i !
*CHI:	que se cae .
*CHI:	ahora de colores .
*CHI:	ahora los colores 0 [*] 0 [*] quiero poner a Gus . [+ CLIMB]
%err:	0 = se $MOR $LOS $CLMB ; 0 = los $MOR $LOS $CLMB
*CHI:	ahora los colores los pones ahí .
*CHI:	xxx .
*CHI:	y ahora < en ese > [/] en ese se mete no [*] .
%err:	OVA = OAV
*CHI:	se mete no .
*CHI:	hala@i .
*CHI:	se ha caído .
*CHI:	hala@i .
*CHI:	se ha caído .
*CHI:	vaya .
*FAT:	bueno .
*FAT:	nos vamos a ir a desayunar .
*CHI:	no .
*FAT:	hay que desayunar un poquito , Juan .
*CHI:	no .
*FAT:	oye .
*CHI:	xxx colores xxx . [+ NON]
*FAT:	oye .
*FAT:	terminamos de montar y nos vamos a desayunar .
*FAT:	y luego seguimos jugando .
*FAT:	&=q vale ?
*FAT:	&=q vale o no ?
*CHI:	sí .
*FAT:	venga .
*CHI:	falta un poquito &=q eh@i ?
*FAT:	falta muy poquito ya .
@End
