# Supplementary material for: Comparing Different Models of the Development of Verb Inflection in Early Child Spanish
Source: PLoS One. 2015 Mar 11;10(3):e0119613. doi: 10.1371/journal.pone.0119613 (PMC4356619; doi:10.1371/journal.pone.0119613)
Supplement: S1 File — (ZIP) [file pone.0119613.s001.zip › 20425.cha]

@UTF8
@PID:	11312/c-00031803-1
@Begin
@Languages:	spa , eng
@Participants:	CHI Juan Target_Child , FAT Padre Father , MOT Madre Mother
@ID:	spa , eng|OreaPine|CHI|2;4.25|male|||Target_Child|||
@ID:	spa , eng|OreaPine|FAT|||||Father|||
@ID:	spa , eng|OreaPine|MOT|||||Mother|||
@Transcriber:	Javier , University of Nottingham
@Date:	30-DEC-2001
@Location:	Madrid
@Situation:	1 Juan y FAT juegan en la habitación de Juan con los muñequitos "clics" y la granja
@Time Start:	11:30
@Situation:	1
*CHI:	no lo veo .
*CHI:	no veo el Leonio .
*FAT:	< a ver > [/] a ver .
*FAT:	&=q Sisebuto y Leonio dónde están ?
*CHI:	&=q y Leonio ?
*FAT:	&=q tú has visto alguno ?
*FAT:	&=q a Sisebuto lo has visto ?
*CHI:	sí .
*CHI:	&=q has visto a Leonio ?
*CHI:	no está .
*FAT:	ah@i .
*FAT:	ahí está .
*FAT:	míralo .
%par:	señala
*CHI:	ahí está .
*FAT:	sí .
*CHI:	quiero un poco más grande .
*FAT:	< pero si > [/] .
*CHI:	Leonio .
*FAT:	pero si era muy pequeñito .
*FAT:	&=q y ahora lo quieres hacer muy grande ?
*CHI:	sí .
*FAT:	a ver .
*FAT:	&=q dónde te vas a sentar ?
*CHI:	aquí .
*FAT:	< luego que vas > [//] +//.
*CHI:	mira .
*FAT:	&=q dónde te vas a sentar ?
*CHI:	nave+espacial .
%act:	coge el conjunto de piezas que cunstruyó en la sesión de ayer y que representa a un personaje llamado Gus y hace como si volaran
*FAT:	&=q eh@i ?
*FAT:	&=q dónde te vas a sentar ?
*CHI:	aquí .
*FAT:	&=q aquí ? [+ ADS]
*FAT:	&=q en la granja ?
*CHI:	xxx Gus . [+ NON]
%act:	se sienta en la sillita y va arrastrándose ayudándose de los pies hasta la mesita donde tiene algunos muñequitos y otros juguetes , además de "Gus"
*CHI:	empuja un poco .
*FAT:	&=q te empujo ?
*FAT:	&=q sí ?
*CHI:	sí .
*CHI:	quiero hacer lo < un poco > [/] un poco más grande .
*FAT:	&=q < a ver a ver a ver a ver > [/] a ver ?
*CHI:	< no tiene no > [/] no tiene gorra .
*FAT:	así de grande .
*FAT:	mira .
*FAT:	los dos iguales .
*CHI:	no son iguales .
*FAT:	&=q no son iguales ? [+ ADS]
*CHI:	mira .
*CHI:	lo [*] tiene Gus en las manos .
%err:	los = lo $MOR $LOS $PREFIX
*CHI:	lo [*] tiene Gus en las manos .
%err:	los = lo $MOR $LOS $PREFIX
*FAT:	&=q los tiene Gus en las manos ? [+ COR]
*FAT:	&=q sí ?
*CHI:	los tiene Gus en las manos . [+ IMI]
*FAT:	sí .
*CHI:	no lo baja [*] .
%err:	baja = bajo $MOR SUB $NFL 3s/1s
*CHI:	no (l)o baja [*] .
*CHI:	baja 0 [*] mucho .
%err:	0 = lo $MOR $LOS $SUFFIX
*FAT:	&=q quieres que baje el alto ?
*CHI:	sí .
*FAT:	&=q pero [/] pero no lo dejamos recogido ?
*CHI:	xxx .
*CHI:	0 [*] quiero bajar . [+ CLIMB]
%err:	0 = lo $MOR $LOS $CLMB
*FAT:	a ver .
*FAT:	ahora lo bajamos , venga .
*FAT:	a ver .
*CHI:	hacemos un poco más pequeñito [*] la nave+espacial .
%err:	pequeñito = pequeñita $MOR $SUB $AGA
*CHI:	&=q hacemos xxx un poco más pequeñita la nave+espacial ? [+ NON]
*CHI:	xxx .
*CHI:	mira .
*CHI:	para [/] para que se caiga .
*CHI:	ff@o .
%act:	haciendo como si "Gus" volara
*FAT:	mira .
*FAT:	estan aquí los dos Barbuchis@f juntos .
*FAT:	con el barco .
*CHI:	hala@i .
%act:	se le han caído algunas piezas de "Gus" al suelo
*FAT:	hala@i .
*CHI:	se ha caído Gus .
*FAT:	se ha caído , sí . [+ ADS]
*FAT:	&=q y qué hacemos ?
*FAT:	&=q lo recogemos ?
*CHI:	sí .
*CHI:	recogemos las piezas .
*FAT:	venga .
*FAT:	trae las piezas , anda .
*CHI:	&=q me haces a Gus ?
%act:	mientras recoge las piezas
*FAT:	&=q quieres que lo haga ?
*CHI:	sí .
*FAT:	pues venga .
*FAT:	trae las piezas .
*CHI:	ha@x [/] hace [*] lo a Gus .
%err:	hace = haz $MOR $ADD $REG
*CHI:	xxx .
*CHI:	hace [*] la .
%err:	hace = haz $MOR $ADD $REG
*FAT:	ahora la hago yo .
*CHI:	toma [x 3] .
%act:	le da las piezas
*CHI:	&=q y esos [/] esos los tiene en las manos Gus ?
%act:	coge otras dos piezas
*CHI:	&=q me empujas ?
%act:	está otra vez sentado en la sillita y se arrastra con los pies
*CHI:	&=q eh@i ?
*FAT:	sí .
*FAT:	a ver .
*CHI:	Gus [x 2] tiene a Leonio y Sisebuto en la mano .
*FAT:	&=q Gus tiene a Leonio y a Sisiebuto en las manos ? [+ ADS]
*CHI:	sí .
*CHI:	sí lo [*] tiene .
%err:	lo = los $MOR $LOS $PREFIX
*CHI:	aquí lo [*] tiene .
%err:	lo = los $MOR $LOS $PREFIX
*CHI:	ay@i .
*CHI:	0 [*] mío no se rompe .
%err:	0 = el $SYN $LOS
*FAT:	no .
*FAT:	ya no se rompe .
%act:	coloca a "Gus" al final de la mesa , más seguro de las manos de Juan
*CHI:	mira aquí < el ce(r)dita > [//] el ce(r)dito 0 [*] comiendo .
%err:	0 = está $SYN $LOS $AUXE
*CHI:	&=e aquí !
*FAT:	aquí . [+ ADS]
*FAT:	mira .
*FAT:	que así termina el libro .
*CHI:	no , aquí .
%act:	coloca otra vez a "Gus" al borde de la mesa , cerca de él
*CHI:	sí .
*CHI:	ay@i .
*CHI:	se ha caído un poquito .
*FAT:	claro .
*FAT:	es que así yo no veo la granja .
*CHI:	no .
*CHI:	sí [x 2] .
@Situation:	1 Juan y FAT juegan en la habitación de Juan con los muñequitos "clics" y la granja
@Time Start:	11:30
@Situation:	1
*FAT:	&=q ves ?
*FAT:	es que con Gus ahí yo no puedo coger lo bien .
*FAT:	mira .
*CHI:	palomas .
*FAT:	y vamos a poner una ardilla también aquí .
*CHI:	sí .
*FAT:	hala@i qué bien .
*CHI:	la ardilla no .
*FAT:	&=q vive ahí la ardilla ?
*CHI:	la ardilla en el árbol .
*FAT:	en el árbol , sí .
*FAT:	pero ha ido a hablar con las palomas .
*CHI:	ha ido a hablar . [+ IMI]
*FAT:	< tienen cosas de que hablar > [/] tienen cosas de que hablar .
*CHI:	ahí no .
*FAT:	&=q no tienen cosas de que hablar ?
*CHI:	ahí no .
*CHI:	ahí .
*CHI:	&=e ahí !
*FAT:	mira [x 3] .
*FAT:	el toro está comiendo del árbol .
*FAT:	está comiendo las manzanas .
*CHI:	&=e no !
*CHI:	no el toro .
*FAT:	sí .
*FAT:	míralo .
*CHI:	no el toro .
*CHI:	no el toro .
*FAT:	&=q no le dejas ?
*CHI:	aquí .
%act:	lo cambia de sitio
*FAT:	&=q ahí lo pones ?
*CHI:	sí .
*FAT:	pero bueno .
*FAT:	pobre toro .
*FAT:	con lo bien que estaba comiendo manzanas .
*CHI:	ahí xxx . [+ NON]
*CHI:	aquí castigado .
*FAT:	&=q lo castigas al toro ?
*CHI:	mira .
*CHI:	ahora [/] ahora la cerdita .
*FAT:	&=q está hablando con la cerdita ?
*CHI:	sí .
*FAT:	&=q y de qué hablan ?
*FAT:	&=q del euro ?
*CHI:	mira .
*CHI:	se ha metido .
*CHI:	se ha metido .
*CHI:	está muy contenta .
*FAT:	&=q la cerdita se ha metido ?
*CHI:	esta muy coteteta [: contenta] .
*FAT:	&=q está muy contenta ? [+ ADS]
*CHI:	sí .
*FAT:	pero bueno .
*FAT:	esa cerdita que ha abandonado a sus hijos .
*FAT:	mira .
*FAT:	y aquí viene el niño con el tractor para traer agua a los animales .
*FAT:	mira .
*CHI:	hala@i .
%act:	se le cae un animal
*FAT:	ay@i .
*FAT:	la gallina .
*CHI:	ay@i .
*CHI:	la gallina . [+ IMI]
*FAT:	mira el niño con el tractor .
%act:	mueve el tractor
*CHI:	&=q y estos ?
*FAT:	y ahora ya tienen agua los animales .
*FAT:	ss@o .
*FAT:	y ahora .
*CHI:	&=q 0 [*] está el agua ?
%err:	0 = dónde $SYN $LOS
*FAT:	sí .
*FAT:	mira .
*FAT:	< aquí dentro hay agua > [/] aquí dentro hay agua .
*FAT:	&=q qué te parece ?
*FAT:	mira cómo conduce marcha+atrás .
*FAT:	y ahora se va a hacer trabajos que tiene que hacer .
*CHI:	se cae la paloma .
*FAT:	sí .
*CHI:	ahora yo quiero poner eso .
*CHI:	pones eso .
*CHI:	< ahora así > [/] ahora así t(r)otando .
*FAT:	&=q ahora así +..?
*CHI:	ahora así t(r)otando .
*FAT:	va así trotando &=q verdad ?
*FAT:	&=q a ver cómo va ?
*CHI:	así no .
*CHI:	así no .
*FAT:	así sí .
*FAT:	&=q no ?
*CHI:	sí .
*FAT:	así .
*CHI:	no trota [?] . [+ NON]
*CHI:	trotando no .
*FAT:	&=q y el Barbuchis@f va aquí sentado ?
*CHI:	sí .
*CHI:	está muy contento .
*FAT:	hombre , no .
*FAT:	a ver .
*FAT:	&=q quién no va a estar contento en una granja tan bonita ?
*CHI:	xxx .
*FAT:	mira .
*FAT:	el que está más contento de todos es el perro .
*CHI:	sí .
*FAT:	&=q qué te parece ?
*FAT:	guau@o [x 5] .
%act:	hace como si diera saltos el perrito
*FAT:	&=q qué haces ?
*CHI:	xxx .
*CHI:	sí .
*CHI:	así .
*FAT:	&=q qué haces ?
*FAT:	oy@i .
*CHI:	lo he cogido .
*FAT:	&=q lo has cogido ?
*CHI:	sí .
*CHI:	< el Barbuchis@f > [/] el Barbuchis@f va en el (heli)cóptero .
*FAT:	no .
*FAT:	&=q cuál es el que va en el helicóptero ?
*FAT:	ese no .
*FAT:	&=q cuál es ?
*CHI:	xxx .
*FAT:	es este .
*FAT:	este es el que va en el helicóptero .
%act:	le enseña un muñequito
*FAT:	este es el médico del helicóptero y va aquí .
*CHI:	va [x 4] [//] trae .
*CHI:	va [x 5] [/] va conduciendo .
*FAT:	pero hombre .
*FAT:	quien conduce es esta &=q no ?
%act:	coge a la muñequita piloto
*FAT:	la [/] la señora+piloto .
*CHI:	no .
*FAT:	&=q y el Barbuchis@f también ?
*FAT:	&=q los dos ?
*CHI:	sí .
*CHI:	los dos . [+ IMI]
*FAT:	&=q son amigos ?
*CHI:	sí .
*FAT:	&=q ah@i , sí ?
*CHI:	y < ese ese va > [/] ese va aquí .
%act:	mete un muñeco en el helicóptero
*FAT:	&=q el granjero ?
*CHI:	sí .
*FAT:	pero hombre .
*FAT:	el granjero está con [//] en la granja .
*FAT:	si va ahí entonces el cerdo también tiene que ir aquí .
*FAT:	en el helicóptero .
%act:	ha metido el cerdo en el helicóptero
*FAT:	mira .
*CHI:	el cerdito .
*FAT:	&=q también va en el helicóptero el cerdito ?
@Situation:	1 Juan y FAT juegan en la habitación de Juan con los muñequitos "clics" y la granja
@Time Start:	11:30
@Situation:	1
*CHI:	sí .
*FAT:	&=q es el cerdito+valiente ?
*FAT:	&=q sí ?
*CHI:	ese .
*FAT:	vamos a coger a xxx . [+ NON]
*FAT:	al cerdito+valiente .
*FAT:	míralo .
*FAT:	aquí está .
*FAT:	y se va en el helicóptero .
*FAT:	&=q qué te parece ?
*FAT:	qué valiente es .
*CHI:	< se va se va a comer > [/] se va a comer la paloma .
*FAT:	pero hombre .
*FAT:	&=q cómo se va a comer la paloma ?
*FAT:	&=q el cerdo se come a la paloma ?
*CHI:	sí .
*FAT:	pero hombre .
*FAT:	no creo que la paloma se deje &=q no ?
*FAT:	&=q tú crees que la paloma se deja ?
*CHI:	ay@i .
*CHI:	este aquí [*] va aquí .
%err:	aquí = 0 $SYN $ADD
*CHI:	mira .
*CHI:	este aquí .
*CHI:	mira .
*CHI:	este aquí .
*CHI:	este aquí .
*FAT:	ya veo que está ahí .
*FAT:	ya .
*FAT:	&=q y qué hace ahí ?
*CHI:	0 [*] mirando el [*] gato cómo come .
%err:	0 = está $SYN $LOS $AUXE ; el = al $SYN $SUB
*FAT:	&=q está mirando al gato cómo come ? [+ COR]
*CHI:	sí .
*FAT:	pero bueno .
*FAT:	&=q y [/] y el otro cerdito qué hace ahí ?
*CHI:	en el barco .
*FAT:	&=q y qué hace en el barco ?
*CHI:	0 [*] comiendo .
%err:	0 = está $SYN $SUB $AUXE
*FAT:	&=q está comiendo ? [+ COR]
*FAT:	&=q y qué come en el barco ?
*CHI:	xxx .
*CHI:	pe(r)dices .
*FAT:	&=q perdices ? [+ ADS]
*CHI:	sí .
*FAT:	&=q perdices de narices ?
*CHI:	sí .
*FAT:	pero bueno .
*FAT:	&=q y fueron felices y comieron perdices ?
*CHI:	sí .
*FAT:	&=q sí ?
*CHI:	ese < no co@x > [/] no come perdices .
*FAT:	&=q no come perdices ?
*FAT:	&=q quién no come perdices ?
*CHI:	ese ni ese .
*FAT:	&=q ah@i , no ?
*FAT:	&=q qué comen ?
*CHI:	guisantes .
*FAT:	&=q comen guisantes ?
*FAT:	pero qué manía te ha dado con que comen guisantes los cerdos .
*FAT:	&=q quién te ha dicho eso ?
*CHI:	la [*] Mamá .
%err:	la = 0 $SYN $LOS
*FAT:	&=q Mamá te ha dicho que los cerdos comen guisantes ?
*FAT:	creo que no &=q eh@i ?
*CHI:	sí .
*FAT:	&=q Mamá sí te ha dicho eso ?
*MOT:	&=q lo que comen los cerdos ?
%act:	desde otra habitación
*FAT:	pero bueno , Mamá .
*MOT:	pero si yo no he dicho nada .
*FAT:	pero bueno [x 2] , Mamá .
*MOT:	habrá sido otra mamá .
*FAT:	&=q ha sido otra mamá ?
*CHI:	sí .
*FAT:	&=q sí ?
*FAT:	&=q tienes otra mamá por ahí escondida ?
*CHI:	he echado la otra paloma .
%act:	ha colocado otro animal en el corralito de la granja
*FAT:	&=q has echado la otra paloma ahí ?
*CHI:	ah@i .
*CHI:	se ha caído .
*FAT:	ah@i .
*FAT:	aquí está .
*FAT:	mira .
*FAT:	parece un tren de carros .
*CHI:	ah@i .
*CHI:	el gato se (l)o lleva .
*FAT:	&=q el gato se lo lleva ? [+ ADS]
*FAT:	&=q qué hace el cerdo ?
*FAT:	pero bueno , ese cerdo .
*FAT:	&=q qué hace ese cerdo ?
*FAT:	eh@i .
*FAT:	cuidado .
*FAT:	auh@o .
%par:	aúlla
*FAT:	ahí+va , el lobo .
*FAT:	que viene el lobo .
*FAT:	&=q qué hacemos ?
*FAT:	&=q qué hacemos ?
*FAT:	que viene el lobo .
*FAT:	&=q qué hacemos ?
*CHI:	malo .
*CHI:	malo [x 2] y malo .
*FAT:	&=q qué hacemos con el lobo ?
*CHI:	malo , lobo .
*FAT:	mira .
*FAT:	el granjero se prepara por si viene el lobo y tiene al perro preparado .
*FAT:	recoge a los animales .
*FAT:	corre .
*FAT:	claro .
*FAT:	y cierra la puerta para que no entre el lobo .
*FAT:	auh@o .
%par:	aúlla
*FAT:	mira [x 2] .
*FAT:	las gallinas también se meten en el corral para que el lobo no se las coma .
*CHI:	malo , lobo .
*FAT:	claro .
*FAT:	y aquí está el granjero .
*FAT:	y aquí están los demás a ver si ven al lobo .
*FAT:	&=q viene por ahí ?
*FAT:	no .
*FAT:	&=q viene por ahí ?
*FAT:	no .
*FAT:	&=q viene por aquí ?
*FAT:	no .
*FAT:	y entonces el perro busca el rastro a ver si encuentra el lobo .
*FAT:	y hace guau@o [x 4] .
*FAT:	y él sospecha por dónde viene el lobo .
*FAT:	viene por allí .
*FAT:	entonces cogen todos palos y cacerolas y hacen mucho ruido y el lobo se asusta y se tiene que ir corriendo .
*FAT:	hacen ruido .
*FAT:	pon@o [x 9] .
*FAT:	y el lobo se va .
*FAT:	auh@o .
%par:	aúlla
*FAT:	se fue al campo .
*FAT:	y ya no les molesta más .
*FAT:	&=q te ha gustado ?
*CHI:	sí .
*FAT:	el perro es muy valiente .
*FAT:	no le tiene miedo a los lobos .
*FAT:	es un mastín .
*FAT:	se llama +...
*CHI:	++ perro .
*FAT:	Za@x [/] Zagal .
*CHI:	Zagal . [+ IMI]
*FAT:	este mastín se llama Zagal .
*CHI:	&=q y el ba(r)buchis@f cómo se llama ?
*FAT:	&=q el Barbuchis@f cómo se llama ? [+ ADS]
*FAT:	es un granjero .
*FAT:	no le hemos puesto nombre .
@Situation:	1 Juan y FAT juegan en la habitación de Juan con los muñequitos "clics" y la granja
@Time Start:	11:30
@Situation:	1
*CHI:	xxx .
*FAT:	&=q < le llamamos > [/] le llamamos de alguna forma al granjero ?
*CHI:	sí .
*FAT:	&=q cómo quieres que le llamemos ?
*CHI:	ba(r)buchis@f .
*FAT:	sí .
*FAT:	es un Barbuchis@f porque tiene barba .
*FAT:	pero no tiene nombre .
*FAT:	&=q le ponemos un nombre ?
*FAT:	&=q qué nombre quieres poner le ?
*CHI:	así .
*FAT:	&=q Ernesto ?
*CHI:	sí .
*FAT:	&=q Ernesto ?
*CHI:	tiene una flor .
*FAT:	tiene una flor , claro .
*FAT:	porque tiene [//] mira .
*FAT:	tiene girasoles .
*CHI:	girasoles . [+ IMI]
*FAT:	< y cuando > [/] y cuando dijo a su novia que si quería ser su mujer le regaló un girasol .
*FAT:	le dijo “&=q te quieres casar conmigo” ?
*FAT:	y ella dijo oh@i .
*FAT:	y entonces ella cogió otro girasol y le dijo “&=q y tú te quieres casar conmigo” ?
%act:	lo va escenificando todo con los muñequitos
*FAT:	y él dijo sí@q .
*FAT:	y se dieron un besito .
*FAT:	y se casaron .
*FAT:	y se fueron a vivir a una granja .
*FAT:	y ahora tienen vacas .
*FAT:	tienen gallinas .
*FAT:	tienen cerdos .
*FAT:	tienen un perro y un gato .
*FAT:	un poney .
*FAT:	y cinco hijos .
%par:	bostezando
*FAT:	&=q qué te parece ?
*CHI:	se (a)soma .
*FAT:	&=q se asoma ?
*CHI:	xxx .
%act:	intenta ponerle algo en la mano al clic
*CHI:	ah@i .
*FAT:	hala@i qué bien .
*FAT:	mira qué flor tan bonita &=q eh@i ?
*FAT:	&=q sabes qué es lo que sale del girasol ?
*CHI:	sí .
*FAT:	las pipas que nos comemos .
%exp:	pipas = sunflower seeds (used as snacks in Spain)
*FAT:	hala@i .
*FAT:	&=q qué te parece ?
*FAT:	&=q te gustan las pipas ?
*FAT:	pues esas salen del girasol .
*FAT:	mira .
*CHI:	sí .
*FAT:	de aquí salen < de aquí > [/] .
*CHI:	&=q de aquí ? [+ IMI]
*FAT:	si .
*FAT:	&=q y sabes por qué se llama girasol ?
*CHI:	sí .
*FAT:	porque va girando al revés que el sol .
*FAT:	cuando el sol está aquí la flor mira hacia allá .
%act:	levanta la mano izquierda como si fuera el sol y señala con la otra hacia dónde mira el girasol (en dirección opuesta a la otra mano)
*FAT:	y cuando el sol está aquí la flor (.) mira hacia allá .
%act:	cambia las manos de posición
*FAT:	&=q qué te parece ?
*CHI:	sí .
*FAT:	se va moviendo .
*CHI:	se cae .
*FAT:	se cae porque lo tienes sujeto muy abajo .
*FAT:	tienes que poner lo más arriba .
*FAT:	mira .
*CHI:	&=q más arriba ? [+ IMI]
*FAT:	sí .
*FAT:	así ya no se cae .
*FAT:	&=q ves ?
*FAT:	a que ya no se cae .
*CHI:	&=e mira !
*FAT:	pero bueno .
*FAT:	&=q qué has hecho ?
*FAT:	&=q has puesto el cubo ahí ?
*CHI:	sí .
*CHI:	xxx .
*FAT:	mira .
*FAT:	ahora el mastín está ahí muy contento .
*FAT:	en el cubo .
*FAT:	lo llevan y lo traen .
*FAT:	mira .
*FAT:	oh@i .
*CHI:	< hay aquí > [/] .
*FAT:	&=q qué quieres ?
*CHI:	ahí aquí dos cerditos .
*FAT:	toma .
*CHI:	xxx cerdito . [+ NON]
*FAT:	toma la cigüeña .
*FAT:	las cigüeñas .
*CHI:	este es el cerdito valiente .
*FAT:	&=q es el cerdito valiente ?
*CHI:	ese es .
*FAT:	aquí comen los cerditos .
*CHI:	&=q me empujas ?
%act:	arrastrando la silla
*FAT:	claro .
*CHI:	así .
@Situation:	1 Juan y FAT juegan en la habitación de Juan con los muñequitos "clics" y la granja
@Time Start:	11:30
@Situation:	1
*FAT:	&=q qué haces ?
*FAT:	&=q eh@i ?
*FAT:	&=q qué haces con los girasoles ?
*FAT:	mira dónde van los girasoles .
*FAT:	aquí .
*CHI:	mira .
*CHI:	se cae .
*CHI:	se cae un poquito .
*CHI:	xxx .
*CHI:	xxx .
*CHI:	xxx cabe . [+ NON]
%act:	intenta colocarle algo al muñeco
*FAT:	&=q qué haces con los girasoles ?
*FAT:	&=q se lo pones al señor ?
*CHI:	sí .
*FAT:	&=q el girasol ?
*FAT:	mira .
*FAT:	ahora el niño va a ordeñar una vaca .
*FAT:	&=q quiere el niño ordeñar la vaca ?
*CHI:	mira .
*FAT:	hala@i qué bien .
*CHI:	ya no se cae .
*FAT:	ya no se cae , no .
*FAT:	mira .
*FAT:	ya verás como +//.
*CHI:	hay [/] hay todavía cosas .
*FAT:	sí .
*FAT:	hay cosas .
*FAT:	mira [/] mira cómo el niño va a ordeñar esta vaca .
*FAT:	se coge la vaca .
*FAT:	se pone el cubo para que la leche caiga dentro del cubo .
*FAT:	después el niño se sienta en la banqueta .
*FAT:	&=q lo ves ?
*FAT:	&=q así ?
*FAT:	mira .
*FAT:	coge las tetas de la vaca .
*FAT:	y hace fis@o [x 3] .
%act:	hace como si ordeñara cada vez más deprisa
*FAT:	y llena el cubo de leche .
*FAT:	mnm@i .
%par:	como si le gustara
*FAT:	&=q quién quiere leche fresquita ?
*CHI:	yo .
*FAT:	&=q tú ?
*FAT:	&=q un poquito ?
%act:	hace como si le diera de beber
*FAT:	&=q un poquito para la señora ?
%act:	hace como si le diera de beber a un muñeco
*CHI:	sí .
*FAT:	&=q un poquito para el niño ?
%act:	hace como si le diera de beber a otro muñeco
*CHI:	sí .
*FAT:	el caballo quiere un poquito también .
*FAT:	< a ver > [/] a ver .
*FAT:	y el cerdito también .
*FAT:	y el ternero .
*FAT:	bueno .
*FAT:	el ternero quiere mucha leche .
*FAT:	mira .
*FAT:	y este otro ternero también .
*FAT:	mu@o .
*CHI:	no cabe .
*FAT:	pero mira .
*FAT:	el otro le deja sitio y los dos caben .
*FAT:	es que este es más grande que este .
*FAT:	este es más pequeño .
*FAT:	mira .
*FAT:	y este mama directamente de la teta y este también .
*FAT:	mira .
*FAT:	los dos .
*CHI:	este no .
*FAT:	pobrecito .
*CHI:	ese sí .
*CHI:	ese sí .
*CHI:	< ese de ese > [/] ese de ese .
*CHI:	ese de ese .
*CHI:	ese también de ese .
*CHI:	ese también de ese .
*CHI:	este no tiene tetas .
*CHI:	sí .
*CHI:	esta .
*FAT:	&=q qué va a hacer ahora ?
*FAT:	&=q la va a ordeñar también ?
*FAT:	&=q sí ?
*CHI:	sí .
*CHI:	yo pongo aquí el cubo .
*FAT:	a ver .
*FAT:	ahí el cubo y ahí la vaca .
*FAT:	eso es .
*FAT:	y luego el niño .
*FAT:	&=q cómo hace ?
*FAT:	chi@o [x 2] .
%act:	como si ordeñara
*CHI:	fis@o [x 2] .
%act:	como si ordeñara
*FAT:	hala@i qué bien .
*FAT:	cuánta leche ha salido .
*FAT:	&=q quién quiere leche ?
*CHI:	yo .
*FAT:	&=q sabes a quién le gusta mucho la leche ?
*FAT:	al gato le gusta mucho la leche .
*CHI:	y a mí también .
*FAT:	pues venga .
*FAT:	mira .
*FAT:	vamos a hacer una cosa .
*FAT:	vamos a guardar un poco de leche aquí .
*FAT:	écha la ahí .
*FAT:	y otro poco te la bebes tú .
*CHI:	0 .
%act:	como si bebiera
*FAT:	hala@i qué bien .
*FAT:	y otro poco la guardamos en esta grande .
*FAT:	a ver si conseguimos llenar esta grande de leche .
*FAT:	ss@o .
*FAT:	uh@i .
*FAT:	pues sí que la hemos llenado .
*FAT:	y ahora < esta leche grande > [//] esta lechera y esta lechera las podemos vender .
*FAT:	y con el dinero que nos den traemos +...
*CHI:	++ &=e chuches !
*FAT:	cómo chuches .
*FAT:	no .
*FAT:	cebada para las vacas y paja para las vacas que necesitan comer .
*FAT:	claro .
*FAT:	&=q sí ?
*CHI:	0 .
%par:	mueve la cabeza ; sí
*CHI:	sí .
*CHI:	el gallo .
*CHI:	qui@o [x 4] .
*FAT:	&=q y se va el señor a vender la leche ?
*CHI:	sí .
*CHI:	mira .
*CHI:	el gallo quiquiriqui@o .
@Situation:	1 Juan y FAT juegan en la habitación de Juan con los muñequitos "clics" y la granja
@Time Start:	11:30
@Situation:	1
*FAT:	el gallo , sí .
*FAT:	&=q y qué hace el gallo ?
*CHI:	quiquiriqui@o .
*FAT:	sí .
*FAT:	hala@i .
*FAT:	&=q ahí lo pones ?
*CHI:	se ha caído .
%act:	se sube a la mesa para intentar colocar el gallo , que se ha caído de lo alto del establo de la granja
*FAT:	&=q te ayudo ?
*CHI:	sí .
*CHI:	ahí .
*CHI:	se ha caído .
%act:	se vuelve a caer
*FAT:	bueno .
*FAT:	está en el suelo .
*CHI:	bueno . [+ IMI]
*CHI:	está en el suelo . [+ IMI]
*FAT:	ahí [x 2] .
*CHI:	aquí .
*CHI:	sí .
*FAT:	ya [/] ya lo cojo yo .
*FAT:	levanta , anda .
*FAT:	levanta que está el suelo muy frío .
*CHI:	oh@i .
*CHI:	me ha [*] dado .
%err:	ha = he $MOR $SUB $NFL PREX3s/PREX1s
%par:	se ríe
*FAT:	&=q te has dado ?
*CHI:	sí .
*FAT:	pero bueno .
*FAT:	mira a ver si puedes hacer un tren con las vacas , anda .
*CHI:	< Gus de pie > [/] Gus de pie .
*CHI:	Gus .
*FAT:	pero si está de pie ahí Gus .
*FAT:	déja le ahí < déja le > [/] .
*CHI:	lo voy a dejar aquí .
%act:	coge a "Gus" (que sigue siendo un conjunto de piezas de tipo Lego) y lo deja sobre la mesa
*FAT:	venga .
*FAT:	cuénta me , anda .
*FAT:	< lo que hace > [//] &=q qué hace el gato ?
*FAT:	a ver qué hace el gato .
*CHI:	&=q ves ?
*FAT:	el gato está aquí .
*FAT:	mira .
*FAT:	&=q qué puede hacer el gato ahora ?
*CHI:	come .
*FAT:	&=q está comiendo ?
*FAT:	desde luego no hay nada como ser gato en esta granja .
*CHI:	sí .
*FAT:	todo el día están comiendo .
*CHI:	sí .
*FAT:	&=q y no caza ratones ni nada ?
*CHI:	sí .
*FAT:	a ver dónde coge uno .
*CHI:	aquí .
%par:	señala
*FAT:	&=q un gato lo ha cogido ahí ?
*CHI:	< hay uno > [//] hay muchos ratones .
*FAT:	&=q hay muchos ratones ? [+ ADS]
*FAT:	pero bueno .
*FAT:	&=q qué pasa ?
*FAT:	&=q que es que este gato no caza ratones o qué ?
*FAT:	&=q ya los echas todos fuera ?
*CHI:	en el cubo .
*FAT:	ah@i .
*FAT:	&=q echas los ratones en el cubo ?
*CHI:	sí .
*FAT:	&=q y qué hay que hacer con los ratones que están en el cubo ?
*CHI:	los comemos .
*FAT:	pero bueno .
*FAT:	&=q y quién se los va a comer ?
*CHI:	yo .
*FAT:	&=q tú ?
*FAT:	&=q tú te comes los ratones ?
*CHI:	sí .
*FAT:	pero bueno .
*FAT:	pero [x 2] &=q dónde se ha visto eso ?
*FAT:	&=q y la señora también ?
*CHI:	sí .
*FAT:	ni que fueseis lagartos .
*CHI:	hala@i .
*FAT:	hala@i qué bien .
*FAT:	&=q está haciendo el pino después de comer se los ratones ?
*FAT:	no me extraña .
*CHI:	ah@i .
*CHI:	mira cómo come .
*FAT:	&=q a ver cómo come ?
*CHI:	comida [x 2] .
*FAT:	hala@i qué bien .
*CHI:	no quiere guisantes .
*FAT:	no quiere ningún guisante .
*CHI:	hay que echar le .
*FAT:	&=q hay que echar le guisantes ?
*CHI:	sí .
*FAT:	toma el saco .
*CHI:	&=q qué ?
*CHI:	ahora el ot(r)o charco .
*FAT:	uy@i .
*FAT:	el otro charco .
*FAT:	dónde andará el otro charco , amigo mío .
*CHI:	el otro charco está [/] está aquí .
%act:	señala el interior del establo
*FAT:	&=q está ahí ?
*CHI:	sí .
*FAT:	cógelo .
*CHI:	lo cojo yo .
*CHI:	< hay guistas@x > [/] hay guisantes también .
*CHI:	y ese saco .
*CHI:	y ese también .
*FAT:	mm@i .
%par:	afirma
*FAT:	guisantes para todos .
*FAT:	por lo que veo .
*FAT:	&=q todo el mundo come guisantes aquí ?
*CHI:	sí .
*FAT:	&=q y las cigüeñas también ?
*CHI:	&=q qué hay aquí ?
*CHI:	&=q qué hay aquí ?
*FAT:	&=q qué hay ahí ? [+ ADS]
*CHI:	&=q qué hay aquí ?
*CHI:	oye .
*CHI:	&=q qué hay aquí ?
*FAT:	&=q qué hay ?
*CHI:	&=e hala@i !
%act:	ha soltado los muñecos para que cayeran bruscamente sobre la mesa
*CHI:	no ordeña la vaca .
*CHI:	< yo quiero > [/] yo quiero leche .
*CHI:	yo quiero leche de la vaca .
*FAT:	&=q quieres leche de la vaca ?
*CHI:	sí .
*FAT:	0 .
%act:	aparta a "Gus"
*CHI:	&=e Gus [/] Gus aquí !
*FAT:	ay@i qué perra con el +/.
%act:	vuelve a colocar a "Gus" al borde de la mesa , cerca de Juan
*FAT:	no lo pongas ahí , hombre .
*FAT:	que no se ve bien .
*FAT:	no ves que no se te oye nada .
*CHI:	aquí .
*FAT:	péga lo aquí , anda .
*FAT:	péga lo .
*CHI:	no , aquí .
@Situation:	1 Juan y FAT juegan en la habitación de Juan con los muñequitos "clics" y la granja
@Time Start:	11:30
@Situation:	1
*FAT:	< se te va a caer > [/] se te va a caer .
*FAT:	&=q sabes ?
%act:	finalmente lo coloca donde le indicaba FAT
*FAT:	así mejor .
*CHI:	el niño ordeña la vaca .
*FAT:	sí .
*CHI:	ah@i .
*CHI:	no puedo .
*CHI:	así tapado .
%act:	coloca al mano sobre "Gus"
*CHI:	así .
*CHI:	así no que se cae .
*FAT:	claro .
*FAT:	&=q va a ser la niña quien ordena la vaca ?
*CHI:	sí .
*FAT:	&=q y cómo hace ?
*FAT:	&=q a ver ?
*CHI:	mu@o .
*FAT:	la vaca sí .
*FAT:	&=q y de [//] cuando la ordeñas ?
*CHI:	chi@o [x 3] .
%act:	como si ordeñara
*CHI:	así .
*CHI:	hala@i .
%act:	coloca algunos muñecos sobre el establo
*FAT:	pero bueno .
*FAT:	ya es el colmo .
*FAT:	&=q qué hacen ?
*FAT:	&=q qué hacen Gus Leonio y Sisebuto ?
*CHI:	&=q xxx los juegos cómo se hace ? [+ NON]
*FAT:	&=q el qué ?
*FAT:	&=q cómo se hace +..?
*CHI:	esos uebos [: juegos] .
*FAT:	&=q los huevos ?
*CHI:	&=q cómo se hacen ?
*FAT:	&=q los huevos ?
*CHI:	no , los juebos [: juegos] .
*FAT:	&=q los juegos ? [+ ADS]
*CHI:	sí .
*FAT:	&=q qué juegos ?
*CHI:	eso [//] esos grises .
%act:	señala algo que hay junto asl establo , quizás debajo de la mesa
*CHI:	esos blancos .
*CHI:	hala@i .
%act:	le ha dado a "Gus" sin querer y se ha caido sobre la mesa
*FAT:	&=q ves lo que pasa por tener lo ahí ?
*CHI:	sí .
*FAT:	&=q por qué no lo pones abajo ?
*CHI:	&=q lo pongo abajo ?
*FAT:	sí , venga .
*FAT:	ponlo abajo .
*CHI:	así .
*FAT:	no .
*FAT:	mejor abajo .
*FAT:	a ver .
*CHI:	&=q mejor abajo ? [+ IMI]
*FAT:	sí .
*FAT:	mira .
*FAT:	aquí abajo .
*FAT:	mira .
*FAT:	&=q lo ponemos aquí abajo y aquí no se rompe ?
*FAT:	aquí .
*FAT:	luego lo cogemos .
%act:	lo deja sobre el suelo , apartado
*CHI:	&=q luego lo cogemos ?
*FAT:	sí .
*FAT:	a ver .
*FAT:	&=q qué juego quieres ?
*CHI:	esos [/] esos juegos .
%par:	señala
*FAT:	ah@i .
*FAT:	lo que estás haciendo es subir el saco .
*FAT:	&=q no ?
*CHI:	sí .
*CHI:	sí .
*CHI:	así [x 3] .
*FAT:	con la polea &=q no ?
*CHI:	sí .
*CHI:	con la polea . [+ IMI]
*CHI:	hay que poner lo por aquí y baja .
*CHI:	< la señora la señora > [/] la señora sube por ese .
*FAT:	a ver .
*FAT:	aquí ponemos al (.) granjero .
*CHI:	al granjero . [+ IMI]
*CHI:	la señora sube .
*FAT:	sube < el cubo > [/] el cubo .
*CHI:	xxx un saco . [+ NON]
*FAT:	y ahora deja el saco aquí dentro .
*FAT:	&=q cuántas veces me vas a hacer repetir esto ?
*FAT:	&=q cuántas veces me vas a hacer repetir esto ?
*CHI:	&=q cuántas veces ? [+ IMI]
*CHI:	se ha caído .
*FAT:	es un elevador .
*FAT:	eso es .
*FAT:	xxx .
*CHI:	< a ver a ver > [/] a ver .
*CHI:	<ahora este > [/] ahora este .
*CHI:	ahora este súbe lo .
*FAT:	ahora este saco .
*FAT:	venga .
*CHI:	ya no tenemos más juegos .
*FAT:	ya no tenemos más sacos para subir , no .
*CHI:	jo@i .
*FAT:	una pena , &=q verdad ?
*CHI:	sí .
*CHI:	ahora tenemos dos .
*FAT:	dos sacos , sí .
*FAT:	y ahora el señor lo coge .
*FAT:	mira .
*FAT:	venga .
*FAT:	ayuda me , anda .
*FAT:	cógelo tú .
*FAT:	muy bien .
*CHI:	ah@i .
*FAT:	muy bien .
*FAT:	&=q y ahora sabes quién va a bajar en el elevador abajo ?
*CHI:	sí .
*FAT:	va a bajar el señor .
*FAT:	&=q te parece bien ?
*CHI:	sí .
*CHI:	< la señora la señora > [/] la señora espera que su +/.
*CHI:	ahí el niño .
*FAT:	oh@i [x 2] .
*FAT:	no cabe .
*CHI:	oh@i [x 2] .
*CHI:	no cabe . [+ IMI]
*FAT:	0 .
%par:	juega a hacer pedorretas con los labios
*CHI:	0 .
%par:	muye alegre ; también juega a hacer pedorretas con los labios
*FAT:	no cabe , no .
*CHI:	no .
*CHI:	no cabe , no . [+ IMI]
*FAT:	&=q y tú cabes ?
*CHI:	no .
@Situation:	1 Juan y FAT juegan en la habitación de Juan con los muñequitos "clics" y la granja
@Time Start:	11:30
@Situation:	1
*FAT:	&=q tú cabes por aquí ?
%act:	señala la puerta del establo de los clics
*CHI:	no [x 2] .
*FAT:	&=q tú cabes ?
*FAT:	&=q probamos a ver ?
*CHI:	0 .
%act:	intenta meter la cabeza pero obviamente no cabe
*FAT:	0 .
%par:	se ríe
*CHI:	no cabe [*] .
%err:	cabe = quepo $MOR $SUB $NFL 3s/1s
*CHI:	no cabo [*] .
%err:	cabo = quepo $MOR $SUB $REG
*FAT:	&=q no cabes ?
*CHI:	no .
*FAT:	yo tampoco quepo . [+ COR]
*FAT:	&=q a ver si quepo yo ?
%act:	da con la cebeza en el establo
*CHI:	no cabe [*] .
%err:	cabe = cabes $MOR $SUB $NFL 3s/2s
%com:	GEM
*FAT:	no quepo &=q no ?
*FAT:	&=q y tú cabes ?
*CHI:	sí .
*FAT:	a ver .
*CHI:	no .
%act:	después de volver a intentarlo .
*FAT:	&=q no cabes ?
*CHI:	no .
*FAT:	&=q no qué ?
*FAT:	&=q cabes o no cabes ?
*CHI:	no .
*FAT:	&=q no qué ?
*CHI:	a dormís [: dormir] [*] .
%err:	dormís = dormir $MOR $SUB $PHO
*CHI:	a dormir , palomas .
*FAT:	a dormir , palomas , niños y niñas .
*FAT:	amigos y amigas .
*FAT:	personas y personos@x .
*FAT:	perros y perris@x .
*FAT:	gatos y gatas .
*FAT:	toros y vacas .
*FAT:	gallos y gallinas .
*FAT:	perros .
*FAT:	perras .
*FAT:	ponis .
*FAT:	árboles .
*FAT:	ardillas .
*FAT:	girasoles .
*FAT:	cerdos .
*FAT:	cerdas .
*FAT:	elefantes y niños .
*FAT:	y niñas .
*FAT:	todos a dormir .
*FAT:	hala@i cómo duermen .
*FAT:	hacen una montaña para dormir .
*FAT:	mira cómo duermen todos .
*FAT:	hala@i qué bien .
*FAT:	&=q te parece bien ?
*FAT:	&=q tú qué me dices de Father ?
%add:	MOT
*CHI:	< voy a cerrar > [/] voy a cerrar esa ventana .
*FAT:	a ver .
*CHI:	a ver . [+ IMI]
*FAT:	ya están todos durmiendo .
*CHI:	ya .
*CHI:	ahora la señora+piloto .
*CHI:	mira .
*FAT:	hala@i .
*FAT:	el xxx lo llevan a dormir . [+ NON]
*FAT:	a dormir .
*FAT:	yuju@o .
*CHI:	a dormir todos .
*FAT:	todos , sí .
*FAT:	están todos durmiendo ya .
*FAT:	ay@i , la ardilla .
*FAT:	mira la ardilla cómo xxx . [+ NON]
*FAT:	todos .
*CHI:	xxx .
*FAT:	&=q el tractor también duerme ?
*CHI:	sí .
*FAT:	pero bueno .
*FAT:	&=q pero también duerme la artesa ?
*FAT:	&=q sí ?
*CHI:	eso no cabe .
*FAT:	eso sí .
*FAT:	mira .
*FAT:	ahí más o menos .
*FAT:	&=q también duerme ahí la escalera ?
*CHI:	no .
*FAT:	&=q el cubo también duerme ?
*FAT:	hala@i qué bien .
*FAT:	< pero bueno pero bueno pero bueno > [/] pero bueno .
*FAT:	pero vaya siesta grande .
*FAT:	uy@i .
*FAT:	si nos faltan todos los cerditos .
*CHI:	sí .
*FAT:	a ver .
*FAT:	que viene la xxx . [+ NON]
*FAT:	y el gallo .
*FAT:	a ver .
*FAT:	que vienen a dormir aquí todos .
*FAT:	ahora sí que sí &=q eh@i ?
*FAT:	mira .
*FAT:	esta paloma falta .
*FAT:	&=q los dejamos durmiendo ?
*CHI:	sí .
*FAT:	&=q sí ?
*FAT:	&=q los dejamos durmiendo ?
*CHI:	también la leche .
*FAT:	también la leche duerme .
*FAT:	la leche es la leche .
%exp:	la leche = cool , excellent (and just the milk , of course)
*FAT:	&=q eh@i ?
*FAT:	&=q los dejamos ahí durmiendo ?
*CHI:	< fal@x > [/] falta el xxx . [+ NON]
*CHI:	a ver .
*FAT:	&=q el palomar ?
*FAT:	&=q sí ?
*FAT:	&=q también el palomar va a dormir ?
*CHI:	el palomar se queda fuera xxx . [+ NON]
*CHI:	así .
*CHI:	xxx .
*CHI:	así .
%act:	se ha sentado en al sillita y se mueve sobre ella
*FAT:	cuidado que te caes .
*CHI:	ah@i .
*CHI:	todo a dormir .
*FAT:	&=q ya está ?
*CHI:	sí .
*FAT:	&=q ya duermen todos ?
*CHI:	sí .
*FAT:	&=q buenas+noches ?
*CHI:	sí .
*CHI:	también (l)os girasoles .
*FAT:	&=q también los girasoles ? [+ ADS]
*FAT:	a dormir .
*FAT:	mira quién no está durmiendo .
*FAT:	mira [x 3] .
*FAT:	mira .
*FAT:	las cigüeñas no duermen &=q no ?
*FAT:	no duermen &=q no ?
@Situation:	1 Juan y FAT juegan en la habitación de Juan con los muñequitos "clics" y la granja
@Time Start:	11:30
@Situation:	1
*FAT:	ay@i .
*CHI:	0 .
%act:	coge las cigüeñas , que estaban en un nido en lo alto del establo
*FAT:	a dormir .
*FAT:	hombre .
*FAT:	es la hora de dormir .
*CHI:	es 0 [*] noche .
%err:	0 = de $SYN $LOS
*FAT:	es de noche . [+ COR]
*FAT:	es noche cerrada en el mundo .
*FAT:	es noche cerrada en el mundo .
%par:	canta
*FAT:	no hay nada que hacer .
%par:	canta
*FAT:	son las ideas del capitán una vez más .
%par:	canta
*FAT:	demuestra que eres un valiente .
%par:	canta
*FAT:	saliendo a +...
%par:	canta
*FAT:	&=q te gusta ?
*FAT:	&=q sí ?
*FAT:	la oscuridad .
%par:	canta
*FAT:	bueno .
*FAT:	pues como es de noche vamos a hacer que duerman del todo .
%act:	se levanta y apaga la cámara
@End
