# Supplementary material for: Comparing Different Models of the Development of Verb Inflection in Early Child Spanish
Source: PLoS One. 2015 Mar 11;10(3):e0119613. doi: 10.1371/journal.pone.0119613 (PMC4356619; doi:10.1371/journal.pone.0119613)
Supplement: S1 File — (ZIP) [file pone.0119613.s001.zip › 20429.cha]

@UTF8
@PID:	11312/c-00031804-1
@Begin
@Languages:	spa , eng
@Participants:	CHI Juan Target_Child , FAT Padre Father , MOT Madre Mother
@ID:	spa , eng|OreaPine|CHI|2;4.25|male|||Target_Child|||
@ID:	spa , eng|OreaPine|FAT|||||Father|||
@ID:	spa , eng|OreaPine|MOT|||||Mother|||
@Transcriber:	Javier , University of Nottingham
@Date:	03-JAN-2002
@Location:	Madrid
@Situation:	1 MOT y Juan juegan con las piezas Lego ; (2) MOT y Juan ven un libro ; (3) FAT y Juan juegan con lass piezas Lego
@Time Start:	17:00
@Situation:	1
*CHI:	tú [/] tú hace [*] un barquito mu(y) grande .
%err:	hace = haces $MOR $LOS $NFL 3s/2s:TU
*FAT:	&=q quién hace el barquito muy grande ?
*CHI:	Papá .
*CHI:	que es mu(y) fue(r)te .
*FAT:	&=q yo hago el barquito grande ?
*CHI:	sí .
*CHI:	como lo(s) americanos .
%err:	lo = los $MOR $LOS $AGA
*FAT:	&=q cómo que como los americanos ?
*FAT:	desde luego cuando pasas un día con el abuelo .
*CHI:	toma [x 2] .
*FAT:	déja ahora eso en la granja que vamos a terminar de recoger esto .
*CHI:	< y yo > [/] y yo eso también lo [?] recojo [?] . [+ NON]
*CHI:	y eso también .
*FAT:	no .
*FAT:	esto se queda aquí .
*FAT:	ay@i .
*CHI:	ah@i .
*CHI:	se ha caído .
*CHI:	así .
*CHI:	eh@i .
*CHI:	no puedes [*] .
%err:	puedes = puedo $MOR $SUB $NFL 2s/1s
%act:	está intentando colocar un muñeco en la granja
*FAT:	&=q < no puedo > [//] no puedes ?
*CHI:	a ver .
*FAT:	0 .
%act:	mete algunos juguetes en cajas y lo aparta
*CHI:	ese también .
*CHI:	que falta eso .
%act:	coge un juguete y se lo da a FAT
*FAT:	falta esto , sí .
*FAT:	mira a ver si falta alguna cosa más .
*CHI:	el barquito .
*CHI:	xxx .
*MOT:	&=q qué vas a hacer ?
%act:	se sienta en el suelo
*MOT:	venga va .
*MOT:	&=q a qué vamos a jugar ?
*MOT:	di .
*CHI:	un barco mu(y) grande .
*MOT:	&=q un barco ?
*MOT:	&=q con este ?
*CHI:	un barco mu(y) grande .
*MOT:	qué difícil me lo pones , Juan .
%act:	coge la caja de piezas
*MOT:	ahora que sabía hacer aviones .
%par:	se ríe
*MOT:	toma ya .
%act:	ha vaciado la caja de las piezas Lego
*CHI:	quiero hacer un barco mu(y) grande .
*MOT:	&=q sí ?
*CHI:	sí .
*MOT:	pero ayúda me &=q eh@i ?
*MOT:	ayúda me , por+favor .
*CHI:	y Papá también hace un barco mu(y) grande .
*MOT:	Papá también (.) viene ahora a hacer Papá el barco .
*MOT:	&=q vale ?
*MOT:	a ver cómo se hace un barco .
*MOT:	qué difícil .
*CHI:	< se hace > [/] se hace una vela así .
%act:	coloca una pieza en el suelo
*CHI:	xxx .
*MOT:	0 .
%act:	intenta construir el barco
*CHI:	no [x 2] .
*MOT:	&=q no ?
*CHI:	no es +/.
*MOT:	&=q no es así ?
*CHI:	sí .
*CHI:	sí es .
*CHI:	sí .
*MOT:	yo creo que sí &=q no ?
*CHI:	sí .
*CHI:	< tú hac@x > [//] tú también hace [*] u@x [/] un barco mu(y) grande .
%err:	hace = haces $MOR $SUB $NFL 3s/2s:TU
*CHI:	tú también .
%par:	señala a FAT
*FAT:	&=q yo también ?
*MOT:	hala@i , Papá .
*MOT:	no .
*MOT:	yo sola no .
*MOT:	ayúda me tú .
*FAT:	espérate que voy a bajar +/.
*CHI:	&=q qué xxx ? [+ NON]
*CHI:	que xxx . [+ NON]
*CHI:	oh@i , pof@o .
*CHI:	uh@i .
*CHI:	una bola .
*CHI:	uh@i .
*CHI:	oh@i [x 2] .
*CHI:	xxx barco . [+ NON]
*CHI:	aquí .
*CHI:	me falta 0 [*] .
%err:	0 = S $SYN $SUB
*MOT:	me van a faltar piezas .
*FAT:	ya verás qué barco más bonito hace Mamá .
*MOT:	me van a faltar piezas , Juan_de_las_calzas .
*CHI:	falta esa pieza .
*FAT:	&=q qué parte del barco estás haciendo tú , Juan ?
*CHI:	ese barco es muy grande .
*CHI:	tiene una vela [/] vela grande .
*FAT:	&=q tiene una vela muy grande ese barco ?
*CHI:	sí .
*CHI:	todavía es mu(y) grande .
*CHI:	< no es > [/] no es fiero .
*MOT:	&=q es un barco eso ?
*FAT:	no es fiero , no .
*FAT:	no .
*FAT:	no es fiero .
*FAT:	mira que barco ha hecho Mamá .
*MOT:	&=q es un barco ?
*MOT:	mira .
*MOT:	esta es la barquita .
*MOT:	este es el mástil .
*MOT:	y esta es la vela .
*CHI:	&=q eh@i ?
*MOT:	se supone &=q no ?
*CHI:	sí [x 3] .
*MOT:	&=q está bien ?
*CHI:	sí .
*MOT:	&=q te gusta ?
*CHI:	mira .
*CHI:	esa es una nave+espacial .
%act:	mueve un conjunto de piezas que tiene en la mano
*MOT:	&=q esa es una nave+espacial ?
*CHI:	sí [x 2] .
*FAT:	&=q es una nave+espacial eso , Juan ?
*CHI:	sí .
%act:	viene a la cámara , donde esta FAT
*CHI:	&=q a ver a J(u)a(n) Apellido ?
*CHI:	xxx ver a Juan Apellido . [+ NON]
*MOT:	a ver a Juan Apellido . [+ ADS]
*CHI:	&=q qué tiene ?
%act:	se mira en la cámara
*FAT:	&=q qué tienes ?
@Situation:	1 MOT y Juan juegan con las piezas Lego ; (2) MOT y Juan ven un libro ; (3) FAT y Juan juegan con lass piezas Lego
@Time Start:	17:00
@Situation:	1
*FAT:	anda .
*FAT:	vete con Mamá .
*FAT:	que esto lo voy a quitar .
*FAT:	&=q vale ?
*CHI:	0 [*] va a quitar .
*MOT:	&=q por qué ?
*MOT:	&=q lo va a quitar Papá ?
*MOT:	&=q y ahora qué hacemos , Juan ?
*MOT:	&=q < qué va@x > [/] qué vamos a hacer ahora ?
*CHI:	un avión .
*MOT:	uy@i qué bien .
*CHI:	un avión muy grande .
*MOT:	&=q un avión muy grande ? [+ ADS]
*CHI:	sí .
*MOT:	a ver .
*MOT:	un avión muy grande . [+ ADS]
*CHI:	mira .
*CHI:	tiene una vela muy fuerte .
%act:	ha cogido el barco y se lo ha llevado a la mesita
*CHI:	primero [/] primero a ves [*] es@x [/] esos cuentos .
%err:	ves = ver $MOR $SUB $NFL 2s/INF
%act:	coge varios libros y se lo lleva a MOT
*MOT:	venga .
*MOT:	vamos a ver los cuentos , sí .
*MOT:	ven aquí .
*MOT:	&=q cuál quieres ver ?
@Situation:	2
*CHI:	este .
*CHI:	ese [x 2] .
*MOT:	&=q este ? [+ ADS]
*MOT:	venga .
*MOT:	vamos a ver le .
*CHI:	&=q qué tiene ?
*MOT:	siéntate aquí .
*CHI:	&=q qué tiene ?
*FAT:	pero Juan .
*FAT:	eso no es un cuento .
*FAT:	eso es una revista .
*MOT:	es una revista pero tiene muchos cuentos .
*MOT:	vamos a ver solamente portadas de cuentos &=q verdad ?
%exp:	parece un catálogo
*FAT:	es una revista de Papá .
*MOT:	es una revista .
*MOT:	verás .
*MOT:	pero ahora vamos a ver +//.
*CHI:	< un niño > [/] un niño .
*CHI:	&=q qué hace el niño ?
*MOT:	&=q qué está haciendo ?
*CHI:	&=q qué está haciendo ?
*MOT:	&=q qué está haciendo el niño ?
*CHI:	echando agua .
%err:	$VALID
*CHI:	y la señora se pone muy mala .
*MOT:	oh@i .
*MOT:	le está [/] está echando agua y la señora se pone muy mala .
*MOT:	&=q por qué , cariño ?
*MOT:	&=q por qué se pone mala la señora ?
*MOT:	&=q porque cómo está el agua ?
*CHI:	fría .
*MOT:	fría &=q verdad ?
*MOT:	&=q y eso en qué película salía ?
*MOT:	&=q quién le tiró un cubo de agua a un niño ?
*FAT:	yo me acuerdo .
*FAT:	una película que vimos en el cine el otro día .
*FAT:	yo me acuerdo .
*CHI:	agua .
*MOT:	sí .
*MOT:	&=q y quién se la tira ?
*FAT:	Evenezer_Scrooge .
*FAT:	le tira un cubo de agua al pequeño Tim .
*MOT:	a un niño .
*MOT:	&=q te acuerdas ?
*MOT:	a Tim .
*MOT:	que se pone muy malito .
*FAT:	en [/] en el “cuento de navidad” que vimos el otro día .
*MOT:	&=q no te acuerdas ?
*MOT:	claro .
*MOT:	&=q y aquí qué hay ?
*CHI:	&=q ese señor qué hace ?
*MOT:	&=q qué hace ?
*MOT:	&=q tú qué crees que está haciendo ?
*CHI:	sí .
*MOT:	&=q qué hace ?
*MOT:	&=q mm@i ?
*CHI:	esto es una nave+espacial .
*FAT:	&=q esa señora parece que está bailando jotas ?
%exp:	jota = type of folk dance and songs
*FAT:	&=q no ?
*MOT:	di no@q .
*MOT:	+" está aquí hablando le a muchos chicos .
*FAT:	&=q ah@i , sí ?
*FAT:	&=q le habla a muchos niños ?
*MOT:	pero es un chico también él .
*MOT:	&=q a que sí ?
*MOT:	&=q anda ?
*MOT:	mira .
*MOT:	&=q y aquí ?
*FAT:	oye .
*FAT:	&=q y el cuento de Saramago lo habéis subido ?
*MOT:	sí .
*FAT:	&=q a ver ?
*FAT:	&=q y qué dice el cuento de Saramago ?
*MOT:	&=q se lo decimos a Papá qué dice el cuento de Saramago ?
*MOT:	&=q quién es Saramago ?
*MOT:	a ver .
*MOT:	vamos a ver aquí quién es Saramago .
*CHI:	ese .
*MOT:	ese señor es Saramago .
*MOT:	&=q verdad ?
*MOT:	que dice que él no sabe escribir historias de niños .
*MOT:	le falta paciencia .
*MOT:	pero escribe el cuento de un niño .
*CHI:	xxx .
%par:	distraido
*MOT:	de un niño que se va y pasa un puente .
*MOT:	&=q dónde está el puente ?
*CHI:	aquí .
*MOT:	&=q y dónde va el niño ?
*CHI:	al agua a nadar .
*CHI:	al puente .
*CHI:	al puente .
*MOT:	mm@i .
%par:	afirma
*MOT:	&=q y dónde se va ?
*MOT:	mira .
*MOT:	llega a un sitio .
*MOT:	llega al límite del campo .
*CHI:	límite . [+ IMI]
*MOT:	y a partir de allí empezaba el planeta Marte .
%par:	lee
*CHI:	&=q planeta Marte ? [+ IMI]
*MOT:	efecto literario del que el niño no tiene responsabilidad .
%par:	lee
*CHI:	planeta Marte .
*MOT:	voy o no voy al planeta Marte .
*CHI:	sí .
*MOT:	y fue .
*FAT:	&=q qué hay ahora ?
*FAT:	&=q cuénta melo ?
*FAT:	&=q qué hay ahí dibujado ?
*MOT:	&=q qué hay ahora ?
*CHI:	un niño muy bueno .
*MOT:	un niño muy bueno &=q verdad ?
*FAT:	&=q y qué hace el niño muy bueno ?
*MOT:	&=q dónde está el niño ?
*CHI:	aquí .
*MOT:	&=q sí ?
*MOT:	&=q y dónde va ?
*MOT:	&=q vemos a ver dónde va ?
*MOT:	es que aquí no sé dónde va con esta cara grandota .
*MOT:	mira .
*MOT:	&=q qué hace aquí ?
*MOT:	ay@i .
*MOT:	< se encuentra con > [//] &=q con quién se encuentra ?
*CHI:	un señor .
*MOT:	&=q con [/] con qué se encuentra , cariño ?
@Situation:	1 MOT y Juan juegan con las piezas Lego ; (2) MOT y Juan ven un libro ; (3) FAT y Juan juegan con lass piezas Lego
@Time Start:	17:00
@Situation:	2
*CHI:	con una serpiente .
*MOT:	no .
*MOT:	&=q qué es esto ?
*MOT:	una +...
*CHI:	++ flor .
*MOT:	una flor .
*MOT:	pero mira qué pachucha está la flor .
%exp:	pachucha = sick (Madrid dialect)
*MOT:	oh@i .
*MOT:	y pensó el niño que tenía que salvar la flor .
*MOT:	pero no hay agua ahí arriba .
*MOT:	&=q y qué pasa si no hay agua ?
*MOT:	que no puede regar la flor para que se ponga buena .
*MOT:	entonces baja corriendo de la montaña .
%par:	lee
*MOT:	atraviesa el mundo todo .
%par:	lee
*MOT:	llega al gran río Nilo .
%par:	lee
*MOT:	y en el hueco de las manos recoge cuanta agua le cabía .
%par:	lee
*MOT:	vuelve a atravesar el mundo .
*MOT:	y por la pendiente se arrastra .
*MOT:	llegan tres gotitas a la flor .
*CHI:	tres gotitas . [+ IMI]
*MOT:	mira [x 2] .
*MOT:	&=q dónde las echa ?
*MOT:	se las echa a la flor .
*MOT:	se la bebió la flor sedienta .
%par:	lee
*MOT:	< y la flor > [//] mira lo que le pasa a la flor .
*MOT:	que ya está de pie otra vez .
*MOT:	se levanta para arriba y se pone buena .
*MOT:	hala@i .
*MOT:	&=q a que sí ?
*CHI:	sí .
*MOT:	&=q y ahora qué pasa ?
*MOT:	mira .
*MOT:	&=q mientras qué está pasando en el pueblo ?
*MOT:	mira .
*MOT:	&=q qué hacen ?
*MOT:	&=q qué hacen aquí ?
*MOT:	mira qué están haciendo .
*MOT:	&=q quiénes son ?
*FAT:	no le interesa mucho el cuento yo creo .
%add:	MOT
*MOT:	&=q quiénes son ?
*MOT:	la mamá y el papá .
*MOT:	&=q y qué hacen ?
*MOT:	&=q la mamá y el papá qué están haciendo ?
*MOT:	mira qué hace la mamá .
*MOT:	llora .
*MOT:	están muy preocupados porque no saben nada del niño .
*MOT:	que se ha ido de casa .
*MOT:	mira .
*MOT:	y todos salen a buscar lo .
*MOT:	todos [x 2] salen a buscar al niño .
*MOT:	y mira .
*MOT:	y al final lo encuentran .
*MOT:	mira .
*MOT:	lo encuentran acurrucado al lado del [//] &=q de qué ?
*CHI:	de (l)a flor .
*MOT:	al lado de la flor . [+ ADS]
*MOT:	&=q < y qué > [/] y qué le ha puesto la flor encima ?
*MOT:	una hojita .
*MOT:	un pétalo .
*MOT:	&=q para qué ?
*MOT:	para que no se quedara frío .
*CHI:	0 [*] pétalo . [+ IMI]
%err:	0 = un $SYN $LOS
*MOT:	un pétalo .
*MOT:	y llevaron al niño a casa .
*MOT:	y mira .
*FAT:	y colo@x [//] +//.
*MOT:	y se alegraron mucho con él porque pensaron que era un niño muy +...
*MOT:	&=q muy qué ?
*CHI:	muy fuerte .
*MOT:	muy bueno .
*MOT:	que había salvado a la flor .
*MOT:	y colorín+colorado +...
*FAT:	por la chimenea salió +...
*CHI:	++ un cohete .
*MOT:	este cuento se ha acabado .
*CHI:	ahora ese .
*FAT:	ahora una nave+espacial quiero ver yo .
@Situation:	(3)
*CHI:	sí .
*FAT:	&=q a ver qué nave+espacial vas a hacer tú ?
*MOT:	a ver .
*CHI:	mira .
*CHI:	yo he hecho una .
%act:	muestra el conjunto de piezas que tiene en la mano
*FAT:	&=q has hecho una ?
*CHI:	sí .
*FAT:	pero [/] pero es genial .
*FAT:	&=q y yo hago otra ?
*CHI:	sí .
*FAT:	&=q sí ?
*FAT:	&=q te sientas ahí ?
*CHI:	sí .
*FAT:	&=q me siento yo contigo ?
*CHI:	no .
*FAT:	&=q una roja tengo que hacer ?
*CHI:	la quiero hacer roja .
*FAT:	pero siéntate .
*CHI:	muy grande .
*FAT:	pero siéntate que si no no +//.
*CHI:	con todos los colores .
*FAT:	siéntate porque si no no [x 2] voy a hacer una nave .
*MOT:	&=q con todos los colores va a ser ?
*CHI:	sí .
*MOT:	&=q sí ?
*CHI:	< y tiene > [/] y tiene uno de esos .
*MOT:	uno verde también .
*FAT:	acérca me las piezas , Mother .
%add:	MOT
*CHI:	xxx .
*FAT:	&=q todo eso iba en el barco ?
*CHI:	sí .
*FAT:	&=q todas esas van en el barco ?
*FAT:	que te gusta mucho el de Mamá .
*MOT:	claro .
*FAT:	&=q sí ?
*CHI:	0 .
%act:	se levanta y se va a la mesita
*FAT:	no .
*FAT:	si no te sientas no hago la nave &=q eh@i ?
*MOT:	que va a por más piezas .
*CHI:	0 .
%act:	viene con el barco que había hecho antes MOT
*FAT:	&=q ese barco también lo desarmamos ?
*FAT:	siéntate aquí .
*CHI:	ese no .
*FAT:	siéntate aquí , culombio .
*CHI:	ese no .
*FAT:	ese no se desarma .
*FAT:	lo vamos a dejar ahí .
*MOT:	uy@i .
*MOT:	me estoy dando cuenta que he hecho el barco al revés .
*FAT:	pues sí .
*CHI:	< he echo el bar@x > [//] he hecho al revés . [+ IMI]
*CHI:	Mamá xxx . [+ NON]
*MOT:	Mamá ha hecho el barco al revés .
%par:	riéndose
*FAT:	pero tu hijo y yo que somos muy benévolos .
*CHI:	sí .
*MOT:	jolines .
*MOT:	y no me decís nada , por+favor .
*FAT:	bueno .
*FAT:	&=q y ya lo vas a dejar ?
*FAT:	porque tenemos que hacer la nave .
*MOT:	pues no .
*MOT:	porque ahora lo tengo que hacer bien .
*FAT:	vamos a hacer una nave+espacial .
*FAT:	&=q a que sí ?
*FAT:	&=q grande o pequeña ?
*FAT:	&=q cómo la quieres ?
*CHI:	grande .
*FAT:	&=q grande ? [+ ADS]
*MOT:	ya me parecía a mí que lo veía un poco raro .
*FAT:	&=q y para ir a dónde ?
*FAT:	&=q y para ir a dónde ?
*FAT:	este [//] esta nave+espacial .
*CHI:	para ir a un p(u)eblo .
*FAT:	&=q a un pueblo ?
*CHI:	sí .
*FAT:	&=q a qué pueblo ?
*CHI:	al de los abuelos viva [?] . [+ NON]
*FAT:	&=q al de los abuelos quieres ir ?
*MOT:	&=q y cómo se llama ese pueblo ?
*CHI:	ver [*] Mónica .
%err:	ver = fin $MOR $SUB $ROOT
*MOT:	&=q a ver a Mónica ? [+ COR]
*FAT:	a ver a Mónica quieres ir . [+ COR]
@Situation:	1 MOT y Juan juegan con las piezas Lego ; (2) MOT y Juan ven un libro ; (3) FAT y Juan juegan con lass piezas Lego
@Time Start:	17:00
@Situation:	2
*FAT:	claro .
*FAT:	al pueblo de los abuelos a ver a Mónica .
*FAT:	desde luego .
*CHI:	esa .
*CHI:	no [x 3] .
*CHI:	xxx un ala . [+ NON]
*CHI:	así .
*CHI:	esa aquí .
*FAT:	&=q un ala ?
*CHI:	quita [/] quita .
*CHI:	que voy a pones [*] eso .
%err:	pones = poner $MOR $SUB $NFL 2s/INF
*MOT:	&=q cómo me quito ?
*MOT:	&=q así me quito ?
*CHI:	sí .
*CHI:	quita .
*CHI:	que voy a poner eso .
*MOT:	&=q me voy , Juan ?
*CHI:	yo quiero poner eso .
*CHI:	así .
*CHI:	xxx .
*CHI:	aquí .
*CHI:	así .
*CHI:	xxx .
*MOT:	madre+mía .
*MOT:	&=q y cómo vas a hacer para enganchar todo eso ?
*FAT:	pues con más piezas &=q verdad ?
*MOT:	venga .
*MOT:	&=q te ayudo a enganchar ?
*MOT:	así .
*MOT:	&=q rojas ?
*CHI:	sí .
*CHI:	sólo rojas .
*CHI:	mira .
*CHI:	se va [*] de(s)trozando ese .
%err:	va = está $SYN $SUB $AUXE
*CHI:	ese se va [*] de(s)trozando .
%err:	va = está $SYN $SUB $AUXE
*MOT:	ya está .
*MOT:	están todas enganchadas ya .
*CHI:	y esa xxx . [+ NON]
*CHI:	y 0 [*] esa falta una pieza .
%err:	0 = en/a $SYN $LOS
*MOT:	falta una pieza .
*MOT:	y ya está .
*MOT:	&=q vale ?
*MOT:	para esa no tenemos .
*MOT:	ahí pones otra de otro color .
*MOT:	puedes poner le una cola .
*MOT:	mira .
*CHI:	esa .
*MOT:	mira qué bien la cola verde .
*FAT:	eh@i .
*FAT:	por+favor .
*CHI:	&=q qué ?
*MOT:	&=q queda muy bien esa por ahí ?
*FAT:	toma , anda .
%add:	MOT
*FAT:	que sé que me la vas a pedir .
*MOT:	mira .
*MOT:	vamos a poner le esta .
*MOT:	&=q ya ?
*MOT:	&=q así ?
*CHI:	sí .
*MOT:	pues pon le la verde debajo .
*MOT:	mira qué chula queda .
*MOT:	mira .
*CHI:	no .
*MOT:	mira qué bien queda .
*CHI:	no .
*CHI:	la verde debajo no .
*MOT:	deja la .
*MOT:	&=q ya está ?
%act:	coge el conjunto de piezas que representa una nave espacial
*CHI:	una nave+espacial .
*MOT:	ss@o .
*FAT:	&=q como que ss@o ?
%add:	MOT
%par:	riéndose
*FAT:	di la Mamá@q .
*FAT:	las naves espaciales tienen mucha [/] mucha más pasión .
*CHI:	xxx .
*MOT:	hombre .
*MOT:	no me ha dicho que lo hago mal .
%add:	FAT
*MOT:	si por eso lo he dicho .
%add:	FAT
*MOT:	siempre me dice “no , así no” .
%add:	FAT
*FAT:	oye .
*FAT:	le falta una pieza amarilla .
*CHI:	sí .
*FAT:	una de estas .
*FAT:	ah@i .
*FAT:	está aquí .
*FAT:	&=q me dejas una pieza roja ?
*CHI:	sí .
*FAT:	&=q sí me la vas a dejar ?
*CHI:	no .
*FAT:	esa que está de cola .
*FAT:	déjame la que xxx de cola . [+ NON]
*CHI:	< una pieza > [/] una pieza azul .
*MOT:	ja@o .
*MOT:	pero si se la acabas de dar tú .
%add:	FAT
*FAT:	bueno .
*FAT:	pues déjamela .
*MOT:	&=q se la dejamos esta ?
*FAT:	sí .
*CHI:	no .
*CHI:	esa no .
*MOT:	&=q pues esta primera ?
*MOT:	&=q esta de aquí abajo ?
*CHI:	azul [x 3] .
*MOT:	azules no hay de cola .
*FAT:	es que si no queda un poco chapucero .
%exp:	chapucero = bungling or sloppy (Madrid dialect)
*FAT:	pero bueno .
*FAT:	tú verás que tienes gafas .
*FAT:	aquí está esta nave+espacial un poco chuchurría .
%exp:	chuchurría = dodgy (Madrid dialect)
*FAT:	que he hecho para mi [/] mi querido hijo .
*CHI:	para [/] para Sisebuto y Leonio .
*FAT:	&=q para Sisebuto ?
*MOT:	&=q para Sisebuto y Leonio ? [+ ADS]
*MOT:	&=q y dónde están Sisebuto y Leonio ?
*CHI:	< se ha caído > [/] se ha [*] caído .
%err:	ha = han $MOR $LOS $NFL PREX3s/PREX3p
%act:	mira los conjutnos de piezas que había detrás de ellos
*MOT:	oh@i .
*MOT:	se han caído las naves espaciales .
*MOT:	el barco y la nave+espacial .
*MOT:	todas .
*MOT:	&=q ya ?
*CHI:	sí .
*CHI:	toma .
*FAT:	&=q este quién es ?
*CHI:	xxx .
*FAT:	< &=q dónde está > [//] aquí está Sisebuto .
*CHI:	aquí está Sisebuto . [+ IMI]
*FAT:	&=q y dónde está Leonio ?
*FAT:	lo tienes en la mano .
*CHI:	aquí .
*FAT:	tutururú@o .
%par:	canturrea
*CHI:	es un policía .
*CHI:	es un policía .
*FAT:	no .
*FAT:	no son policías .
*FAT:	son aventureros .
*FAT:	mira &=q eh@i ?
*FAT:	mira [x 2] .
*CHI:	te falta eso .
*FAT:	&=q me falta eso ?
*MOT:	xxx .
%act:	se levanta y sale
*CHI:	para sujetar .
*FAT:	hala@i .
*FAT:	qué bien .
%act:	jugando con la nave espacial que acaba de hacer
*CHI:	coge las piezas .
*FAT:	mira .
*FAT:	&=q ves ?
*FAT:	si le ponemos aquí una pieza roja va a tener una punta de punta .
*FAT:	&=q le ponemos ?
*CHI:	sí .
*FAT:	mira .
*FAT:	una punta de punta .
*FAT:	&=q esta ?
*FAT:	así .
*FAT:	mira .
*FAT:	ya verás qué bien .
*MOT:	&=q cuántas cintas te quedan ?
%add:	FAT
*FAT:	pocas .
%add:	MOT
*CHI:	le falta el trozo de esa pieza .
*FAT:	pón sela .
*CHI:	aquí y aquí .
*FAT:	&=q ya se las has puesto ?
*CHI:	sí .
*FAT:	&=q ya se las has puesto ?
*CHI:	tiene sirena .
*FAT:	&=q tienen sirenas ?
*FAT:	mira [x 6] .
*FAT:	ahora de lado .
*FAT:	un túnel .
*FAT:	hala@i qué bien .
*FAT:	oh@i [x 2] .
*CHI:	oh@i .
*FAT:	&=q qué ha pasado ?
*FAT:	&=q qué ha pasado ?
*CHI:	que [/] que se ha [*] caído Sisebuto y Leonio .
%err:	ha = han $MOR $LOS $NFL PREX3s/PREX3p:NPYNP
*FAT:	&=q se han caído los dos ? [+ COR]
*CHI:	sí .
*FAT:	pero los hemos rescatado a tiempo &=q verdad ?
*CHI:	sí .
@Situation:	1 MOT y Juan juegan con las piezas Lego ; (2) MOT y Juan ven un libro ; (3) FAT y Juan juegan con lass piezas Lego
@Time Start:	17:00
@Situation:	(3)
*FAT:	llegan volando por el espacio sideral y se hunden en la galaxia oscura inquebrantable y llena de agujeros negros .
*FAT:	ujú@i .
*CHI:	&=q qué tienes ?
%act:	le mira de cerca a la cara
*FAT:	ahí tengo dos ojos .
*FAT:	&=q y tú qué tienes ?
*CHI:	los ojos negros .
*FAT:	tengo los ojos negros , sí .
*FAT:	&=q y tú ?
*CHI:	y blancos .
*FAT:	&=q y tú ?
*FAT:	&=q cómo los tienes ?
*CHI:	negros y blancos .
*FAT:	claro .
*FAT:	los tienes negros < y blan@x > [/] y blancos .
*CHI:	oh@i [x 2] .
*CHI:	se ha (des)t(r)ozado .
*FAT:	&=q se ha destrozado ? [+ ADS]
*CHI:	sí .
*FAT:	pero bueno .
*FAT:	qué se va a destrozar .
*FAT:	funciona perfectamente .
*FAT:	mira .
*FAT:	cuidado .
*FAT:	hay un niño .
%act:	jugando con la "nave espacial"
*CHI:	hala@i .
*CHI:	me ha [*] dado .
%err:	ha = has $MOR $LOS $NFL PREX3s/PREX2s
*FAT:	te he dado sin querer .
*FAT:	sin querer te he dado .
%com:	hay un corte
*CHI:	ju@x [/] jugar [*] .
%err:	jugar = fin $MOR $SUB $ROOT
*MOT:	&=q quieres ?
*FAT:	&=q quieres que juegue ?
*CHI:	sí .
*FAT:	&=q a qué quieres que juegue , Juan ?
*CHI:	< yo quiero hacer yo quiero hacer yo quiero hacer yo quiero hacer > [/] yo quiero hacer < de color de color > [/] de color rojo un agujero muy grande .
*FAT:	&=q un agujero de color rojo quieres hacer ?
*MOT:	yo también &=q eh@i ?
*FAT:	vamos a ver .
*FAT:	si te sientas donde Mamá hacemos un agujero .
*FAT:	venga .
*FAT:	siéntate .
*MOT:	siéntate aquí .
*MOT:	yo me voy .
*MOT:	uy@i .
*MOT:	ya casi no me puedo levantar .
%add:	FAT
*MOT:	ya no me puedo sentar tan bajo &=q eh@i ?
%add:	FAT
*FAT:	vamos a hacer un agujero .
*CHI:	xxx .
*FAT:	&=q de color rojo ?
*CHI:	sí .
*CHI:	de color rojo .
*FAT:	ay@i qué daño me he hecho .
%act:	al sentarse en el suelo
*CHI:	&=q qué más ?
*FAT:	atención [x 2] .
*FAT:	&=q pero tú me vas a ayudar ?
*CHI:	sí .
*FAT:	venga .
*FAT:	a ver cómo me ayudas .
*CHI:	sí .
*CHI:	quiero hacer , sí [x 4] , un agujero muy grande .
*CHI:	para que caba [*] la torre .
%err:	caba = quepa $MOR $SUB $REG
*FAT:	&=q para que quepa la torre ? [+ COR]
*CHI:	sí .
*FAT:	pero Juan Apellido .
*FAT:	te digo que si me vas a ayudar y lo único que haces es dar me instrucciones .
*CHI:	sí .
*CHI:	sí quiere [*] .
%err:	quiere = quiero $MOR $SUB $NFL 3s/1s
*FAT:	&=q sí quieres ayudar me ?
*CHI:	sí .
*CHI:	no cabe .
*FAT:	no cabe . [+ ADS]
*FAT:	no .
*FAT:	pero no pasa nada .
*FAT:	pero así mira .
*FAT:	si lo hacemos así .
*FAT:	así no se nota .
*FAT:	así .
*CHI:	&=q a@x [/] aquí ?
*CHI:	yo quiero u(n)a pieza .
*FAT:	toma .
*CHI:	esa [x 2] .
*CHI:	oh@i .
*CHI:	0 [*] ha [*] metido .
%err:	0 = lo $MOR $LOS $PREFIX ; ha = has $MOR $LOS $NFL PREX3s/PREX2s
*FAT:	&=q lo he metido ?
*CHI:	sí .
*FAT:	qué bien &=q no ?
*CHI:	aquí .
*CHI:	ahora ese .
*FAT:	&=q ahora ahí ?
*FAT:	&=q qué te parece el agujero ?
*FAT:	parece un pozo hondo [x 2] .
*CHI:	sí .
*FAT:	&=q la jirafa se cayó ?
*CHI:	aquí .
*FAT:	xxx .
*CHI:	parece un xxx . [+ NON]
*FAT:	la jirafa se cayó en un pozo y no +...
%exp:	posiblemente se trate de un cuento
*CHI:	++ mu(y) hondo .
*FAT:	y no se ahogó .
*CHI:	no se ahogó . [+ IMI]
*FAT:	&=q las utilizamos las verdes también y las amarillas para hacer el pozo ?
*CHI:	0 .
%par:	mueve la cabeza ; no
*FAT:	&=q sólo rojas ?
*CHI:	no .
*CHI:	sólo las rojas .
*FAT:	&=q ah@i sí ?
*FAT:	&=q no quieres que utilicemos más ?
*FAT:	quedaría mejor .
*FAT:	&=q sólo las rojas ?
*CHI:	ah@i .
*FAT:	ya verás .
*FAT:	vamos a poner más piezas .
*CHI:	más piezas no .
*FAT:	sí .
*CHI:	no .
*FAT:	&=q no me dejas probar ?
*FAT:	&=q me dejas probar ?
*CHI:	no .
*FAT:	bueno .
*FAT:	pues nada .
*CHI:	oy@i .
*CHI:	más piezas no .
*FAT:	espera .
*FAT:	la jirafa se cayó en un +...
*CHI:	++ pozo verde .
*FAT:	&=q en un pozo verde ?
*FAT:	pero si es rojo .
*CHI:	pozo rojo .
*FAT:	la jirafa se cayó en un pozo y no +...
*CHI:	++ se ahogó .
*FAT:	ay@i jirafa .
*FAT:	sal de ahí .
*FAT:	que los +...
*CHI:	++ niños quieren ver te .
*FAT:	ay@i jirafa .
*FAT:	sal de ahí .
*CHI:	++ que el niño quiere ver te .
*FAT:	que los niños quieren ver te .
*FAT:	ay@i jirafa .
*FAT:	sal de ahí .
@Situation:	1 MOT y Juan juegan con las piezas Lego ; (2) MOT y Juan ven un libro ; (3) FAT y Juan juegan con lass piezas Lego
@Time Start:	17:00
@Situation:	(3)
*CHI:	mira .
%act:	ha colocado la nave espacial encima del barco hecho de piezas Lego
*CHI:	está aquí .
*CHI:	está arriba del barco .
*FAT:	&=q la nave+espacial ?
*CHI:	sí .
*FAT:	este pozo ya sí que es muy hondo , Juan .
%act:	ha completado un conjunto de piezas con forma de prisma sin dos de las bases
*FAT:	mira .
%act:	mete una pieza por uno de los extremos
*CHI:	&=q qué haces ?
*FAT:	un pozo mucho más hondo todavía .
*FAT:	ya no me quedan piezas .
*FAT:	&=q utilizo azules también ?
*FAT:	hala@i qué pozo .
%act:	coge el conjunto de piezas y mira a Juan a través de él como si fuera un catalejo
*CHI:	0 .
%act:	introduce una pieza por uno de los extremos hasta que atraviesa el prisma
*FAT:	&=e oh@i !
*CHI:	oh@i [x 2] .
*FAT:	mira [x 2] .
*FAT:	pon el dedo ahí .
*FAT:	&=e pin@o !
%act:	hace salir la pieza para que dé contra el dedo de Juan
*CHI:	0 .
%par:	se ríe
*CHI:	hay una serpientes [*] .
%err:	serpientes = serpiente $MOR $ADD $AGA
*FAT:	&=q es una serpiente que vive aquí dentro ?
*CHI:	sí .
*FAT:	mira .
*FAT:	pon el dedo .
*CHI:	no .
%act:	lo coloca pero lo retira con miedo
*FAT:	pon el dedito .
*CHI:	no .
*FAT:	sí .
*CHI:	no quiero .
*FAT:	&=q lo pongo yo ?
*CHI:	sí .
*FAT:	mira .
*FAT:	no pasa nada .
*FAT:	&=q has visto que no pasa nada ?
*FAT:	mira .
*FAT:	no pasa nada .
*CHI:	ahora sale .
*FAT:	no pasa nada .
*FAT:	mira .
*FAT:	pon tú el dedo .
*FAT:	ya verás .
*FAT:	pin@o .
*CHI:	0 .
%par:	se ríe
*CHI:	pasa 0 [*] .
%err:	0 = O $SYN $LOS
%par:	se rié un poco asustado
*FAT:	pasa@q dice .
%par:	riéndose
*FAT:	pasa algo , sí .
*FAT:	mira .
*FAT:	pin@o .
*CHI:	&=q no sale ?
*FAT:	uh@i .
*FAT:	una serpiente .
*FAT:	uh@i .
*FAT:	+" hola [x 2] .
%par:	cambia la voz
*FAT:	uh@i .
*FAT:	+" hola [x 2] , Juan .
%par:	cambia la voz
*FAT:	+" hola [x 2] .
%par:	cambia la voz
*FAT:	+" soy yo .
%par:	cambia la voz
*FAT:	se nos rompe la serpiente .
*FAT:	ya no está .
*CHI:	ya no está . [+ IMI]
*FAT:	no .
*CHI:	no .
*FAT:	no .
*CHI:	ni por abajo ni por arriba .
*FAT:	ni por abajo ni por arriba . [+ ADS]
*FAT:	no está en ningún sitio .
%act:	la tiene escondida dentro del prisma
*CHI:	0 .
%act:	acerca el dedo lentamente
*FAT:	&=e ah@i !
%act:	hace salir la pieza que hay dentro del prisma
*FAT:	uh@i .
*FAT:	+" ya no estoy .
%par:	cambia la voz
*FAT:	&=q ya no está ?
*FAT:	no está , no .
*CHI:	(l)a toco .
*FAT:	&=q dónde está ?
*CHI:	aquí .
%par:	señala
*FAT:	no .
*FAT:	no está .
*FAT:	&=q la tocas ?
*CHI:	no está . [+ IMI]
*CHI:	&=q a ver ?
*CHI:	&=q a ver ?
*CHI:	un agujero .
*CHI:	&=q a ver qué hay ?
*FAT:	&=q quieres mirar en el agujero a ver qué hay ?
*FAT:	mira .
*CHI:	&=q < en ese > [/] en ese xxx qué hay ? [+ NON]
*CHI:	el pozo .
*FAT:	&=e hola@q !
%par:	cambia la voz
*FAT:	&=e hola@q !
%par:	cambia la voz
*FAT:	pin@o .
*FAT:	+" hola [x 2] , Juan Apellido .
%par:	cambia la voz
*CHI:	oh@i .
*CHI:	&=q no está ?
*CHI:	&=q no está ?
*FAT:	pin@o .
*CHI:	no está .
*CHI:	ah@i .
*CHI:	< ahora se va > [/] ahora se va a su casa .
*FAT:	+" &=q a que no me coges ?
%par:	cambia la voz
*FAT:	pin@o .
*CHI:	ah@i .
*CHI:	se ha roto .
*CHI:	está rota (l)a pieza .
*FAT:	+" lo tengo yo .
%par:	cambia la voz
*CHI:	quiero xxx . [+ NON]
*FAT:	+" lo tengo yo .
%par:	cambia la voz
*CHI:	xxx .
*CHI:	&=e ah@i !
*CHI:	xxx .
%par:	muy contento
*FAT:	+" ya te la he quitado .
%par:	cambia la voz
*CHI:	xxx pieza . [+ NON]
*CHI:	falta una pieza .
*CHI:	quiero haces [*] otra vez la nave+espacial .
*CHI:	quiero hacer la nave+espacial .
*FAT:	&=q la vas a hacer otra vez ?
@Situation:	1 MOT y Juan juegan con las piezas Lego ; (2) MOT y Juan ven un libro ; (3) FAT y Juan juegan con lass piezas Lego
@Time Start:	17:00
@Situation:	(3)
*CHI:	sí .
*FAT:	venga .
*FAT:	haz la .
*CHI:	p(r)imero ot(r)a así .
*CHI:	así .
*CHI:	y yo la sujeta [*] con la [*] otras piezas .
%err:	sujeta = sujeto $MOR $SUB $NFL 3s/1s:YO ; la = las $MOR $LOS $AGA
*FAT:	esto [//] no era así la nave .
*CHI:	xxx .
*FAT:	no era así la nave , Juan .
*FAT:	no era así .
*FAT:	&=q no te acuerdas ?
*CHI:	no .
*FAT:	era como un pájaro .
*FAT:	tenía cuatro piezas .
*FAT:	con esas cuatro piezas tienes que volver a hacer la nave .
*CHI:	&=q dónde [/] dónde ?
*FAT:	mira .
*FAT:	era así .
*FAT:	a ver si te acuerdas .
*CHI:	así . [+ IMI]
*FAT:	era así .
*FAT:	&=q ves ?
*FAT:	era así .
*CHI:	sí .
*FAT:	pero en azul .
*FAT:	venga .
*FAT:	haz la tú .
*CHI:	no .
*CHI:	era a@x [/] así .
*FAT:	no .
*FAT:	mira .
*FAT:	las dos grandes eran las alas .
*FAT:	eso es .
*FAT:	xxx las alas . [+ NON]
*FAT:	y una pequeña arriba y una pequeña abajo .
*FAT:	uy@i .
*FAT:	casi [x 2] .
*CHI:	así no .
*FAT:	así no . [+ ADS]
*FAT:	mira .
*FAT:	así .
*CHI:	no pue(d)o hace(r) la .
*FAT:	mira .
*FAT:	las dos grandes eran las alas .
*FAT:	&=q lo ves ?
*CHI:	sí .
*FAT:	&=q lo ves ?
*FAT:	&=q sí ?
*FAT:	pues vamos a poner las dos grandes como si fueran las alas .
*FAT:	&=q lo ves ?
*CHI:	sí .
*FAT:	&=q y ahora arriba qué hay ?
*FAT:	una pequeña .
*FAT:	eso es .
*FAT:	muy bien .
*FAT:	&=q y abajo ?
*CHI:	otra pequeña .
*FAT:	&=e muy bien !
*FAT:	un besito de enhorabuena .
*FAT:	ven aquí .
*FAT:	ven .
*FAT:	ven aquí .
*FAT:	ven .
*FAT:	oy@i .
%act:	le besa
*FAT:	otro .
*FAT:	oy@i .
*FAT:	que me como a este pingüino .
*CHI:	ese .
*CHI:	ah@i .
*CHI:	no cabe .
*FAT:	no cabe . [+ ADS]
*FAT:	no .
*FAT:	esta serpiente no puede tener ahí cosas tan grandes .
*CHI:	&=q no ?
*FAT:	no .
*FAT:	vamos a hacer este agujero más grande todavía , hombre .
*FAT:	&=q hacemos un agujero más grande todavía ?
*CHI:	no .
*FAT:	uh@i .
*FAT:	es < muy grande > [/] muy grande ya .
*FAT:	va a ser una barbaridad de grande .
*CHI:	una (bar)baridad de grande . [+ IMI]
*FAT:	va a ser monstruoso .
*CHI:	monst(ru)oso . [+ IMI]
*FAT:	grandísimo .
*FAT:	gigantesco .
*CHI:	girastejo [: gigantesco] . [+ IMI]
*FAT:	asombroso .
*CHI:	asomb(r)oso . [+ IMI]
*FAT:	espantoso .
*CHI:	espantoso . [+ IMI]
*FAT:	monstruífero@x .
*CHI:	mo(ns)t(ru)ífero@x . [+ IMI]
*FAT:	0 .
%par:	se ríe
*FAT:	&=e aquí está !
*FAT:	anda .
*FAT:	tu@o [x 3] .
%par:	canturrea
*FAT:	que va a entrar la serpiente .
%act:	ha hecho más grande el prisma y la pieza alargada que mete dentro
*FAT:	turú@o .
%act:	mete la pieza
*FAT:	hola@q .
%par:	cambia la voz
*FAT:	yuju@i .
*CHI:	no [x 2] .
*CHI:	no sale la serpiente .
*FAT:	&=q no sale ?
*CHI:	no [x 2] .
*CHI:	ahora [x 2] .
*CHI:	no .
*FAT:	cucucú@o .
*CHI:	más grande no .
*FAT:	xxx ? [+ NON]
%par:	cambia la voz
*FAT:	xxx ? [+ NON]
%par:	cambia la voz
*CHI:	más grande no .
*CHI:	no .
*CHI:	más grande no .
*CHI:	no .
*CHI:	más grande no .
*CHI:	no .
*CHI:	&=e más grande no !
*CHI:	no .
*CHI:	&=e más grande no !
*FAT:	+" xxx mi casa . [+ NON]
%par:	cambia la voz
*FAT:	xxx .
*FAT:	+" ahora verás .
%par:	cambia la voz
*FAT:	+" me voy a comer xxx . [+ NON]
%par:	cambia la voz
*FAT:	ñam@o [x 6] .
%par:	cambia la voz
*CHI:	&=e no !
*FAT:	ñam@o [x 6] .
%par:	cambia la voz
*FAT:	uh@i .
%par:	cambia la voz
*FAT:	+" estoy muy triste .
%par:	cambia la voz
*FAT:	ay@i .
%par:	cambia la voz
*FAT:	+" que triste estoy , Juan .
%par:	cambia la voz
*FAT:	+" ya no tengo la puerta de casa tan bonita que tenía .
%par:	cambia la voz
*FAT:	+" &=q y ahora qué voy a hacer ?
%par:	cambia la voz
*FAT:	pobre serpiente , Juan .
*FAT:	está muy triste .
*FAT:	tenía una puerta de casa muy bonita y ahora no la tiene .
*MOT:	&=q por qué será ?
*CHI:	ahora sí la tiene ahora [/] .
*FAT:	< ahora sí > [/] ahora sí .
*FAT:	yuju@i [x 3] .
*FAT:	+" &=q puedo montar en esa nave+espacial ?
%par:	cambia la voz
*CHI:	sí .
*FAT:	&=q sí@q ?
%par:	cambia la voz
*CHI:	< quie(r)o hacer > [/] quie(r)o hacer un poco más pequeñita la puerta de esa nave+espacial .
*FAT:	< a ver > [/] a ver cómo puede montar .
*FAT:	mira .
*FAT:	ya verás cómo monta .
*CHI:	no [x 3] .
*CHI:	yo quiero hacer lo [*] un poco más pequeñita .
%err:	lo = la $MOR $SUB $SUFFIX
*FAT:	&=q la nave+espacial ?
*CHI:	sí .
*FAT:	pues venga .
*CHI:	&=e oh@i !
*FAT:	&=e oh@i !
*FAT:	ya la tienes más pequeña .
*CHI:	toma .
@Situation:	1 MOT y Juan juegan con las piezas Lego ; (2) MOT y Juan ven un libro ; (3) FAT y Juan juegan con lass piezas Lego
@Time Start:	17:00
@Situation:	(3)
*FAT:	méte lo ahí .
*CHI:	< hay que hacer la > [/] hay que hacer la un poco más pequeñita la se(r)piente .
*CHI:	aquí tienes dos [/] dos patas .
*FAT:	&=q dos patas ? [+ ADS]
*CHI:	t(r)es .
*FAT:	&=q tres ? [+ ADS]
%act:	coloca dos dedos
*CHI:	tres .
*FAT:	&=q tres ? [+ ADS]
%act:	coloca tres dedos
*CHI:	sí .
*FAT:	&=q la serpiente ?
*CHI:	como los dragones .
*FAT:	&=q como los dragones tienen tras patas ?
*CHI:	sí .
*FAT:	&=q tres o cuatro ?
*CHI:	t(r)es o cuat(r)o . [+ IMI]
*FAT:	&=q cuántas tienen ?
*FAT:	cuatro .
*FAT:	pero escúcha me , Juan Apellido .
*FAT:	que sepamos las serpientes no tienen patas .
*FAT:	son los dragones .
*FAT:	aún así .
*FAT:	como tú quieres una serpiente con cuatro patas aquí la tienes .
*CHI:	0 [*] andando .
%err:	$SYN $LOS $AUXE
*FAT:	andando no porque las serpientes reptan .
*CHI:	oh@i .
*CHI:	ya no tiene su casita .
*FAT:	no .
*FAT:	hay que desmontar la antes de que venga .
*CHI:	&=q < qué vamo(s) ha hacer > [/] qué vamo(s) a hacer con las piezas ?
*FAT:	&=q qué vamos a hacer con las piezas ? [+ ADS]
*CHI:	no lo sé .
*FAT:	&=q qué quieres hacer con las piezas ?
*CHI:	xxx con las piezas . [+ NON]
*FAT:	&=q qué quieres hacer ?
*CHI:	no lo sé .
*CHI:	no lo sé , Papá .
*FAT:	&=q qué hacemos ?
*FAT:	te pregunto yo a ti .
*FAT:	&=q qué quieres hacer ?
*CHI:	hala@i .
*CHI:	la serpiente también .
*FAT:	todo [x 3] .
*CHI:	&=q qué vamo(s) a hacer ?
*FAT:	&=q qué quieres hacer ?
*CHI:	&=q qué vamo(s) a hacer ?
*CHI:	&=q 0 [*] vamo(s) a hacer ?
*FAT:	&=q qué vamos a hacer ? [+ COR]
*FAT:	mira lo que hacemos .
*CHI:	oh@i .
*CHI:	un puente .
*FAT:	parece un puente pero no lo es .
*FAT:	no lo es .
*CHI:	&=q qué es eso ?
*FAT:	no lo es .
*CHI:	&=q qué es eso ?
*FAT:	no lo es .
*FAT:	no es un puente .
*FAT:	no .
*FAT:	no es un puente .
%par:	como si cantara ópera
*FAT:	no .
*CHI:	&=q qué es ?
*FAT:	no es un puente .
%par:	como si cantara ópera
*FAT:	no .
*FAT:	no lo es .
*CHI:	&=e sí es un puente !
*FAT:	no es un puente .
%par:	como si cantara ópera
*FAT:	no .
*CHI:	no cantes e(l) puente .
*FAT:	&=q no canto fuerte ?
*FAT:	&=q no te gusta cómo canto ?
*CHI:	no .
*FAT:	no es un puente .
%par:	como si cantara ópera
*FAT:	no .
*CHI:	< no cantes > [//] no cantes el puente .
*FAT:	&=q no quieres que cante el puente ?
*CHI:	no .
*FAT:	pero si no es un puente .
*FAT:	no es un puente .
%par:	como si cantara ópera
*FAT:	no .
*CHI:	&=e no cantes el puente !
*FAT:	&=q no canto ?
%par:	riéndose
*CHI:	no .
*FAT:	conto a la flor del campo canto al aire canto al sol .
%par:	canta
*FAT:	la@o [x 4] .
%par:	canta
*FAT:	&=q te gusta ?
*CHI:	sí .
*FAT:	a ver .
*FAT:	&=q ves ?
*FAT:	&=q ves cómo no es un puente ?
*FAT:	no soy un puente .
*MOT:	venga aquí , Juan_de_las_calzas .
*CHI:	sí .
%act:	se levanta
*FAT:	no soy un puente .
*FAT:	&=q porque sabes lo que soy ?
*CHI:	sí .
*FAT:	&=q qué soy ?
*CHI:	un papá .
*FAT:	&=q cómo que un papá ?
%par:	riéndose
*FAT:	por+favor .
*MOT:	ha acertado .
*MOT:	un papá .
*MOT:	suelta esto un momentito .
*MOT:	&=q vale ?
*MOT:	que nos vamos a cambiar de ropa porque nos vamos donde los avis@f .
*FAT:	mira .
*FAT:	&=e mira !
*FAT:	eh@i .
*FAT:	no soy un puente .
%par:	canta
*FAT:	no .
*FAT:	&=q lo ves ?
*MOT:	hala@i qué robot .
*MOT:	hala@i qué chulada de robot .
%exp:	chulada = fancy (Madrid dialect)
*FAT:	a que no soy un puente .
*CHI:	e(s) un robot .
*MOT:	es un robot . [+ ADS]
*FAT:	&=q cómo que es un robot ?
*FAT:	&=q es un chindasvinto@f ?
*CHI:	no .
*CHI:	es un robot .
*FAT:	pero bueno .
*FAT:	lo sabrá bien él .
*MOT:	&=q qué ha pasado ?
%add:	FAT
%act:	mientras le viste a Juan
*FAT:	nada .
*FAT:	no es un puente .
*MOT:	no .
*FAT:	&=q qué es ?
*CHI:	un [/] un chindasvinto@f .
*FAT:	&=e un chindasvinto@f ! [+ ADS]
*FAT:	y colorín+colorado este chindasvinto@f +...
*CHI:	0 [*] aparecido < de un > [/] de un [*] chimenea .
%err:	0 = ha $SYN $LOS $AUXH ; un = una $MOR $LOS $AGA
*FAT:	sale por una chimenea , sí .
*CHI:	de su casa .
*MOT:	parecido a una chimenea que sale .
*FAT:	hala@i qué bien .
*FAT:	cómo vuela .
*FAT:	mira .
*FAT:	uh@i .
*FAT:	mi cabeza .
*FAT:	&=q dónde he dejado mi cabeza ?
*MOT:	xxx .
*FAT:	< mi pierna > [/] mi pierna .
*CHI:	aquí .
%act:	coge la cabeza del muñeco
*FAT:	&=q dónde está mi cabeza y mi pierna ?
*CHI:	aquí .
*FAT:	ahí está la cabeza .
*FAT:	muy bien .
*FAT:	pero creo que se lo estás poniendo de lado , Juan Apellido .
*CHI:	sí [x 2] .
*FAT:	mira .
*FAT:	así .
*CHI:	y esa pie(r)na también .
*CHI:	tiene el culito de color rojo .
*CHI:	tiene el culito de color rojo .
*FAT:	mira qué culito .
%par:	hace una pedorreta con los labios
*FAT:	ya está aquí el culillo .
*FAT:	ya está aquí .
*FAT:	no le pongas más .
*FAT:	pobrecillo culo pollo .
*CHI:	hay que poner la taza .
*FAT:	a ver .
*FAT:	oye .
*FAT:	este niño ha hecho pis &=q eh@i ?
%add:	MOT
*FAT:	desde que hemos venido .
%add:	MOT
*CHI:	< hay que pones > [/] hay que pones [*] ese culo también .
%err:	pones = poner $MOR $SUB $NFL 3s/INF
*FAT:	hala@i .
*FAT:	pon le el culito , hombre .
*FAT:	que no se diga .
*FAT:	mira .
*FAT:	así culo pollo .
*FAT:	que se vea .
*FAT:	así .
*CHI:	y le pongo la colilla .
*FAT:	ah@i , ya .
*FAT:	mira qué bien .
*MOT:	venga .
*MOT:	vamos a hacer un pis , Juan .
@End
