# Supplementary material for: Comparing Different Models of the Development of Verb Inflection in Early Child Spanish
Source: PLoS One. 2015 Mar 11;10(3):e0119613. doi: 10.1371/journal.pone.0119613 (PMC4356619; doi:10.1371/journal.pone.0119613)
Supplement: S1 File — (ZIP) [file pone.0119613.s001.zip › 20500.cha]

@UTF8
@PID:	11312/c-00031805-1
@Begin
@Languages:	spa , eng
@Participants:	CHI Juan Target_Child , FAT Padre Father , MOT Madre Mother
@ID:	spa , eng|OreaPine|CHI|2;5.00|male|||Target_Child|||
@ID:	spa , eng|OreaPine|FAT|||||Father|||
@ID:	spa , eng|OreaPine|MOT|||||Mother|||
@Transcriber:	Javier , University of Nottingham
@Date:	05-JAN-2002
@Location:	Madrid
@Situation:	1 FAT y Juan juegan con las piezas Lego
@Time Start:	10:00
@Situation:	1
*CHI:	Gus pequeñito .
*FAT:	pues venga .
*FAT:	sienta@x [//] +//.
*CHI:	mira .
*CHI:	un xxx . [+ NON]
*FAT:	siéntate .
%act:	vuelca las piezas LEgo sobre la alfombra
*CHI:	tú también aquí .
%act:	se ha sentaado en el suelo
*FAT:	&=q cómo dices ?
*CHI:	tú también xxx en la alfombra . [+ NON]
*FAT:	&=q yo me siento en la alfombra también ?
*CHI:	sí .
*CHI:	como yo .
*CHI:	xxx .
*CHI:	mira .
*FAT:	claro .
*CHI:	mira .
*CHI:	y ahora < aquí para navegar > [/] aquí para navegar .
*CHI:	con sus remos .
*CHI:	y también estos remos para (l)a barquita .
*CHI:	así que a volar .
*CHI:	xxx .
*FAT:	&=q qué dices , Juan ?
*FAT:	cariño .
*FAT:	no te veo .
*CHI:	xxx .
*FAT:	si te pones del revés no te veo .
*FAT:	así .
*CHI:	mira .
*CHI:	he abrido [*] la ot(r)a pierna .
%err:	abrido = abierto $MOR $SUB $REG
*CHI:	he abrido [*] la pierna .
%err:	abrido = abierto $MOR $SUB $REG
%act:	se señala las piernas , que tiene muy separadas
*FAT:	&=q has abierto las piernas ? [+ COR]
*CHI:	0 [*] abie(r)to las piernas . [+ IMI]
*FAT:	&=q has abierto las piernas ? [+ COR]
*CHI:	xxx .
*FAT:	toma otra pieza azul .
*CHI:	xxx .
*CHI:	ah@i .
*CHI:	mira .
*CHI:	0 [*] ha 0 [*] ponido [*] la nariz .
%err:	0 = le $MOR $LOS $PREFIX ; ha = he $MOR $SUB $NFL PREX3s/PREX1s ; ponido = puesto $MOR $SUB $REG
*FAT:	&=q le has puesto la nariz ?
*CHI:	sí .
*CHI:	la nariz . [+ IMI]
*FAT:	toma más piezas azules .
*CHI:	más piezas azules .
*CHI:	&=q qué ha [*] hecho tú ?
%err:	ha = has $MOR $LOS $NFL PREX3s/PREX2s:TU
*CHI:	&=q 0 [*] ha [*] hecho tú con una [*] pieza [*] azules ?
%err:	0 = qué $SYN $LOS ; ha = has $MOR $LOS $NFL PREX3s/PREX2s:TU ; una = unas $MOR $LOS $AGA ; pieza = piezas $MOR $LOS $AGA
*FAT:	&=q que qué he hecho yo ? [+ COR]
*CHI:	qué ha [*] hecho con una [*] pieza [*] azules tú ?
%err:	ha = has $MOR $LOS $NFL PREX3s/PREX2s:TU ; una = unas $MOR $LOS $AGA ; pieza = piezas $MOR $LOS $AGA
*FAT:	&=q que qué he hecho con las piezas azules ?
*CHI:	sí .
*FAT:	pues mira .
*FAT:	he hecho una escultura para el Guggenheim .
*CHI:	&=q para Gu(ggen)heim ? [+ IMI]
*FAT:	sí .
*CHI:	&=q y eso ?
*FAT:	pues ya ves .
*FAT:	oye .
*FAT:	&=q yo las piezas rojas ?
*CHI:	tú (l)as piezas rojas .
*CHI:	mira [x 2] .
*CHI:	yo quiero poner 0 [*] .
%err:	0 = O $SYN $LOS
*CHI:	yo voy a poner 0 [*] .
%err:	0 = O $SYN $LOS
*CHI:	mira [x 6] .
*CHI:	xxx nave+espacial . [+ NON]
*CHI:	tú [x 4] .
*CHI:	mira [x 2] .
*FAT:	&=q qué es eso ?
*CHI:	xxx piezas pequeñitas así . [+ NON]
*CHI:	yo .
*CHI:	mira .
*FAT:	&=q qué es eso , Juan ?
*CHI:	u@x [/] una nave+espacial .
*FAT:	&=q una nave+espacial ?
*CHI:	muy grande .
*CHI:	que tiene alas muy grande [*] así .
%err:	grande = grandes $MOR $LOS $AGA
%par:	separa los bazos
*CHI:	mira .
*CHI:	mira .
*CHI:	como [/] como los pájaros .
*FAT:	&=q como los pájaros así ?
*CHI:	sí [x 2] .
*CHI:	pues tiene una ala muy grande esa nave+espacial .
*CHI:	&=q a que sí ?
*FAT:	sí .
*FAT:	no está nada mal .
*CHI:	sí .
*CHI:	yo quiero hacer u@x [/] una fábrica pa(r)a esta nave+espacial .
*FAT:	&=q quieres hacer una fábrica +..?
*CHI:	< para esa > [//] < para una > [//] para esa nave+espacial .
*FAT:	&=q para +..?
*CHI:	++ esa nave+espacial .
*CHI:	para hacer un [//] una nave+espacial .
*FAT:	&=q para esa nave espacial quieres hacer una fábrica ?
*CHI:	para esa . [+ IMI]
*FAT:	&=q para cuál de las dos ?
*CHI:	< pa@x para para que para que para esa > [//] para esa .
*FAT:	< este es u@x > [/] este es un aguilucho .
*CHI:	&=q este e(s) un aguilucho ? [+ IMI]
*FAT:	sí .
*CHI:	&=q el pequeñito es un aguilucho ?
*FAT:	es un aguilucho pequeñito .
*FAT:	&=q ves ?
*FAT:	así .
*FAT:	con su cuello largo y sus alas .
*FAT:	y su pata aquí abajo .
*FAT:	aunque parece un buitre pequeñito .
*CHI:	&=q parece un buitre pequeñito ?
*FAT:	mm@i .
%par:	afirma
*CHI:	xxx .
*CHI:	hala@i .
*FAT:	&=q qué pasó ?
*CHI:	pues que se ha rompido [*] la nave espacial esa .
%err:	rompido = roto $MOR $SUB $REG
*FAT:	&=q se ha roto la nave espacial esa ? [+ COR]
*CHI:	sí , esa .
*CHI:	< po(r)que > [/] po(r)que ha venido un señor con un palo y le [*] ha roto la nave+espacial mía .
%err:	le = me $MOR $SUB $PREFIX
*FAT:	&=q ha venido un señor con un palo y ha roto tu nave+espacial .
*CHI:	0 .
%par:	mueve la cabeza ; sí
*FAT:	pero hombre .
*FAT:	&=q y qué señor ?
*CHI:	e(l) [/] e(l) de la moto .
%par:	señala
@Situation:	1 FAT y Juan juegan con las piezas Lego
@Time Start:	10:00
@Situation:	1
*FAT:	&=q el de la moto ? [+ ADS]
*CHI:	sí .
*FAT:	mm@o .
%act:	mueve una pieza como si fuera una moto y llega hasta la "nave"
*FAT:	pero bueno .
*FAT:	es un gamberro este señor .
*FAT:	&=q no ?
*FAT:	señor [x 2] .
*FAT:	no se rompe la nave+espacial de Juan con el palo .
*FAT:	dí selo .
*CHI:	&=e no se rompe la nave+espacial con el palo , hombre ! [+ IMI]
*CHI:	&=e malo !
*FAT:	hombre .
*FAT:	venga .
*FAT:	lo llevamos al garage y de allí no sale en un par de días .
*FAT:	por haber roto la nave+espacial .
*FAT:	hala@i .
*FAT:	ahí se ha quedado .
*FAT:	qué te parece .
*CHI:	sí .
*FAT:	castigado .
*CHI:	sí .
*CHI:	ese [//] eso .
*CHI:	ah@i .
*CHI:	se ha caído .
*FAT:	&=q qué se ha caído ?
*CHI:	eso .
*CHI:	eso que se ha caído .
*FAT:	esto en un equilibrio +/.
*CHI:	en un equilibrio . [+ IMI]
*CHI:	hala@i .
*FAT:	hala@i .
*CHI:	el azul .
*FAT:	en un equilibrio muy inestable .
*CHI:	muy (in)estable . [+ IMI]
*CHI:	se lo pone la pierna muy grande .
*CHI:	mira .
*CHI:	se lo pone la pierna muy grande .
*CHI:	mira .
*CHI:	&=q lo ves ?
*FAT:	&=q se lo pone la pierna grande ? [+ ADS]
*CHI:	sí .
*CHI:	hala@i .
*CHI:	< soy escalera > [//] soy una escalera [/] escalera .
*CHI:	hombre .
*FAT:	&=q es una escalera parlanchina ?
*FAT:	&=q parlanchina de la China ?
*CHI:	sí .
*CHI:	< lo los los chinos > [/] los chinos .
*CHI:	&=q qué haces tú ?
*CHI:	&=q eso [*] verde qué es eso ?
%err:	eso = 0 $SYN $ADD
*FAT:	pues todavía no lo sé .
*FAT:	ahora te lo diré .
*FAT:	a ver qué [/] qué me ibas a decir de los chinos .
*CHI:	los chinos tiene [*] una China .
%err:	tiene = tienen $MOR $LOS $NFL 3s/3p:NP
*FAT:	&=q los chinos tienen una China ? [+ COR]
*CHI:	sí .
*FAT:	claro .
*FAT:	allí es donde viven .
*FAT:	en la China mandarina .
*CHI:	< la china > [/] la china y el chino di(s)frutan ot(r)o [*] palos .
%err:	otro = otros $MOR $LOS $AGA
%exp:	posiblemente se refiera a comer con palillos (gracias , Daniel)
*FAT:	&=q cómo ?
*CHI:	el señor de China la china y el chino di(s)frutan a [*] otro señor .
%err:	a = con $SYN $SUB
*FAT:	&=q disfrutan con otro señor ? [+ COR]
*CHI:	sí .
*CHI:	(dis)frutan < a otro > [/] con otro señor . [+ IMI]
*CHI:	y de(s)pués viene un señor muy malo .
*FAT:	pero bueno .
*FAT:	&=q de dónde salen tantos señores malos ?
*FAT:	si no hay tantos .
*CHI:	sí .
*CHI:	ahora < un señor > [//] viene un señor malo y le pregunta < qué [x 2] qué va a che@x > [//] qué va a ser en [/] en esa China .
*FAT:	+" &=q qué pasa en la China le pregunta ?
*CHI:	sí .
*FAT:	&=q y qué le contesta ?
*CHI:	&=q qué le contesta ? [+ IMI]
*FAT:	&=q eh@i ?
*FAT:	&=q qué le dice ?
*CHI:	que [x 4] viene un señor malo y luego viene otro señor malo y feo .
*FAT:	&=q y feo ?
*CHI:	sí .
*FAT:	&=q cómo de feo ?
*CHI:	así de feo .
%par:	separa los brazos
*CHI:	viene así ot(r)o señor así [/] con una cabezota .
*CHI:	así .
*CHI:	pon@o .
*CHI:	y ha saltado .
*CHI:	&=q así ?
*FAT:	&=q ha saltado ?
*CHI:	mira .
*CHI:	esa pieza me la dejas .
*FAT:	te la dejo , claro .
*FAT:	cómo no te la voy a dejar .
*FAT:	faltaría más .
*CHI:	&=e turbulencias !
*FAT:	&=q hay turbulencias ?
*CHI:	&=q qué ha [*] hecho tú ese ?
%err:	ha = has $MOR $LOS $NFL PREX3s/PREX2s:TU
*FAT:	pues he hecho una nave+espacial de diseño .
*CHI:	&=q de diseño ? [+ IMI]
*FAT:	sí .
*FAT:	es decir .
*FAT:	que no puede volar .
*FAT:	o+sea que es una nave que es espacial pero no es espacial .
*FAT:	sólo está para que digamos “oh@i” .
*CHI:	oh@i .
*FAT:	&=q a que te gusta ?
*CHI:	sí .
*FAT:	&=q a ver cómo dices oh@i ?
*CHI:	oh@i .
*FAT:	oh@i .
*FAT:	claro .
*FAT:	porque [/] porque es una nave espacial de diseño .
*CHI:	&=q de diseño ?
*FAT:	sí .
*FAT:	mira .
*FAT:	y aquí hay una nave espacial que vuela .
*CHI:	como esa .
*FAT:	como esa pero la tuya es más bonita .
*FAT:	voy a ver si le pongo un poco de alas más largas .
*CHI:	mas largas . [+ IMI]
*CHI:	es [/] es así .
*CHI:	mira [x 2] .
*CHI:	tiene ala para volar la [*] así .
%err:	la = 0 $MOR $ADD $SUFFIX
*FAT:	ya veo ya [/] .
*FAT:	que tiene unas alas muy grandes .
*CHI:	sí .
*CHI:	así vola [*] mejor .
%err:	vola = vuela $MOR $SUB $REG
*CHI:	y con [/] con tantas alas no puede volar .
*FAT:	así vuela mejor . [+ COR]
*FAT:	y con tantas alas sí puede volar &=q no ?
*CHI:	sí .
*CHI:	con alas rojas no puede volar .
*FAT:	&=q ah@i , no ?
*CHI:	no .
*FAT:	pero bueno .
*FAT:	&=q cómo puede ser eso ?
*CHI:	po(r)@x [/] po(r)que viene un señor malo y me [*] destroza .
%err:	me = la $MOR $SUB $PREFIX
*CHI:	ah@i .
*CHI:	que se ha cayido [*] el t(r)en .
%err:	cayido = caído $MOR $ADD $REG
*FAT:	se ha caído el buitre .
*CHI:	el buit(r)e . [+ IMI]
*CHI:	se ha caído el buit(r)es [*] .
%err:	buitres = buitre $MOR $ADD $AGA
*FAT:	toma .
@Situation:	1 FAT y Juan juegan con las piezas Lego
@Time Start:	10:00
@Situation:	1
*FAT:	ya está esta cómo vuela .
*FAT:	mira .
*FAT:	hala@i .
*FAT:	se pueden poner juntas .
*CHI:	esa tiene esa [x 2] [//] alas .
*CHI:	xxx .
*CHI:	mira .
*CHI:	le falta aquí < le falta > [/] a esa nave+espacial aquí ot(r)a ala del espacio .
*CHI:	del espacio .
*FAT:	&=q es una nave del espacio ?
*CHI:	sí .
*FAT:	pero vamos a ver .
*FAT:	pero bueno .
*CHI:	&=q qué haces tú ?
*FAT:	otra nave+espacial .
*FAT:	más grande todavía .
*CHI:	y yo [/] yo voy a hacer otra [/] otra nave+espacial amarilla .
*FAT:	&=q vas a hacer una amarilla tú también ?
*CHI:	sí .
*FAT:	eres un poco copiota &=q eh@i ?
%exp:	copiota = someone who imitates others ideas
*CHI:	a esta le falta .
*FAT:	&=q eh@i ?
*FAT:	que eres un poco copiota tú .
*CHI:	sí .
*CHI:	yo quiero esa nave+espacial .
*FAT:	&=q quieres esta ?
*FAT:	pues venga .
*FAT:	déjame esa pieza y te la doy .
*CHI:	hola .
*FAT:	vamos a terminar de hacer la .
*FAT:	mira qué bien .
*FAT:	&=e hala@i !
*FAT:	&=e cómo te gusta eh@i !
%act:	le enseña una nave espacial tipo "Invaders"
*FAT:	hala@i cómo te gusta .
*FAT:	&=e oh@i !
%act:	se le ha caído
*CHI:	con las dos juntas no .
*CHI:	no .
*FAT:	&=q pueden ir las dos juntas ?
*CHI:	no .
*CHI:	porque se cae .
*FAT:	uh@i .
*FAT:	se cae la de diseño y todo .
*CHI:	sí .
*CHI:	la de diseño y todo .
*FAT:	la nave+espacial de diseño .
*FAT:	madre+mía xxx . [+ NON]
*CHI:	la de diseño .
*CHI:	se cae la nave+espacial de diseño .
*FAT:	que es muy bonita pero no sirve para nada .
*FAT:	espérate un momento .
*FAT:	así .
*FAT:	< hala@i qué bien > [/] hala@i qué bien .
*FAT:	todas juntas .
*CHI:	tú esa .
*CHI:	tú esa .
*FAT:	&=q cuál yo ?
*CHI:	esa .
%par:	señala
*FAT:	&=q la amarilla ?
*CHI:	la amarilla . [+ IMI]
*FAT:	uy@i .
*FAT:	esta vuela mucho mejor yo creo &=q eh@i ?
*FAT:	uh@o .
%act:	como si volara la nave
*FAT:	mira [x 4] .
%act:	como si volara la nave
*CHI:	fu@o .
%act:	como si volara la nave
*FAT:	&=q y a dónde van volando ?
*CHI:	a Cambrils .
*FAT:	&=q y qué hacen en Cambrils ?
*FAT:	uy@i .
*FAT:	mira .
*FAT:	esa tiene un pasajero .
*CHI:	un pasajero .
*FAT:	y aquí hay otro .
*CHI:	aquí hay otro pasajero .
*FAT:	listos +...
*CHI:	++ ya .
*FAT:	uh@o .
*CHI:	a la otra espacial le falta eso .
*CHI:	diseño .
*FAT:	&=q de diseño la vas a hacer ?
*CHI:	no .
*FAT:	ponlo ahí .
*CHI:	< le falta > [/] le falta ese también .
*CHI:	es ese pa(r)a que 0 [*] sujete .
%err:	0 = se $MOR $LOS $PREFIX
*CHI:	< ese para que > [//] ese no .
*CHI:	ese no que va así .
*CHI:	ese .
*CHI:	y ese aquí .
%act:	cambiando piezas de la nave
*CHI:	y ese también aquí .
*CHI:	ya no hay más .
*FAT:	ya no hay más . [+ ADS]
*FAT:	pero [x 5] .
*FAT:	&=q esta cosa tan bonita sabes dónde la vamos a poner ?
*FAT:	a:quí .
*FAT:	&=q qué te parece ?
*CHI:	esa es la luz .
*CHI:	porque tiene luz .
*FAT:	&=q tiene luz ?
*CHI:	esa es la luz .
*CHI:	mira .
*CHI:	se ha caído .
*FAT:	&=q se ha caído una pieza ?
*FAT:	&=q a ver cómo vuela ?
*CHI:	esa e(s) mía .
*CHI:	esa es mía .
*FAT:	ay@i el buitre .
*FAT:	que se ha subido en otra nave .
*FAT:	mira .
*FAT:	uh@o .
*FAT:	y ahora (.) se quiere poner aquí .
*FAT:	po@o .
*FAT:	xxx está por llegar porque viene la nave de diseño . [+ NON]
*FAT:	uh@i .
*FAT:	que no sirve para nada esta nave de diseño .
*FAT:	solamente para estorbar .
*FAT:	y el buitre va y se pone aquí también .
*FAT:	madre+mía .
*FAT:	es imposible que vuele así esta nave+espacial .
*FAT:	&=q lo intentamos ?
*CHI:	sí .
*FAT:	uh@o .
%act:	la levanta y la vuelve a bajar lentamente
@Situation:	1 FAT y Juan juegan con las piezas Lego
@Time Start:	10:00
@Situation:	1
*FAT:	no puede ser .
*CHI:	no puede ser . [+ IMI]
*FAT:	no puede ser .
*CHI:	no puede ser . [+ IMI]
*FAT:	parece un árbol .
*FAT:	esta nave+espacial parece un árbol .
*CHI:	xxx a volar , nave+espacial . [+ NON]
*CHI:	xxx una nave+espacial . [+ NON]
*CHI:	&=q < qué vamo(s) > [/] qué vamo(s) a destrozar ?
*FAT:	&=q cómo que qué vamos a destrozar ?
%par:	se ríe
*FAT:	ya se ha destrozado .
*CHI:	ya se ha destrozado . [+ IMI]
*CHI:	&=e un á(r)bol !
*CHI:	hala@i .
*CHI:	xxx .
*FAT:	&=q qué haces ?
*CHI:	oh@i .
*CHI:	un t(r)e(n) .
*FAT:	&=q un tren ? [+ ADS]
*CHI:	sí .
*CHI:	soy un hipopótamo [?] . [+ NON]
*CHI:	xxx .
*CHI:	xxx .
*CHI:	mira .
*CHI:	un hi(po)pótamo ha (a)bierto la boca .
*FAT:	anda .
*FAT:	un hipopótamo que ha abierto la boca . [+ COR]
*CHI:	mira .
*CHI:	ese es [/] es un hipopótamo amarillo .
*CHI:	tiene una cola .
*CHI:	&=e mira !
*FAT:	ay@i .
*FAT:	&=q a quién se come el hipopótamo ?
*CHI:	a [*] un hueso .
%err:	a = 0 $SYN $ADD
*FAT:	&=q a un hueso ? [+ ADS]
*CHI:	sí .
*FAT:	como si fuera un perrillo .
*CHI:	como si fuera un perrillo . [+ IMI]
*CHI:	se comes [*] un hueso verde .
%err:	comes = come $MOR $ADD $NFL 2s/3s
*FAT:	&=q un hueso verde ? [+ ADS]
*CHI:	sí .
*CHI:	se come un hueso verde .
*FAT:	mira .
*FAT:	estoy haciendo una tortuga .
*FAT:	mira qué bien .
*CHI:	ahora hace un [//] una xxx . [+ NON]
*CHI:	tiene una pupa .
*FAT:	&=q tiene una pupa ? [+ ADS]
*CHI:	vo@x [/] voy a poner 0 [*] una tirita . [+ CLIMB]
%err:	0 = la $MOR $LOS $CLMB
*FAT:	&=q la has puesto una tirita ? [+ COR]
*CHI:	sí .
*FAT:	pero mira que +//.
*CHI:	aquí .
*FAT:	qué bien .
*CHI:	aquí .
*FAT:	&=q y ya está curada ?
*CHI:	sí .
*CHI:	mira Sisebuto .
*FAT:	&=q está Sisebuto por ahí ?
*CHI:	así .
*FAT:	oye .
*FAT:	< y aquí está > [/] y aquí está el buitre .
*CHI:	ahora ese .
*CHI:	el buit(r)e . [+ IMI]
*CHI:	< el buitre > [//] los buit(r)es son muy buenos .
*FAT:	claro .
*CHI:	uy@i .
*FAT:	&=q se lo lleva volando Sisebuto ?
*CHI:	ah@i .
*CHI:	que se ha (des)t(r)ozado .
*FAT:	claro .
*FAT:	se rompe .
*CHI:	en el cuello como Papá .
*FAT:	claro .
*FAT:	cuando te llevó a ti .
*FAT:	ay@i .
*FAT:	qué cansado está el buitre .
*FAT:	mira .
*FAT:	y aquí está Leonio .
*CHI:	oh@i .
*FAT:	es que los buitres no están para tantos trotes &=q eh@i ?
*FAT:	los buitres son unos animales muy delicados .
*CHI:	lo [*] pongo gorro ?
%err:	lo = le $MOR $SUB $PREFIX
*FAT:	&=q le pones un gorro para que no se constipe ?
*CHI:	sí .
*FAT:	mira .
*FAT:	Sisebuto y Leonio .
*CHI:	Sisebu@x [/] Leonio [//] Sisebuto y Leonio montan en esa nave+espacial .
%par:	la señala colocando el dedo encima
*FAT:	pues toma .
*CHI:	toma .
*FAT:	toma .
*CHI:	tú esa .
*FAT:	&=q yo esta ?
*FAT:	&=q y qué hago con esa ?
*FAT:	voy a montar aquí al [/] al hombre extraño .
*FAT:	uh@o .
*CHI:	yo ese .
*CHI:	yo ese .
*FAT:	este xxx . [+ NON]
*FAT:	uh@i .
*FAT:	espera [x 2] .
*FAT:	mejor voy a montar a este que es más extraño todavía .
*FAT:	este sí que es el hombre extraño .
*FAT:	uh@i qué extraño es .
*FAT:	y monta en esta nave+espacial echa para él .
*FAT:	< aquí monta > [/] aquí monta +//.
*CHI:	&=e yo !
*FAT:	pero bueno .
*FAT:	&=q quién da esas voces ?
*CHI:	&=e yo [x 4] !
*CHI:	esa nave+espacial .
*CHI:	esa [x 2] nave+espacial quiere .
*FAT:	&=q quién quiere esta nave+espacial ?
*CHI:	esa nave+espacial .
*FAT:	&=q este quiere esta nave+espacial ?
*CHI:	sí .
*FAT:	pues venga .
*FAT:	a ver .
*FAT:	que se la cambie .
*FAT:	o que le ofrezca algo mejor o +//.
*CHI:	quita [/] quita .
*FAT:	&=q cómo que quita [x 2] ?
@Situation:	1 FAT y Juan juegan con las piezas Lego
@Time Start:	10:00
@Situation:	1
*CHI:	quita ese niño < que está > [/] que está en la nave+espacial .
*CHI:	ese monta .
*FAT:	pobrecito .
*FAT:	pero si a mí me cae muy bien este hombre extraño .
*FAT:	le voy a montar en la tortuga .
*FAT:	hala@i qué bien .
*FAT:	qué contento va en la tortuga .
*CHI:	aquí .
*CHI:	< el mío ha lle@x > [/] el mío ha llegado .
*FAT:	&=q a dónde ha llegado ?
*CHI:	a Cambrils .
*FAT:	&=q a Cambrils ?
*CHI:	sí .
*FAT:	&=q y qué va a hacer allí ?
*FAT:	&=q Sisebuto y Leonio se van a bañar en la playa ?
*CHI:	no .
*FAT:	&=q no ?
*CHI:	se van a cambiar de ropa a Cambrils .
*FAT:	&=q se van a cambiar de ropa a Cambrils ? [+ ADS]
*FAT:	&=q pero o+sea que sólo van a Cambrils a cambiar se de ropa ?
*CHI:	no [x 5] .
*CHI:	a [*] la playa se van a cambiar de ropa .
%err:	a = en $SYN $SYN
*FAT:	&=q y en la playa qué hacen ?
*FAT:	&=q eh@i ?
*FAT:	&=q qué hacen en la playa ?
*CHI:	mira .
*CHI:	xxx solitos . [+ NON]
*CHI:	0 [*] bañan solitos .
%err:	0 = se $MOR $LOS $PREFIX
*FAT:	&=q se bañan solitos ?
*CHI:	quie(r)o [/] quie(r)o < hacer un papa > [/] hacer un papa para [/] para ayudás [: ayudar] [*] a [/] a Sisebuto y [/] y Leonio .
%err:	ayudas = ayudar $MOR $SUB $PHO
*FAT:	&=q quieres hacer un papá para ayudar les ? [+ COR]
*CHI:	sí .
*FAT:	bueno .
*FAT:	vamos a hacer un papá , venga .
*FAT:	&=q de qué color hacemos el papá ?
*CHI:	< de [x 2] color > [/] de color negro .
*FAT:	no tenemos negro , cariño .
*FAT:	&=q de qué color ?
*FAT:	o verde o rojo o azul o amarillo .
*CHI:	verde .
*FAT:	&=q verde ? [+ ADS]
*CHI:	sí .
*FAT:	un papá para ayudar a Sisebuto y Leonio que se van a bañar en el mar .
*FAT:	a ver .
*FAT:	&=q te gusta este papá ?
*CHI:	sí [x 2] .
*CHI:	le coge de la mano .
*FAT:	claro .
*FAT:	le coge de las manos y se van a bañar .
*FAT:	&=q hago una barca para Sisebuto y Leonio también ?
*CHI:	sí .
*FAT:	&=q de qué color hacemos la barca ?
*CHI:	de color verde y rojo .
*FAT:	&=q de color verde y rojo ? [+ ADS]
*FAT:	oye .
*FAT:	pero una cosa .
*FAT:	no te pongas así que no te veo .
*FAT:	ponte bien .
*CHI:	así .
*FAT:	no .
*FAT:	pero en el suelo , no .
*FAT:	en la manta .
*FAT:	ay@i .
*FAT:	con las piernas abiertas .
*FAT:	qué bien .
*FAT:	ay@i .
*FAT:	con las piernas abiertas .
%act:	le acerca para que se siente dentro de la alfombra
*CHI:	mira [x 2] .
*CHI:	se cae ese .
*FAT:	a ver .
*FAT:	&=q una barca verde roja me has dicho ?
*CHI:	sí .
*FAT:	&=q la mitad verde y la mitad roja ?
*CHI:	azul no .
*FAT:	azul no . [+ ADS]
*CHI:	ni amarilla .
*FAT:	amarilla tampoco .
*FAT:	si me has dicho verde y roja no puede haber ni azul ni amarillo .
*FAT:	las cosas son así .
*FAT:	mira .
*FAT:	una barca verde y roja .
*CHI:	xxx de Papá .
*FAT:	le pongo una vela o no le ponemos vela .
*CHI:	sí .
*CHI:	sí le ponemos vela . [+ IMI]
*FAT:	pues vamos a poner le una vela .
*FAT:	por lo menos le vamos a poner un mástil &=q no ?
*CHI:	no .
*CHI:	la vela .
*FAT:	hala@i qué bien .
*FAT:	en un lado el papá con Sisebuto y Leonio .
*FAT:	&=q y en el otro lado quién va ?
*FAT:	el hipopótamo .
*FAT:	que se está comiendo un hueso verde .
*FAT:	hala@i qué bien .
*FAT:	todos juntos en la barca (.) en Cambrils .
*CHI:	ya .
*CHI:	ya llego a la nave+e(s)pacial .
*CHI:	la nave+espacial .
*CHI:	el hi(po)pótamo va a bajar .
*CHI:	el hi(po)pótamo va a bajar .
*CHI:	< por aquí > [/] por aquí viene el papá y Sisebuto y Leonio .
*CHI:	mira .
*CHI:	mira .
*CHI:	tiene patas rojas .
*FAT:	&=q tiene patas rojas ? [+ ADS]
*CHI:	xxx .
*FAT:	pón selas bien puestas .
*FAT:	aquí y aquí .
*FAT:	oy@i .
*CHI:	oy@i .
@Situation:	1 FAT y Juan juegan con las piezas Lego
@Time Start:	10:00
@Situation:	1
*FAT:	toma .
*FAT:	ya está .
*FAT:	las patas rojas .
*CHI:	y aquí ot(r)a pata roja me falta .
*FAT:	&=q te falta otra pata roja ?
*CHI:	sí .
*FAT:	toma [x 2] .
*CHI:	así .
*CHI:	le falta aquí otra pata para que no se caiga .
*FAT:	pues venga .
*FAT:	cógela de aquí .
*FAT:	coge lo que necesites .
*CHI:	la roja .
*CHI:	me falta una roja .
*FAT:	pues cógela de aquí .
*CHI:	tú [*] cógela .
%err:	SVO = VOS $SYN $SUB
*FAT:	&=q cómo es ?
*FAT:	&=q grande o pequeña ?
*FAT:	la que necesitas .
*CHI:	grande .
%par:	separa los brazos
*FAT:	&=q una pieza grande ?
*CHI:	sí .
*CHI:	ya está .
*FAT:	hala@i qué bien .
*FAT:	&=q esas son las patas del dinosaurio ?
*FAT:	digo del hipopótamo .
*CHI:	sí .
*CHI:	xxx tiene alas . [+ NON]
*CHI:	xxx alas . [+ NON]
*CHI:	se cae .
*CHI:	se cae .
*FAT:	toma .
*CHI:	se cae .
*CHI:	se cae .
*FAT:	toma .
*FAT:	ya no se cae con alas .
*CHI:	se cae .
*CHI:	ya no se cae . [+ IMI]
*CHI:	&=q a que no ?
*FAT:	no .
*FAT:	ya no se cae .
*CHI:	mueve [?] alas aquí . [+ NON]
*CHI:	mueve [?] ala aquí . [+ NON]
*CHI:	&=q qué es eso ?
*FAT:	&=q qué es eso ? [+ ADS]
*CHI:	un gigante .
*FAT:	un gigante . [+ ADS]
*FAT:	&=q a que sí ?
*CHI:	sí .
*CHI:	un gigante azul 0 [*] rojo .
%err:	0 = y $SYN $LOS
*FAT:	claro .
*CHI:	y tiene pelotas .
*FAT:	&=q dónde están las pelotas ?
*CHI:	y tiene pelotas .
*FAT:	&=q dónde están las pelotas que tiene ?
*FAT:	a ver .
*FAT:	&=q dónde está ?
*CHI:	le faltan pelotas .
*FAT:	&=q dónde están las pelotas ?
%par:	riéndose (inevitablemente)
*FAT:	a ver .
*FAT:	di me .
*CHI:	esta está [/] está en 0 [*] nave espacial amarilla .
%err:	0 = la $SYN $LOS
%act:	coloca el dedo sobre un conjunto de peizas amarillo
*FAT:	&=q sí ?
*FAT:	&=q aquí ?
*FAT:	&=q aquí sube ?
*CHI:	no .
*CHI:	tiene [/] tiene esa pelota .
*FAT:	&=q esa pelota tiene ?
*CHI:	sí .
*FAT:	venga .
*FAT:	dá sela .
*FAT:	pón sela en la mano .
*FAT:	con cuidado .
*FAT:	así .
*CHI:	xxx otra pelota . [+ NON]
*FAT:	&=q otra pelota le vas a poner ?
*CHI:	aquí .
*FAT:	venga .
*FAT:	pón sela .
*CHI:	aquí .
*FAT:	venga .
*FAT:	aprieta .
*FAT:	uh@i .
*CHI:	uh@i .
*CHI:	que se cae .
*FAT:	que se descuajaringa .
%exp:	descuajaringuarse = break down in pieces (Madrid dialect)
*CHI:	que se de(s)cuajaringa . [+ IMI]
*FAT:	0 .
%par:	se ríe
*CHI:	xxx se de(s)cuajaringa . [+ NON]
*CHI:	me pongo de rodillas .
*FAT:	&=q ahora te pones de rodillas ?
*CHI:	sí .
*FAT:	pero bueno .
*FAT:	pero bueno .
*FAT:	&=q y todas esas cosas dónde las has aprendido ?
*CHI:	&=q aquí qué está [*] ?
%err:	está = hay $SYN $SUB
%act:	mira dentro de una caja
*FAT:	&=q cómo ?
*CHI:	aquí .
*CHI:	< hay na@x > [//] &=q no hay nada ?
*FAT:	no .
*FAT:	&=q dónde están los clic ?
*CHI:	aquí .
*FAT:	&=q están ahí ?
*FAT:	sí .
*CHI:	oh@i .
*CHI:	se mueve [*] las sillas .
%err:	mueve = mueven $MOR $LOS $NFL 3s/3p:NP
*CHI:	se mueve [*] las sillas .
*FAT:	&=q y este gigantote cómo se llama ?
*CHI:	dinosaurios [*] .
%err:	dinosaurios = dinosaurio $MOR $ADD $AGA
*FAT:	&=q cómo le ponemos ?
*FAT:	&=q qué nombre le ponemos a este gigantón ?
*CHI:	dinosaurio .
*FAT:	no .
*FAT:	tiene que ser un nombre para él .
*FAT:	hay que poner le un nombre .
*CHI:	rojo .
*FAT:	eso es un color .
*FAT:	< un nombre > [/] un nombre .
*CHI:	Juanillo .
*FAT:	&=q Juanillo ? [+ ADS]
*CHI:	sí .
@Situation:	1 FAT y Juan juegan con las piezas Lego
@Time Start:	10:00
@Situation:	1
*FAT:	&=q es el gigante Juanillo ?
*FAT:	oy@i .
%act:	se le cae
*FAT:	se ha emocionado .
*FAT:	yo creo .
*FAT:	&=q es el gigante Juanillo ?
*CHI:	sí .
*FAT:	uy@i qué bien .
*FAT:	cómo le va a gustar .
*FAT:	&=q te gusta el nombre gigante Juanillo ?
*FAT:	sí@q .
%par:	cambia la voz
*FAT:	hala@i cómo le gusta el nombre .
*FAT:	hala@i .
*FAT:	aquí está el gigante Juanillo para jugar contigo .
*CHI:	se ha caído .
*CHI:	mira .
*CHI:	mira .
*CHI:	no puedo hacer lo .
*FAT:	&=q qué es lo que quieres hacer ?
*CHI:	mira .
*CHI:	es así .
*CHI:	así .
*FAT:	< muy bien muy bien > [/] muy bien .
*FAT:	tú solo &=q eh@i ?
*CHI:	lo he hacido [*] yo .
%err:	hacido = hecho $MOR $SUB $REG
*FAT:	sí .
*FAT:	lo has hecho tú . [+ COR]
*CHI:	xxx .
*CHI:	hay que hacer lo más pequeñito 0 [*] gigantón .
%err:	0 = el $SYN $LOS
*FAT:	&=q un pequeñito gigantón ?
*CHI:	sí .
*FAT:	no puede ser pequeñito y gigantón .
%par:	riéndose
*FAT:	no puede ser .
*CHI:	0 [*] quiero hacer pequeñito y gigantón . [+ CLIMB]
%err:	0 = lo $MOR $LOS $CLMB
*FAT:	&=q quieres hacer lo pequeñito y gigantón ?
*CHI:	sí .
*CHI:	oh@i .
*CHI:	quiero hacer lo pequeñito .
*FAT:	pues venga .
*FAT:	haz lo pequeñito .
*CHI:	tú [/] tú haz lo pequeñito .
*CHI:	tú haz lo .
*FAT:	no .
*FAT:	&=q tú has dicho que quieres hacer lo , no ?
*CHI:	tú .
*FAT:	&=q yo ?
*FAT:	yo no quiero hacer lo pequeñito y gigante .
*FAT:	yo quiero hacer lo gigante y gigantón .
*CHI:	gigante .
*CHI:	mira .
*CHI:	tiene una peluta [: pelusa] .
%act:	le quita una pelusa a una pieza y se la da a FAt
*FAT:	ay@i .
*FAT:	una pelusa .
%par:	riéndose
*CHI:	una peluta [: pelusa] [/] pelusa . [+ IMI]
*FAT:	una pelusilla .
*CHI:	tiene una pelusilla el gigantón .
*FAT:	&=q cómo se llama el gigantón ?
*CHI:	Juanillo .
*FAT:	Juanillo . [+ ADS]
*FAT:	&=q y de quién es amigo Juanillo ?
*CHI:	mío .
*FAT:	&=q es amigo tuyo ?
*FAT:	&=q sí ?
*CHI:	sí .
*FAT:	qué suerte .
*FAT:	&=q qué hacéis juntos cuando vais por ahí ?
*CHI:	ju(g)ar a un castillo .
%err:	$VALIDROOT
%act:	se coloca un conjunto de piezas sobre la cabeza
*FAT:	&=q a un castillo que tienes en la cabeza ?
*CHI:	sí .
*FAT:	&=q y a qué jugáis en el castillo ?
*CHI:	po(r)@x [/] po(r)que hay una gallina y un gigantón .
*FAT:	&=q en el castillo hay una gallina ?
*FAT:	&=q y de qué color pone la gallina los huevos ?
*CHI:	de [/] de oro .
*FAT:	ah@i .
*FAT:	&=q la gallina pone los huevos de oro ?
*CHI:	sí .
*FAT:	&=q sí ?
*CHI:	sí .
*FAT:	&=q < y quién > [/] y quién tiene la gallina ?
*CHI:	un Barbuchis@f rojo .
*FAT:	&=q un Barbuchis@f rojo ? [+ ADS]
*CHI:	sí .
*FAT:	pero bueno .
*CHI:	y el gigantón .
*FAT:	&=q y el gigantón (.) Juanillo ? [+ ADS]
*FAT:	pero si Juanillo es amigo tuyo va junto contigo &=q no ?
*FAT:	vais los dos juntos hasta el castillo .
*FAT:	por aquí .
%act:	hace como si el "gigantón" de piezas Lego escalara hasa la cabeza de Juan
*CHI:	0 .
%par:	se ríe
*FAT:	y ahora coge la gallina de los huevos de oro y se baja corriendo .
*FAT:	&=q y detrás quién va ?
*CHI:	el (hipo)pótamo .
*FAT:	&=q el hipopótamo ? [+ ADS]
*CHI:	el hipopó(tamo) xxx más bueno . [+ NON]
*FAT:	el hipopótamo es muy bueno .
*FAT:	&=q y va volando ?
*FAT:	&=q sí ?
*CHI:	sí .
*FAT:	y le coge con sus patas (.) y se lo lleva volando .
*FAT:	para que no se canse .
*FAT:	&=q o no ?
*FAT:	que vayan andando los dos .
*FAT:	&=q cómo hacemos ?
*CHI:	andando los dos . [+ IMI]
*FAT:	&=q andando los dos ? [+ ADS]
*CHI:	tiene t(r)es cabezas .
*FAT:	&=q tiene tres cabezas ? [+ ADS]
*CHI:	sí .
*FAT:	pero bueno .
*FAT:	&=q quién tiene tres cabezas ?
*CHI:	el hipopótamo .
*FAT:	&=q el hipopótamo tiene tres cabezas ?
*FAT:	pero no se ha visto un hipopótamo con tres cabezas , hijo+mío .
*FAT:	no puede ser eso .
*CHI:	mira [x 4] .
*CHI:	0 [*] voy a enseñar un hi(po)pótamo con tres cabezas .
%err:	0 = te $MOR $LOS $CLMB
*FAT:	pero eso no puede ser .
*CHI:	como ese .
*CHI:	&=q < me dejas > [/] me dejas una pieza xxx hipopótamo ? [+ NON]
*CHI:	oh@i .
*CHI:	se ha caído .
*FAT:	&=q quién se ha caído ?
*CHI:	esa cara que [//] del hipopótamo que tiene go(r)dilla .
*CHI:	hala@i .
*CHI:	mira .
*CHI:	< le voy a > [//] yo le voy a hacer < la cara > [/] la cara abierta .
*FAT:	&=q cómo que la cara abierta ?
*CHI:	como los (hipo)pótamos .
@Situation:	1 FAT y Juan juegan con las piezas Lego
@Time Start:	10:00
@Situation:	1
*FAT:	&=q vas a hacer le la boca abierta ?
*CHI:	sí .
*CHI:	&=q me dejas una pieza mu(y) roja ?
*FAT:	a ver .
*FAT:	&=q roja ?
*CHI:	roja . [+ IMI]
*FAT:	aquí tienes piezas rojas .
*FAT:	< aquí tienes > [/] aquí tienes .
*CHI:	esa es .
*CHI:	xxx .
*CHI:	< me falta me falta me falta una cara > [/] me falta una xxx +/. [+ NON]
*CHI:	no [x 3] .
*CHI:	roja [x 2] .
*FAT:	pero no te gusta así que parece un calcetín .
*CHI:	no , roja .
*FAT:	así está muy bien .
*CHI:	quiero roja .
*FAT:	es que , Juan , si vas a coger todas las piezas rojas ahora vamos a tener que deshacer al gigantón .
*FAT:	tú verás .
*CHI:	roja .
*FAT:	tú verás .
*FAT:	coge [x 2] .
*CHI:	esa [/] esa quiero .
*CHI:	esa .
*CHI:	esas [/] esas quiero .
*CHI:	todas [x 2] esas quiero .
*CHI:	mira .
*CHI:	mira .
*CHI:	mira .
*FAT:	&=q qué es eso ?
*CHI:	un dragón .
*FAT:	&=q un dragón ? [+ ADS]
*CHI:	que tiene un hueso muy rojo .
*FAT:	&=q tiene un hueso muy rojo ? [+ ADS]
*CHI:	sí .
*CHI:	ese [/] ese es un hueso muy rojo .
*FAT:	mm@i .
*FAT:	&=q en la boca ?
*CHI:	sí .
*FAT:	o+sea .
*FAT:	que lo que tienes ahí es una boca del dragón .
*FAT:	&=q no ?
*CHI:	abierta .
*FAT:	abierta . [+ ADS]
*CHI:	y le faltan 0 [*] patas rojas aquí .
%err:	0 = las $SYN $LOS
*CHI:	todas juntitas .
*FAT:	&=q y le faltan las botas rojas ahí ?
*CHI:	sí .
*CHI:	porque el gigante e(s) mu(y) grande .
*FAT:	el gigantón es muy grande .
*FAT:	eso es verdad .
*FAT:	eso sí que es verdad .
*CHI:	es muy bueno el gigantón .
*FAT:	hombre .
*FAT:	no es muy malo .
*FAT:	es bueno .
*FAT:	porque es amigo de Juan .
*FAT:	eso ya lo hemos dicho antes .
*CHI:	mm@i .
%par:	afirma
*FAT:	&=q a que sí ?
*CHI:	falta [/] le falta [*] al dragón t(r)es patas tres [/] .
%err:	falta = faltan $MOR $LOS $NFL 3s/3p:NP
*FAT:	&=q le faltan tres patas al dragón ? [+ COR]
*CHI:	< de aquí de aquí de aquí > [/] de aquí .
*CHI:	tieno [*] chorizos de caca .
%err:	tieno = tiene $MOR $SUB $NFL 1s/3s
*FAT:	&=q tiene chorizos de caca ?
*CHI:	sí .
*CHI:	chorizos .
*FAT:	pero bueno .
*FAT:	ese dragón es un poco gorrino &=q no ?
*CHI:	sí .
*FAT:	ese dragón es un poco gorrino &=q no ?
*CHI:	&=e mira !
*FAT:	&=q tiene chorizos de caca ?
*CHI:	sí .
*FAT:	qué dragón tan gorrino .
*CHI:	xxx .
*CHI:	hale@i .
*CHI:	se acabó .
*CHI:	mira .
*CHI:	se [/] se ha convierte [*] en una princesa .
%err:	convierte = convertido $MOR $SUB $NFL 3s/PAR
*FAT:	&=q se ha comido una princesa ese dragón ?
*CHI:	sí .
*FAT:	pero bueno .
*FAT:	&=q qué era ?
*FAT:	&=q la Princesa Bobilla ?
*FAT:	&=q o era una princesa que se ha dejado comer ?
*FAT:	&=q cómo es eso ?
*CHI:	una princesa mala .
*FAT:	bobilla@f .
*CHI:	una princesa mala .
*FAT:	&=q mala ?
*FAT:	&=q una princesa mala ? [+ ADS]
*FAT:	< pero bueno > [/] pero bueno .
*FAT:	desde cuándo .
*FAT:	vaya noticia .
*FAT:	cuando se lo digamos a los amigos que hemos conocido una princesa mala todos se van a quedar asombrados .
*FAT:	claro .
*CHI:	sí .
*FAT:	les diremos “hemos conocido una princesa” +...
*CHI:	muy mala .
*FAT:	hombre .
*FAT:	&=q y qué crees que dirán ellos ?
*FAT:	dirán oh@i .
*FAT:	mira .
*FAT:	el amigo del gigantón Smith .
*FAT:	&=q es el hijo del gigantón ?
*CHI:	sí [x 2] .
*CHI:	yo soy un gato .
*FAT:	&=q tú eres un gato ?
*CHI:	mira .
*CHI:	tengo un gorro .
*CHI:	tengo un [*] gorro ese .
%err:	un = el $SYN $SUB
*CHI:	ay@i .
*CHI:	tiene < la nariz > [/] la nariz .
*CHI:	tiene < una nariz la nariz la nariz > [//] la nariz del [/] del drágon .
*CHI:	la nariz del dragón .
*FAT:	mm@i .
*CHI:	< quiero hacer Gus azul > [/] quiero hacer Gus azul .
*CHI:	que es muy pequeñito .
*FAT:	pero [/] pero si ya lo tienes aquí &=q no ?
*CHI:	yo quiero hacer a Gus muy pequeñito .
*FAT:	&=q quieres hacer a Gus muy pequeñito ? [+ ADS]
*FAT:	a ver .
*FAT:	&=q a:sí de pequeñito ?
*CHI:	no [x 2] .
*CHI:	< hacer lo > [//] hay que escacharrar lo el gigantón .
*CHI:	xxx muy pequeñito . [+ NON]
*FAT:	o+sea &=q que hay que escacharrar el gigantón ?
*CHI:	sí .
*FAT:	vaya .
*CHI:	< porque [x 2] > [/] porque < es [x 3] > [/] es +/.
*CHI:	< el hijo no > [/] el hijo no .
*FAT:	no .
*FAT:	pero a ver .
*FAT:	los voy a poner juntos .
@Situation:	1 FAT y Juan juegan con las piezas Lego
@Time Start:	10:00
@Situation:	1
*FAT:	así queda más bonito el hijo y así no me da tanta pena deshacer el gigantón .
*FAT:	venga .
*FAT:	toma .
*FAT:	ya tienes todas las piezas azules a tu disposición .
*CHI:	mira .
*CHI:	una nave+espacial xxx . [+ NON]
*CHI:	mira .
*CHI:	ha [*] hecho una nave+espacial muy grande .
%err:	ha = he $MOR $SUB $NFL PREX3s/PREX1s
*CHI:	mira .
*CHI:	tengo una nave+espacial muy grande .
*FAT:	&=q muy grande es la nave+espacial que tienes ?
*CHI:	0 .
%act:	juega con las piezas en silencio
*FAT:	&=q qué haces ahora , pingüino ?
*FAT:	ya está .
*CHI:	&=q qué ?
*FAT:	mira [x 2] .
*CHI:	voy a hacer a Gus_Laiyiar rojo .
*FAT:	&=q vas a hacer a Gus_Laiyiar rojo ?
*CHI:	hacer [*] la luz azul .
%err:	hacer = hago $MOR $SUB $ROOT
*CHI:	azul .
*CHI:	&=q y eso ?
*CHI:	&=q ya ?
*FAT:	ya he acabado .
*FAT:	&=q ves ?
*FAT:	es el hijo del gigantón .
*FAT:	le falta esto .
*CHI:	el hijo del gigantón . [+ IMI]
*FAT:	sí .
*FAT:	tiene un sombrerillo en la cabeza .
*FAT:	hala@i .
*FAT:	y esto qué bonito es .
*FAT:	&=q no ?
*CHI:	una nave+espacial .
*FAT:	&=q ah@i , sí ?
*CHI:	para Gu(s)_Laiyiar .
*FAT:	&=q para Gus_Laiyiar ?
*CHI:	< esta es > [//] este es Gus_Laiyiar .
*FAT:	&=q ah@i , sí ?
*CHI:	no [x 3] .
*FAT:	&=q no [x 3] ?
*CHI:	no .
*CHI:	sí .
*CHI:	tú uno Gus_Laiyiar < y luego > [/] y luego haces un huevo y lo metes a la cazuela .
*FAT:	&=q cojo un huevo y lo meto a la cazuela ?
*CHI:	sí .
*FAT:	&=q y dentro de la cazuela meto un garbancito también ?
*CHI:	no .
*FAT:	&=q un garbancito pequeño ?
*CHI:	no .
*FAT:	&=q un garbancito pequeño ?
*CHI:	no .
*FAT:	&=q un garbancito como Juan ?
*CHI:	no .
*CHI:	no .
*CHI:	no .
*FAT:	un garbancito pequeñín .
*FAT:	oh@i .
*FAT:	con cuidado .
*CHI:	oh@i .
*CHI:	con cuidado .
%com:	hay un corte porque se ha acabdo la cinta y la ha tenido que cambiar FAT
*FAT:	era azul .
*FAT:	pues ya no puede ser azul .
*CHI:	&=q no ?
*FAT:	no .
*FAT:	ya no .
*CHI:	&=q dónde está ?
*CHI:	&=q dónde está el gigantón ?
*FAT:	no .
*FAT:	está Juanillo el hijo .
*CHI:	Juanillo el hijo . [+ IMI]
*CHI:	xxx uno parecido . [+ NON]
*CHI:	&=q a ver ?
*CHI:	no hay nada aquí .
*CHI:	no hay nada aquí .
%act:	está mirando dentro de la caja de las piezas Lego
*FAT:	no .
*FAT:	ahí ya no hay más piezas .
*CHI:	ah@i .
%act:	ha cogido una cadenita que había en la caja
*FAT:	&=q qué es eso ?
*CHI:	un collar .
*FAT:	&=q es un collar ?
*CHI:	sí .
*CHI:	de Mamá .
*FAT:	oye [x 3] .
*FAT:	&=q dónde vas ?
*CHI:	voy a hacer una gruba [: grúa] .
*FAT:	&=q vas a hacer una grúa ?
*FAT:	&=q ahí en la mesa ?
*CHI:	sí .
*CHI:	pa(r)a que bajen los señores .
*CHI:	ay@i .
*CHI:	no puedo .
*FAT:	en el otro lado lo puedes hacer .
*FAT:	aquí .
*FAT:	mira .
*CHI:	&=q aquí ?
*FAT:	aquí . [+ ADS]
*CHI:	&=q aquí ? [+ IMI]
*FAT:	sí .
*CHI:	< se ha caído > [/] se ha caído .
*FAT:	oye .
*FAT:	pues cógela pero no te pongas nervioso .
*CHI:	se ha caído .
*CHI:	Ma@x [//] Papá .
*FAT:	pues venga .
*FAT:	cógela .
*CHI:	tú coge lo .
*FAT:	&=q quieres que lo coja yo ?
*CHI:	sí .
*CHI:	para [x 2] +/.
*CHI:	mira .
*CHI:	hay una pieza (.) en eso .
*CHI:	mira .
*CHI:	una pieza .
*FAT:	de madera .
*FAT:	< pón la ahí > [/] pón la ahí .
*CHI:	de madera . [+ IMI]
*FAT:	en su sitio .
*FAT:	toma .
*FAT:	mira la grúa .
*FAT:	mira .
*FAT:	el collar se puede abrir y así queda más largo .
*FAT:	mira .
*CHI:	&=q qué es ?
*FAT:	mira qué largo queda .
*FAT:	&=q te gusta más así ?
*CHI:	sí .
*CHI:	xxx .
*FAT:	claro .
*FAT:	pero se cae para abajo todo porque pesa .
*FAT:	y entonces tienes que hacer lo con cuidado porque si no se te va a caer muchas veces .
*CHI:	se cae .
*FAT:	claro , venga .
*FAT:	ponlo en el suelo bien .
*CHI:	&=q sí ?
*FAT:	claro .
@Situation:	1
*FAT:	o ponlo en la mesa .
*FAT:	pero ponlo que no se te caiga .
*CHI:	se ha caído .
*CHI:	cógelo tú < cógelo > [/] .
*FAT:	no .
*FAT:	cógelo tú .
*CHI:	no , tú . [+ IMI]
*FAT:	oye .
*FAT:	&=q nos vamos a vestir para ir a dar un paseo ?
*FAT:	sí .
*FAT:	nos vamos a ir a dar un paseo .
*CHI:	no .
*FAT:	que llevas muchos días sin salir de casa desde que has estado malito .
*CHI:	no .
*FAT:	&=q por qué no ?
*FAT:	&=q eh@i ?
*FAT:	&=q por qué no ?
*FAT:	&=q por qué no ?
*FAT:	a ver .
*FAT:	cuénta me .
*FAT:	&=q qué tienes en la boca ?
*FAT:	ay@i qué bobillo .
%par:	riéndose
*CHI:	una bolsita .
*FAT:	&=q una bolsita ? [+ ADS]
*FAT:	&=q y qué haces con esa bolsita en la boca , bobillo ?
*FAT:	&=q eh@i ?
*FAT:	&=q qué haces con esa bolsita en la boca ?
*CHI:	mira [x 2] .
*CHI:	con los dientes [?] . [+ NON]
%act:	sujeta con los dientes el lazo de uno de esos monederitos de fieltro con forma de bolsita
*FAT:	&=q vamos a salir a la calle a dar un paseo ?
*FAT:	&=q quieres llevar el triciclo ?
*FAT:	&=q no ?
*CHI:	no .
*FAT:	venga , Juan .
*FAT:	ay@i .
*FAT:	< recoge la > [/] recoge la grúa .
*CHI:	0 .
%act:	tropieza con los conjuntos de piezas y se cae al suelo
*FAT:	oh@i .
*FAT:	pero bueno .
*FAT:	&=q qué ha pasado ?
*CHI:	que se ha caído el mayillo [: amarillo] .
*FAT:	se ha caído el amarillo . [+ ADS]
*FAT:	&=q y quién más se ha caído ?
*CHI:	eso .
*FAT:	con cuidado levanta el amarillo , anda .
*FAT:	muy bien .
*FAT:	no se ha roto nada .
*CHI:	0 [*] se ha roto nada . [+ IMI]
%err:	0 = no $SYN $LOS
*FAT:	muy bien este niño .
*FAT:	con que cuidado lo ha hecho .
*FAT:	aquí tenemos al hijo de Juanillo el gigantón .
*FAT:	&=q estás de rodillas ahora ?
*FAT:	&=q sí ?
*FAT:	oye .
*FAT:	vamos a ver qué podemos hacer con esto .
*FAT:	mira .
*FAT:	&=q sabes que +//?
*CHI:	hay < que atar lo > [/] que atar lo con eso .
*CHI:	sí .
*CHI:	así [x 2] [/] así hay que atar lo .
*CHI:	así .
*CHI:	xxx .
%par:	susurra
*CHI:	&=q a ver cómo se ata ?
*FAT:	mira .
*FAT:	quita .
*CHI:	está por aquí .
*CHI:	< luego ma@x > [//] &=q y luego ?
*FAT:	mira .
*FAT:	y ahora uh@o .
%act:	desplaza un conjunto de piezas lentamente , tirando de la cadenita que le ha enganchado
*FAT:	es un barco amarillo .
*CHI:	un barco amarillo . [+ IMI]
*CHI:	xxx .
*FAT:	< con cuidao > [/] con cuidado .
*FAT:	es un barco amarillo que tiene una grúa .
*CHI:	oh@i .
*FAT:	con cuidado .
*FAT:	con cuidado .
*CHI:	con cuidado . [+ IMI]
*CHI:	uh@o .
*CHI:	ya [x 3] .
*FAT:	&=q ya ha llegado el barco al puerto ?
*CHI:	sí .
*FAT:	&=q y ahí atraca ?
*CHI:	y ahí [x 8] hay un burro .
*FAT:	&=q hay un burro en el puerto ?
*CHI:	sí .
*FAT:	bueno .
*FAT:	en los puertos suele haber muchos burros .
*CHI:	sí .
*FAT:	&=q sí ?
*CHI:	sí .
*FAT:	toma .
*FAT:	&=q y este dónde duerme ?
*CHI:	duerme [/] duerme en 0 [*] cama .
%err:	0 = su $SYN $LOS
*FAT:	&=q < en su cama > [/] en su cama que está aquí en su caja ? [+ COR]
*FAT:	&=q sí ?
*FAT:	&=q lo desarmamos ya y lo guardamos ?
*CHI:	no .
*FAT:	&=q lo metemos así ?
*FAT:	no quiere entrar .
*FAT:	&=q qué hacemos ?
*CHI:	no quiere entras [*] .
%err:	entras = entrar $MOR $SUB $NFL 2s/INF
*FAT:	&=q qué hacemos ?
*FAT:	&=q qué hacemos ? [+ IMI]
*CHI:	xxx duerme . [+ NON]
*FAT:	&=q no se duerme ?
*CHI:	no se duerme . [+ IMI]
*CHI:	mejor aquí se duerme .
*FAT:	&=q mejor se duerme ahí ?
*CHI:	aquí no se duerme .
*FAT:	no .
*FAT:	ahí no .
*FAT:	&=q dónde duerme ?
*FAT:	&=q ahí mejor ?
*CHI:	sí .
*CHI:	ahí mejor . [+ IMI]
*CHI:	xxx .
*FAT:	&=q le vas a cantar una nana para que se duerma ?
*CHI:	no .
*FAT:	&=q ah@i , no ?
*CHI:	no [x 8] .
*FAT:	&=q no le vas a cantar una nana para que se duerma ?
*CHI:	no .
*FAT:	pero si le gusta mucho que le canten nanas para que se duerma .
*CHI:	nos falta [*] aquí tres [x 4] piezas .
%err:	falta = faltan $MOR $LOS $NFL 3s/3p:NP
*CHI:	amarillas falta [*] .
%err:	falta = faltan $MOR $LOS $NFL 3s/3p:NP
*FAT:	&=q tres piezas nos faltan ?
*CHI:	la nave+espacial .
@Situation:	1 FAT y Juan juegan con las piezas Lego
@Time Start:	10:00
@Situation:	1
*CHI:	e(s)tá vacío .
*CHI:	ya .
*CHI:	yo ahora tengo otra .
*FAT:	&=q pero le faltan tres piezas para que se duerma ?
*CHI:	no .
*CHI:	xxx espacio [?] . [+ NON]
*CHI:	oh@i .
*CHI:	no puedo .
*CHI:	no .
*FAT:	es que en medio no puedes .
*FAT:	o a un lado o a otro , Juan .
*FAT:	pero en medio no se puede .
*CHI:	a un lado no . [+ IMI]
*CHI:	aquí [/] aquí no .
*CHI:	no se puede . [+ IMI]
*CHI:	no se puede .
*CHI:	< a lo mejor aquí > [/] a lo mejor aquí puede ser .
*CHI:	a lo mejor aquí puede ser .
*CHI:	a lo mejor aquí puede ser .
*FAT:	claro .
*FAT:	ahí sí puede ser .
*CHI:	sí puede ser . [+ IMI]
*CHI:	sí puede ser . [+ IMI]
*FAT:	oye .
*FAT:	&=q y qué le ha pasado al barco amarillo ?
*CHI:	po(r)que [/] po(r)que se ha escacharrado .
*FAT:	&=q se ha escacharrado ?
*CHI:	sí .
*CHI:	se ha e(s)cacharrado .
*FAT:	pues venga .
*FAT:	ponlo bien .
*FAT:	anda .
*CHI:	tú ponlo bien .
*CHI:	tú ponlo bien .
*FAT:	&=q yo ?
*CHI:	&=q no ?
*FAT:	no , tú .
*CHI:	&=q yo ? [+ IMI]
*FAT:	sí .
*FAT:	Juan Apellido .
*CHI:	se ha caído y se ha de(s)a(r)mado todo .
*FAT:	&=q se ha desarmado todo ? [+ ADS]
*CHI:	sí .
*CHI:	mira .
*CHI:	se ha desarmado todo . [+ IMI]
*FAT:	0 .
%par:	se ríe
*CHI:	es que no [/] no 0 [*] he ponido [*] bien .
%err:	0 = lo $MOR $LOS $PREFIX ; ponido = puesto $MOR $SUB $REG
*FAT:	tráe para acá , anda .
*FAT:	tráe lo .
*CHI:	toma .
*CHI:	mira .
*CHI:	xxx .
*FAT:	era un hipopótamo pero bueno .
*FAT:	o un dragón .
*CHI:	un dragón . [+ IMI]
*FAT:	que está comiendo un hueso rojo .
*FAT:	mira .
*FAT:	uh@i .
*FAT:	trae aquellas piezas amarillas , anda .
*CHI:	&=q qué ?
*CHI:	toma .
*FAT:	más .
*FAT:	esto no .
*CHI:	eso [/] eso no .
*FAT:	esto lo guardamos .
*CHI:	la nave+espacial no .
*FAT:	ah@i , bueno [x 2] .
*FAT:	con+perdón .
*FAT:	oye .
*FAT:	&=q las piezas amarillas qué pasa con ellas ?
*CHI:	espera que voy a poner +/.
*CHI:	espera , < Pa@x Ma@x > [/] Papá .
*FAT:	ya vienen los reyes por los arenales .
%par:	canta
*FAT:	ya le traen al niño muy ricos pañales .
%par:	canta
*FAT:	campanitas verdes hojas de limón .
%par:	canta
*FAT:	la Virgen María madre +/.
%par:	canta .
*FAT:	&=q te estás haciendo pis ?
*CHI:	no [x 2] .
*FAT:	&=q quieres hacer pis ?
*CHI:	no .
*FAT:	oye , pingüino .
*FAT:	&=q y las piezas amarillas dónde están ?
*CHI:	a@x [/] aquí .
*FAT:	pues venga .
*FAT:	tráe las .
*FAT:	más .
*FAT:	da me más .
*FAT:	venga .
*FAT:	faltan pocas ya .
*CHI:	toma .
*FAT:	más .
*FAT:	más .
*CHI:	la nave+espacial no la guardamos .
*FAT:	no [x 3] .
*FAT:	la nave no .
*FAT:	más .
*FAT:	muy bien .
*FAT:	venga .
*FAT:	&=q qué quieres ?
*FAT:	&=q jugar con la nave espacial ?
*CHI:	sí .
*FAT:	&=q pero qué estás haciendo ?
*CHI:	sapatillas [: zapatillas] para la nave+espacial .
*FAT:	&=q zapatillas para la nave+espacial ? [+ ADS]
*CHI:	hala@i .
*CHI:	se ha de(s)t(r)ozado .
*FAT:	pero < es que mira > [/] es que mira .
*FAT:	es que una es más alta que la otra .
*FAT:	&=q te das cuenta ?
@Situation:	1 FAT y Juan juegan con las piezas Lego
@Time Start:	10:00
@Situation:	1
*FAT:	no puede ser así .
*FAT:	una es más alta que la otra .
*FAT:	espera [x 3] .
*FAT:	mira [x 5] .
*FAT:	ven aquí .
*CHI:	xxx .
*FAT:	&=q ves que una es más alta que la otra ?
*FAT:	&=q < lo ves > [/] lo ves ?
*FAT:	&=q sí ?
*CHI:	sí .
*FAT:	&=q ves que una es más alta que la otra ?
*FAT:	vamos a coger una pieza ?
*FAT:	ahora ya son iguales .
*FAT:	&=q lo ves ?
*FAT:	como son iguales ya están .
*FAT:	lo que pasa que esto debería ser a:sí .
*FAT:	&=q lo ves ?
*CHI:	sí .
*CHI:	ya no se cae .
*FAT:	ya no se cae . [+ ADS]
*CHI:	y ahora te falta aquí otra zapatilla .
*FAT:	&=q otra en medio ?
*CHI:	otra en medio . [+ IMI]
*FAT:	&=q otra en medio vas a poner ?
*CHI:	tú xxx otra zapatilla . [+ NON]
*CHI:	tú xxx otra grande . [+ NON]
*FAT:	&=q < puede ser roja > [/] puede ser roja ?
*CHI:	no [x 3] .
*CHI:	puede ser azul .
*FAT:	pues azul no hay más , cariño .
*FAT:	esas son todas las piezas azules que hay .
*FAT:	o roja o amarilla o verde .
*FAT:	pero ya no hay más azul .
*FAT:	hay una solución .
*FAT:	&=q te digo cuál ?
*CHI:	sí .
*FAT:	mira .
*FAT:	si hacemos las piernas más cortas .
*FAT:	por ejemplo así (.) y así .
*FAT:	&=q ves ?
*FAT:	así son las piernas más cortas .
*CHI:	sí .
*FAT:	podemos hacer otra pierna en medio .
*CHI:	sí .
*FAT:	&=q qué te parece ?
*CHI:	yo [*] falta aquí una pieza muy grande .
%err:	yo = me $MOR $SUB $PREFIX
*FAT:	pues es que piezas grandes no hay .
*FAT:	a no ser que las quitemos de aquí .
*FAT:	&=q la quitamos de aquí ?
*CHI:	sí .
*FAT:	pues mira .
*FAT:	sí quitamos esta y quitamos esta ya tienes la zapatilla .
*FAT:	&=q lo ves ?
*FAT:	claro .
*FAT:	< te has quedado > [//] .
*FAT:	así .
*FAT:	con tres pies .
*CHI:	con tres . [+ IMI]
*CHI:	no puede volar .
*CHI:	< hay que hacer lo > [/] hay que hacer lo < con [x 4] una con> [//] así .
%act:	se pone de pie y coloca las piernas juntas
*CHI:	quiero así .
*FAT:	&=q juntos ?
*CHI:	que vole [*] .
%err:	vole = vuele $MOR $SUB $REG
*FAT:	&=q hay que poner le las piernas juntas para que vuele ?
*CHI:	sí .
*FAT:	&=q cómo , a ver ?
*FAT:	explíca melo bien .
*CHI:	así .
*FAT:	&=q y para qué ?
*CHI:	para volar .
*FAT:	&=q así , no ?
*FAT:	vale .
*FAT:	a ver .
*CHI:	sí .
*FAT:	cómo las juntamos las piezas .
*CHI:	como Gus_Laiyiar .
*CHI:	&=q te acuerdas ?
*CHI:	que la vi yo .
*FAT:	sí .
*FAT:	la viste tú .
*FAT:	sí .
*FAT:	&=q así y así para volar ?
*FAT:	&=q así ?
*CHI:	sí [x 2] .
*CHI:	no puedo coger lo así .
*FAT:	es que son tres piernas , claro .
*FAT:	son muy grandes .
*FAT:	cógela de aquí .
*CHI:	por aquí se cae .
*FAT:	&=q se suelta ?
*CHI:	se suelta . [+ IMI]
*CHI:	ff@o .
%act:	como si volara el conjunto de piezas
*CHI:	xxx .
*CHI:	ya ha volado .
*CHI:	ya ha volado .
*FAT:	&=q ya ha volado ?
*CHI:	sí .
*CHI:	va a volar un poquito más .
*CHI:	con ala [*] pequeñitas .
%err:	ala = alas $MOR $LOS $AGA
*FAT:	&=q con esas alas pequeñitas ? [+ COR]
*CHI:	tiene [/] tiene una [/] un palito muy rosa así .
*FAT:	&=q qué tiene ?
*FAT:	&=q un +..?
*CHI:	++ palito muy rosa .
*FAT:	&=q un pelito muy rosa ?
*CHI:	no [x 2] .
*CHI:	un palito .
*FAT:	&=q un palito ? [+ ADS]
*CHI:	un palito muy rosa .
*FAT:	&=q muy rosa ? [+ ADS]
*CHI:	sí .
*FAT:	&=q de color rosa ?
*CHI:	sí .
*CHI:	de color rosa . [+ IMI]
*CHI:	de color rojo y rosa y se pone verde [x 2] .
*FAT:	&=q y se pone verde ?
*CHI:	sí .
*FAT:	entonces vamos a ver .
*FAT:	&=q le ponemos un palito verde ?
*CHI:	un palito muy rosa se hace verde .
*FAT:	&=q un palito muy rosa que se hace verde ?
*FAT:	madre+mía .
*CHI:	< y después > [/] y después se xxx . [+ NON]
*CHI:	< ot(r)a nave > [/] ot(r)a nave+espacial .
*CHI:	soy yo .
*CHI:	hombre .
*CHI:	con Sisebuto y Leonio .
*CHI:	soy yo .
*CHI:	hombre .
*FAT:	ahí están Sisebuto y Leonio .
*CHI:	xxx .
*CHI:	que eres tú el más feo .
*FAT:	&=q quién es el más feo ?
*CHI:	el rosa que es más feo .
@Situation:	1 FAT y Juan juegan con las piezas Lego
@Time Start:	10:00
@Situation:	1
*CHI:	e(l) rosa .
*CHI:	< le falta a Sisiebuto > [/] le falta a Sisebuto un asiento .
*CHI:	le falta a Sisebuto un asiento .
*FAT:	&=q un asiento le falta ?
*CHI:	sí .
*FAT:	bueno .
*FAT:	a ver si podemos +/.
*CHI:	a Sisebuto .
*FAT:	vamos a poner le un asiento a Sisebuto .
*CHI:	pero de color verde .
*FAT:	de color verde . [+ ADS]
*FAT:	siéntate .
*CHI:	busca [x 6] [/] busca tú .
*CHI:	busca tú busca [/] .
*FAT:	jolines .
*FAT:	qué bien .
*FAT:	+" busca tú . [+ ADS]
*CHI:	sí [x 2] .
*CHI:	para Sisebuto y Leonio .
*FAT:	toma .
*FAT:	aquí hay más piezas .
*CHI:	&=q aquí hay más piezas ? [+ IMI]
*FAT:	toma .
*FAT:	y ya están todas las piezas verdes .
*FAT:	ya no hay más .
*CHI:	esa aquí .
*FAT:	&=q aquí así ?
*FAT:	espera [x 2] a ver .
*FAT:	espera .
*FAT:	&=q estos son Sisebuto y Leonio ?
*CHI:	sí .
*CHI:	< estos son > [/] estos son Sisebu@x [/] Sisebuto y Leonio . [+ IMI]
*CHI:	y este es el pajarraco .
*CHI:	mira .
*CHI:	hala@i .
*FAT:	mira .
*FAT:	ya está la nave+espacial .
*FAT:	&=q qué te parece ?
*FAT:	aquí podemos poner +//.
*CHI:	&=e un cohete !
*FAT:	es un cohete , sí .
*FAT:	aquí puedes poner a Sisebuto y aquí a Leonio .
*FAT:	&=q o quieres poner los ahí arriba ?
*CHI:	allí arriba .
*FAT:	es que ahí arriba están xxx +/. [+ NON]
*FAT:	&=q ves ?
*FAT:	tira la nave .
*CHI:	tira la nave .
*FAT:	mira .
*FAT:	a:sí .
*CHI:	xxx un pájaro . [+ NON]
*FAT:	&=q eso es un pájaro ?
*CHI:	sí .
*FAT:	pero bueno .
*FAT:	no sabía yo que iba un pájaro en la nave+espacial .
*FAT:	< no sabía yo que > [//] pof@o .
%par:	se le rompe
*CHI:	pájaro .
%par:	se ríe
*FAT:	no sabía yo que iba un pájaro en la nave+espacial .
*CHI:	no [x 3] .
*FAT:	&=q y cómo se llama +//?
*CHI:	era [/] era así .
*CHI:	así .
*CHI:	era así .
*CHI:	era así .
*CHI:	como si fuera un xxx . [+ NON]
*CHI:	&=q a que sí ?
*FAT:	&=q como si fuera un +..? [+ ADS]
*CHI:	xxx .
*FAT:	&=q como si fuera a un lugar ?
*CHI:	sí .
*FAT:	&=q un lugar ?
*CHI:	sí .
*FAT:	uh@o .
%act:	sube y baja la "nave espacial"
*CHI:	esa [/] esa pesa mucho .
*FAT:	&=q a ver ?
%act:	hace como si pesara demasiado para volar bien .
*FAT:	&=q es verdad ?
*CHI:	0 .
%par:	se ríe
*CHI:	sí pesa mucho .
*FAT:	pesa mucho , sí .
*CHI:	sí .
*CHI:	hacer [*] lo más pequeñito .
%err:	hacer = hago $MOR $SUB $ROOT
*CHI:	xxx .
*CHI:	hacer [*] lo más pequeñito .
*FAT:	mira .
*FAT:	así de pequeñito me gusta a mí .
*FAT:	mira .
*FAT:	hola@q .
%par:	cambia la voz
*FAT:	+" soy Gus_Laiyiar .
%par:	cambia la voz
*FAT:	Gus_Laiyiar en pequeñito .
*CHI:	< y aquí y aquí > [/] y aquí le pongo una gorra .
*FAT:	le pones una gorra que es tan grande como él .
*FAT:	pumba@o .
*FAT:	hola@q .
%par:	cambia la voz
*FAT:	+" soy Gus_Laiyiar .
%par:	cambia la voz
*FAT:	y ahora estas tres patas las vamos a sacar .
*CHI:	+" soy Gus_Laiyiar . [+ IMI]
%par:	cambia la voz
*FAT:	hola@q .
%par:	cambia la voz
*FAT:	+" soy Gus_Laiyiar .
%par:	cambia la voz
*FAT:	&=q “y tú quién eres” ?
%par:	cambia la voz
*FAT:	&=q “tú eres Juan” ?
*CHI:	oh@i .
*CHI:	así no quiero .
*FAT:	&=q así no quieres ?
*CHI:	no .
*FAT:	claro .
*FAT:	+" es que si no son zapatillas di , Papá@q .
*CHI:	así .
*FAT:	claro .
*FAT:	oy@i qué tarde es .
*FAT:	nos vamos a ir a comprar el pan y a por el periódico .
*FAT:	&=q vale ?
*CHI:	no .
*FAT:	cariño .
*FAT:	no quieres salir nunca de casa .
*CHI:	+" soy Gus_Laiyiar .
%par:	cambia la voz
*FAT:	&=q eres Gus_Laisyiar ?
*CHI:	no [x 3] .
*CHI:	así no quiero .
*FAT:	así .
*CHI:	así . [+ IMI]
*FAT:	0 .
%act:	mueve el conjutnod e piezas rápidamente
*CHI:	no .
*CHI:	&=e no muy deprisa !
%com:	se oye el itido de un coche en la calle
*CHI:	&=q qué ha sonado ?
*CHI:	no [x 3] .
*CHI:	no monta ese .
*FAT:	ese no monta , no .
*CHI:	ese no monta . [+ IMI]
@Situation:	1 FAT y Juan juegan con las piezas Lego
@Time Start:	10:00
@Situation:	1
*CHI:	soy Gus_Laiyiar .
*FAT:	&=q eres Gus_Laiyiar ?
*CHI:	no .
*CHI:	el pequeñito .
*FAT:	&=q el pequeñito es Gus_Laiyiar ?
*CHI:	el grande no es Gus_Laiyiar .
*FAT:	no .
*FAT:	es la nave+espacial que tiene .
*CHI:	es la nave+espacial . [+ IMI]
*CHI:	no [x 2] .
*CHI:	que no monta .
*CHI:	no monta .
*FAT:	&=q no monta ?
*CHI:	no .
*CHI:	que es mía .
*CHI:	no .
*CHI:	que se rompe .
*FAT:	que se rompe . [+ ADS]
*FAT:	+" &=q puedo montar ?
%par:	cambia la voz
*CHI:	sí .
*CHI:	no .
*CHI:	no puedo [*] montar .
%err:	puedo = puedes $MOR $LOS $NFL 1s/2s
*CHI:	no [x 3] .
*FAT:	+" &=q no me dejas ?
%par:	cambia la voz
*CHI:	no .
*FAT:	pero Juan Apellido .
*CHI:	oh@i .
*CHI:	tú [?] ha sonado . [+ NON]
*FAT:	+" &=q puedo montar ?
%par:	cambia la voz
*CHI:	no .
*FAT:	+" un poquito .
%par:	cambia la voz
*CHI:	no .
*FAT:	+" solo aquí .
%par:	cambia la voz
*CHI:	no .
*FAT:	oh@i .
*FAT:	oh@i .
*FAT:	+" se te ha caído .
%par:	cambia la voz
*FAT:	+" &=q puedo montar ?
%par:	cambia la voz
*CHI:	no .
*FAT:	+" déjame .
%par:	cambia la voz
*FAT:	+" anda [x 2] .
%par:	cambia la voz
*FAT:	+" quiero montar .
%par:	cambia la voz
*FAT:	+" anda [x 4] .
%par:	cambia la voz
*FAT:	+" déjame .
%par:	cambia la voz
*FAT:	+" anda [x 3] .
%par:	cambia la voz
*CHI:	no .
*FAT:	pero mira .
*FAT:	si son Leonio y Sisebuto .
*FAT:	&=q no les dejas montar a Leonio y Sisebuto ?
*CHI:	sí .
*FAT:	oh@i .
%par:	riéndose
%act:	se le han desmontando los conjuntos de piezas
*CHI:	se ha caído .
*FAT:	&=q se ha caído ? [+ ADS]
*FAT:	se ha escacharrado la nave .
*FAT:	qué bobo .
*FAT:	di Papá@q .
*FAT:	+" qué bobo eres .
*CHI:	Papá . [+ IMI]
*CHI:	qué bobo eres . [+ IMI]
*FAT:	ay@i .
*CHI:	ay@i .
*CHI:	se cae .
*FAT:	se cae todo .
*FAT:	< todo se cae > [/] todo se cae .
*CHI:	y esto .
*CHI:	no .
*CHI:	ese no .
*MOT:	buenos+días .
*CHI:	bue(no)s+días .
*CHI:	bue(no)s+días , Mamá .
*MOT:	buenos+días , Juan .
*CHI:	siénta 0 [*] .
%err:	0 = te $MOR $LOS $SUFFIX
*CHI:	estamos jugando .
*MOT:	&=q sí ?
*MOT:	&=q a qué ?
*CHI:	a [/] a [//] oh@i .
*CHI:	soy el Rex .
%exp:	Rex = Tiranosurus Rex
*MOT:	&=q eres el Rex ?
*CHI:	&=e soy 0 [*] nave+espacial !
%err:	0 = una $SYN $LOS
*CHI:	no .
*FAT:	sí .
%par:	riéndose
%act:	ha colocado a "Sisebuto" sobre la "nave espacial"
*CHI:	no monta .
*CHI:	en (l)a nave+espacial no monta porque es muy grande .
*FAT:	&=q no monta ?
*CHI:	no monta .
*FAT:	&=e sí: !
*CHI:	no .
*CHI:	< no monta no monta > [/] no monta .
*CHI:	que no monta en la nave+espacial porque es muy grande .
*CHI:	&=e monto yo !
*CHI:	&=e monto yo !
*FAT:	no@q .
%par:	con voz de niño
*FAT:	que es muy grande .
%par:	con voz de niño
*CHI:	&=e monto yo !
*CHI:	&=e monto yo !
*FAT:	no@q .
%par:	con voz de niño
*FAT:	+" que es muy grande .
%par:	con voz de niño
*CHI:	le falta 0 [*] .
%err:	0 = S $SYN $LOS
*CHI:	no .
*FAT:	aquí todos .
*CHI:	no .
*CHI:	todos no .
*FAT:	sí .
*CHI:	falta ese .
*CHI:	le falta un pie .
*FAT:	&=q te has encontrado un pie ?
*CHI:	ese [/] ese pie .
*CHI:	&=q quieres ver quién es ?
*FAT:	como quien va andando por al calle y se encuentra un pie .
*FAT:	igual .
*FAT:	te has encontrado un pie .
*CHI:	rojo .
*CHI:	oh@i .
*FAT:	será del pajarito ese que tienes en la mano &=q no ?
*CHI:	no .
*CHI:	mira .
*CHI:	mira qué malo es .
*FAT:	qué malo es .
*CHI:	ahora la boca .
*MOT:	&=q qué boca tienes ?
*FAT:	vaya boca tiene .
*CHI:	vaya .
*CHI:	mira [/] mira .
*CHI:	te voy a enseñar que tiene un diente .
*CHI:	mira .
*CHI:	mira [x 3] .
*CHI:	tiene [x 2] [//] xxx que tiene un diente porque llora . [+ NON]
*FAT:	&=q tiene un diente porque llora ?
*CHI:	sí .
*FAT:	pero bueno .
*CHI:	mira .
*FAT:	como Teo ayer que tenía un diente .
*CHI:	sí .
*FAT:	&=q y por eso lloraba ?
*FAT:	&=q porque tenía un diente ?
*CHI:	sí .
*CHI:	yo le voy a poner un diente a ese .
*CHI:	rojas [x 14] .
*CHI:	ay@i , mira .
@Situation:	1 FAT y Juan juegan con las piezas Lego
@Time Start:	10:00
@Situation:	1
*CHI:	mira .
*FAT:	oh@i [x 2] .
*CHI:	oh@i .
*CHI:	< un lugar > [/] este es un lugar .
*FAT:	&=q ese es un lugar ?
*CHI:	sí .
*CHI:	mira .
*CHI:	porque toca a los dinosarios y viene un señor con una fábrica volando en avión .
*CHI:	y luego (.) viene en [*] lugar donde viven los monstruos .
%err:	en = al $SYN $SUB
*FAT:	&=q al lugar donde viven los monstruos ? [+ COR]
*CHI:	como Max .
*CHI:	sí .
*CHI:	&=q a que sí ?
*FAT:	como Max .
*CHI:	&=q te acuerdas de Max ?
*FAT:	< claro que me acuerdo > [/] claro que me acuerdo de Max .
*FAT:	&=q tú te acuerdas ?
*CHI:	sí .
*FAT:	&=q qué le dice a los monstruos Max ?
*CHI:	quietos .
*CHI:	quietos .
*FAT:	&=q y los monstruos qué hacen ?
[truncated: 235 more rows]
