# Supplementary material for: Comparing Different Models of the Development of Verb Inflection in Early Child Spanish
Source: PLoS One. 2015 Mar 11;10(3):e0119613. doi: 10.1371/journal.pone.0119613 (PMC4356619; doi:10.1371/journal.pone.0119613)
Supplement: S1 File — (ZIP) [file pone.0119613.s001.zip › 20505.cha]

@UTF8
@PID:	11312/c-00031806-1
@Begin
@Languages:	spa , eng
@Participants:	CHI Juan Target_Child , FAT Padre Father , MOT Madre Mother
@ID:	spa , eng|OreaPine|CHI|2;5.05|male|||Target_Child|||
@ID:	spa , eng|OreaPine|FAT|||||Father|||
@ID:	spa , eng|OreaPine|MOT|||||Mother|||
@Transcriber:	Javier , University of Nottingham
@Date:	10-JAN-2002
@Location:	Madrid
@Situation:	1 FAT y Juan juegan con las piezas Lego ; (2) MOT y Juan juegan con las piezas
@Time Start:	10:30
@Situation:	1
*FAT:	claro .
*FAT:	&=q dónde me voy a sentar yo ?
*CHI:	aquí .
*FAT:	&=q por qué aquí ?
*FAT:	a ver .
%act:	se sienta en el suelo
*CHI:	0 .
%par:	tose
*FAT:	uy@i qué tos .
*CHI:	mira .
*FAT:	0 .
%act:	vuelca la caja de piezas sobre el suelo
*CHI:	&=e hala@i !
*FAT:	a ver .
*FAT:	di me qué es lo que quieres entonces que hagamos .
*CHI:	p(r)imero yo quiero hacer una nave+espacial pequeñita .
*FAT:	&=q una nave ?
*CHI:	para montar .
*FAT:	&=q una nave+espacial pequeñita ?
*CHI:	xxx .
*FAT:	&=q una nave+espacial pequeñita quieres ?
*CHI:	sí .
*CHI:	pa(r)a Sisebuto y Leonio .
*FAT:	&=q para Sisebuto y Leonio ? [+ ADS]
*FAT:	&=q muy pequeñita ?
*CHI:	muy pequeñita .
*CHI:	grande no .
*CHI:	po(r)que se cae .
*FAT:	muy [x 2] pequeñita .
*CHI:	sí .
*FAT:	ya está .
*CHI:	&=q y Sisebuto ?
*FAT:	&=q dónde está Sisebuto ?
*CHI:	&=q 0 [*] está Sisebuto ? [+ IMI]
%err:	0 = dónde $SYN $LOS
*FAT:	aquí está .
*CHI:	aquí está . [+ IMI]
*FAT:	ya está .
*FAT:	&=q así ?
*CHI:	&=q 0 [*] quiero coger por aquí ? [+ CLIMB]
%err:	0 = lo $MOR $LOS $CLMB
*FAT:	&=q ya está ?
*CHI:	&=q qué haces ?
*FAT:	ahora hacemos otra nave &=q no ?
*FAT:	ayer hicimos una de muchos colores .
*FAT:	&=q te acuerdas ?
*CHI:	0 .
%par:	tose
*FAT:	mm@i .
*FAT:	qué tos tienes &=q eh@i ?
*FAT:	qué tos tienes .
*CHI:	sí .
*FAT:	&=q ya se va a curar o no se va a curar ya ese constipado ?
*CHI:	hay que montar < a la > [/] a [*] la ot(r)a .
%err:	a = en $SYN $SUB
*CHI:	monta a [*] la ot(r)a .
%err:	a = en $SYN $SUB
*CHI:	quiero montar a [*] la otra .
%err:	a = en $SYN $SUB
*FAT:	&=q en la otra nave ? [+ COR]
*CHI:	hay [/] hay que montar a [*] la otra .
%err:	a = en $SYN $SUB
*CHI:	tiene que montar a [*] la otra .
%err:	a = en $SYN $SUB
*FAT:	no entiendo lo que estás diciendo , Juan .
*CHI:	yo quiero montar a [*] la ot(r)a .
*FAT:	&=q en esta nave (.) quieres montar ?
*FAT:	&=q sí ?
*CHI:	sí .
*FAT:	espérate que no la hemos hecho todavía .
*CHI:	0 .
%par:	tose
*FAT:	uy@i qué tos .
*CHI:	&=q Sisebuto dónde va ?
*FAT:	pues no lo sé todavía .
*FAT:	&=q aquí quieres que vaya ?
*CHI:	sí .
*FAT:	&=q y Leonio ?
*CHI:	&=q y Leonio ? [+ IMI]
*FAT:	&=q dónde va Leonio ?
*CHI:	ahí va Leonio .
*FAT:	&=q si ahí va Sisebuto dónde va Leonio ?
*FAT:	a ver .
*CHI:	&=q dónde va Leonio ? [+ IMI]
*FAT:	eso te estoy preguntando yo .
*CHI:	&=q y Leonio ?
*FAT:	lo tienes tú en la mano .
*FAT:	&=q pero dónde va ?
*CHI:	no monta 0 [*] esa nave+espacial roja .
%err:	0 = en $SYN $LOS
*CHI:	no monta 0 [*] esa nave+espacial roja .
%err:	0 = en $SYN $LOS
*FAT:	&=q cómo ?
*CHI:	no monta 0 [*] esa nave+espacial roja .
%err:	0 = en $SYN $LOS
*CHI:	no monta .
*FAT:	&=q no ?
*FAT:	&=q no va aquí ?
*CHI:	voy a poner una escalera para que monte Sisebuto .
*FAT:	mira .
*FAT:	aquí puede ir uno y aquí puede ir el otro .
*CHI:	azul no .
*CHI:	verde .
*FAT:	es aquí .
*FAT:	es Leonio .
*FAT:	&=q así ?
*CHI:	sí .
*CHI:	hay que poner un poco más verde .
*FAT:	voy a por papel para los mocos .
%act:	sale
*FAT:	entre los tuyos y los míos .
%act:	entra y se limpia los mocos
*CHI:	yo también ten@x [//] tengo mocos .
*FAT:	&=q tú también tienes ?
*CHI:	< yo también > [/] yo también tengo mocos .
*CHI:	ha [*] hecho una escalera para la nave+espacial .
%err:	ha = he $MOR $SUB $NFL PREX3s/PREX1s
*FAT:	&=q has hecho una escalera ?
*CHI:	sí .
*CHI:	verde .
*CHI:	de color verde .
*FAT:	oye .
*FAT:	&=q y si hacemos un castillito ?
*CHI:	no .
*CHI:	castillo no .
*FAT:	&=q no quieres ?
*CHI:	una nave+espacial .
*FAT:	jolines .
*FAT:	qué pesado estás con las naves espaciales .
*FAT:	&=q eh@i , amigo mío ?
*CHI:	&=e mira !
*CHI:	una escalera muy grande .
*FAT:	ya veo ya [/] .
@Situation:	1 FAT y Juan juegan con las piezas Lego ; (2) MOT y Juan juegan con las piezas
@Time Start:	10:30
@Situation:	1
*FAT:	estamos a tope ya .
%exp:	se refiere a que no paran de toser
*CHI:	a tope .
*FAT:	con el constipado .
*CHI:	no quiero poner esa nave+espacial encima .
*FAT:	&=q no ?
*FAT:	&=q no quieres ?
*CHI:	no quiero poner la .
*FAT:	pues quíta la .
*CHI:	0 .
%act:	la quita
*FAT:	&=q ya la has quitado ?
*CHI:	sí .
*FAT:	&=q y qué pasa ?
*FAT:	&=q qué no te gustaba o qué ?
*FAT:	&=q eh@i ?
*FAT:	&=q no te gustaba ?
*CHI:	sí .
*FAT:	&=q sí te gustaba o no te gustaba ?
*CHI:	no .
*FAT:	&=q no te gustaba o sí te gustaba ?
*CHI:	sí .
*FAT:	&=q sí te gustaba o no te gustaba ?
*FAT:	&=q no te gustaba o sí te gustaba ?
*CHI:	sí .
*FAT:	&=q sí te gustaba o no te gustaba ?
*CHI:	sí .
*FAT:	&=q no te gustaba ?
*CHI:	sí .
*FAT:	&=q sí te gustaba ?
*CHI:	sí .
*FAT:	pues entonces la dejamos .
*CHI:	0 .
%par:	tose
*FAT:	ay@i , madre+mía .
*FAT:	a ver cuándo acabamos ya con la tos .
*FAT:	ya hemos acabado con la fiebre .
*FAT:	los antibióticos .
*FAT:	con todo .
*FAT:	sólo nos falta la tos .
*CHI:	sólo nos falta la tos . [+ IMI]
*FAT:	sólo nos falta la tos .
*CHI:	sólo nos falta la tos . [+ IMI]
*FAT:	que es muy latosa .
*CHI:	latosa . [+ IMI]
*FAT:	bueno .
*FAT:	&=q entonces qué ?
*FAT:	ya tienes aquí tu nave+espacial .
*CHI:	xxx .
*CHI:	ff@o .
*FAT:	&=q qué haces ?
*FAT:	&=q eh@i , pingüino ?
*FAT:	&=q qué haces ?
*CHI:	0 .
%par:	tose fuerte
*FAT:	ay@i , madre mía .
*CHI:	< me falta > [/] me falta uno [/] uno en medio que [/] que voy a poner aquí .
*FAT:	&=q lo vas a poner ahí ?
*CHI:	sí .
*CHI:	< voy a por ello > [/] voy a por ello .
%act:	se levanta
*CHI:	a por ello .
*CHI:	mira .
*CHI:	una xxx con una xxx . [+ NON]
*CHI:	un pétalo .
*CHI:	un pétalo .
*FAT:	&=q qué es eso ?
*CHI:	un pétalo .
*FAT:	&=q un pétalo ? [+ ADS]
*CHI:	sí .
*FAT:	&=q un pétalo de flor ?
*FAT:	&=q < es un pétalo > [/] +/?
*CHI:	un pétalo .
*FAT:	es un pétalo de una flor ?
*FAT:	no creo .
*CHI:	&=q qué es eso ?
*CHI:	&=q qué haces ?
*FAT:	pues estoy haciendo algo que no es una nave+espacial porque estoy hasta el moño de las naves espaciales .
*FAT:	estoy haciendo unas escaleras .
*FAT:	mira .
*CHI:	&=q unas escaleras ?
*FAT:	parece una pirámide azteca .
*FAT:	mira .
*CHI:	a ves [*] .
%err:	ves = ver $MOR $SUB $NFL 2s/INF
*FAT:	parece una pirámide .
*FAT:	&=q lo ves ?
*CHI:	parece una pirámida [: pirámide] . [+ IMI]
*FAT:	parece una pirámide . [+ ADS]
*FAT:	sí .
*CHI:	&=q una pirámide dó(nd)e está [*] ?
%err:	SOV = OVS $SYN $SUB
*FAT:	una pirámide .
*FAT:	< voy a hacer > [//] voy a desmontar esto para hacer la más alta todavía la pirámide .
*CHI:	no .
*FAT:	sí .
*FAT:	&=q me dejas las piezas de aquí ?
*FAT:	sí .
*CHI:	esos no [x 2] [/] no te las dejo .
*FAT:	no .
*FAT:	la escalera tuya ya veo que no me la dejas .
*FAT:	pero no pasa nada aunque no me la dejes .
*CHI:	&=q qué haces ?
*FAT:	pues ya te lo he dicho .
*FAT:	una pirámide .
*CHI:	&=q una pirámide ? [+ IMI]
*FAT:	sí .
*CHI:	&=q < y qué > [/] y qué haces ahora ?
*FAT:	estoy haciendo la parte de abajo de la pirámide .
*CHI:	la pirámide . [+ IMI]
*CHI:	&=q sí ?
*FAT:	sí .
*FAT:	< ahora lo vas a ver > [/] ahora lo vas a ver qué bien queda .
*CHI:	0 .
%par:	tose
*FAT:	qué tos .
*FAT:	mira .
*FAT:	&=q ves ?
*CHI:	la e(s)calera .
*CHI:	xxx .
@Situation:	1 FAT y Juan juegan con las piezas Lego ; (2) MOT y Juan juegan con las piezas
@Time Start:	10:30
@Situation:	1
*CHI:	xxx .
*CHI:	xxx .
*CHI:	xxx .
*FAT:	&=q qué dices tú ?
*CHI:	xxx .
*FAT:	&=q qué dices tú , pingüino ?
*CHI:	xxx .
*FAT:	estás haciendo un escalerón@f &=q eh@i ?
*CHI:	mira que escalera tan grande .
*CHI:	yo quiero hacer una nave+espacial .
*FAT:	&=q tú quieres hacer una nave+espacial ?
*CHI:	pequeñita .
*FAT:	&=q sí ?
*CHI:	< para la esca@x > [/] para la escalera .
*FAT:	mira .
*FAT:	mira qué pirámide tan grande .
*CHI:	&=q qué parámide [: pirámide] ? [+ IMI]
*FAT:	&=q qué te parece ?
*CHI:	ha subido Leonio .
*FAT:	&=q ha subido Leonio ? [+ ADS]
*CHI:	sí .
*FAT:	mira cómo sube .
*FAT:	mira .
*FAT:	y ahora mira cómo baja .
*CHI:	ahora sube .
*FAT:	&=q ahora sube ? [+ ADS]
*FAT:	&=q y Sisebuto ?
*CHI:	sube Sis@x [/] Sisebuto . [+ IMI]
*FAT:	aquí está .
*FAT:	que se ha puesto pantalones amarillos ahí .
*CHI:	no [x 4] amarillos .
*CHI:	verdes .
*FAT:	mm@i .
*CHI:	de color verde .
*FAT:	toma un verde .
*FAT:	anda .
*FAT:	eh@i .
*FAT:	que tenemos que acabar los dos .
*FAT:	ahora si son amigos .
*FAT:	&=q no ?
*CHI:	sí .
*CHI:	una paloma .
*FAT:	&=q una paloma se ha posado en la pirámide ?
*CHI:	sí .
*CHI:	ahora voy a poner 0 [*] para [*] alas para la paloma . [+ CLIMB]
%err:	0 = le $MOR $LOS $CLMB ; para = 0 $SYN $ADD
*FAT:	&=q qué vas a poner ?
*CHI:	la [*] alas para la paloma .
%err:	la = las $MOR $LOS $AGA
*FAT:	&=q alas para la paloma ?
*CHI:	le voy a poner culete .
*FAT:	&=q le vas a poner culete ?
*CHI:	sí .
*CHI:	para que tenga palo@x [//] hijitos la paloma .
*CHI:	< ha utilizado > [//] ahora va a utilizar (.) una pelota .
*FAT:	&=q una pelota ? [+ ADS]
*CHI:	sí .
*FAT:	&=q utiliza una pelota la paloma ?
*FAT:	&=q qué pasa ?
*FAT:	&=q que juega a la pelota o qué ?
*CHI:	un pelota < mu(y) grande > [/] muy grande .
*FAT:	&=q una pelota muy grande ? [+ ADS]
*CHI:	le voy a poner las manos .
*CHI:	ay@i .
*CHI:	&=e una escalera !
*FAT:	claro .
*FAT:	como te gustan tanto las escaleras pues he decidido poner una escalera para subir a lo alto de esta torre la pirámide .
*CHI:	de todo .
*CHI:	esa también quiero poner la .
*FAT:	&=q esa escalera dónde +/?
*CHI:	< si no si no > [/] si no se quita .
*FAT:	&=q le ponemos una escalera verde también ?
*CHI:	esa [/] esa también .
*FAT:	< a ver > [/] a ver .
*FAT:	hala@i qué bien .
*FAT:	pues mira .
*CHI:	la paloma .
*CHI:	mira cómo juba [: juga] [*] al fútbol con los chicos .
%err:	juga = juega $MOR $LOS $REG
*CHI:	mira cómo juba [: juga] [*] .
%err:	juga = juega $MOR $LOS $REG
*FAT:	&=q juega al fútbol con los chicos la paloma ?
*CHI:	sí .
*FAT:	pero bueno .
*CHI:	con los chicos .
*CHI:	< voy a hacer > [//] y tú también hace [*] una paloma .
%err:	hace = haces $MOR $LOS $NFL 3s/2s:TU
*FAT:	&=q yo también hago una paloma ?
*CHI:	tú también hace [*] una paloma .
%err:	hace = haces $MOR $LOS $NFL 3s/2s:TU
*FAT:	&=q las dos palomas juegan con los niños ?
*CHI:	sí .
*FAT:	&=q con los chicos ?
*FAT:	pero qué barbaridad .
*FAT:	dónde se ha visto +//.
*CHI:	tú también hace [*] una paloma . [+ CLIMB]
%err:	hace = haz $MOR $ADD $REG
*FAT:	&=q yo hago también una paloma ?
*CHI:	mira .
*CHI:	voy a hacer otra paloma .
*CHI:	voy a hacer dos palomas .
*FAT:	mira .
*FAT:	ya está .
*FAT:	qué te parece .
*CHI:	mira .
*CHI:	yo he hecho dos palomas .
*FAT:	sí .
*FAT:	las dos iguales además .
@Situation:	1 FAT y Juan juegan con las piezas Lego ; (2) MOT y Juan juegan con las piezas
@Time Start:	10:30
@Situation:	1
*FAT:	yo sólo he hecho una .
*CHI:	0 .
%act:	se desequilibra y se cae
*FAT:	oy@i .
*CHI:	ay@i .
*CHI:	haces dos palomas .
*FAT:	&=q quieres que haga dos ?
*CHI:	sí .
*FAT:	no sé si voy a poder porque sólo tengo +//.
*CHI:	< sí quie@x > [/] sí haces más palomas .
*CHI:	sí haces más palomas .
*FAT:	&=q hago otra entonces ?
*CHI:	sí , otra .
*FAT:	mira .
*FAT:	ya verás .
*FAT:	las dos iguales .
*FAT:	como tú .
*FAT:	mira .
*CHI:	la [*] ha [*] hecho amarillas .
%err:	la = las $MOR $SUB $PREFIX ; ha = he $MOR $SUB $NFL PREX3s/PREX1s
*FAT:	mira .
*FAT:	&=q < y yo las he hecho > [//] de qué color las he hecho yo ?
*CHI:	rojas .
*FAT:	venga .
*FAT:	a ver .
*FAT:	&=q y dónde vuelan ?
*FAT:	mira .
*FAT:	Sisebuto en su coche y Leonio en el suyo .
*FAT:	y las palomas vuelan .
*FAT:	a ver .
*CHI:	voy a hacer una e(s)calera para ellas .
*FAT:	mira .
*FAT:	ya está la escalera hecha .
*CHI:	(a)marillas .
*FAT:	mira .
*FAT:	ya está hecha la escalera .
*CHI:	ya .
*CHI:	ya .
*FAT:	mira [x 3] .
%act:	hace como si dos conjuntos de piezas subieran la escalera
*CHI:	ot(r)a vez .
*FAT:	&=q quieres otra vez ?
*CHI:	ot(r)a vez .
*FAT:	pero bueno .
*CHI:	ot(r)a vez .
*FAT:	0 .
%act:	hace como si un conjunto de piezas subiera la escalera
*CHI:	ot(r)a vez .
*CHI:	ot(r)a vez .
*CHI:	quiero las dos .
*FAT:	&=q las dos ?
%act:	hace como si dos conjuntos de piezas subieran la escalera
*CHI:	ot(r)a vez las dos .
*FAT:	pero bueno .
*FAT:	ya está &=q no ?
*FAT:	se cansan las palomas .
*FAT:	y Papá .
*FAT:	&=q otra vez ?
*CHI:	sí .
*FAT:	&=q < la última > [/] la última ?
*CHI:	sí .
*FAT:	listos +...
*CHI:	++ ya .
*FAT:	0 .
%act:	hace como si dos conjuntos de piezas subieran la escalera
*CHI:	ahora el coche sube .
*FAT:	&=q el coche sube ? [+ ADS]
*CHI:	el coche sube por la nariz de Juan .
*FAT:	&=q el coche sube por la nariz de Juan ? [+ ADS]
*CHI:	por la nariz de [x 2] la paloma .
*FAT:	ah@i .
*FAT:	de las palomas .
*FAT:	y arriba del todo las palomas amarillas .
*CHI:	no .
*FAT:	bueno .
*FAT:	pues entonces +//.
*CHI:	y arriba del todo las palomas amarillas +/. [+ IMI]
%par:	le da la tos
*FAT:	ay@i qué tos , madre+mía .
*FAT:	ven .
*FAT:	acérca te , anda .
%act:	le limpia la nariz a Juan
*FAT:	suena por la nariz .
*FAT:	a ver .
*FAT:	echa por la nariz los mocos .
*FAT:	así .
*FAT:	muy bien .
*CHI:	ahora vuelan las palomas roja [*] .
%err:	roja = rojas $MOR $LOS $AGA
*FAT:	&=q ahora vuelan las palomas rojas ? [+ COR]
*CHI:	0 .
%par:	mueve la cabeza ; sí
*CHI:	los coches no .
*FAT:	&=q los coches no ? [+ ADS]
*FAT:	los coches los vamos a aparcar .
*FAT:	mira .
*FAT:	aquí .
*FAT:	se aparcan aquí .
*CHI:	mira . [+ IMI]
*CHI:	así [x 4] .
%act:	hace como si volaran las piezas que represnetan palomas
*FAT:	son palomas .
%act:	también hace lo mismo
*CHI:	así las palomas .
*FAT:	&=q planean las palomas ?
*FAT:	planean pero también aletean .
*FAT:	mira .
%act:	simula el vuelo de aletear y luego planear con las piezas
*FAT:	a ver .
*FAT:	así .
*FAT:	0 .
%par:	estornuda
%act:	se limpia la nariz
*CHI:	ah@i .
*FAT:	cómo estamos , amigo mío .
%exp:	se refiere al constipado
*CHI:	cómo estamos . [+ IMI]
*CHI:	&=q hacemos 0 [*] ?
%err:	0 = O $SYN $LOS
*FAT:	&=q qué quieres hacer ?
*CHI:	&=q hacemos un avión de la [*] escaleras ?
%err:	la = 0 $SYN $ADD
*FAT:	< hacemos un a@x > [//] +//.
*CHI:	sí .
*CHI:	hacemos un avión de escaleras .
*FAT:	&=q hacemos un avión con escaleras ? [+ ADS]
*CHI:	sí .
*FAT:	vamos a ver .
*CHI:	pequeñito .
*FAT:	&=q desarmamos entonces la pirámide ?
*CHI:	sí .
*FAT:	vaya .
*FAT:	a Papá le gusta .
@Situation:	1 FAT y Juan juegan con las piezas Lego ; (2) MOT y Juan juegan con las piezas
@Time Start:	10:30
@Situation:	1
*FAT:	venga .
*FAT:	pues vamos a desarmar la pirámide .
*CHI:	xxx una fábrica . [+ NON]
*FAT:	vamos a desarmar la pirámide entonces .
*CHI:	vamos a desarmar la pirámide .
*FAT:	&=q y no te da pena ?
*CHI:	xxx .
*FAT:	&=q no te da pena , patatero@f ?
*CHI:	sí , patpero@f .
*FAT:	&=q no te da pena desarmar la pirámide ?
*CHI:	no .
*FAT:	&=q ah@i , no ?
*FAT:	pero bueno .
*CHI:	no , patatero@f .
*FAT:	&=q no te da pena ?
*FAT:	pero y cómo puede ser eso que no te dé pena ?
*FAT:	si < a todo > [/] a todo el mundo nos da pena .
*CHI:	quiero meter a [x 2] [/] a Sisebuto < y a Le@x > [/] y a Leonio .
*FAT:	espérate que todavía no hemos hecho el avión y tú ya los quieres montar .
*CHI:	que todavía no 0 [*] hemos hecho .
%err:	0 = lo $MOR $LOS $PREFIX
*CHI:	ya .
*FAT:	&=q cómo que ya@q ?
*FAT:	que todavía no lo hemos hecho ?
*CHI:	que tú no .
*CHI:	xxx no lo hemos hecho . [+ NON]
%err:	0 = lo $MOR $LOS
*FAT:	hombre .
*CHI:	hombre . [+ IMI]
*FAT:	prisillas@f .
*CHI:	prisillas@f . [+ IMI]
*FAT:	que eres un prisillas@f .
*CHI:	es [*] un prisillas@f .
%err:	es = eres $MOR $SUB $NFL 3s/2s
*FAT:	además has dicho que < querías poner le > [//] quieres poner le un [//] unas escaleras &=q no ?
*CHI:	a ver si sabo [*] .
%err:	sabo = sé $MOR $ADD $REG
*FAT:	&=q a ver si sabes poner le las escaleras ? [+ COR]
*CHI:	sí .
*FAT:	a ver .
*FAT:	&=q dónde se las ponemos ?
*FAT:	a:hí .
*FAT:	pero falta todavía un peldaño más .
*FAT:	así .
%par:	susurra
*CHI:	para bajar .
*FAT:	o para subir .
*CHI:	oh@i [x 2] .
*FAT:	pues vaya .
*CHI:	a:quí .
*FAT:	ahí van los dos , sí+señor .
*FAT:	ahora ya quitamos la escalera .
*FAT:	mo@o .
*FAT:	y sale el avión volando .
*CHI:	eh@i la escalera ahora 0 [*] ponemos .
%err:	0 = la $MOR $LOS $PREFIX
*FAT:	pero el avión no puede volar con la escalera .
*FAT:	&=q cómo va a volar con la escalera , Juan Melón .
*CHI:	sí .
*CHI:	sí va a volar con la escalera .
*FAT:	ay@i la madre que me parió .
*CHI:	no [x 7] puedo .
*FAT:	&=q no puedes ?
*CHI:	aquí [x 3] no .
*FAT:	mira .
*FAT:	así .
*CHI:	así se sujeta .
*FAT:	pero si con la escalera el avión digamos pierde +//.
*CHI:	con ese , no .
*CHI:	con esa .
*CHI:	con esas .
*FAT:	a ver .
*FAT:	&=q esa dónde la quieres poner ?
*FAT:	anda .
*CHI:	da me esa .
*FAT:	&=q ahí quieres poner la escalera ?
*CHI:	y ahora con esas .
*CHI:	< Gus_Laiyiar > [/] Gus_Laiyiar < Laiyiar > [/] tene [*] un [*] alas muy grandes como los búhos .
%err:	tene = tiene $MOR $LOS $REG ; un = unas $MOR $LOS $AGA
*FAT:	sí .
*FAT:	tenía < un ala > [//] unas alas muy grandes como los búhos , sí .
*CHI:	Gus_Laiyiar .
*FAT:	sí , Gus_Laiyiar .
*CHI:	0 [*] Gus_Laiyiar había un señor muy malo que tiraba flechas .
%err:	0 = en $SYN $LOS
*FAT:	no .
*FAT:	flechas no .
*FAT:	tiraba pelotas de goma .
*CHI:	&=q tiraba pelotas de goma ? [+ IMI]
*FAT:	mm@i .
%par:	afirma
*FAT:	y jugaban luego juntos .
*FAT:	no era tan malo .
*FAT:	eran amigos .
*CHI:	amigos . [+ IMI]
*FAT:	mm@i .
%par:	afirma
*FAT:	oye .
*FAT:	y has puesto dos escaleras grandes &=q eh@i ?
*FAT:	y verdes las dos .
*FAT:	parece un avión un poco aparatoso .
*CHI:	sí .
*CHI:	parece un avión un poco (a)paratoso . [+ IMI]
*FAT:	pero te da igual a ti &=q verdad ?
*CHI:	&=q dón(de) está mi [/] mi [*] palomas ?
%err:	mi = mis $MOR $LOS $AGA
%act:	busca a su alrededor
*CHI:	&=q dón(de) está mi [*] palomas ?
%err:	mi = mis $MOR $LOS $AGA
*FAT:	hombre .
*FAT:	pues por lo menos +//.
*CHI:	&=q y ahora ?
*FAT:	no sé dónde está la otra .
@Situation:	1 FAT y Juan juegan con las piezas Lego ; (2) MOT y Juan juegan con las piezas
@Time Start:	10:30
@Situation:	1
*CHI:	&=q 0 [*] está la otra ? [+ IMI]
%err:	0 = dónde $SYN $LOS
*FAT:	a lo mejor está detrás de ti .
*FAT:	yo creo que está detrás de ti .
*FAT:	un poco aparatoso es este avión .
*FAT:	pero bueno .
*FAT:	feo no ha quedado .
*FAT:	aparente algo es .
%com:	hay un corte ; se terminó la cinta y FAT la ha tenido que cambiar
*CHI:	xxx .
%par:	canta
*CHI:	&=e mira qué león !
%act:	ha unido algunas piezas con la forma de un "arco rectangular" (al igual que ocurre con el dragón , representa al animal por su boca , con esa forma)
*CHI:	mira qué león .
*CHI:	mira qué león .
*FAT:	espera .
*FAT:	siéntate ahí .
*FAT:	siéntate .
*FAT:	< ahora voy yo > [/] ahora voy yo .
*FAT:	pero siéntate .
*CHI:	mira qué león .
*FAT:	vaya león .
*FAT:	&=q con esa boca tan grande lo has hecho ?
*CHI:	sí .
*CHI:	pero es mu(y) grande .
*FAT:	&=q qué come ?
*FAT:	&=q zanahorias ?
*CHI:	es feo .
*FAT:	&=q come zanahorias ese león ?
*CHI:	este león es muy grande .
*CHI:	at(r)ás .
*CHI:	ya [x 2] , león .
*CHI:	basta ya , León .
*CHI:	basta ya , León .
*FAT:	&=q le dices “basta ya quieto” como Max ?
*CHI:	sí .
*CHI:	basta ya , León .
*CHI:	yo quiero hacer un señor para que dice [*] “basta ya , León” .
%err:	dice = diga $MOR $SUB $NFL 3s/PRESUB3s:NP
*FAT:	&=q sí ?
*FAT:	venga .
*FAT:	siéntate y lo hacemos ahora .
*MOT:	hola .
*CHI:	ya has terminado , Mamá .
*MOT:	sí .
*CHI:	se ha levantado Mamá .
%add:	FAT
*FAT:	qué bien .
*FAT:	estaba cansada porque como duermes tan mal por las noches .
*CHI:	estaba cansada Mamá .
*CHI:	mira .
*CHI:	se come a la momia .
*CHI:	mira .
*CHI:	se come a la momia .
*CHI:	se come a la momia .
*FAT:	&=q el león se come a la momia ?
*CHI:	sí .
*FAT:	a ver .
*FAT:	< si te sientas > [/] +//.
*CHI:	xxx .
*FAT:	si te sientas me siento contigo .
*CHI:	sí .
*CHI:	siéntate .
*FAT:	venga .
*CHI:	mira .
*CHI:	se ha caído ese .
*CHI:	xxx .
*FAT:	a ver .
*FAT:	vamos a ver .
*MOT:	&=q qué tal estás ?
*CHI:	mira .
*CHI:	un león .
*FAT:	bien .
%add:	MOT
*MOT:	un león . [+ ADS]
*FAT:	cada vez va tosiendo menos .
%add:	MOT
*CHI:	uno rojo .
*MOT:	xxx .
*FAT:	< vamos a hacer > [/] vamos a hacer xxx . [+ NON]
*CHI:	voy a hacer un señor ahora que dice quieto@q .
*CHI:	basta ya .
*FAT:	vamos a hacer un señor para que le diga al león quieto@q .
*FAT:	+" basta ya .
*FAT:	a ver .
*FAT:	&=q hacemos un niño o un señor ?
*CHI:	un señor . [+ IMI]
*FAT:	un señor . [+ ADS]
*FAT:	&=q le ponemos los pantalones rojos ?
*FAT:	mira .
*MOT:	voy a desayunar .
*FAT:	vale .
%add:	MOT
*FAT:	< a ver > [/] a ver .
*FAT:	mira .
*FAT:	los zapatos rojos también .
*FAT:	&=q así ?
*CHI:	0 .
%par:	mueve la cabeza mientras tose ; sí
*FAT:	&=q qué dice ?
*CHI:	quietos@q .
*FAT:	quieto@q .
*FAT:	+" basta ya .
*FAT:	hombre .
*FAT:	&=q y el león que hace ?
*CHI:	se asusta .
*FAT:	oye .
*FAT:	ese león no tiene cuerpo .
*FAT:	&=q le ponemos un cuerpo ?
*FAT:	&=q sí ?
*FAT:	&=q con unas patitas ?
*CHI:	sí .
*FAT:	vamos a poner le un cuerpo .
*CHI:	no tiene cuerpo .
*FAT:	es que solamente les haces boca .
*FAT:	mira .
*FAT:	a:sí .
*FAT:	les haces una boca muy grande .
*FAT:	entonces el niño dice quieto@q .
*FAT:	+" basta ya .
*FAT:	&=q y el león qué hace ?
*FAT:	se asusta .
*CHI:	se asusta . [+ IMI]
*FAT:	y dice +//.
*CHI:	tiene xxx . [+ NON]
*FAT:	&=q y hacemos [/] hacemos otro monstruo (.) además del león ?
*CHI:	sí .
*FAT:	&=q hacemos otro ?
*FAT:	vamos a hacer otro .
*CHI:	sí .
*CHI:	hacemos otro mo(n)st(r)uo .
*FAT:	un monstruo feo .
*CHI:	sí .
*CHI:	monstruo feo . [+ IMI]
*FAT:	así .
*CHI:	es mi hijo .
*FAT:	&=q es el hijo ?
*CHI:	es el hijo . [+ IMI]
*FAT:	&=q y otro más pequeño ?
*CHI:	sí .
*CHI:	este es más pequeñín .
@Situation:	1 FAT y Juan juegan con las piezas Lego ; (2) MOT y Juan juegan con las piezas
@Time Start:	10:30
@Situation:	1
*CHI:	con coleta [?] . [+ NON]
*FAT:	mira .
*CHI:	una gasolinera .
*FAT:	y ahora el señor dice +...
*CHI:	++ quietos@q .
*FAT:	quietos@q .
*FAT:	+" basta ya .
*FAT:	hombre@q .
*FAT:	y los tres (.) se asustan .
*CHI:	0 [*] asustan . [+ IMI]
%err:	0 = se $MOR $LOS $PREFIX
*FAT:	y deciden nombrar le +...
*CHI:	la corona de su rey .
*FAT:	le ponen la corona .
*FAT:	&=q y qué más le ponen .
*CHI:	y un cet(r)o .
*FAT:	y un cetro . [+ ADS]
*FAT:	aquí .
*FAT:	y ahora dice “que empiece la fiesta” +...
*CHI:	++ mo(n)st(r)uos .
*FAT:	y todos cantan y bailan .
*FAT:	a ver cómo bailan .
*FAT:	lo@o [x 9] .
%par:	canturrea
%act:	mueve los muñecos que ha hecho con las piezas
*FAT:	y de pronto dicen “y ahora montruos” +...
*CHI:	+" a la cama sin cenar .
*FAT:	a la cama y sin cenar .
*FAT:	y los monstruos se van a dormir .
*FAT:	a la cama sin cenar .
*FAT:	y el niño se acuerda de su mamá y su papá y se monta en su +...
*CHI:	++ corona .
*FAT:	no .
*FAT:	&=q dónde monta ?
*FAT:	&=q en su ?
*CHI:	en su tienda del rey .
*FAT:	sí .
*FAT:	esta es la tienda del rey .
*FAT:	pero cuando se va otra vez en qué monta .
*CHI:	en avión .
*FAT:	no [x 2] .
*FAT:	en un avión no .
*FAT:	&=q te acuerdas que monta < en una en una > [//] en la que pone su nombre .
*CHI:	en una barca .
*FAT:	en una barca . [+ ADS]
*FAT:	monta en una barca .
*FAT:	entonces se va a la barca .
*FAT:	y empiezan a bailar .
*FAT:	y los monstruos se despiertan .
*FAT:	&=q y qué le dicen ?
*FAT:	&=e eh@i !
*FAT:	&=q qué le dicen ?
*CHI:	+" Max se va .
*FAT:	+" Max se va . [+ ADS]
*FAT:	&=q qué le dicen ?
*FAT:	le dicen “oye , Max” .
*FAT:	&=q qué le dicen ?
*CHI:	+" no te vayas .
*FAT:	+" &=q no te vayas .
*FAT:	&=q qué más le dicen ?
*CHI:	+" que queremos comer .
*FAT:	+" te queremos mucho .
*FAT:	+" te comeremos .
*FAT:	y él dice no@q .
*FAT:	+" basta ya .
*FAT:	+" me tengo que ir .
*FAT:	adiós@q .
*FAT:	y se va .
*FAT:	y los monstruos se quedan tristes .
*FAT:	+" adiós [x 2] .
*FAT:	y Max cuando llega a su casa +/.
*FAT:	&=q qué hay en su casa ?
*FAT:	ya no tiene la corona ahí .
%act:	le quita una pieza al muñeco
*FAT:	se la ha dejado aquí .
*FAT:	cuando llega a su casa &=q qué hay en la mesa de su casa ?
*CHI:	la cena .
*FAT:	la cena .
*FAT:	mira .
*FAT:	aquí está la mesa .
*FAT:	y aquí está la cena .
*FAT:	y la sopa todavía está +...
*CHI:	++ caliente .
*FAT:	y ahora Max se va a dormir (.) en su cama .
*FAT:	y la almohada hasta aquí y se tapa con su manta .
*FAT:	y a dormir .
*CHI:	0 .
%par:	se rie
*FAT:	&=e bien !
%par:	aplaude
*FAT:	&=q te ha gustado ?
*CHI:	sí .
*CHI:	ot(r)o cuento .
*FAT:	&=q otro ?
*FAT:	&=q cuál quieres ahora ?
*CHI:	< el de el de > [/] el de un pájaro .
*CHI:	de una paloma .
*FAT:	&=q un cuento de una paloma ?
*CHI:	sí .
*FAT:	yo no conozco ninguno .
*CHI:	sí .
*FAT:	&=q cuál ?
*CHI:	el de una paloma .
*FAT:	&=q cuál ?
*FAT:	&=q de qué paloma ?
*CHI:	de una paloma .
*CHI:	quiero de una paloma .
*FAT:	a ver .
*FAT:	&=q cómo es ese cuento de la paloma ?
*FAT:	a ver .
*FAT:	cuénta melo tú .
*CHI:	que [x 5] [/] que hay una gallina y le [?] pregunta [?] que hay [?] un avión . [+ NON]
*CHI:	que hay una gallina < que ve > [/] que ve un avión .
*FAT:	&=q que hay una gallina que ve un avión ? [+ ADS]
*CHI:	sí .
*CHI:	y le dice +/.
*CHI:	que ve un avión .
*FAT:	&=q y qué le dice ?
*CHI:	que [x 3] vamo(s) [*] a montar en el avión .
%err:	vamos = va $MOR $ADD $NFL FUTPRG1p/FUTPRG3s
*FAT:	&=q que va a montar en avión ? [+ COR]
*FAT:	&=q eso le dice la gallina a la paloma ?
*CHI:	sí .
*FAT:	&=q y qué le dice la paloma ?
*FAT:	&=q eh@i ?
*FAT:	&=q qué le dice la paloma ?
*FAT:	a ver .
*CHI:	que [/] que vamos a [/] a montar .
*CHI:	que vamos a montar .
*CHI:	le voy a poner alas también .
*FAT:	&=q le vas a poner alas a tu monstruo ?
*CHI:	sí .
*CHI:	y también [/] también eso .
@Situation:	1 FAT y Juan juegan con las piezas Lego ; (2) MOT y Juan juegan con las piezas
@Time Start:	10:30
@Situation:	1
*CHI:	ahora se va a montar .
*CHI:	ahora ot(r)a vez me (l)o cuentas el de Max .
*CHI:	otra vez lo cuentas el de Max .
*FAT:	&=q por qué no lo cuentas tú ahora ?
*CHI:	ahora lo cuentas tú ahora [/] otra vez .
%par:	le señala con el dedo
*FAT:	no .
*FAT:	&=q lo cuentas tú ?
*CHI:	ahora .
*CHI:	mira .
*CHI:	mira .
*CHI:	eso [/] eso [//] &=q de qué es eso ?
*FAT:	uy@i , cuidado .
*CHI:	que se [/] se de(s)t(r)oza la barca de Max .
*CHI:	ahora otra vez lo cuentas , Papá .
*FAT:	&=q lo cuento yo ?
*CHI:	sí .
*CHI:	otra vez lo cuentas 0 [*] de Max .
%err:	0 = el $SYN $LOS
*FAT:	&=q por qué no lo cuentas tú ?
*CHI:	no .
*CHI:	no (l)o cuento yo .
*CHI:	toma .
*CHI:	ahora esto .
%act:	le da un apieza a FAT
*CHI:	&=q eh@i ?
%par:	luego tose y se le caen los mocos
*FAT:	ay@i .
*FAT:	oy@i .
%act:	le limpia
*FAT:	< a ver > [/] a ver .
*FAT:	que tienes un moco aquí , Juan .
*FAT:	te da igual .
*FAT:	tú a lo tuyo .
*FAT:	&=q qué estás haciendo ?
*FAT:	&=q eh@i ?
*FAT:	&=q qué estás haciendo ?
*CHI:	xxx se cae . [+ NON]
*FAT:	&=q quién se cae ?
*CHI:	el monst(r)uo .
*CHI:	un perrillo .
*FAT:	un perrillo , sí . [+ ADS]
*CHI:	guau@o .
*CHI:	un perrillo .
*CHI:	guau@o .
*FAT:	pero bueno .
*CHI:	arriba el búho del señor .
*FAT:	el búho está encima del señor , sí . [+ COR]
*CHI:	sí .
*CHI:	la cena .
*FAT:	la cena . [+ ADS]
*FAT:	venga .
*FAT:	&=q por qué no lo cuentas tú ?
*FAT:	&=q te ayudo ?
*FAT:	yo te ayudo .
*FAT:	&=q eh@i ?
*FAT:	&=q no quieres que lo contemos ?
*CHI:	tiene colilla .
*FAT:	&=q tiene colilla ? [+ ADS]
*CHI:	sí .
*CHI:	colilla [x 2] .
*FAT:	&=q colilla [x 2] .
*CHI:	colilla [x 2] .
*FAT:	mira .
*FAT:	es un gimnasta .
*FAT:	mira .
*FAT:	en anillas .
*FAT:	uh@i .
*FAT:	mira .
*CHI:	no le pongo la cabeza amarilla .
*CHI:	le voy a pono [*] el [/] el azul .
%err:	pono = pongo $MOR $SUB $REG ; pongo = poner $MOR $SUB $NFL 1sßINF
*FAT:	ah@i .
*FAT:	&=q esto qué es ?
*CHI:	un azul .
*FAT:	&=q pero qué es esto ?
*CHI:	una barca .
*FAT:	una barca , sí . [+ ADS]
*FAT:	la barca de Max .
*CHI:	con la escalera .
*FAT:	y el monstruo cuellicorto este .
*FAT:	&=q qué vamos a hacer con él ?
*FAT:	&=q es todo rojo este monstruo ?
*CHI:	sí .
*FAT:	uy@i .
*FAT:	le ha salido una chepa azul .
*CHI:	no .
*CHI:	no quiero la chepa azul .
%err:	0 = una $SYN $LOS
*FAT:	le ha salido una chepilla azul .
*CHI:	no quiere [*] ahora hacer le una chepilla azul .
%err:	quiere = quiero $MOR $SUB $NFL 3s/1s
*CHI:	&=e no monta !
*FAT:	&=q no monta en el barco el monstruo ?
*CHI:	no .
*CHI:	porque es malo .
*FAT:	&=q es malo el monstruo ?
*FAT:	< &=q y por qué > [/] ?
*CHI:	sí .
*FAT:	&=q y por qué es malo ?
@Situation:	1 FAT y Juan juegan con las piezas Lego ; (2) MOT y Juan juegan con las piezas
@Time Start:	10:30
@Situation:	1
*CHI:	porque [/] porque es fuera .
*CHI:	porque fuera .
*FAT:	&=q cómo que porque fuera ?
*FAT:	a ver .
*FAT:	&=q por qué es malo el monstruo ?
*CHI:	< porque es porque > [/] porque fuera .
*CHI:	porque le quito y basta ya .
%act:	quita una pieza del conjunto
*FAT:	&=q cómo que +//?
*CHI:	le quito .
*CHI:	guau@o .
*CHI:	malo .
*FAT:	ay@i .
*FAT:	&=q le ladra el perrillo al monstruo ?
*CHI:	sí .
*FAT:	&=q y le dice malo@q ?
*CHI:	le dice malo@q . [+ IMI]
*FAT:	pobre monstruo .
*FAT:	mira qué triste está .
*FAT:	uh@i .
%par:	como si llorara
*FAT:	viene el búho .
*FAT:	+" &=q qué te pasa , monstruo ?
%par:	cambia la voz
*FAT:	+" estoy muy triste .
%par:	cambia la voz
*FAT:	+" no llores .
%par:	cambia la voz
*FAT:	pobrecito@q .
%par:	cambia la voz
*FAT:	+" ven .
%par:	cambia la voz
*FAT:	+" < yo te voy a llevar > [/] yo te voy a llevar a un sitio para que no estés tan triste .
%par:	cambia la voz
*FAT:	y se lo lleva aquí donde hay otros monstruos y aquí están todos muy contentos .
*FAT:	&=q ves ?
*FAT:	y entonces el búho le deja aquí para que se lo quite la tristeza .
*FAT:	pobrecito [x 2] .
*FAT:	y se va volando .
*FAT:	ay@i .
*FAT:	&=q le ha dado un besito el perro ?
*CHI:	sí .
*FAT:	&=q a ver ?
*FAT:	&=q a ver cómo le ha dado un besito ?
*FAT:	ay@i qué bien .
*FAT:	y ahora el búho se va volando y se para aquí arriba .
*CHI:	xxx va a un castillo . [+ NON]
*FAT:	&=q un castillo ?
*CHI:	donde viven los ciervos .
*FAT:	&=q el castillo donde viven los ciervos ?
*CHI:	sí .
*FAT:	&=q y dónde está ese castillo ?
*CHI:	0 .
%par:	tose
*FAT:	a ver .
*FAT:	echa los mocos .
*CHI:	no [x 2] .
*FAT:	a ver .
*FAT:	suena los mocos .
%act:	le limpia la nariz
*FAT:	< ya está > [/] ya está .
*FAT:	ay@i .
*FAT:	&=q dónde ha caído ese moco que ha caído por ahí ?
*FAT:	< de verdad > [/] de verdad .
*FAT:	estás dejando +//.
*CHI:	xxx un castillo . [+ NON]
*CHI:	quiero hacer un castillo donde viven los ciervos .
*FAT:	un castillo donde viven los ciervos .
*FAT:	qué bonito .
*FAT:	bueno .
*FAT:	pues vamos a hacer ese castillo de los ciervos .
*CHI:	de los ciervos . [+ IMI]
*CHI:	de los ciervos . [+ IMI]
*FAT:	venga .
*FAT:	a ver .
*CHI:	xxx .
*CHI:	< ahora vive > [/] ahora vive el perro en el castillo de los ciervos .
*FAT:	< pero tengo que coger > [//] claro .
*FAT:	pero tengo que coger piezas &=q eh@i ?
*FAT:	si no no puedo hacer lo .
*FAT:	así .
*CHI:	el verde .
*CHI:	verde también .
*CHI:	xxx .
*CHI:	da me la bo@x [//] +/.
*CHI:	yo quiero hacer les la boca de dragón .
*CHI:	quiero hacer le [*] la con las llaves .
%err:	le = se $MOR $SUB $SUFFIX $REG
*FAT:	&=q quieres encender la ?
*FAT:	&=q cómo que quieres encender la boca de dragón ?
*FAT:	no entiendo yo eso .
*CHI:	no .
*CHI:	< hay que hay que > [/] hay que cerrar la .
*FAT:	&=q cómo ?
*CHI:	hay que cerrar la boca del dragón .
*FAT:	&=q que hay que cerrar la ?
*CHI:	sí .
*FAT:	< a ver > [/] a ver .
*CHI:	< a ver > [/] a ver . [+ IMI]
*FAT:	el castillo de los ciervos .
*CHI:	el castillo de los ciervos . [+ IMI]
*FAT:	mira .
*FAT:	aquí está .
*CHI:	xxx .
*FAT:	&=q te gusta este castillo de los ciervos ?
*CHI:	sí .
*CHI:	pongo la torre .
*CHI:	y yo le pongo la torre azul .
*FAT:	venga .
*FAT:	pón sela .
*CHI:	yo le pongo la torre azul .
*FAT:	una torre azul , sí .
*CHI:	yo le pongo la torre azul .
*FAT:	mira esa qué alta es .
*FAT:	ponemos la escalera así .
*CHI:	xxx .
*FAT:	&=q hasta la torre azul ?
*CHI:	sí .
*FAT:	uy@i .
*FAT:	podemos hacer la todavía un poco más alta la torre .
*FAT:	espera [/] espera .
*FAT:	la vamos a hacer un poquito más alta la torre .
*FAT:	a:quí .
*FAT:	&=q a ver esos dos peldañitos que tienes en la mano ?
*CHI:	toma , Papá .
*FAT:	a ver , melón melonar .
@Situation:	1 FAT y Juan juegan con las piezas Lego ; (2) MOT y Juan juegan con las piezas
@Time Start:	10:30
@Situation:	1
*FAT:	melón+melonero .
*CHI:	< y se cae > [//] mira .
*CHI:	se ha caído el búho .
*FAT:	&=q se ha caído el búho ? [+ ADS]
*CHI:	sí .
*FAT:	&=q se ha caído porque tenía que caer se o porque se ha caído solo ?
*FAT:	&=q o porque lo has tirado tú ?
*CHI:	porque [/] porque 0 [*] he tirado yo .
%err:	0 = lo $MOR $LOS $PREFIX
*FAT:	anda .
*FAT:	mira .
*FAT:	ven .
*FAT:	acérca te más .
*FAT:	anda .
*CHI:	&=q qué ?
*FAT:	que te acerques más (.) para ver lo bien el castillo .
*FAT:	mira .
*FAT:	aquí viven los ciervos .
*FAT:	&=q hacemos un ciervo ?
*CHI:	sí .
*FAT:	mira .
*CHI:	(ha)cemos un ciervo pequeñito y una mariposa .
*FAT:	aquí hay un ciervo pequeñito .
*FAT:	más bien parece un ave de corral .
*FAT:	pero imaginación al poder .
*FAT:	y aquí hay otro ciervo pequeñito .
*FAT:	parecen más bien gallinas &=q eh@i ?
*FAT:	a lo mejor son gallinas y no ciervos lo que hay en este castillo , Juan .
*FAT:	y mira .
*FAT:	una paloma también .
*FAT:	&=q qué te parece ?
*FAT:	dos gallinas y una paloma viven en este castillo .
*CHI:	dos gallinas y una +/. [+ IMI]
%par:	le da la tos
*FAT:	no hemos encontrado ningún ciervo .
*CHI:	ningún ciervo . [+ IMI]
*FAT:	pero bueno .
*FAT:	la gallina puede subir y desde allí vuela .
*FAT:	mira .
*FAT:	ff@o .
*FAT:	hasta aquí .
*FAT:	ff@o .
*FAT:	hasta aquí .
*FAT:	ahora tú .
*CHI:	ff@o .
%act:	coloca la "paloma" encima de un conjunto de piezas que representa un "monstruo"
*CHI:	en la cabeza de la paloma .
*FAT:	&=q en la cabeza está la paloma ?
*CHI:	xxx .
*CHI:	la torre .
*FAT:	la torre . [+ ADS]
*CHI:	sí .
*CHI:	mira .
*FAT:	pero bueno .
*CHI:	la cabeza de un perro .
*FAT:	y mira también quién está también aquí .
*CHI:	guau@o [x 2] .
*FAT:	pero bueno .
*FAT:	el perro .
*CHI:	guau@o .
*FAT:	&=q dónde va ese perro ?
*FAT:	&=q al castillo ?
*CHI:	sí .
*FAT:	venga , pues .
*FAT:	o+sea que en el castillo de los ciervos no hay ciervos .
*FAT:	pero hay una paloma dos gallinas un perro Sisebuto y Leonio .
*FAT:	y podemos meter también al pequeño mmonstruo este que está muy triste .
%act:	coge al "monstruo" en el que había colocado Juan "la paloma"
*FAT:	&=q también ?
*CHI:	no .
*CHI:	no cabe .
*FAT:	&=q no cabe ? [+ ADS]
*CHI:	no .
*FAT:	pues que se quede fuera &=q no ?
*CHI:	0 .
%par:	tose fuerte
*FAT:	ay@i qué tos .
*FAT:	que se quede fuera &=q no ?
*FAT:	&=q eh@i ?
*CHI:	pero mira .
*CHI:	xxx .
*CHI:	mira .
*CHI:	encima .
*CHI:	quita eso para que caba [*] la paloma .
%err:	caba = quepa $MOR $SUB $REG
*FAT:	&=q para que quepa la paloma ? [+ COR]
*FAT:	ha dicho caba@q .
%add:	cámara
*FAT:	&=q quito eso para que quepa la paloma ?
*FAT:	&=q eh@i ?
*CHI:	otro monstruo amarillo .
*CHI:	< otro monstruo > [/] otro monstruo pequeñito .
*FAT:	&=q un monstruo pequeñito ?
*FAT:	&=q es su hijo ?
*CHI:	&=e eh@i !
*CHI:	&=e ah@i !
*CHI:	&=e ah@i !
*CHI:	&=e ah@i !
*CHI:	ese monstruo le g(r)ita .
*FAT:	ya veo cómo grita .
*CHI:	&=e ah@i !
@Warning:	10 seconds silence here (nothing is missing , but rest of the sound linking is not accurate)
*CHI:	falta la otra .
*CHI:	falta la colilla .
*CHI:	la colilla pita@o [x 2] .
*CHI:	mira cómo muerde .
*FAT:	&=q muerde ese perro ?
*FAT:	pues vaya .
*FAT:	no está bien &=q no ?
*FAT:	&=q muerde el perro ?
*CHI:	guau@o .
*CHI:	no .
*FAT:	&=q encima de la gallina ?
*FAT:	no .
*FAT:	mejor aquí &=q no ?
%act:	señala "la torre del castillo"
*CHI:	muerde .
*CHI:	xxx .
*CHI:	se come al mono .
*FAT:	&=q se come al mono ?
*CHI:	sí .
*FAT:	no , hombre .
*FAT:	&=q cómo se lo va a comer ?
*FAT:	si son amigos .
*FAT:	&=q estás bobo o qué ?
*CHI:	si son amigos . [+ IMI]
*FAT:	desde luego .
*CHI:	mira .
*CHI:	lleva +//.
*FAT:	dos días con el Avi y es bastante para que se coman a todos .
*FAT:	y ataquen todos a todos .
*CHI:	mira cómo monta .
*FAT:	claro .
*FAT:	monta .
@Situation:	1 FAT y Juan juegan con las piezas Lego ; (2) MOT y Juan juegan con las piezas
@Time Start:	10:30
@Situation:	1
*CHI:	xxx alas . [+ NON]
*CHI:	le voy a poner a este monstruo chiquitito .
*CHI:	xxx .
*FAT:	&=q le vas a poner a ese monstruo chiquitito las alas ?
*CHI:	yo he hecho la cara .
@Warning:	8 seconds of white noise here , sound missing , go to video file
*FAT:	&=q qué le pasa ?
*CHI:	la cara no está .
*FAT:	ahí está .
*FAT:	uy@i qué alas más endebles .
*FAT:	eso se va a caer enseguida .
*FAT:	necesitas algo para sujetar las &=q eh@i ?
*FAT:	espera a ver .
*FAT:	que si no se van a caer .
*FAT:	se van a caer .
*FAT:	tienes que poner le aquí algo .
*FAT:	una pieza aquí .
*FAT:	mira .
*CHI:	< u@x > [/] una rojo [*] .
%err:	rojo = roja $MOR $SUB $AGA
*FAT:	&=q una roja ? [+ COR]
*FAT:	mira .
*FAT:	toma esta .
*FAT:	ahí .
*CHI:	es aquí .
*CHI:	sí .
*FAT:	bueno .
*FAT:	así se te van a caer igual .
*FAT:	mira qué bien .
*CHI:	ah@i .
*CHI:	xxx .
*CHI:	xxx la pata . [+ NON]
*FAT:	&=q una pata ?
*FAT:	&=q se lo ha caído una pata ?
*FAT:	&=q qué haces ?
*CHI:	ponien@x [/] 0 [*] poniendo 0 [*] .
%err:	0 = estoy $SYN $LOS $AUXE ; 0 = O $SYN $LOS
*CHI:	no pueto [: puedo] .
*FAT:	&=q no puedes ?
*CHI:	no .
*CHI:	no pueto [: puedo] .
*FAT:	&=q qué dices ?
*CHI:	no puedo .
*FAT:	&=q no puedes ?
*CHI:	no .
*FAT:	&=q por qué no puedes ?
*CHI:	xxx .
*FAT:	&=q no puedes ?
*CHI:	no .
*CHI:	xxx caballito xxx . [+ NON]
*CHI:	no [x 2] .
*CHI:	el castillo de los ciervos .
*CHI:	guau@o [x 7] .
*CHI:	quiero hacer una nave+espacial pequeñita .
*FAT:	&=q qué dices ?
*CHI:	quiero una nave+espacial pequeñita .
*FAT:	pero bueno .
*FAT:	&=q otra nave+espacial ?
*CHI:	sí .
*FAT:	jolines .
*CHI:	pequeñita .
*FAT:	eres [/] eres insaciable en cuestión de naves espaciales &=q eh@i ?
*CHI:	ah@i .
*CHI:	mi perrito .
*CHI:	mi perrito xxx . [+ NON]
*CHI:	un perrito .
*CHI:	< voy a hacer un niño > [/] voy a hacer un niño con las piezas .
*FAT:	pues venga .
*FAT:	haz lo .
*FAT:	venga .
*FAT:	que yo te vea .
*CHI:	no .
*CHI:	tú haz lo [*] un niño .
%err:	lo = 0 $MOR $ADD $SUFFIX
*FAT:	pero hombre .
*FAT:	&=q y por qué no lo haces tú ?
*FAT:	siempre hago yo las cosas .
*CHI:	quiero hacer un +//.
*FAT:	eres tú el que tiene que jugar .
*FAT:	no yo .
*FAT:	yo ya he jugado mucho (.) en mis años de infancia .
*CHI:	tú hace [*] uno pequeñito .
%err:	hace = haz $MOR $ADD REG
*FAT:	pues venga .
*FAT:	vamos a hacer lo .
*FAT:	vete haciendo el niño .
*FAT:	a ver .
*FAT:	venga .
*CHI:	tú haz lo .
*FAT:	no .
*FAT:	tú has dicho “quiero hacer un niño” &=q no ?
*FAT:	lo has dicho tú .
*FAT:	pues haz lo .
*CHI:	tú .
*FAT:	no .
*FAT:	yo no .
*FAT:	< yo no > [/] yo no quiero hacer lo .
*CHI:	tú .
*FAT:	no .
*FAT:	yo no quiero .
*CHI:	tú .
*CHI:	yo no quiero hacer lo . [+ IMI]
*FAT:	ah@i .
*FAT:	y yo tampoco .
*FAT:	pues [/] pues si tú no quieres y yo no quiero no vamos a hacer el niño , claro .
*FAT:	eso está claro .
@Situation:	1 FAT y Juan juegan con las piezas Lego ; (2) MOT y Juan juegan con las piezas
@Time Start:	10:30
@Situation:	1
*CHI:	mira .
*CHI:	mira .
*CHI:	guau@o .
*FAT:	&=q qué es eso ?
*FAT:	&=q un perrote@f ?
*FAT:	&=q eh@i ?
*FAT:	&=q qué es eso ?
*CHI:	0 .
%par:	tose
*FAT:	&=q eh@i ?
*FAT:	&=q qué es eso ?
*CHI:	0 .
%par:	tose
%act:	coloca piezas en silencio
*FAT:	&=q qué es eso ?
*FAT:	que qué es eso .
*CHI:	un perrote@f .
*FAT:	&=q un perro ?
*CHI:	lo voy a pones [*] así .
%err:	pone = poner $MOR $SUB $NFL 2s/INF
*CHI:	ayuda .
*CHI:	0 .
%act:	coloca piezas en silencio
*CHI:	quiero hacer una nave+espacial pequeñita .
*FAT:	&=q quieres hacer otra nave+espacial ?
*CHI:	sí .
*FAT:	pero Juan Melón .
*FAT:	&=q otra nave+espacial para este melón ?
*FAT:	&=q y por qué no hacemos otra cosa ?
*CHI:	sí .
*FAT:	venga hacemos +//.
*CHI:	una nube .
*FAT:	&=q hacemos una nube ?
*CHI:	sí .
*FAT:	venga .
*FAT:	vamos a hacer una nube .
*CHI:	y un muñeco de nieve .
*FAT:	y un muñeco de nieve . [+ ADS]
*CHI:	sí .
*FAT:	mira .
*CHI:	y una escoba .
*FAT:	hala@i .
*FAT:	cuántas cosas .
*FAT:	&=q ves cómo podemos hacer muchas cosas ?
*FAT:	a ver la nube .
*FAT:	&=q y tú ?
*FAT:	yo [/] yo hago la nube .
*FAT:	&=q y tú qué haces ?
*CHI:	yo no hago nada .
*FAT:	0 .
%par:	le da la risa y la tos
*FAT:	no puede ser eso , hombre .
*FAT:	yo hago la nube pero tú haces algo .
*FAT:	venga .
*FAT:	&=q tú haces algo ?
*CHI:	sí .
*FAT:	venga .
*CHI:	algo amarillo .
*FAT:	venga .
*FAT:	&=q haces algo amarillo ?
*FAT:	&=q haces la escoba ?
*CHI:	sí .
*FAT:	venga .
*FAT:	haz la escoba .
*CHI:	sí .
*CHI:	eso .
*FAT:	eso no es amarillo .
*CHI:	eso no e(s) amarillo . [+ IMI]
*CHI:	0 .
%par:	le da la tos fuerte
*FAT:	ay@i madre .
*CHI:	0 .
%act:	le enseña dos piezas unidas
*FAT:	un poco más larga &=q no ?
*CHI:	0 .
%act:	coloca otra pieza más y le enseña el conjunto a FAT
*CHI:	mira .
*FAT:	&=q el qué es eso ?
*CHI:	un limón .
*FAT:	&=q un limón ? [+ ADS]
*CHI:	mira .
*FAT:	yo creí que era una escoba .
*CHI:	< ha hecho > [/] ha [*] hecho una escoba .
%err:	ha = he $MOR $SUB $NFL PREX3s/PREX1s
*FAT:	muy bien .
*FAT:	mira .
*FAT:	y yo he hecho una nube .
*FAT:	mira .
*CHI:	sí .
*FAT:	&=q qué te parece la nube ?
*CHI:	ahora un muñeco de nieve .
*FAT:	&=q lo hacemos de color verde el muñeco ?
*CHI:	0 .
%par:	tose
*FAT:	&=q eh@i ?
*FAT:	&=q lo hacemos de color verde ?
*CHI:	sí .
*FAT:	venga .
*FAT:	a ver .
*FAT:	&=q le vas a poner tú la escoba ?
*FAT:	ya está .
*FAT:	muy bien .
*FAT:	&=q y le ponemos la escoba al muñeco ?
*CHI:	sí .
*FAT:	&=q así ?
*CHI:	sí .
*FAT:	y ahora llega la nube y nieva .
*CHI:	sí .
*FAT:	mira [/] mira .
*FAT:	mira cómo nieva .
*FAT:	mira [x 3] .
%act:	deja caer piezas de la "nube"
@Situation:	1 FAT y Juan juegan con las piezas Lego ; (2) MOT y Juan juegan con las piezas
@Time Start:	10:30
@Situation:	1
*FAT:	&=q ahora tú ?
*CHI:	sí .
%par:	susurra
*FAT:	a ver .
%par:	susurra
%act:	le da la "nube"
*FAT:	toma la nieve .
*CHI:	mira [/] mira .
*CHI:	se ha roto eso .
*FAT:	&=q se ha roto eso ? [+ ADS]
*FAT:	mira .
*FAT:	pon la ahí mismo .
*FAT:	un poquito más allá .
*FAT:	ahí .
*FAT:	hala@i qué bien .
*FAT:	toma .
*FAT:	la nieve .
*FAT:	toma .
*FAT:	más nieve .
%act:	le da piezas
*CHI:	0 .
%act:	deja caer las piezas como si nevara
*FAT:	&=q se lo enseñamos a Mamá ?
*CHI:	xxx sí . [+ NON]
%act:	se levanta y coge la "nube" .
*FAT:	pero mejor [x 2] déjalo aquí y que venga Mamá a ver lo .
*FAT:	a ver .
*FAT:	déjalo aquí mejor .
*FAT:	di le “&=e Mamá” .
*MOT:	sí .
%act:	desde otra habitación
*CHI:	Mamá .
*MOT:	no salgáis que tengo las puertas abiertas .
*CHI:	mira .
*FAT:	< enséña le > [/] enséña le lo que es eso .
*MOT:	&=q qué es eso ?
*CHI:	una nube y un muñeco de nieve .
*MOT:	&=q una nube y un muñeco de nieve ? [+ ADS]
*FAT:	la nube es azul y el muñeco de nieve es verde .
*FAT:	y la nieve es verde en nuestro cuento .
*MOT:	qué bonito .
*FAT:	< enséña le cómo nieva > [/] enséña le cómo nieva .
*CHI:	< mira , Pap@x > [//] mira , Mamá .
*FAT:	toma la nieve .
*CHI:	toma la nieve , Mamá . [+ IMI]
%act:	le da una de las piezas que le acaba de dar FAT
*FAT:	no .
*FAT:	pero tienes que enseñar le tú cómo se hace .
*FAT:	si no ella no lo sabe .
*MOT:	&=q cómo nieva ?
*FAT:	venga .
*FAT:	enséña selo .
*MOT:	a ver .
*MOT:	ya no puedes con más , cariño .
*CHI:	0 .
%act:	sujeta la nube con un mano y deja caer las piezas con la otra desde la nube
*MOT:	hala@i .
*MOT:	qué bien nieva .
*MOT:	son copos que caen .
*MOT:	qué bien .
@Situation:	2
*FAT:	ese es un muñeco con una escoba .
*MOT:	y ahora con esta nieve ya puedes hacer más muñecos de nieve &=q no ?
*FAT:	claro .
*FAT:	hemos hecho ese muñeco verde pero tiene una escoba amarilla .
*MOT:	qué chulo .
*CHI:	< quiero hacer > [/] yo quiero hacer el culete de ese muñeco de nieve .
*MOT:	pues venga .
*MOT:	haz lo .
*CHI:	tú .
*CHI:	ayúda me , Papá .
*FAT:	jolines , amigo mío .
*MOT:	&=q te ayudo yo ?
*FAT:	< tú tienes > [/] tú tienes las ideas y yo trabajo &=q eh@i ?
*CHI:	ayúda me , Pa@x [//] Mamá .
*MOT:	venga .
*MOT:	te ayudo yo .
*MOT:	&=q el culete ?
*MOT:	&=q qué difícil ?
*MOT:	xxx .
*CHI:	ayúda me , Mamá .
*MOT:	a ver .
*MOT:	yo te ayudo .
*MOT:	< el culete > [//] &=q puede ser aquí el culete ?
*CHI:	no .
*MOT:	a ver .
*CHI:	sí .
*MOT:	yo creo que aquí detrás &=q no ?
*MOT:	así .
*MOT:	&=q no ?
*CHI:	sí .
*CHI:	ese sí .
*MOT:	ese sí . [+ ADS]
*MOT:	ahí .
*CHI:	ahora el pelo .
*CHI:	ahora el pelo .
*CHI:	le ha [*] puesto pelo 0 [*] muñeco de nieve .
%err:	ha = he $MOR $SUB $NFL PREX3s/PREX1s ; 0 = al $SYN $SUB
*MOT:	qué chulo .
*MOT:	mira .
*MOT:	más culete .
*MOT:	pon le más culete .
*MOT:	&=q y piernas ?
*MOT:	&=q no le has puesto piernas ?
*MOT:	ah@i no .
*MOT:	pero los muñecos de nieve no tienen .
*MOT:	que si no se caerían .
*MOT:	eso que le estás poniendo es como una falda &=q no ?
*MOT:	&=q eh@i ?
*MOT:	&=q qué es eso ?
*CHI:	alitas .
*MOT:	xxx .
*CHI:	alas .
*MOT:	&=q alas ? [+ ADS]
*CHI:	alas .
*MOT:	&=q tiene alas ese muñeco ?
*CHI:	sí .
*MOT:	pues con las alas y con la escoba va a volar bien alto .
*CHI:	como Harry Potter .
*MOT:	como Harry Potter . [+ ADS]
*MOT:	eso .
*CHI:	no .
*CHI:	culete no quiero .
*MOT:	&=q no quieres culete ?
*CHI:	no .
*CHI:	no quiero más culete .
*MOT:	vale .
*MOT:	sólo ese .
*MOT:	muy bien .
*CHI:	ya .
*CHI:	ot(r)o muñeco .
*CHI:	este [/] este de aquí 0 [*] el muñeco de nieve .
%err:	0 = es $SYN $LOS
*CHI:	xxx .
*CHI:	Mamá .
*MOT:	&=q qué ?
*CHI:	ayúda me a hacer un [*] otro muñeco de nieve , Mamá .
%err:	un = 0 $SYN $ADD
*MOT:	&=q te ayudo a hacer otro muñeco de nieve ?
*CHI:	sí .
*MOT:	&=q y cuál es , este ?
*CHI:	xxx .
*MOT:	&=q pero tenemos nieve suficiente ?
@Situation:	1 FAT y Juan juegan con las piezas Lego ; (2) MOT y Juan juegan con las piezas
@Time Start:	10:30
@Situation:	1
*MOT:	&=q tú crees que sí ?
*CHI:	quiero una escoba para el otro muñeco [/] muñeco de nieve .
*FAT:	la escoba la haces tú .
*FAT:	venga .
*FAT:	< ve tú > [/] ve tú haciendo la escoba .
*CHI:	amarilla .
*MOT:	venga .
*MOT:	uy@i .
*MOT:	necesitamos uno grande .
*MOT:	y no hay .
*FAT:	a lo mejor puedes coger le uno al otro .
*FAT:	que son cuatro grandes .
*MOT:	&=q a ver ?
*CHI:	&=e no [x 3] !
*MOT:	sólo [/] sólo te voy a coger uno .
*MOT:	no pasa nada .
*MOT:	lo cojo de aquí .
*CHI:	se ha caído .
*MOT:	a ver .
*MOT:	que tengo que fijar me .
*MOT:	< a ver > [/] a ver .
*MOT:	ahora le pongo este aquí y no pasa nada .
*MOT:	bueno .
*MOT:	ya sólo falta la escoba .
*MOT:	hala@i .
*MOT:	haz tú la escoba .
*MOT:	&=q puedes ?
*CHI:	no .
*FAT:	cariño .
*MOT:	es igual que ese .
*MOT:	igualito .
*MOT:	como no me dejas el grande se queda así un poco raro .
*MOT:	venga .
*MOT:	ahí .
*MOT:	espera [x 3] .
*MOT:	yo te ayudo .
*MOT:	a ver .
*MOT:	me lo quitas de las manos igual que la otra vez .
*MOT:	&=q qué te parece , este chico ?
*MOT:	y ahora detrás .
*MOT:	ahí .
*MOT:	muy bien .
*MOT:	muy bien .
*MOT:	ya está hecho .
*MOT:	y ahora falta la escoba .
*MOT:	uno menos .
*MOT:	uno menos es .
*MOT:	uno menos .
*MOT:	pero tienes que quitar le uno .
*MOT:	pero de abajo .
*MOT:	ya está .
*MOT:	ahora .
*MOT:	ahora sí .
*MOT:	mira .
*MOT:	igual .
*MOT:	otro muñeco de nieve igual .
*CHI:	igual .
*MOT:	el muñeco de nieve es igual .
*MOT:	con el ojo en el mismo sitio .
*CHI:	el ojo en el mismo sitio . [+ IMI]
*CHI:	espera .
*CHI:	sitio [x 2] . [+ IMI]
*CHI:	igual .
*MOT:	son iguales .
*CHI:	son iguales . [+ IMI]
*MOT:	tenemos dos muñecos de nieve .
*MOT:	como ha nevado tanto hemos podido hacer dos .
*MOT:	en lugar de uno .
*CHI:	dos .
*CHI:	he hecho dos .
*CHI:	0 [*] hecho dos , Papá .
%err:	0 = he $SYN $LOS $AUXH
*FAT:	&=q quién te ha ayudado ?
*CHI:	Mamá .
*FAT:	qué suerte .
*FAT:	&=q tú ya has hecho las escobas ?
*CHI:	sí .
*FAT:	&=q sí ?
*MOT:	y el muñeco también .
*FAT:	&=q y el muñeco también ?
*MOT:	sí .
*MOT:	le ha puesto el ojo .
*MOT:	que Mamá lo estaba poniendo mal .
*FAT:	siéntate , venga .
*FAT:	que te voy sonando los mocos .
*MOT:	&=q dónde está el papel ?
*FAT:	ahora voy yo .
*CHI:	Mamá [x 3] .
*MOT:	&=q qué has hecho con Papá todo este rato ?
*MOT:	&=q hoy que has hecho con Papá , cariño ?
*CHI:	jugar .
%err:	$VALIDROOT
*MOT:	&=q jugar a qué ?
*FAT:	sin descanso .
*CHI:	sin descanso . [+ IMI]
*FAT:	< no me > [/] no me deja parar .
%act:	le limpia la nariz a Juan
*FAT:	pero jugar solo él poco .
*FAT:	&=q a que sí ?
*CHI:	a que sí . [+ IMI]
*FAT:	juegas más solo cuando estabas en la guardería .
*MOT:	y , no hombre , cuando está mejor .
*MOT:	es que ahora +/.
*CHI:	xxx .
%par:	parece que canturrea
*CHI:	como nieva < he hecho > [//] hemos hecho un muñeco de nieve .
*CHI:	como nieva he hecho dos muñecos de nieve .
*FAT:	&=q como ha nevado has hecho dos muñecos de nieve ?
*CHI:	sí .
%act:	está caminando por la habitación con un "muñeco" en cada mano
*MOT:	claro .
*FAT:	&=q y qué haces ahora ?
*FAT:	&=q los paseas ?
*CHI:	sí .
*CHI:	mira .
*CHI:	el helicóptero de la señora .
*MOT:	&=q qué ?
*CHI:	xxx .
*CHI:	estaba durmiendo Mamá .
%add:	FAT
%act:	abrazado a MOT
*FAT:	estaba descansando , sí .
*FAT:	porque como por la noche tú duermes tan mal Mamá se tiene que levantar por la noche .
*FAT:	Papá está malito .
*FAT:	todos estamos malitos .
*CHI:	sí .
*FAT:	por eso Mamá ha descansado un poquito ahora .
*CHI:	xxx castillo . [+ NON]
*FAT:	oye , pingüino [x 2] .
*FAT:	&=q dónde está Miguel ?
%exp:	Miguel = nombre del futuro hermano de Juan
*CHI:	sí .
*FAT:	&=q dónde está Miguel ?
*CHI:	0 .
%act:	toca la tripa de MOT (está emabarazada)
*FAT:	ahí .
*FAT:	no le has dicho buenos+días hoy .
*CHI:	buenos+días . [+ IMI]
%add:	a la tripa de MOT
*MOT:	0 .
%par:	se ríe
*FAT:	&=q le hacemos cosquillitas a Miguel ?
*FAT:	&=q le hacemos cosquillitas ?
*MOT:	mañana a lo mejor puedes venir a ver lo .
*CHI:	buenos+días .
%add:	a la tripa de MOT
*FAT:	buenos+días .
*FAT:	&=q le vas a hacer cosquillitas así ?
*MOT:	ah@i .
@Situation:	1 FAT y Juan juegan con las piezas Lego ; (2) MOT y Juan juegan con las piezas
@Time Start:	10:30
@Situation:	2
*FAT:	&=q le vas a hacer cosquillitas ?
*MOT:	no .
*MOT:	que tiene muchas .
*MOT:	que tiene muchas [x 3] .
*FAT:	&=q le vas a hacer cosquillitas ?
*FAT:	&=q sí ?
*MOT:	0 .
%act:	le acaricia la barriga a Juan
*CHI:	me pica .
*FAT:	&=q sí ?
*FAT:	&=q te pica ?
*MOT:	&=q te pica ?
*MOT:	&=q a ver ?
*MOT:	&=q ahí te pica ?
%act:	le acaricia la barbilla
*CHI:	no .
*MOT:	&=q ahí ?
*MOT:	&=q en la barriga ?
*MOT:	&=q eh@i ?
*CHI:	sí .
*MOT:	sí .
%act:	le acaricia la tripa
*MOT:	qué morro tienes .
%exp:	morro = cheecky (Madrid)
*MOT:	te pica siempre la barriga .
*FAT:	has salido a tu padre .
*MOT:	&=q ya ?
*CHI:	no .
*MOT:	&=q todavía te pica ?
*MOT:	&=q eh@i ?
*MOT:	&=q todavía te pica ?
*CHI:	sí .
*MOT:	&=q sí ?
*MOT:	&=q dónde ?
*MOT:	&=q aquí ?
*CHI:	sigue rascando .
*FAT:	oye .
*FAT:	&=q no vas a hacer un pis ?
*CHI:	xxx .
%act:	coloca la mano de MOT en su barriga para que le siga rascando
*FAT:	&=q eh@i ?
*FAT:	&=q no vas a hacer un pis ?
*MOT:	&=q así ?
*FAT:	venga .
*FAT:	vamos a hacer un pis .
*CHI:	no .
*FAT:	pingüino .
*FAT:	pingüino .
*FAT:	macarrón .
*FAT:	tutifruti .
*FAT:	eh@i .
*CHI:	no .
*FAT:	&=q cómo que no ?
*FAT:	espagueti .
*CHI:	no .
*FAT:	menganuti@x .
*CHI:	no .
*FAT:	colifloro@x .
*CHI:	no .
*FAT:	alcahofo@x .
*CHI:	no .
*FAT:	berenjeno@x .
*CHI:	no .
*FAT:	tomatero .
*CHI:	no .
*FAT:	perero@x .
*CHI:	no .
*FAT:	manzanero .
*CHI:	no .
*FAT:	jamonero .
*CHI:	no .
*FAT:	tú .
*FAT:	&=q < vamos a > [/] vamos a ir a hacer un pis ?
*FAT:	oye , tutifruti .
*MOT:	&=q ya está , no ?
%act:	sigue rascándole la barriga
*FAT:	espagueti .
*CHI:	no .
*FAT:	berenjeno@x .
*CHI:	no .
*FAT:	jamonero .
*CHI:	no .
*FAT:	&=q cómo que no ?
*CHI:	no .
*FAT:	cebollero@x .
*CHI:	&=e no !
*FAT:	povorononero@x .
*CHI:	no .
*CHI:	no quiero , Papá .
*FAT:	&=q no quieres ?
*CHI:	no .
*FAT:	pues me voy yo a hacer un pis .
*FAT:	adiós .
*FAT:	&=q me voy yo a hacer un pis ?
*CHI:	0 .
%par:	tose
*FAT:	ay@i madre .
*FAT:	los mocos .
*MOT:	ven aquí , Juan .
*MOT:	ven aquí que te suene los mocos .
*CHI:	no .
*MOT:	ven aquí que te limpie la nariz .
*FAT:	oye .
*FAT:	&=q qué pasa ?
*FAT:	&=q que no sabes decir sí ?
*MOT:	no .
*CHI:	xxx .
%act:	intenta abrir un armario
*MOT:	< a ver > [/] a ver .
*MOT:	Juan .
*MOT:	se te puede caer eso encima .
*FAT:	venga .
*FAT:	vamos a hacer un pis .
@End
