# Supplementary material for: Comparing Different Models of the Development of Verb Inflection in Early Child Spanish
Source: PLoS One. 2015 Mar 11;10(3):e0119613. doi: 10.1371/journal.pone.0119613 (PMC4356619; doi:10.1371/journal.pone.0119613)
Supplement: S1 File — (ZIP) [file pone.0119613.s001.zip › 20507.cha]

@UTF8
@PID:	11312/c-00031807-1
@Begin
@Languages:	spa , eng
@Participants:	CHI Juan Target_Child , FAT Padre Father , MOT Madre Mother
@ID:	spa , eng|OreaPine|CHI|2;5.07|male|||Target_Child|||
@ID:	spa , eng|OreaPine|FAT|||||Father|||
@ID:	spa , eng|OreaPine|MOT|||||Mother|||
@Transcriber:	Javier , University of Nottingham
@Date:	12-JAN-2002
@Location:	Madrid
@Situation:	1 FAT y Juan juegan con las piezas Lego ; (2) FAT , MOT y Juan juegan con las piezas Lego
@Time Start:	11:00
@Situation:	1
*CHI:	xxx .
%par:	susurra
*CHI:	no .
*CHI:	me falta esa pieza .
%par:	señala
*FAT:	0 .
%act:	se la da
*CHI:	hombre .
%par:	susurra
*CHI:	mira .
*CHI:	un marciano .
*FAT:	un marciano . [+ ADS]
%act:	monta un conjunto pequeño de peizas
*CHI:	&=q qué es eso ?
*FAT:	pues un coche para el marciano .
*FAT:	toma .
*CHI:	&=q el coche del marciano ?
*FAT:	oye .
*FAT:	&=q qué vamos a hacer hoy ?
*FAT:	&=q qué quieres que hagamos ?
*CHI:	una nave+espacial .
*FAT:	&=q otra vez ?
*CHI:	una nave .
*FAT:	no .
*FAT:	vamos a hacer otra cosa nueva .
*FAT:	venga .
*FAT:	a ver .
*FAT:	&=q qué se te ocurre ?
*FAT:	algo nuevo .
*CHI:	una de [*] herramienta .
%err:	de = 0 $SYN $ADD
*FAT:	&=q una herramienta ? [+ COR]
*CHI:	sí .
*FAT:	&=q qué podemos hacer ?
*FAT:	a ver .
*FAT:	mm@i .
*FAT:	piensa [/] piensa .
*CHI:	xxx arriba . [+ NON]
*CHI:	xxx ahí arriba . [+ NON]
*CHI:	le voy a poner Sisebuto dormido .
*FAT:	&=q hacemos un caballo ?
*CHI:	sí .
*CHI:	para poner lo en un remolque .
*FAT:	&=q eh@i ?
*FAT:	&=q hacemos un caballo ?
*CHI:	sí .
*FAT:	venga .
*FAT:	y tú haces el señor para montar en el caballo .
*FAT:	yo hago el caballo y tú el señor .
*FAT:	&=q vale ?
*CHI:	no pueto [: puedo] .
*CHI:	mira .
*CHI:	se sujeta así .
*CHI:	yo el caballo .
*FAT:	&=q tú el caballo ?
*CHI:	yo [x 2] [//] hay que hacer lo más pequeñito pa(r)a [/] pa(r)a poner un remolque .
*CHI:	ahí .
*CHI:	para llevar lo .
*FAT:	ah@i .
*FAT:	pues toma .
*FAT:	haz tú el caballo entonces .
*CHI:	< hay que hay que > [/] hay que hacer un +/.
*CHI:	mira .
*CHI:	mira .
*CHI:	tiene así 0 [*] .
%err:	0 = O $SYN $LOS
*FAT:	pero es que todavía no está hecho .
*CHI:	todavía no está hecho . [+ IMI]
*FAT:	falta todavía .
*FAT:	hay que terminar lo .
*CHI:	falta todavía . [+ IMI]
*FAT:	hay que terminar lo .
*FAT:	claro .
*FAT:	venga .
*FAT:	pues termína lo tú .
*CHI:	no .
*CHI:	sólo tengo las piezas verdes .
*FAT:	&=q tú solo tienes las piezas verdes ?
*CHI:	sí .
*CHI:	para marcianos .
*CHI:	sí .
*FAT:	&=q pero tú no ibas a hacer un señor para montar en el caballo ?
*CHI:	me falta una pieza 0 [*] color amarilla .
%err:	0 = de $SYN $LOS
*CHI:	ya .
*CHI:	ya tengo otra pieza .
*CHI:	ya .
*CHI:	< ya tiene > [/] ya tiene .
*CHI:	< ya tiene > [/] ya tiene .
*CHI:	xxx .
%par:	susurra
*CHI:	le voy a poner otra .
*FAT:	mira .
*FAT:	lo pones así .
*FAT:	a ver los mocos .
*CHI:	no .
*CHI:	< le lleva > [/] le lleva por [*] el remolque .
%err:	por = con $SYN $SUB
*FAT:	0 .
%act:	le limpia los mocos
*CHI:	déjame .
*CHI:	hay que hacer un asiento .
*CHI:	yo quiero poner 0 [*] así . [+ CLIMB]
%err:	0 = lo $MOR $LOS $CLMB
*CHI:	< hay que hay que > [/] hay que hacer así .
*CHI:	mira .
%act:	se pone en pie
*CHI:	te voy a enseñar .
*CHI:	así [x 3] y así .
%act:	se queda de pie con las piernas un poco separadas
*CHI:	como si fuera un gigante .
*FAT:	mm@i .
*FAT:	&=q para sentar lo en el caballo ?
*CHI:	sí .
*CHI:	tira una flecha para sentar lo en el caballo .
*FAT:	&=q tira una flecha ? [+ ADS]
*CHI:	sí .
@Situation:	1 FAT y Juan juegan con las piezas Lego ; (2) FAT , MOT y Juan juegan con las piezas Lego
@Time Start:	11:00
@Situation:	1
*CHI:	para < hace un monstruo > [/] hace [*] un monstruo .
%err:	hace = hacer $MOR $LOS $NFL 3s/INF
*CHI:	le tira una flecha el marciano .
*CHI:	porque es malo .
*FAT:	&=q quién es malo ?
*CHI:	el marciano que tira flechas .
*FAT:	&=q es malo el marciano que tira flechas ?
*CHI:	sí .
*CHI:	entonces viene [/] viene un señor y le dice “&=q qué haces” ?
*CHI:	xxx , Papá . [+ NON]
*CHI:	viene un señor entonces .
*CHI:	luego viene un señor (.) y le pregunta “&=q qué haces” ?
*CHI:	es que Papá va a hacer un dragón .
*CHI:	pero el marciano tira flechas así .
*CHI:	paf@o .
*CHI:	le tira al dragón .
*CHI:	yo quiero hacer un remolque .
*FAT:	a ver .
*FAT:	&=q qué hacemos ?
*FAT:	el remolque o el dragón .
*FAT:	&=q qué hacemos ?
*CHI:	el remolque .
*FAT:	un remolque .
*CHI:	y el dragón también .
*FAT:	también un dragón .
*FAT:	habrá que hacer el [/] el caballo antes .
*CHI:	no .
*FAT:	&=q el caballo más pequeño ?
*CHI:	no quiero de(s)t(r)ozar le el caballo .
*FAT:	no .
*FAT:	pero < vamos a hacer > [//] lo vamos a hacer más pequeño porque si no no tenemos piezas bastantes .
*CHI:	sí .
*FAT:	&=q vale ?
*FAT:	así .
*CHI:	yo quiero hacer lo más pequeño .
*FAT:	así .
*CHI:	más [x 2] [/] más pequeño .
*FAT:	&=q así ?
*CHI:	así . [+ IMI]
*FAT:	ahora el remolque .
*CHI:	ahora [x 2] [/] ahora hay que hacer un remolque .
*CHI:	con ganchito para enganchar lo .
*FAT:	claro .
*FAT:	para enganchar lo .
*CHI:	sí .
*CHI:	mira .
*CHI:	mira .
*CHI:	hay que poner le eso a:quí .
*CHI:	eso .
*CHI:	el marciano monta .
*CHI:	&=q dónde monta el marciano ?
*FAT:	&=q dónde monta el marciano ? [+ ADS]
*CHI:	< por aquí > [/] por aquí y por aquí .
*CHI:	0 .
%par:	tose de vez en cuando
*FAT:	madre+mía cómo estamos .
%act:	revuelve en la caja de las piezas
*CHI:	&=q qué va [*] a buscar ?
%err:	va = vas $MOR $LOS $NFL FUTPRG3s/FUTPRG2s
*FAT:	&=q a ver ?
*FAT:	así .
*FAT:	esto a lo mejor se puede poner +/.
*CHI:	&=q qué vas a hacer ?
*FAT:	para poner el remolque .
*FAT:	así .
*FAT:	&=q qué te parece ?
*CHI:	ahí .
*FAT:	el remolque está aquí &=q eh@i ?
*FAT:	&=q y ahora el dragón ?
*CHI:	y ahora el dragón xxx . [+ NON]
*CHI:	xxx el dragón echa fuego por la boca . [+ NON]
*CHI:	xxx asustar . [+ NON]
*CHI:	< y viene un señor > [/] y viene un señor y dice eh@i [x 3] que hay un marciano .
*CHI:	entonces el marciano dice +"/.
*CHI:	+" no tengo dinero .
*FAT:	0 .
%par:	se ríe
*CHI:	ese señor dice que [/] que no tengo [*] dinero .
%err:	tengo = tiene $MOR $SUB $NFL 1s/3s:NP
%com:	GEM
*FAT:	&=q eso dice el marciano ?
*CHI:	sí .
*FAT:	mira .
*FAT:	aquí vive el dragón .
*CHI:	ayuda a sus amigos .
*FAT:	claro .
*FAT:	&=q le ponemos alas al dragón .
*CHI:	es un dragón bueno .
*FAT:	claro .
*FAT:	&=q le ponemos alas ?
*CHI:	sí .
*CHI:	no .
*CHI:	esa colas [*] es así .
%err:	colas = cola $MOR $ADD $AGA
*FAT:	ah@i .
*FAT:	&=q es una cola ?
*FAT:	así .
*CHI:	sí .
*FAT:	&=q y le ponemos alas ?
*CHI:	mira .
*CHI:	le voy a poner también xxx también le voy a poner . [+ NON]
*FAT:	&=q así ?
*CHI:	sí .
*CHI:	y también [/] también eso .
@Situation:	1 FAT y Juan juegan con las piezas Lego ; (2) FAT , MOT y Juan juegan con las piezas Lego
@Time Start:	11:00
@Situation:	1
*CHI:	eso a@x [/] aquí .
*CHI:	le voy a poner .
*CHI:	xxx .
%par:	susurra
*CHI:	que no se caiga .
%act:	está buscando detro de la caja de las piezas Lego y saca conjuntos ya montados
*CHI:	Sisebuto y Leonio .
*FAT:	xxx .
*CHI:	Sisebuto y Leonio van a montar aquí .
*CHI:	a Sisebuto < hay que hacer > [/] hay que hacer le un asiento .
%act:	siegue sacando piezas
*CHI:	xxx .
%par:	susurra
*CHI:	&=q a ver dónde está esa ?
*CHI:	me falta esa roja .
*FAT:	oye .
*FAT:	le has dejado cojito .
*FAT:	&=q tienes mocos ?
*CHI:	sí .
*CHI:	esa mira .
*CHI:	0 [*] < la voy a > [/] la voy a [/] a poner aquí a Sisebuto .
%err:	0 = se $MOR $LOS $PREFIX
*FAT:	a ver los mocos .
%act:	le limpia la nariz .
*CHI:	mira .
*CHI:	Sisebuto y Leonio han montado .
*CHI:	< Sisebuto y Leo@x > [/] Sisebuto y Leonio han montado .
*CHI:	ahora quiero poner ahora [/] aquí un color .
*CHI:	ahora quiero poner muchos colores .
*FAT:	muy bien .
*FAT:	oye .
*FAT:	un momento .
*FAT:	suena [/] suena los mocos .
*FAT:	hacia fuera .
%act:	le limpia la nariz
*FAT:	< un poco más > [/] un poco más .
*CHI:	0 .
%act:	coloca piezas en silencio
*CHI:	0 .
%act:	coloca piezas en silencio
*FAT:	oye .
*FAT:	&=q qué estás haciendo ahora ?
*FAT:	&=q eh@i ?
*FAT:	&=q y este dragón < cuando sea grande > [/] cuando sea mayor qué podrá hacer ?
*CHI:	jugas [*] .
%err:	jugas = jugar $MOR $SUB $NFL 2sßINF
*FAT:	&=q podrá jugar ?
*CHI:	con@x [/] conmigo .
*FAT:	&=q contigo ?
*FAT:	&=q cuando sea mayor ?
*CHI:	oh@i .
*FAT:	&=q y qué más ?
*CHI:	mira .
*CHI:	< se ha > [/] se ha de(s)t(r)ozado el dragón .
*FAT:	&=q y qué más podrá hacer ?
*FAT:	a ver .
*FAT:	cuando sea mayor este dragón .
*FAT:	&=q eh@i ?
*CHI:	jugar [*] con Sisebuto y Leonio .
%err:	jugar = fin $MOR $SUB $ROOT
*FAT:	&=q también podrá jugar con Sisebuto y Leonio ?
*CHI:	sí .
*CHI:	eso va aquí .
*FAT:	&=q y qué más podrá hacer ?
*FAT:	a ver .
*CHI:	< po@x podrá > [/] podrá coger una sorpresa para mí .
*FAT:	&=q podrá coger una sorpresa ?
*FAT:	&=q y qué más hará ?
*CHI:	podrá [x 4] [/] podrá coger < un juguete > [/] un juguete pa(r)a llevar lo a casa .
*FAT:	&=q y lo llevará a tu casa ?
*CHI:	sí .
*FAT:	&=q sí ?
*FAT:	&=q y qué hará con él ?
*CHI:	a(l)bóndigas .
*FAT:	&=q hará albóndigas ?
*CHI:	sí .
*FAT:	&=q con ese juguete ?
*CHI:	sí .
*FAT:	&=q y comerás las albóndigas de juguete ?
*CHI:	no .
*FAT:	&=q eh@i ?
*CHI:	no .
*FAT:	&=q no vas a comer albóndigas de juguete ?
*FAT:	&=q y qué más cosas hará este dragón cuando sea mayor ?
*CHI:	va a jugar .
*FAT:	&=q va a jugar con quién ?
%com:	hay un corte
@Situation:	1 FAT y Juan juegan con las piezas Lego ; (2) FAT , MOT y Juan juegan con las piezas Lego
@Time Start:	11:00
@Situation:	2
*FAT:	bueno .
*FAT:	a ver .
*FAT:	&=q qué ha pasado con el dragón ?
*FAT:	&=q eh@i ?
*CHI:	que se ha destrozado .
*FAT:	se ha destrozado .
*CHI:	sí .
*FAT:	mira .
*FAT:	&=q has enseñado a Mamá el caballo que hemos hecho con carro ?
*CHI:	mira .
*MOT:	hala@i qué chulo .
*FAT:	el caballo con carro .
*MOT:	qué chulo está .
*FAT:	y ahora el dragón está destrozado .
*FAT:	&=q quién lo habrá destrozado ?
*CHI:	yo .
*FAT:	a ver .
*CHI:	no sé xxx . [+ NON]
*CHI:	no [/] no 0 [*] lo va [*] a de(s)trozar el caballo a mí .
%err:	0 = me $MOR $LOS $PREFIX ; va = vas $MOR $LOS $NFL FUTPRG3s/FUTPRG2s
*FAT:	&=q el caballo te va a destrozar a ti ?
*CHI:	xxx .
*CHI:	yo paja .
*CHI:	xxx de paja . [+ NON]
*FAT:	mira el dragón .
*CHI:	xxx de paja . [+ NON]
*FAT:	mira el dragón .
*FAT:	a ver si dura un poquito más este dragón que el otro .
*MOT:	mira qué chulo es ese .
*FAT:	&=q le ponemos cola también ?
*CHI:	sí .
*FAT:	&=q y alas ?
*CHI:	yo quiero uno rojo .
*FAT:	oye .
*FAT:	&=q le estabas cantando antes el cumpleaños+feliz al dragón ?
*FAT:	&=q eh@i ?
*CHI:	sí .
*FAT:	&=q era el cumpleaños del dragón ?
*MOT:	&=q quién ?
*FAT:	pues venga .
*FAT:	&=q quién se lo cantaba ?
*FAT:	&=q los marcianos Sisebuto y tú ?
*CHI:	sí .
*CHI:	no .
*CHI:	un policía .
*FAT:	&=q cómo ?
*CHI:	sí [*] quiero hacer un policía para montar aquí .
%err:	sí = 0 $SYN $ADD
*MOT:	&=q un policía para montar en el dragón ?
*FAT:	&=q un policía ?
*FAT:	Juan Apellido .
*FAT:	&=q quién te mete esas ideas subversivas en la cabeza ?
*FAT:	un policía .
*FAT:	toma .
*FAT:	con su visera .
%exp:	visera = cap
*CHI:	un policía .
*FAT:	mira .
*FAT:	un policía con su visera .
*FAT:	se llama Tricornio .
*FAT:	aquí está el Señor Tricornio .
*CHI:	hala@i un gorro .
*FAT:	ahora ya es un gato .
*FAT:	ah@i .
*FAT:	que tiene un gorro .
*FAT:	mira .
*FAT:	y el dragón vuela .
*FAT:	bueno .
*FAT:	&=q quién te cantaba el cupleaños+feliz ?
*FAT:	&=q tú ?
*CHI:	sí .
*FAT:	&=q le has dicho a Mamá < que vamo@x > [//] qué va a hacer este dragón cuando sea mayor ?
*FAT:	&=q se lo has explicado ya a Mamá ?
*CHI:	sí .
*MOT:	&=q qué va a hacer ?
*CHI:	jubar [: jugar] .
%err:	$VALIDROOT
*CHI:	jugar con xxx . [+ NON]
*CHI:	y luego merendar papilla .
%err:	$VALIDROOT
*MOT:	&=q luego merendar papilla ? [+ ADS]
*FAT:	&=q y qué más va a hacer cuando sea mayor ?
*CHI:	salchicha .
*MOT:	&=q va a comer salchicha ?
*MOT:	madre+mía .
*MOT:	&=q y qué más ?
*CHI:	y también alas de dragón .
*FAT:	&=q alas de dragón ?
*CHI:	sí .
*FAT:	&=q va a comer alas de dragón el dragón ?
%par:	sorprendido
*MOT:	&=q alas de dragón ?
%par:	sorprendida
*MOT:	no me lo puedo creer .
*CHI:	sí .
*MOT:	&=q se va a comer a sí mismo .
*CHI:	sí .
*MOT:	&=q sí ?
*CHI:	xxx .
*MOT:	xxx .
*FAT:	ay@i .
*FAT:	qué mocosón .
*MOT:	a ver .
*MOT:	ven aquí que te suene .
*MOT:	ven aquí .
*FAT:	has soltado el carrito por lo que veo .
*FAT:	&=q se lo ponemos al dragón el carrito ?
*CHI:	no .
*CHI:	no .
*FAT:	&=q no ?
*CHI:	< en ese en ese en ese > [/] en ese quiero .
*CHI:	en ese quiero .
*CHI:	en ese quiero .
*CHI:	en ese .
*CHI:	no [x 3] .
*CHI:	en ese .
*CHI:	ese sí .
*CHI:	ese aquí .
@Situation:	1 FAT y Juan juegan con las piezas Lego ; (2) FAT , MOT y Juan juegan con las piezas Lego
@Time Start:	11:30
@Situation:	2
*FAT:	&=q qué más cosas podrá hacer el dragón cuando sea mayor ?
*CHI:	jugar con herramientas .
%err:	$VALIDROOT
%act:	está jugando con una taladradora de juguete
*FAT:	&=q jugará con las herramientas ?
*CHI:	no .
*FAT:	&=q no va a jugar con las herramientas ?
*FAT:	no jugará .
*CHI:	sí .
*FAT:	&=q sí ?
*FAT:	&=q sí jugará ?
*CHI:	no [x 2] .
*FAT:	&=q no ?
*CHI:	yo jugar [*] con las palomas .
%err:	jugar = juego $MOR $SUB $ROOT
*FAT:	&=q jugarás con las palomas cuando seas mayor ?
*MOT:	con las palomas .
*CHI:	sí .
*CHI:	ese .
%act:	golpea un conjunto de piezas con la taledradora
*FAT:	oy@i .
*FAT:	pero bueno .
*MOT:	que lo destrozas .
*CHI:	malo .
*FAT:	&=q quién es malo ?
*CHI:	el dragón porque [/] porque echa fuego .
*FAT:	pero si este dragón no echa fuego .
*FAT:	mira .
*MOT:	no echa fuego ese .
*FAT:	no echa fuego .
*CHI:	no .
*MOT:	no echa fuego .
*FAT:	&=q no ves que tiene la boca cerrada ?
*CHI:	sí .
*CHI:	pero ese de ahí tampoco .
*FAT:	ese es un caballo .
*CHI:	&=q a ver ?
*CHI:	ah@i .
*CHI:	xxx .
*CHI:	ahora se pone xxx . [+ NON]
%act:	se pone de pie
*FAT:	a ver dónde vas .
*FAT:	oy@i .
*MOT:	pero bueno .
*CHI:	xxx .
*FAT:	no seas tan borrico .
*CHI:	0 .
%act:	vuelve a golpear las piezas con la taladradora
*FAT:	oye .
*MOT:	pero Juan .
*FAT:	pero no seas tan burro .
*FAT:	&=q así quieres jugar ?
*FAT:	&=q a lo bruto ?
*FAT:	a lo bruto no se juega .
*FAT:	0 .
%act:	se coloca la taladradora en la cabeza
*FAT:	&=q qué haces ?
*FAT:	te vas a hacer daño .
*MOT:	parece un secador en vez de un xxx .
*FAT:	al final lo vas a romper .
*FAT:	y cuando lo rompas me dirás “no funciona” y te diré mm@i .
*CHI:	0 .
%act:	frena la "broca" con una mano y activa la taladrora
*FAT:	así es como se rompe .
*FAT:	así .
*MOT:	lo vas a romper &=q eh@i ?
*MOT:	Juan .
*MOT:	que lo vas a romper .
*MOT:	&=q quieres romper lo ?
*FAT:	trae .
%par:	alarga la mano par que le dé Juan la taladradora
*CHI:	0 .
%act:	se la da a FAT
*FAT:	0 .
%act:	la mete en una caja
*CHI:	0 .
%act:	va a por ella
*FAT:	déjalo ahí tranquilo un poquito que descanse .
*FAT:	ya está bastante xxx . [+ NON]
*MOT:	déjalo descansar .
*MOT:	&=q vale ?
*MOT:	ahí .
*CHI:	0 .
%act:	coge un martilo de juguete y se pone a dar golpes con fuerza
*CHI:	0 .
%act:	lo suelta de pronto
%par:	llora
*MOT:	ay@i .
%par:	se ríe
*MOT:	&=q qué ha pasado , amiguito ?
*CHI:	0 .
%act:	se abraza a FAT
*CHI:	pupa .
%par:	lloriquea
*FAT:	&=q qué ha pasado ?
*FAT:	&=q te has enganchado el dedo con el martillo ?
%par:	se ríe
*MOT:	pero cómo se te ocurre poner el dedo debajo .
*MOT:	a ver , Juan .
*MOT:	&=q cómo se te ocurre poner el dedo debajo del martillo ?
*FAT:	&=q cómo se te ocurre poner el dedo debajo del martillo ?
*FAT:	ese dedito tan pequeño .
*FAT:	a ver qué dedito tan pequeño tienes .
*FAT:	&=q cómo se te ocurre poner ese dedito tan pequeño debajo del martillo ?
*FAT:	&=q eh@i ?
*CHI:	0 .
%par:	se ríe
%act:	sigue abrazado a FAT
*FAT:	&=q cómo se te ocurre ?
*FAT:	cuidado con el dragón .
*CHI:	eso es una xxx . [+ NON]
%act:	se acerca a MOT y le coge algo que tenía ella en la mano
*MOT:	&=q eso es +..?
*MOT:	&=q qué es eso ?
*CHI:	alicates .
*MOT:	mira .
*MOT:	&=q has visto cómo se mueve la ruedecita cuando lo movemos ?
*MOT:	la aguja se mueve .
*FAT:	es un calibre eso .
*MOT:	se llama calibre .
*MOT:	eso se llama un calibre .
*CHI:	xxx calibre . [+ NON]
*MOT:	un calibre .
*CHI:	un calibre . [+ IMI]
%act:	luevo vuelve a coger el martillo y golpea fuerte
*FAT:	pon el dedo debajo .
*FAT:	pon el dedo debajo del martillo .
*CHI:	0 .
%act:	lo pone
*FAT:	ahí .
%par:	se ríe
*FAT:	&=e pero no lo hagas !
*MOT:	no .
*CHI:	me he hecho pupa .
*MOT:	&=q quién se ha hecho pupa ?
*CHI:	aquí [/] aquí xxx pupa . [+ NON]
*MOT:	&=q y esto dónde se pone ?
@Situation:	1 FAT y Juan juegan con las piezas Lego ; (2) FAT , MOT y Juan juegan con las piezas Lego
@Time Start:	11:30
@Situation:	2
*MOT:	ah@i .
*MOT:	xxx aquí . [+ NON]
%par:	susurra
*MOT:	&=q y esto para qué sirve , Juan ?
*CHI:	sí .
*MOT:	&=q para qué sirve esto ?
*MOT:	&=q cómo se llama ?
*CHI:	para (.) sujetar las cosas .
*MOT:	&=q para sujetar las cosas ? [+ ADS]
*FAT:	sí .
*FAT:	es un gato .
*CHI:	sí .
*MOT:	&=q es un gato ?
*CHI:	sí .
*MOT:	&=q se llama gato ?
*CHI:	aquí xxx . [+ NON]
*CHI:	xxx .
%act:	coge unos alicates
*MOT:	&=q para qué sirve eso ?
*CHI:	para coger 0 [*] .
%err:	0 = O $SYN $LOS
*MOT:	&=q para coger ?
*MOT:	&=q para coger qué ?
*CHI:	las cosas .
*MOT:	&=q para coger cosas ?
*CHI:	las cosas .
*MOT:	eh@i .
*CHI:	yo quiero coger la bolsa .
*MOT:	que a lo mejor no es para coger eso .
*CHI:	xxx .
*MOT:	&=q sabes lo que podemos coger ?
*MOT:	verás .
*MOT:	verás lo que podemos coger con esto .
*MOT:	mira .
*MOT:	toma .
*MOT:	tú sigue .
*CHI:	ot(r)a vez .
*MOT:	otra vez . [+ ADS]
*CHI:	xxx los de abajo . [+ NON]
*MOT:	así .
*MOT:	y ahora hay que cerrar .
*MOT:	pero es que por aquí no te deja .
*MOT:	mira .
*MOT:	por aquí .
*CHI:	xxx .
%act:	está dando golpes cone l martillo
*MOT:	&=q qué haces ?
*CHI:	hacer [*] martillo .
%err:	hacer = hago $MOR $SUB $ROOT
*MOT:	&=q un martillo ?
*CHI:	oh@i .
*MOT:	pero Juan .
*CHI:	0 .
%act:	juega con las herramientas de juguete sin hablar
*CHI:	0 .
%par:	tose
*MOT:	ay@i qué tos .
*CHI:	0 .
%act:	juega con las herramientas de juguete sin hablar
*CHI:	xxx .
*CHI:	ahora las fotos de Juan .
%act:	deja las herramientas y sale
*CHI:	el coche me lo llevo .
*CHI:	xxx me lo llevo . [+ NON]
*MOT:	&=q dónde [/] dónde vas ?
*CHI:	vamos a dest(r)ozar el caballo que me lo voy a llevar abajo .
*CHI:	que vamos a +//.
*MOT:	pero si no vamos a bajar abajo , Juan .
*CHI:	xxx .
*MOT:	nos vamos a estar aquí arriba .
*MOT:	Juan [x 2] .
*MOT:	estamos aquí ahora arriba jugando en tu habitación .
*MOT:	no vamos a ir ahora para abajo .
*MOT:	dentro de un ratito .
*MOT:	&=q vale ?
*CHI:	con el dragón y con el carrete .
*MOT:	no .
*CHI:	con el dragón y con el Sisebuto también .
*CHI:	con la cabeza .
*CHI:	todo eso .
%act:	se abraza a MOT
*MOT:	hola .
*MOT:	&=q qué te pasa , cacharrito pequeño ?
*MOT:	&=q eh@i ?
@End
