# Supplementary material for: Comparing Different Models of the Development of Verb Inflection in Early Child Spanish
Source: PLoS One. 2015 Mar 11;10(3):e0119613. doi: 10.1371/journal.pone.0119613 (PMC4356619; doi:10.1371/journal.pone.0119613)
Supplement: S1 File — (ZIP) [file pone.0119613.s001.zip › 20517.cha]

@UTF8
@PID:	11312/c-00031809-1
@Begin
@Languages:	spa , eng
@Participants:	CHI Juan Target_Child , FAT Padre Father , MOT Madre Mother
@ID:	spa , eng|OreaPine|CHI|2;5.17|male|||Target_Child|||
@ID:	spa , eng|OreaPine|FAT|||||Father|||
@ID:	spa , eng|OreaPine|MOT|||||Mother|||
@Transcriber:	Javier , University of Nottingham
@Date:	22-JAN-2002
@Location:	Madrid
@Situation:	1 FAT y Juan juegan con los muñequitos y la granja de juguete; (2) MOT y Juan juegan con los muñequitos y la granja de juguete
@Time Start:	20:00
@Situation:	1
*CHI:	dos caballos y nada más .
*CHI:	dos caballos y nada más .
*CHI:	dos caballos y nada más .
*CHI:	dos caballos y nada más .
*FAT:	a ver .
*FAT:	&=q qué le pasa entonces a ese del casco ?
*CHI:	< que [x 3] el gato que el gato > [/] que el gato se pone triste .
*CHI:	se parece 0 [*] un ogro .
%err:	0 = a $SYN $LOS
*CHI:	y se [/] se va a la pue(r)ta .
*FAT:	&=q que se parece un ogro y se pone triste el gato ?
*CHI:	sí .
*FAT:	&=q por qué el del casco se parece a un ogro ? [+ COR]
*FAT:	venga .
*FAT:	&=q y qué más pasa ?
*CHI:	< que [x 4] pasa > [/] que pasa la señora por aquí y van 0 [*] cerditos .
%err:	0 = los $SYN $LOS
*FAT:	&=q y están los cerditos ahí dentro ?
*CHI:	sí .
*CHI:	y cierro yo .
*FAT:	&=q tú cierras ?
*CHI:	para que no entren los cerditos .
*FAT:	&=q para que no entren o para que no salgan ?
*CHI:	para [/] para que no salgan . [+ IMI]
*FAT:	ah@i .
*CHI:	y cierro aquí para que no 0 [*] vea el gato .
%err:	0 = los $MOR $LOS $PREFIX
*FAT:	&=q para que no vea el gato ? [+ COR] [+ ADS]
*CHI:	sí .
*CHI:	aquí solo .
*FAT:	vaya+por+dios .
*FAT:	ahí solo .
*CHI:	porque [/] porque le castigo .
*CHI:	< y yo y yo > [/] y yo le castigo solo así .
*CHI:	uno mu(y) [x 3] grande .
*CHI:	así .
%act:	levanta los brazos
*CHI:	< y se > [/] como si fuera xxx . [+ NON]
*MOT:	Juan .
%act:	le llama desde otra habitación
*FAT:	Juan .
*FAT:	te llama Mamá .
*MOT:	&=q quieres hablar con el abuelo ?
*CHI:	sí .
%act:	sale corriendo
%com:	hay un corte
*FAT:	venga .
*FAT:	a ver .
*FAT:	&=q qué es lo que pasa ?
*CHI:	que [x 3] [/] que fue a agarrar lo y cataplún@o .
*CHI:	sale por aquí .
*CHI:	y va el gato .
*FAT:	&=q iba el gato ? [+ ADS]
*FAT:	&=q quién es ?
*CHI:	y se asusta el gato que [/] que [*] se va a su casa .
%err:	que = y $SYN $SUB
*CHI:	y va y se mete aquí .
%act:	mete la mano en el establo
*FAT:	&=q se mete aquí dentro ?
*CHI:	sí .
*FAT:	&=q se asusta el gato se va a su casa y se mete aquí dentro ? [+ ADS]
*CHI:	mm@i .
%par:	afirma
*FAT:	vaya .
*FAT:	y [x 2] mira qué bien está ahí &=q eh@i ?
*FAT:	&=q y el perro qué hace ?
*CHI:	guau@o .
*FAT:	&=q dónde está ?
*FAT:	&=q y qué le pasa al perro ?
*FAT:	a ver .
*CHI:	que [x 2] [/] que asusta al ogro .
*CHI:	&=e < y se > [/] y se va corriendo con el remolque !
*FAT:	&=q al remolque ?
*CHI:	y le lleva [*] unos señores .
%err:	lleva = llevan $MOR $LOS $NFL 3s/3p
*FAT:	&=q unos señores ? [+ ADS]
*FAT:	xxx .
*FAT:	&=q esta señora ?
%act:	busca muñecos en una caja
*FAT:	&=q o este señor Barbuchis@f ?
*CHI:	< ot(r)o señor otro > [/] ot(r)o señor .
*FAT:	&=q otro ?
*CHI:	ese .
*CHI:	espera .
*FAT:	mira [/] mira este Barbuchis@f cómo saca agua .
*FAT:	mira [x 3] .
*CHI:	solito .
*FAT:	&=q quién puede beber ?
*FAT:	cuando se acaba .
*FAT:	mira .
*FAT:	aquí tiene más .
*FAT:	hala@i qué bien .
*FAT:	mira .
*FAT:	y ahora va este señor con el caballo y acompaña al niño .
*FAT:	&=q vale ?
*FAT:	&=q sí ?
*CHI:	sí .
*FAT:	&=q y < qué les cuenta > [/] qué les cuenta ?
*FAT:	a ver .
*CHI:	que viene el ogro .
*CHI:	ese [/] ese le cuenta que viene un ogro .
*FAT:	&=q que viene un ogro ?
*CHI:	sí .
*FAT:	&=q y dónde está el ogro ?
*CHI:	aquí .
%act:	señala el establo
*FAT:	&=q está ahí dentro ?
*CHI:	sí .
*FAT:	&=q le has metido ahí dentro tú ?
*CHI:	mm@i .
%par:	afirma
*FAT:	&=q y está con los cerditos ?
*CHI:	sí .
*FAT:	&=q y no tiene miedo a los cerditos ?
*CHI:	no .
*CHI:	está [*] durmiendo .
%err:	está = están $MOR $SUB $AUX PREPRG3s/PREPRG3p
*FAT:	&=q están durmiendo . [+ COR]
*CHI:	sí .
*FAT:	&=q y es un ogro bueno ?
*CHI:	sí .
*CHI:	es < un ogro > [/] un ogro que se enfada .
*FAT:	espera un momento que voy a hablar con la abuela .
*FAT:	ahora vengo .
*FAT:	&=q vale ?
%act:	sale
*CHI:	0 .
%act:	se queda solo jugando con los muñequitos
*CHI:	&=q te vienes ?
*FAT:	ya vengo , sí .
*CHI:	&=q y ese señor ?
*CHI:	&=q qué pasa con él ?
@Situation:	1 FAT y Juan juegan con los muñequitos y la granja de juguete; (2) MOT y Juan juegan con los muñequitos y la granja de juguete
@Time Start:	20:00
@Situation:	1
*CHI:	&=q qué pasa con él ?
*CHI:	&=q cómo se pone ese seños [: señor] ?
*CHI:	&=q cómo se pone ese señor ?
*FAT:	mira .
*FAT:	a ver .
*FAT:	&=q entonces hay un ogro ?
*FAT:	&=q dónde está el ogro ?
*FAT:	a ver .
*FAT:	cuénta me .
*CHI:	mira [/] mira .
*CHI:	se 0 [*] despertado el ogro y le va a xxx . [+ NON]
*CHI:	sí está el ogro .
%act:	busca dentro del establo
*FAT:	pero hombre .
*FAT:	pero si no es un ogro , Juan .
*CHI:	sí .
*CHI:	< sí e(s) > [/] sí e(s) un ogro .
*FAT:	&=q quién es ?
*CHI:	el Ojo_Morado .
*FAT:	el señor del ojo morado .
*FAT:	hombre .
*CHI:	hombre .
*FAT:	que me querías engañar .
*FAT:	me estabas gastando una bromita .
*CHI:	el casco .
*FAT:	con un casco , claro .
*CHI:	chof@i .
*CHI:	se ha caído en un pozo .
*FAT:	&=q se ha caído en un pozo el casco ?
*CHI:	sí .
*FAT:	&=q en un pozo hondo [x 2] ?
*CHI:	se va a xxx . [+ NON]
*CHI:	&=q qué queréis ?
*FAT:	&=q a los niños les dice eso ?
*CHI:	&=q qué queréis ?
*FAT:	&=q y los niños qué dicen ?
*CHI:	&=q que [x 6] [/] queréis ?
*CHI:	&=q un gallo o una gallina ?
*FAT:	0 .
%par:	se ríe
*CHI:	un gallo .
*FAT:	&=q y los niños quieren un gallo ?
*FAT:	mira .
*FAT:	se va con él .
*CHI:	toma .
*FAT:	yo lo pongo aquí .
*FAT:	quiquiriquí@o .
*CHI:	y tiene una gallina para +/.
*CHI:	qui@o [x 6] .
*CHI:	qui@o [x 2] .
*CHI:	qui@o [x 2] .
*MOT:	&=q Father ?
%act:	desde otra habitación
*MOT:	&=q te pones o no ?
*FAT:	sí , hija , sí .
*FAT:	&=q pero si voy me pongo ?
*MOT:	ya .
*MOT:	sí [x 2] .
*MOT:	venga .
*MOT:	va .
*FAT:	ahora vengo .
*FAT:	&=q eh@i ?
*MOT:	o cóge le ahí .
*MOT:	hola , hombrecito+en+pequeño .
%act:	entra
@Situation:	2
*MOT:	que pareces un hombrecito en pequeño .
*CHI:	quiero poner la gallina aquí .
*MOT:	&=q dónde está la gallina ?
*CHI:	yo quiero poner la aquí .
*MOT:	&=q dónde quieres poner la ?
*CHI:	aquí arriba .
*MOT:	&=q dónde ?
*MOT:	ah@i , aquí arriba .
*MOT:	anda qué guay .
*MOT:	co@o [x 8] .
%par:	imita la gallina
*MOT:	&=q ahí se pone ?
*CHI:	sí .
*CHI:	hay palomas .
*CHI:	0 .
%act:	juega en silencio con los muñecos
*MOT:	oye .
*MOT:	qué guapo estás .
*MOT:	pareces un inglesito de [/] de la universidad de Yale .
*MOT:	&=q eh@i , amiguito ?
*MOT:	ay@i qué guapo , por+favor .
*MOT:	qué cosita más rechochilla .
*MOT:	hola .
*MOT:	no me haces ni caso , amigo pequeño .
*CHI:	&=q cómo se pone esto ?
*CHI:	xxx .
*CHI:	se ha roto el cubo .
*CHI:	se ha roto el cubo .
*MOT:	uy@i .
*MOT:	&=q y dónde está el cubo ?
*CHI:	aquí .
*MOT:	ah@i , trae que lo pongamos .
@Situation:	1 FAT y Juan juegan con los muñequitos y la granja de juguete; (2) FAT , MOT y Juan juegan con los muñequitos y la granja de juguete
@Time Start:	20:00
@Situation:	2
*MOT:	que parece de la universidad de Yale este niño pequeño .
*FAT:	&=q cómo que parece ?
*FAT:	es .
%act:	acaba de entrar
*CHI:	va a recoger la basura .
%act:	señala uno de los clic que lleva un cubo en la mano
*FAT:	&=q qué dices tú ?
*FAT:	&=q está recogiendo la basura ?
*CHI:	sí .
*CHI:	va a recoger 0 [*] .
%err:	0 = O $SYN $LOS
*CHI:	xxx basura el Barbuchis@f . [+ NON]
*FAT:	estaba contando lo que le pasa .
%add:	MOT
*FAT:	está recogiendo uno la basura .
%add:	MOT
*FAT:	el perro se ha subido encima del carromato porque pensaba que había un ogro .
%add:	MOT
*FAT:	pero no era un ogro .
*FAT:	&=q verdad , Juan ?
*FAT:	cuéntale a Mamá quién era .
*CHI:	un ogro .
*MOT:	&=q era un ogro ?
*FAT:	di que en realidad no era un ogro .
*FAT:	&=q quién era en realidad ?
*CHI:	uno que recoge [?] xxx . [+ NON]
*CHI:	mientras ese les da de comer a los patos (.) les dice ss@o .
*FAT:	&=q le da de comer a los patos ?
*CHI:	sí .
*CHI:	a los patos .
*FAT:	precisamente no hay ni un pato .
*MOT:	di “bueno pero” +//.
*CHI:	mira cómo se mete aquí en la jaula .
*MOT:	&=q en la fuente ?
*MOT:	se va a mojar .
*CHI:	se va a mojar . [+ IMI]
*CHI:	+" &=e que me mojo !
%par:	como si hablara el muñeco
*CHI:	ya .
%act:	golpea los muñecos; quizás sin querer
*MOT:	uf@i .
*MOT:	chof@o .
*CHI:	se ha caído todo .
*MOT:	todo [x 2] lo ha tirado Juan .
*CHI:	lo va a recoger el Barbuchis@f .
*MOT:	&=q al señor lo va a recoger también el Barbuchis@f ?
*MOT:	&=q con el tridente ?
*CHI:	a ver .
*CHI:	&=q qué pasa aquí ?
*CHI:	&=q qué pasa aquí ?
*CHI:	&=q qué pasa aquí ?
*CHI:	&=q que todo se ha caído ?
*CHI:	&=e sí !
*FAT:	&=q se ha caído todo ?
%par:	riéndose
*CHI:	sí .
*CHI:	se ha caído todo . [+ IMI]
*CHI:	plof@o .
*CHI:	otro señor que se ha caído .
*MOT:	&=q otro señor ?
*CHI:	ese señor .
*MOT:	&=q otro señor que se ha caído ?
*MOT:	ya van dos .
*CHI:	no .
*CHI:	a mí no .
*CHI:	voy a tirar la basura .
*CHI:	plaf@o .
*MOT:	que va a tirar la basura .
%par:	riéndose
*CHI:	mira .
*CHI:	se cae al suelo .
*FAT:	&=q se ha caído al suelo ?
*CHI:	sí .
*MOT:	sí .
*MOT:	se caen .
*MOT:	y se quedan con las piernas por alto .
%exp:	por alto = levantadas (no dialecto Madrid)
*CHI:	ese dice “eh@i” .
*CHI:	+" que vamo(s) a recoger la basura .
*CHI:	y se xxx . [+ NON]
*CHI:	la@o [x 6] .
%par:	canturrea , luego se ríe
*CHI:	mira .
*CHI:	se ha caído ese .
*CHI:	se ha caído con el caballo .
*CHI:	plof@o .
*MOT:	eh@i .
*FAT:	por+favor .
*MOT:	que los estás descuajaringando .
*CHI:	xxx .
*MOT:	los estás descuajaringando todos .
*FAT:	pero qué alcahofo@f que eres .
*CHI:	xxx .
*CHI:	yo quiero abrís [: abrir] [*] la puerta de los cerditos .
%err:	abris = abrir $MOR $SUB $PHO
*FAT:	&=q quieres abrir la puerta de los cerditos ? [+ COR]
*CHI:	sí .
*FAT:	&=q para que salgan los cerditos ?
@Situation:	(3)
*MOT:	0 .
%act:	sale
*CHI:	mira .
*CHI:	una cerdita .
*FAT:	&=q una cerdita ? [+ ADS]
*CHI:	sí .
*CHI:	una cerdita .
*FAT:	&=q es la mamá ?
*CHI:	sí .
*CHI:	es la mamá de la cerdita .
*FAT:	&=q me siento a tu lado ?
*CHI:	hola , cerdita .
*CHI:	cerdita , hola .
*CHI:	ese señor recoge la basura .
*FAT:	&=q ese señor recoge la basura ? [+ ADS]
*CHI:	eh@i .
*CHI:	monta .
*CHI:	y se monta .
*FAT:	&=q y se monta ? [+ ADS]
*CHI:	y se monta .
*CHI:	arre [/] arre , caballito .
*FAT:	0 .
%par:	se ríe
*CHI:	al galopo [: galope] [*] .
%err:	galopo = galopo $PHO $SUB $AGA
*CHI:	arre .
*CHI:	al galopo [*] .
%err:	galopo = galopo $PHO $SUB $AGA
*FAT:	galopa .
*CHI:	galopa . [+ IMI]
*FAT:	mira .
*FAT:	caballo [//] este caballo sí que galopa .
*FAT:	mira [x 3] .
@Situation:	1 FAT y Juan juegan con los muñequitos y la granja de juguete; (2) FAT , MOT y Juan juegan con los muñequitos y la granja de juguete
@Time Start:	20:00
@Situation:	2
*FAT:	chucuchú@o [x 3] .
*FAT:	ih@o .
*CHI:	ese [/] ese también galopa .
*FAT:	eh@i [x 2] .
*FAT:	despacio .
*FAT:	xxx .
*CHI:	eh@i , mira .
*CHI:	ese caballo galopo [*] .
%err:	golopo = galopa $MOR $SUB $NFL 1s/3s:NP
*FAT:	pero hombre .
*FAT:	no seas tan borricote .
*FAT:	no se pisan los caballos .
*FAT:	son amigos .
*CHI:	< se > [/] se lo ha tirado .
*FAT:	pues muy mal .
*CHI:	lo ha tirado ese caballo .
*FAT:	pues muy mal .
*FAT:	no se tiran .
*CHI:	ese se va muy deprisa .
%act:	hace como si trotara el caballo
*CHI:	y se va .
*FAT:	&=q y se va adónde ?
*CHI:	< se ha ido > [/] se ha ido a un pueblo donde viven las vacas .
*FAT:	&=q se ha ido a un pueblo donde viven las vacas ? [+ ADS]
*CHI:	0 .
%act:	choca el caballo contra otros muñecos
*FAT:	hala@i aquí .
*FAT:	pero con cuidado .
*FAT:	Juan .
*FAT:	sé un poco más delicado .
*CHI:	ese [//] esos son los t(r)oncos .
*FAT:	&=q cómo que son tontos ?
*CHI:	< los caba@x > [/] los caballos .
*FAT:	&=q cómo que son tontos ?
*CHI:	< eso son > [/] eso son los t(r)oncos .
*FAT:	ah@i .
*FAT:	estos son troncos .
*FAT:	sí .
*FAT:	y estos son potros .
*FAT:	los caballos pequeñitos son potros .
*CHI:	potros . [+ IMI]
*FAT:	&=q y ahora aquí el caballo está durmiendo ?
*CHI:	ese [/] ese señor sal [*] .
%err:	sal = sale $MOR $SUB $NFL IMP/3s:NP
*CHI:	< sal , señor > [/] sal , señor+capitán .
*FAT:	&=q cómo que señor+capitán ?
*FAT:	que es el capitán del barco .
*CHI:	< yo quiero el bar@x > [/] yo quiero el barco .
*FAT:	&=q quieres el barco ?
*CHI:	quiero conduc@x [/] conduc@x [/] +/.
*CHI:	conduce fuera el capitán .
*CHI:	ese [/] ese quiere poner la [*] (a)letas .
%err:	la = las $MOR $LOS $AGA
*FAT:	&=q las aletas del submarinista ?
*CHI:	sí .
*FAT:	o+sea .
*FAT:	&=q quieres que cojamos el barco ?
*CHI:	sí .
*CHI:	y también la bombona .
*CHI:	y también todas las cosas del capitán .
*FAT:	&=q a ver qué hay en el barco ?
*CHI:	cógela [*] .
%err:	la = lo $MOR $SUB $SUFFIX
*CHI:	co@x [/] cógelo .
*FAT:	aquí está .
*CHI:	yo en la barca .
*FAT:	faltan un montón de piezas en el barco , cariño .
*CHI:	cuando viene [/] viene un niño se tira eso .
*FAT:	esto no va aquí para empezar .
*FAT:	esto va aquí .
*FAT:	y aquí falta una pieza también .
*FAT:	faltan piezas &=q eh@i ?
*FAT:	habrá que +/.
*CHI:	mira el ancla .
%act:	tira del ancla y alarga la cuerda
*FAT:	sí .
*FAT:	vaya rollo .
*FAT:	&=q y ahora quién la mete ?
*CHI:	0 .
%act:	ha colocado el barco al borde de la mesa y suelta elancla par aque caiga al suelo
*FAT:	&=q has echado el ancla al suelo ?
%par:	se ríe
*CHI:	yo .
*FAT:	siéntate , anda .
*FAT:	&=q has echado el ancla al suelo ?
*CHI:	sí .
*FAT:	&=q al fondo del agua ?
*CHI:	mira .
*CHI:	y < lo recoge > [/] lo recoge .
*CHI:	yo quiero .
*CHI:	&=q la barca está ahí ?
%act:	intenta recoger el ancla del barco
*FAT:	no hay nada .
*CHI:	no hay nada . [+ IMI]
*CHI:	lo vamos a bajar .
*CHI:	cuando venga un niño se lo quitas .
*FAT:	uy@i .
*FAT:	pero mira lo que ha pescado con el ancla .
*CHI:	un cerdito .
*FAT:	un cerdito en el fondo del mar .
*FAT:	&=q cómo puede ser eso ?
*CHI:	yo lo recojo .
%act:	intenta hacer girar la rueda que recoge el ancla , pero está muy dura
*FAT:	&=q tú lo recoges ?
*CHI:	0 .
%act:	consigue hacer subir el ancla
*FAT:	&=q te ayudo ?
*FAT:	muy bien .
*CHI:	esto se mete así .
*CHI:	xxx del submarinista . [+ NON]
*CHI:	&=q dónde están las aletas ?
*FAT:	del submarinista &=q verdad ?
*CHI:	&=q dónde están las aletas ?
*FAT:	pues es una buena pregunta .
*FAT:	es que hay que guardar las cosas y cuidar las , Juan .
*FAT:	que si no se pierden .
*FAT:	espera [x 2] .
*FAT:	que lo estás aflojando .
*FAT:	es al revés .
*FAT:	a ver .
*FAT:	cuidado .
*FAT:	que te voy a hacer daño .
%act:	está subiendo el ancla y Juan coloca los dedos en el mecanismo
*FAT:	ahí .
*FAT:	déja las así .
*FAT:	y aquí está el cerdo submarino .
*CHI:	&=q dónde están las aletas ?
*FAT:	aquí está el cerdo submarino .
*FAT:	xxx en la proa . [+ NON]
*CHI:	pero yo quiero meter lo .
*CHI:	que yo quiero meter lo .
*FAT:	&=q quieres que quitemos todos los animales de la granja ?
*FAT:	&=q eh@i ?
*FAT:	&=q los guardamos ?
@Situation:	1 FAT y Juan juegan con los muñequitos y la granja de juguete; (2) FAT , MOT y Juan juegan con los muñequitos y la granja de juguete
@Time Start:	20:00
@Situation:	2
*CHI:	sí .
*CHI:	&=q esto ?
*CHI:	&=q dónde se mete este submarinista ?
*FAT:	ahora los busco yo .
*CHI:	&=q sí ?
*CHI:	&=q ahora los buscas tú ?
*FAT:	pero ya ves , no , lo que te digo .
*FAT:	que las cosas hay que cuidar las .
*CHI:	yo quiero 0 [*] .
%err:	0 = O $SYN $LOS
*MOT:	voy a ir haciendo la cena .
*FAT:	sí [x 2] .
*CHI:	0 .
%act:	intenta colocar un muñequito o algún objeto en el barco
*CHI:	0 .
%act:	sigue haciendo lo mismo en silencio
*CHI:	la otra mano no lo [*] sé poner .
%err:	lo = la $MOR $SUB $PREFIX
*CHI:	quiero poner le la otra mano .
*CHI:	quiero poner la otra mano .
*FAT:	ahora te ayudo yo .
*FAT:	mira lo que he encontrado .
*CHI:	las alitas [?] . [+ NON]
*CHI:	xxx encontrado . [+ NON]
*CHI:	esto va aquí .
*CHI:	eso va aquí .
*CHI:	lo he encontrado .
*FAT:	&=q te ayudo ?
*CHI:	sí .
*FAT:	oye .
*FAT:	qué bien lo estabas poniendo &=q eh@i ?
*CHI:	eso .
*FAT:	así .
%par:	susurra
*CHI:	&=q y eso dónde va ?
*FAT:	trae .
*FAT:	mira .
*FAT:	esto es la parte de la bombona .
*FAT:	y esto es la parte de donde respira .
*FAT:	así .
*CHI:	0 .
%par:	se ríe
*CHI:	&=q y la barca ?
*FAT:	mira .
*FAT:	y aquí se agarra el Barbuchis@f .
*CHI:	0 .
%act:	se le cae algo del barco al suelo
*FAT:	&=q qué ha pasado ?
*CHI:	< se ha ca@x > [/] que se ha caído un cerdo .
%act:	lo coge y lo intenta colocar en el barco
*FAT:	ponlo aquí .
*FAT:	&=q te ayudo ?
*CHI:	sí .
*FAT:	muy bien .
*FAT:	si lo has hecho tú muy bien .
*FAT:	a ver .
*FAT:	te ayudo a poner lo aquí .
*CHI:	va a coger piedras .
%act:	hace como si el submarinista "buceara" sobre la mesa
*FAT:	&=q va a coger piedras ? [+ ADS]
*CHI:	sí .
*FAT:	&=q como quién ?
*FAT:	&=q quién cogía piedras este verano ?
*CHI:	Papá .
*FAT:	en la playa .
*FAT:	Papá . [+ ADS]
*CHI:	y ahora va [/] va a coger 0 [*] 0 [*] buceador .
%err:	0 = O $SYN $LOS ; 0 = el $SYN $LOS
*FAT:	va buceando , sí .
*CHI:	va debajo del agua .
*FAT:	va debajo del agua , sí . [+ ADS]
*CHI:	mira cómo le engancha .
*CHI:	mira cómo le engancha .
*CHI:	mira cómo le engancha .
*FAT:	no [x 6] .
*FAT:	no saques eso .
*FAT:	&=q y qué hace debajo del agua ?
*FAT:	&=q eh@i ?
*FAT:	&=q qué hace ?
*CHI:	coge piedras .
*FAT:	&=q coge piedras ? [+ ADS]
*FAT:	&=q y qué más hace ?
*CHI:	que [x 2] [/] que bucea por toda la clase .
*FAT:	&=q que bucea por toda la +..? [+ ADS]
*CHI:	clase .
*FAT:	&=q por toda la clase ? [+ ADS]
%par:	extrañado
*CHI:	sí .
*CHI:	por toda la clase .
@Situation:	1 FAT y Juan juegan con los muñequitos y la granja de juguete; (2) FAT , MOT y Juan juegan con los muñequitos y la granja de juguete
@Time Start:	20:00
@Situation:	2
*CHI:	eso .
*CHI:	yo quiero quitar eso para poner lo aquí [/] aquí .
*FAT:	es que ahí falta una pieza y por eso es mejor no poner nada .
*FAT:	para que aparezca esa pieza que falta .
*FAT:	que está bien perdida .
%exp:	bien = muy (Madrid dialect)
*FAT:	esa sí que está perdida .
*CHI:	está bien perdida .
*FAT:	sí .
*FAT:	muy perdida está .
*CHI:	yo quiero enganchar la barca .
*FAT:	la barca la debes tener tú por ahí .
*FAT:	&=q por qué no miras a ver si la ves ?
*CHI:	está ahí .
*CHI:	ahí .
%act:	señala lo alto de la estantería
*CHI:	cógela .
*FAT:	a ver .
*FAT:	ándala@x .
%act:	la coge
*FAT:	toma .
*FAT:	xxx .
%par:	susurra
*FAT:	mm@i .
%par:	como si le gustara
*FAT:	ya huele a cena .
*FAT:	mira .
*FAT:	esto es así porque mira .
*FAT:	cuando se engancha la barca se sube así y luego se hace así .
*FAT:	y ya está al alcance .
*FAT:	entonces aquí los señores , ves , desde el barco se pueden montar .
*FAT:	y luego ya hacen así y bajan la barca .
*CHI:	no .
*CHI:	que el buceador estuge@x [?] . [+ NON]
*FAT:	&=q cómo ?
*FAT:	que el buceador +...
*CHI:	que el buceador coge las piedras .
*FAT:	de colores .
*CHI:	ya .
*FAT:	&=q ya ha cogido ?
*CHI:	sí ha cogido .
*FAT:	oye .
*FAT:	yo creo que el buceador tiene hambre .
*FAT:	&=q nos lo llevamos a cenar ?
*FAT:	&=q quieres que nos lo llevemos a cenar ?
*CHI:	y [/] y también .
%act:	se agacha y coge un muñequito de la bolsita con cremallera donde los guarda FAT
*FAT:	&=q y también ese señor ?
*CHI:	ese señor monta en la barca .
*FAT:	&=q monta en la barca ? [+ ADS]
*CHI:	un poquito más .
*FAT:	ya está .
*CHI:	vamos .
*CHI:	< que está > [//] que ya vamos .
*CHI:	no se pone aquí el Barbuchis@f .
*CHI:	sí .
*CHI:	el Barbuchis@f no se pone ahí .
*FAT:	&=q ah@i , no ?
*CHI:	se pone aquí .
*CHI:	aquí .
*CHI:	con una mano .
*FAT:	&=q con una mano ? [+ ADS]
*FAT:	&=q sólo una mano ?
*FAT:	está fuera de la barca , Juan .
%par:	se ríe
*CHI:	se va a tirar al pozo .
*FAT:	&=q se va a tirar al agua ?
*CHI:	se va a tirar al pozo .
*FAT:	&=q pero porque quiere nadar o por qué ?
*CHI:	porque [x 2] [/] porque se tira al pozo y pide un deseo .
*FAT:	&=q y viene +..?
*FAT:	&=q y pide un deseo ? [+ ADS]
*CHI:	y viene [/] viene [*] unas serpientes y se la ponen .
%err:	viene = vienen $MOR $LOS $NFL 3s/3p:NP
*CHI:	mira .
*CHI:	hay piedras .
*FAT:	&=q hay piedras ? [+ ADS]
*CHI:	xxx piedras el buceador . [+ NON]
*FAT:	&=q tiene piedras el buceador ?
*CHI:	sí .
*FAT:	venga , Juan .
*FAT:	que nos vamos a bajar .
*FAT:	&=q vale ?
*CHI:	con eso .
*FAT:	&=q con el buceador ?
*CHI:	y también con el barco .
*FAT:	no .
*FAT:	con el barco no .
*FAT:	sólo el buceador .
*CHI:	no .
*CHI:	yo quiero jugar aquí .
*FAT:	cariño .
*FAT:	ahora hay que ir a cenar .
@End
