# Supplementary material for: Comparing Different Models of the Development of Verb Inflection in Early Child Spanish
Source: PLoS One. 2015 Mar 11;10(3):e0119613. doi: 10.1371/journal.pone.0119613 (PMC4356619; doi:10.1371/journal.pone.0119613)
Supplement: S1 File — (ZIP) [file pone.0119613.s001.zip › 20518.cha]

@UTF8
@PID:	11312/c-00031810-1
@Begin
@Languages:	spa , eng
@Participants:	CHI Juan Target_Child , FAT Padre Father , MOT Madre Mother , VEC Vecina Visitor
@ID:	spa , eng|OreaPine|CHI|2;5.18|male|||Target_Child|||
@ID:	spa , eng|OreaPine|FAT|||||Father|||
@ID:	spa , eng|OreaPine|MOT|||||Mother|||
@ID:	spa , eng|OreaPine|VEC|||||Visitor|||
@Transcriber:	Javier , University of Nottingham
@Date:	23-JAN-2002
@Location:	Madrid
@Situation:	1 Juan y FAT juegan con las piezas de tipo Lego , MOT está presente pero no juega con las piezas , aunque hace algunos comentarios
@Time Start:	17:30
@Situation:	1
*FAT:	&=q qué me has dicho ?
*FAT:	&=q que yo también +..?
*CHI:	pone [*] te en la manta .
%err:	pone = pon $MOR $ADD $REG
*FAT:	&=q que me ponga en la manta ?
*CHI:	sí .
*CHI:	< un dinosaurio un dinosaurio > [/] un dinosaurio .
*FAT:	a ver .
*FAT:	&=q qué dinosaurio has hecho ?
%act:	se sienta sobre la manta que hay en el suelo , junto a Juan
*FAT:	&=q qué quieres que hagamos ?
*CHI:	una nave+espacial para Leonio y Sisebuto .
*CHI:	una nave+espacial .
*FAT:	&=q hacemos primero una casita ?
*FAT:	&=q una casita donde vivan Leonio y Sisebuto ?
*FAT:	&=q eh@i ?
*FAT:	&=q hacemos una casita ?
*CHI:	no .
*CHI:	un coche .
*FAT:	pero hombre .
*FAT:	habrá que hacer una casita también .
*FAT:	&=q si no dónde viven Leonio y Sisebuto ?
*FAT:	&=q eh@i ?
*CHI:	en un pueblo .
*FAT:	&=q viven en un pueblo ?
*CHI:	sí .
*FAT:	pero vivirán en una casita dentro de ese pueblo , &=q no ?
*CHI:	tengo que poner xxx . [+ NON]
*CHI:	xxx .
*CHI:	ah@i .
%com:	se oyen pasos
*FAT:	alguien viene .
*FAT:	&=q quién será ?
*CHI:	Mamá .
*FAT:	aquí está la casa (.) de Leonio y Sisebuto .
*FAT:	y ahora a ver dónde está Leonio .
*FAT:	ahí hay uno .
*FAT:	&=q y Sisebuto dónde anda ?
*MOT:	hola .
*FAT:	di hola .
*MOT:	hola , cacharros .
*CHI:	hola .
*MOT:	hola , cacharros .
*FAT:	no sabemos dónde está Sisebuto .
*CHI:	ese es Leonio .
*FAT:	pues no sabemos .
*FAT:	bueno .
*FAT:	esta es la casa de Leonio y Sisebuto .
*FAT:	&=q vale ?
*FAT:	ahí viven .
*FAT:	y también Gumersindo .
*FAT:	toma .
*FAT:	ahora son amigos , &=q no ?
*CHI:	sí .
*FAT:	&=q y van a montar en su coche ?
*CHI:	sí .
*FAT:	&=q hacemos un coche para ellos ?
*CHI:	este le ponemos verde .
*CHI:	es de [/] de color verde .
*FAT:	&=q quién es de color verde ?
*CHI:	le pone [*] una pieza de color verde a [/] a Gumersindo .
%err:	pone = pongo $MOR $LOS $NFL 3s/1s
*FAT:	sí , pero [//] &=q y entonces ?
*CHI:	&=q y esto ?
*FAT:	así no lo vamos a conocer .
*FAT:	ni vamos a diferenciar le .
*FAT:	aquí está Sisebuto .
*FAT:	Leonio , Sisebuto y Gumersindo .
*CHI:	&=q Leonio dónde monta ?
*FAT:	no sabemos .
*FAT:	&=q ahí ?
*FAT:	&=q van juntos los tres en el coche ?
*CHI:	sí .
*FAT:	mm@i .
%par:	afirma
*CHI:	ahora (.) se ha roto .
*FAT:	ahora van a su casa &=q no ?
*FAT:	a hacer la cena .
*FAT:	&=q tiene que hacer la cena , no ?
*CHI:	ahora a su casa . [+ IMI]
*FAT:	&=q o no hacen la cena hoy ?
*FAT:	&=q no van a cenar ?
*CHI:	&=q dó(nd)e está su [/] su silla ?
*MOT:	0 .
%act:	se sienta en el suelo junto a FAT y Juan
*CHI:	&=q 0 [*] sé lo qué es eso ?
%err:	0 = no $SYN $LOS
*CHI:	&=q qué haces ?
*CHI:	&=q qué haces ?
*CHI:	&=q qué haces ?
*FAT:	pues la nave+espacial &=q no ?
*CHI:	sí .
*MOT:	hola , cacharrillo .
*MOT:	pequeñurrio .
*FAT:	aquí está la nave+espacial .
*FAT:	pero no los vas a poner abajo a Leonio y a Sisebuto y a Gumersindo .
*FAT:	los tendrás que poner arriba , &=q no ?
*CHI:	arriba . [+ IMI]
*FAT:	mira .
*FAT:	aquí hay un sitio y aquí hay otro sitio .
*MOT:	a los lados .
*FAT:	hala@i qué bien .
*MOT:	xxx .
*CHI:	&=q y a [*] Gumersindo dónde va ?
%err:	a = 0 $SYN $ADD
*FAT:	pues a lo mejor tendrá que ir aquí .
*CHI:	no .
*CHI:	en ot(r)a silla .
*MOT:	anda .
*MOT:	Gumersindo no tiene ojos .
*FAT:	Gumersindo no tiene ojos , no .
*FAT:	&=q en otra silla ?
*FAT:	&=q tenemos que hacer le otra silla a Gumersindo ?
*CHI:	sí .
*FAT:	pues , Juan Apellido Apellido .
*FAT:	no sé si tenemos otra silla &=q eh@i ?
*CHI:	sí .
*FAT:	&=q se lo ponemos ahí ?
*FAT:	mira .
*FAT:	ya tienes ahí una silla .
*FAT:	hala@i qué bien .
*CHI:	ya .
*FAT:	uh@i .
*CHI:	a [*] Gumersindo se ha caído .
%err:	a = 0 $SYN $ADD
@Situation:	1 Juan y FAT juegan con las piezas de tipo Lego , MOT está presente pero no juega con las piezas , aunque hace algunos comentarios
@Time Start:	17:30
@Situation:	1
*FAT:	se ha caído , sí .
%par:	se ríe
*FAT:	ya está .
*FAT:	la silla .
*FAT:	toma .
*FAT:	aquí está la casa de Gumersindo y Sisebuto y Leonio .
*FAT:	y este es el coche .
*MOT:	jobar .
*MOT:	tienen de todo .
*FAT:	claro .
*FAT:	y una cocina .
*FAT:	y esto son sus sillas de la cocina .
*MOT:	&=q qué ha pasado antes que he oído un estrépito alucinante ?
*FAT:	se ha caído la granja .
*MOT:	oh@i .
*MOT:	&=q se ha caído la granja ?
*FAT:	se ha puesto Juan cabezón que quería guardar la arriba y yo que le decía que no cabía .
%add:	MOT
*MOT:	&=q dónde arriba ?
%add:	FAT
*FAT:	ahí arriba .
%add:	MOT
*CHI:	0 .
%act:	mira a la estantería
*FAT:	y al final intentando guardar la arriba se ha caído .
%add:	MOT
*FAT:	pero ya me ha dicho que no va a volver a insistir .
%add:	MOT
*MOT:	0 .
%par:	se ríe
*MOT:	&=q pero allí en el +/?
*MOT:	si es que no hay hueco .
*CHI:	ahora [x 3] [/] ahora va y +//.
*FAT:	mira .
*FAT:	aquí están las sillas de Leonio Sisebuto y Gumersindo .
*FAT:	y < aquí está la mesa para cenar > [/] aquí está la mesa para cenar .
*FAT:	se sientan y ahí cenan .
*MOT:	di le “jolines , Papá” .
*MOT:	que no llegan los pobres .
*FAT:	&=q lo haces tú mejor ?
*MOT:	se tienen que empinar .
*MOT:	&=q y no se puede poner abajo [//] ahí abajo en la casa ?
*MOT:	ahí .
*MOT:	y se sientan .
*MOT:	mira .
*MOT:	aquí Sisebuto .
*MOT:	ahí Leonio .
*MOT:	y aquí Gumersindo .
*MOT:	vamos a poner la un poco ahí .
*CHI:	0 .
%act:	juega en silencio
*MOT:	qué agobio &=q no ?
*MOT:	rodeados están en casa .
*FAT:	&=q qué estás haciendo , Juan ?
*CHI:	las fichas de [//] cuando salen Leonio y Sisebuto .
*FAT:	&=q las fichas cuando salen Leonio y Sisebuto ? [+ ADS]
*FAT:	cuánto trabajas &=q eh@i ?
*MOT:	pero tienen la mesa un poco alta &=q no ?
*CHI:	sí .
*MOT:	tiene que hacer así para comer .
%act:	levanta los brazos
*FAT:	bueno .
*FAT:	a ver .
*FAT:	entonces explíca me qué es lo que estás haciendo .
*FAT:	no lo entiendo .
*FAT:	&=q qué está pasando ?
*CHI:	las casas de [x 3] [/] de Leonio y de Gumersindo .
*FAT:	&=q es la casa de Leonio y Gumersindo y Sisebuto ?
*CHI:	sí .
*FAT:	&=q y qué es esa parte de la casa ?
*FAT:	que yo no entiendo .
*CHI:	que [x 3] son las fichas cuando juban [: jugan] [*] .
%err:	jugan = juegan $MOR $LOS $REG
*FAT:	&=q son las fichas para cuando juegan ? [+ COR]
*CHI:	sí .
*CHI:	son cuando se levantan .
*CHI:	son [/] son los relojes .
*FAT:	&=q los relojes de cuando se levantan ?
*CHI:	sí .
*FAT:	Juan no necesita reloj para levantar se &=q eh@i ?
*CHI:	sus relojes sí faltan .
*CHI:	&=q eso [*] qué es eso ?
%err:	eso = 0 $SYN $ADD
%act:	señala un conjunto de piezas
*MOT:	lo ha hecho Papá .
*FAT:	eso es para ti .
*FAT:	por si te sirve para su casa .
*CHI:	me lo dejas .
*FAT:	claro .
*CHI:	a:quí .
*CHI:	&=q eso [*] qué es eso ?
%err:	eso = 0 $SYN $ADD
%act:	señala otro conjunto de piezas
*MOT:	parece un cohete espacial &=q no ?
*FAT:	o un árbol .
*MOT:	o un árbol .
@Situation:	1 Juan y FAT juegan con las piezas de tipo Lego , MOT está presente pero no juega con las piezas , aunque hace algunos comentarios
@Time Start:	17:30
@Situation:	1
*CHI:	no [x 2] .
*CHI:	eso [/] eso de muchos colores .
*CHI:	&=q qué es eso ?
*CHI:	eso de muchos colores .
*FAT:	eso de muchos colores parece un árbol de colores .
%com:	se oye pasar un avión
*CHI:	&=q qué hay fuera ?
*FAT:	un avión .
*MOT:	un avión .
*MOT:	pero no se lo ve porque va entre las nubes .
*CHI:	está [/] está entre las nubes .
*FAT:	sí .
*FAT:	está entre las nubes . [+ ADS]
*FAT:	vuela < muy alto > [/] muy alto .
*MOT:	oh@i .
*CHI:	oh@i .
*FAT:	casi me he quedado dormido antes .
%add:	MOT
*MOT:	&=q cuándo ?
%add:	FAT
*FAT:	ahí jugando con la granja .
%add:	MOT
*FAT:	le he explicado a Juan que como no dormimos bien por la noche porque alguien se levanta .
%add:	MOT
*FAT:	pues uno le entra el sueño a cualquier hora del día y de la noche .
%add:	MOT
*MOT:	sí .
%add:	FAT
*MOT:	yo tengo sueño .
%add:	FAT
*MOT:	me he pasado toda la tarde abriendo la boca .
%exp:	abriendo la boca = yawning
%add:	FAT
*CHI:	ahora < otra cosa > [/] otra cosa .
*CHI:	otra cosa , Papá .
*FAT:	&=q vas a hacer otra cosa ?
*FAT:	pero bueno .
*FAT:	pero esto está fenomenal .
*CHI:	otra cosa .
*FAT:	pero eso está fenomenal .
*FAT:	si es la casa +//.
*CHI:	quiero ahora otra cosa .
*FAT:	bueno .
*FAT:	ahora hacemos otra cosa pero qué bonito es eso que has hecho &=q eh@i ?
*MOT:	tiene hasta un porche .
*CHI:	ahora otra cosa .
*MOT:	mira .
*MOT:	un porche .
*FAT:	hay un porche .
*CHI:	un porche . [+ IMI]
*MOT:	un porche .
*MOT:	están [/] están cenando debajo del porche .
*FAT:	fíjate .
*FAT:	al aire libre .
*MOT:	mm@i .
%par:	afirma
*MOT:	en el patio .
*MOT:	es como nuestro patio .
*MOT:	sólo que nosotros no tenemos porche en el patio .
*CHI:	ahora sale [*] de la silla .
%err:	sale = salen $MOR $LOS $NFL 3s/3p
*MOT:	ahora salen de las sillas . [+ COR]
*MOT:	&=q y se van de paseo ?
*CHI:	sí .
*MOT:	lalaralarito@o .
%par:	canturrea
*FAT:	&=q y adónde van de paseo , Juan .
*CHI:	sí .
*FAT:	&=q adónde ?
*CHI:	a buscar la nave+espacial que ha hecho Papá .
*FAT:	&=q a buscar la nave+espacial que ha hecho Papá ? [+ ADS]
*CHI:	sí .
*CHI:	está ahí .
*CHI:	vamos [/] vamos a montar .
*CHI:	que va el dinosaurio bueno .
*CHI:	&=e no !
*CHI:	&=e que yo !
*MOT:	&=q tú ?
*MOT:	vale .
*CHI:	&=q dónde está el dinosaurio bueno ?
*CHI:	que no lo encont(r)amos .
*CHI:	&=q dónde está el dinosaurio bueno ?
*CHI:	que < no lo > [/] no lo e(n)cont(r)amos .
*FAT:	está aquí el dinosaurio bueno .
*FAT:	mira .
*CHI:	hola , dinosaurio bueno .
*CHI:	hola .
*CHI:	monta , dinosaurio bueno .
*CHI:	monta .
*CHI:	aquí va .
*CHI:	aquí .
*CHI:	aquí quiero .
*CHI:	con [x 3] [/] con Leonio .
*CHI:	se me ha caído .
*CHI:	0 [*] 0 [*] ha caído .
%err:	0 = se $MOR $LOS $PREFIX ; 0 = me $MOR $LOS $PREFIX
*FAT:	tiene que sujetar lo porque si no se cae al volar &=q eh@i ?
*MOT:	ah@i .
*MOT:	se ha caído así .
*CHI:	hala@i .
*FAT:	claro .
*FAT:	es que ese dinosaurio no está entrenado para volar .
*MOT:	claro .
*MOT:	es que el dinosaurio eso de alejar lo de tierra firme no mola .
*FAT:	tienes que sujetar lo bien .
*FAT:	por que si no +/.
*CHI:	no mola . [+ IMI]
*MOT:	no mola , no .
%par:	se ríe
*CHI:	xxx , dinosaurio bueno . [+ NON]
*CHI:	quiero montar .
*CHI:	&=q qué ?
*CHI:	vamos .
*CHI:	&=q dó(nde) está el dinosaurio bueno ?
*CHI:	ahí va .
*CHI:	aquí está .
*CHI:	&=e ya: !
@Situation:	1 Juan y FAT juegan con las piezas de tipo Lego , MOT está presente pero no juega con las piezas , aunque hace algunos comentarios
@Time Start:	17:30
@Situation:	1
*CHI:	ya [x 4] .
*CHI:	xxx es la casa . [+ NON]
%act:	se le rompe un conjunto de piezas
*CHI:	&=e oh !
*FAT:	&=q qué ha pasado ?
*CHI:	oh@i .
*CHI:	ot(r)a cosa quiero hacer .
*FAT:	mira .
*FAT:	tienes piezas ahí debajo , Juan .
*CHI:	quiero hacer otra cosa .
*FAT:	cóge las .
*FAT:	coge las piezas de ahí abajo .
*FAT:	mira .
*FAT:	esas piezas rojas de ahí debajo .
*FAT:	&=q qué quieres hacer ?
*FAT:	&=q otra cosa ?
*CHI:	sí .
*CHI:	quiero hacer otra cosa .
*FAT:	venga .
*FAT:	pues trae .
*FAT:	que vamos a hacer otra cosa .
*FAT:	&=q otra nave ?
*FAT:	no .
*FAT:	&=q un garage ?
*FAT:	no .
*FAT:	un +//.
*CHI:	un [x 3] [*] Mayas [/] Mayas .
%err:	un = unos $MOR $LOS $AGA
*FAT:	&=q hacemos un templo de Mayas ?
*CHI:	tien@x [/] tienen Mayas con sus jefes .
*FAT:	&=q también hacemos Mayas ?
*CHI:	jefes pero sin martillo .
*FAT:	&=q sin martillo ?
*CHI:	sí .
*MOT:	&=q jefes pero sin martillo ? [+ ADS]
*FAT:	a ver .
*FAT:	siéntate .
*FAT:	vamos a hacer un templo de Mayas .
*CHI:	y también tienen guantes para meter algo .
*CHI:	con un palo así .
*CHI:	xxx se caen . [+ NON]
*FAT:	a ver .
*FAT:	explica +//.
*CHI:	y luego +/.
*FAT:	explíca me .
*FAT:	entonces cosas que se caen .
*CHI:	sí .
*CHI:	y luego se rompe así .
%act:	levanta los brazos
*CHI:	xxx .
*CHI:	xxx .
*CHI:	todos se caen .
*CHI:	y tú tocas las piezas .
%add:	MOT
*MOT:	y yo deshago .
%act:	ha empezado a jugar también con las piezas
*FAT:	0 .
%par:	se ríe
*MOT:	como no sé construir yo deshago .
*MOT:	os ayudo .
*MOT:	así están todos sueltos .
*MOT:	&=q lo ves ?
*MOT:	todos sueltos .
*MOT:	así es más fácil para vosotros .
*MOT:	&=q vale ?
*FAT:	&=q qué te parece a lo que nos ayuda Mamá ?
*CHI:	un maya .
*FAT:	mira .
*FAT:	un templo estamos haciendo .
*CHI:	un templo . [+ IMI]
*FAT:	bueno .
*FAT:	estamos@q .
*FAT:	estoy porque tú nunca me ayudas a construir .
*CHI:	mira .
*CHI:	esos son los mayas .
*CHI:	los mayas de los jefes .
*MOT:	&=q se llaman Sisebonio@x [//] uy@i Leonio Sisebuto y Gumersindo ?
*FAT:	claro .
*MOT:	&=q los mayas ?
*FAT:	&=q en algún momento lo habías dudado o qué ?
%add:	MOT
*MOT:	son unos nombres que valen para todo .
*FAT:	hombre .
*MOT:	valen para España .
*MOT:	para los Mayas .
*MOT:	para Portugal .
*FAT:	claro .
*FAT:	es que esta Mamá no está puesta &=q eh@i ?
%exp:	puesta/o = well informed
*MOT:	no .
*FAT:	está Mamá no está puesta , no .
*MOT:	son astronautas .
*FAT:	espera .
*FAT:	mira .
*FAT:	este va aquí .
*MOT:	cazadores .
*MOT:	amigos de dinosaurios .
*FAT:	entonces este va aquí .
*FAT:	y hay que poner una columna ahí .
*FAT:	&=q o quieres hacer lo así ?
*FAT:	lo digo porque es mejor poner una columna .
*FAT:	&=q eh@i ?
*FAT:	&=q ves ?
*FAT:	como está en el resto .
*FAT:	< así queda > [//] mira .
*FAT:	ya verás .
*FAT:	xxx .
*FAT:	con una columna así .
*CHI:	así queda . [+ IMI]
*FAT:	ya está .
*FAT:	es un templo con columnas .
*FAT:	&=q lo ves ?
*CHI:	aquí son [*] los Mayas .
%err:	son = están $SYN $SUB
*FAT:	eso es .
*FAT:	ahora lo que hay que hacer es reforzar lo .
*FAT:	eso es .
*FAT:	si no se cae .
%act:	primero ha construido una sala de planta cuadrada y la van rodeando con otras piezas
*FAT:	ya está lloviendo otra vez .
*FAT:	&=q le cantamos a la lluvia ?
*CHI:	sí .
*FAT:	&=q qué canción le cantamos ?
*FAT:	que +...
*CHI:	++ llueva [/] que llueva .
*FAT:	a ver cómo es .
*FAT:	< que llueva > [/] que llueva .
*CHI:	la virgen de la cueva .
*CHI:	los árboles .
*CHI:	los pájaros cantan .
*FAT:	cantan .
*CHI:	&=e que sí !
*CHI:	&=e que no !
*FAT:	las nubes se levantan .
*CHI:	levantan .
*FAT:	que +...
*CHI:	&=e sí !
*CHI:	&=e que no !
*FAT:	&=e que no !
@Situation:	1 Juan y FAT juegan con las piezas de tipo Lego , MOT está presente pero no juega con las piezas , aunque hace algunos comentarios
@Time Start:	17:30
@Situation:	1
*FAT:	que caiga un +...
*CHI:	++ chaparrón .
*FAT:	y que rompa los cristales +...
*CHI:	los míos no .
*FAT:	de la estación .
*CHI:	++ ción@x .
*FAT:	y los +...
*CHI:	++ míos no .
*FAT:	no .
*FAT:	bien .
*CHI:	eso también hay que poner lo .
*FAT:	claro .
*FAT:	fíjate que templo tan bonito estamos haciendo .
*FAT:	&=q ves ?
*CHI:	esos son los Mayas .
*FAT:	aquí hay uno .
*FAT:	aquí hay otro .
*FAT:	falta este de aquí .
%par:	susurra
*FAT:	vamos a poner Mayas con +/.
*FAT:	fíjate .
*FAT:	así .
*FAT:	verdes y azules .
*FAT:	&=q vale ?
*CHI:	&=e moco !
*FAT:	&=q quién tiene un moco ?
*CHI:	yo .
*FAT:	te lo compro .
*MOT:	0 .
%act:	se levanta y vuelve con un pañuelo de papel
*FAT:	&=q tienes un moco ?
*FAT:	te lo compro ese moco , hombre .
*FAT:	mira cuántos mayas .
*MOT:	a ver , amiguito .
*FAT:	uno dos tres cuatro cinco seis .
*FAT:	hala@i cuántos .
*FAT:	&=q y esto que estás haciendo tan bonito ?
*FAT:	xxx .
*CHI:	es una paloma .
*FAT:	es bonito [x 2] &=q eh@i ?
*CHI:	eso es una paloma .
*MOT:	&=q queréis algo ?
*FAT:	no .
*FAT:	yo no .
%add:	MOT
*FAT:	&=q ahora hacemos una torre aquí ?
*CHI:	sí .
*CHI:	< se ha > [/] se ha caído de la teja (.) la paloma .
*FAT:	mira .
*FAT:	aquí hay otra paloma .
*CHI:	con [x 2] [/] con piezas verdes , hombre .
*CHI:	con piezas verdes .
*FAT:	&=q la paloma tiene que ser con piezas verdes ?
*FAT:	a ver si vas a desarmar aquí < a los > [/] a los mayas que te he hecho para hacer la paloma .
*FAT:	&=q eh@i ?
*FAT:	que te estoy viendo .
*CHI:	mira .
*FAT:	dos palomas juntas .
*FAT:	dos palomillas .
*FAT:	mira todos los mayas de aquí .
*FAT:	vamos a ver cuántos mayas tenemos .
*FAT:	uno dos tres cuatro cinco séis y siete .
*FAT:	siete mayas .
*CHI:	hala@i .
*CHI:	vaya templo .
*FAT:	qué bonito &=q eh@i ?
*CHI:	eso son las puertas .
*FAT:	claro .
*FAT:	&=q ves ?
*FAT:	y por aquí pasan .
*FAT:	por aquí pueden salir también .
*CHI:	uy@i .
*CHI:	ese se cae .
*FAT:	hala@i cuántos hay ya dentro .
*FAT:	toma .
*FAT:	hala@i .
*FAT:	están ahí todos juntos .
*FAT:	y cantan canciones .
*FAT:	&=q qué cantan ?
*FAT:	&=q otra vez ?
*FAT:	hala@i .
*FAT:	&=q la canción de la lluvia otra vez ?
*CHI:	sí .
*FAT:	&=q a ver cómo la cantan los mayas ?
*FAT:	< que llueva > [/] que llueva .
*FAT:	&=q cómo sigue ?
*FAT:	&=q eh@i , Juan ?
*FAT:	que llueva que [/] +...
*CHI:	++ llueva .
*FAT:	la +...
*CHI:	++ la virgen de la cueva .
*FAT:	de la cueva .
*CHI:	los pajaritos cantan .
*FAT:	los pajaritos cantan .
*FAT:	las nu::bes se levantan .
*CHI:	++ bes@x se levantan .
*CHI:	&=e que no !
*FAT:	que sí .
*CHI:	que sí .
*CHI:	que no .
*FAT:	que caiga un chaparrón .
*FAT:	y que rompa los cristales de la estación .
*CHI:	++ los cristales de la estación .
*FAT:	y los (.) míos no .
*CHI:	++ míos no .
*FAT:	porque son de (.) car::tón .
*CHI:	++ de cartón .
*FAT:	< que llueva > [/] que llueva .
*FAT:	la virgen de la cueva .
%com:	suena el timbre
*CHI:	&=q quién es ?
%par:	sorprendido
*FAT:	&=q quién llama ?
*MOT:	&=q quién viene ?
%add:	FAT
*FAT:	no lo sé .
%add:	MOT
*FAT:	&=q vas tú ?
%add:	MOT
*MOT:	sí [x 2] .
*MOT:	voy .
%add:	FAT
*CHI:	&=q quién es ?
*MOT:	&=q quién es ? [+ ADS]
*MOT:	no sabemos .
*CHI:	a lo mejor es (.) Raquel .
*CHI:	en casa de Raquel .
*CHI:	&=q puedo pasar ?
*CHI:	que vamos todos al cine a [*] Raquel .
%err:	a = con $SYN $SUB
*CHI:	es la Mamá de Raquel .
*FAT:	es la Mamá de Raquel , sí .
*FAT:	< que llueva > [/] que llueva .
*FAT:	la virgen de la cueva .
*FAT:	los pajaritos cantan .
*FAT:	las nubes se levantan .
*FAT:	que sí .
*CHI:	que no .
*FAT:	que caiga un chaparrón .
*CHI:	que caiga un chaparrón .
@Situation:	1 Juan y FAT juegan con las piezas de tipo Lego , MOT está presente pero no juega con las piezas , aunque hace algunos comentarios
@Time Start:	17:30
@Situation:	1
*MOT:	Juan .
%act:	desde otra habitación
*MOT:	que va a venir Raquel .
*FAT:	hala@i qué bien .
*CHI:	Raquel .
*FAT:	que rompa los cristales de la esta@x +...
*CHI:	++ ción@x .
*FAT:	y los +...
*CHI:	++ mios .
*FAT:	no .
*CHI:	no .
*FAT:	porque son de (.) cartón .
*CHI:	cartón .
*FAT:	bien .
%par:	da palmas
*FAT:	vaya templo maya &=q eh@i ?
*FAT:	ah@i .
*FAT:	siete mayas escondidos .
*CHI:	voy a coger los .
*CHI:	ya .
*CHI:	esos .
*FAT:	&=q esos ? [+ ADS]
*FAT:	están fuera del templo ahora .
*FAT:	&=q van a entrar ?
*FAT:	&=q sí ?
*CHI:	&=e no !
*FAT:	&=q entran o no ?
*CHI:	no [x 2] .
*CHI:	sí [x 2] .
*FAT:	ahora entran .
*FAT:	ya están dentro estos dos .
*FAT:	ah@i .
*FAT:	&=q ese también está dentro ?
*FAT:	hala@i qué bien .
*FAT:	ya son tres .
*FAT:	cuatro y cinco .
*FAT:	y séis .
*CHI:	esos [/] esos no pasan .
*FAT:	sí .
*CHI:	hay que poner los de pie .
*FAT:	y ya está .
*FAT:	hay que poner los de pie &=q verdad ? [+ ADS]
*FAT:	&=q los ponemos de pie ?
*CHI:	sí .
*CHI:	así .
*FAT:	así . [+ ADS]
*FAT:	&=q los ponemos haciendo una torre ?
*FAT:	hala@i qué bien .
*CHI:	&=e no !
*FAT:	mira [x 3] .
*CHI:	que no quiero .
*CHI:	no .
*FAT:	&=q no quieres hacer una torre ?
*CHI:	no .
*FAT:	bueno [x 3] .
*CHI:	así .
%act:	la deshace
*FAT:	&=q y ahora van a pasear los mayas ?
*CHI:	sí .
*CHI:	con [x 4] [/] con coches .
*FAT:	&=q con coches ?
*FAT:	los Mayas no tenían coches .
*CHI:	&=q los Mayas ?
*FAT:	no tenían coches , no .
*CHI:	los Mayas .
*CHI:	yo quiero hacer el río pa(r)a que pesquen cocodrilos .
*FAT:	&=q que quieres hacer un río para que pesquen cocodrilos ?
*CHI:	sí .
*FAT:	pues mira .
*FAT:	el río es este .
*CHI:	de color verde .
*FAT:	el río es esto .
%act:	señala una figura de la alfombra - manta sobre la que están sentados
*FAT:	mira .
*FAT:	&=q lo ves ?
*FAT:	&=q y hacemos un cocodrilo ?
*CHI:	sí .
*CHI:	un cocodrilo .
*FAT:	venga .
*FAT:	vamos a hacer un cocodrilo .
*CHI:	aquí en el verde .
*FAT:	mira .
*CHI:	otro cocodrilo .
*FAT:	&=q hacemos otro ?
*FAT:	&=q azul ahora ?
*CHI:	no , verde .
*FAT:	verdes no tenemos tantas piezas .
%com:	suena el timbre
*FAT:	que viene Raquel para jugar contigo .
*CHI:	no le dejo .
*FAT:	&=q cómo ?
*CHI:	no le dejo las piezas .
*FAT:	&=q cómo no le vas a dejar jugar contigo , Juan ?
*CHI:	&=e no !
*FAT:	mira .
*FAT:	xxx .
*CHI:	no quiero que venga Raquel .
*FAT:	oye .
*FAT:	como no quieras que venga Raquel me quedo yo con ella y no juego yo contigo .
*FAT:	&=q eh@i ?
*FAT:	no me gustan nada los niños malillos .
*FAT:	mira .
*CHI:	&=e no !
*CHI:	no [x 3] .
*CHI:	Raquel no .
%act:	patalea sobre el suelo
%par:	empieza a llorar
*FAT:	oye [x 3] .
*CHI:	no quiero que venga Raquel .
%par:	llorando
%com:	hay un corte
*CHI:	cocodrilo .
*CHI:	hombre .
*FAT:	hombre . [+ ADS]
*CHI:	< ha pisado a > [//] mira .
*CHI:	ha pisado el cocodrilo a Raquel .
*VEC:	&=q un cocodrilo ha pisado a Raquel ?
*CHI:	sí .
*VEC:	pero bueno .
*CHI:	ese .
*VEC:	&=q el azul ?
*VEC:	&=q y el verde a quién ha pisado ?
*VEC:	&=q a Juan ha pisado ?
*CHI:	a nadie .
*VEC:	&=q a nadie ? [+ ADS]
*CHI:	ese es malo .
*VEC:	ese es el dragón bueno .
*CHI:	cocodrilos [x 2] .
@End
