# Supplementary material for: Comparing Different Models of the Development of Verb Inflection in Early Child Spanish
Source: PLoS One. 2015 Mar 11;10(3):e0119613. doi: 10.1371/journal.pone.0119613 (PMC4356619; doi:10.1371/journal.pone.0119613)
Supplement: S1 File — (ZIP) [file pone.0119613.s001.zip › 20521.cha]

@UTF8
@PID:	11312/c-00031811-1
@Begin
@Languages:	spa , eng
@Participants:	CHI Juan Target_Child , FAT Padre Father , MOT Madre Mother
@ID:	spa , eng|OreaPine|CHI|2;5.21|male|||Target_Child|||
@ID:	spa , eng|OreaPine|FAT|||||Father|||
@ID:	spa , eng|OreaPine|MOT|||||Mother|||
@Transcriber:	Javier , University of Nottingham
@Date:	26-JAN-2002
@Location:	Madrid
@Situation:	1 MOT y Juan pintan con las acuarelas en el salón
@Time Start:	19:30
@Situation:	1
*CHI:	Papá .
*FAT:	&=q qué dices ?
*MOT:	Papá tiene que hacer cosas , cariño .
*FAT:	pinta un poquito con Mamá y ahora pintaré yo contigo también .
*FAT:	si yo no tardo mucho .
%add:	MOT
*FAT:	&=q vale ?
*MOT:	mira qué farola .
%par:	susurra
*MOT:	&=q has visto la farola ?
*CHI:	sí .
*FAT:	oye .
*FAT:	le podrías explicar a Mamá lo que tienes en algunos de estos dibujos de antes .
*FAT:	explíca selo .
*FAT:	así ella sabe .
*MOT:	&=q sí ?
*MOT:	&=q me vas a contar lo que has dibujado otros días con Papá ?
*FAT:	claro .
*FAT:	explíca le un poquito lo que has pintado aquí .
*FAT:	&=q eh@i ?
*FAT:	para que ella lo sepa .
*MOT:	venga .
*MOT:	vamos a [/] a dejar un momento los pinceles y me vas a explicar .
*MOT:	a ver .
*FAT:	a ver .
*FAT:	explíca selo .
*MOT:	&=q qué has pintado aquí .
*MOT:	&=q qué era esto ?
*MOT:	&=q qué era lo que había aquí ?
*MOT:	&=q qué habías pintado aquí , cariño ?
*CHI:	aquí . [+ IMI]
*MOT:	&=q ahí qué ?
*CHI:	Miguel .
%exp:	Miguel = nombre del hermano que nacerá dentro de unas semanas
*MOT:	Miguel , sí .
%par:	se ríe
*CHI:	Miguel , Mamá , Juan y Papá .
*MOT:	&=q y dónde están ?
*CHI:	0 [*] desnudos aquí .
%err:	0 = están $SYN $LOS
*MOT:	&=q están desnudos ? [+ COR]
*MOT:	&=q y en qué sitio ?
*CHI:	eh@i , aquí .
*MOT:	&=q y dónde es eso ?
*CHI:	al mar .
*MOT:	&=q en el mar ?
*MOT:	hala@i qué bien .
*MOT:	&=q y qué más hay ?
*MOT:	a ver .
*CHI:	0 .
%act:	aparta un dibujo
*MOT:	&=q y aquí que hay ?
*MOT:	&=q qué hay aquí ?
*CHI:	Mamá [/] Mamá .
*CHI:	ese [x 4] [/] ese .
*MOT:	&=q sí ?
*CHI:	ese [x 6] [/] ese .
*MOT:	&=q quién es ese ?
*CHI:	ese [x 4] [/] ese lo he pintado de colores .
*MOT:	&=q lo pintaste de color ?
*MOT:	sí .
*CHI:	sí .
%par:	susurra
*MOT:	&=q de qué color ?
*CHI:	verde .
%act:	aparta el dibujo
*MOT:	&=q y aquí qué hay ?
*MOT:	hala@i .
*CHI:	ese (l)o pintó Mamá .
*MOT:	sí .
*MOT:	ese lo pintó Mamá . [+ ADS]
*MOT:	&=q y qué es ?
*CHI:	y ese también lo pintó Mamá .
*MOT:	ah@i .
*MOT:	< este lo pintó > [//] ah@i lo amarillo lo pintó también Mamá &=q no ?
*CHI:	&=q y eso ?
*MOT:	&=q eso quién lo pintó ?
*CHI:	Juan .
*MOT:	&=q Juan ?
*MOT:	&=q y qué es ?
*CHI:	xxx marrón . [+ NON]
*MOT:	&=q algo marrón ?
*MOT:	ah@i .
*MOT:	&=q y aquí qué hay ?
*CHI:	ese lo pintó Mamá de [*] molino .
%err:	de = el $SYN $SUB
*MOT:	es verdad .
*CHI:	de [*] molino .
%err:	de = el $SYN $SUB
*MOT:	sí .
*MOT:	&=q y qué más hay aquí ?
*FAT:	&=q le has enseñado ya la tormenta a Mamá ?
*MOT:	creo que no hemos llegado .
*MOT:	&=q y aquí qué hay ?
*MOT:	&=q qué hay aquí ?
*MOT:	hala@i qué bonito es este .
*MOT:	cuánto verde tiene .
*CHI:	toma .
*MOT:	&=q y ahí qué hay ?
*MOT:	&=q qué bonito es este también , eh@i ?
*MOT:	ay@i .
*MOT:	&=q y aquí qué hay ?
*CHI:	< un gorila un gorila > [/] un gorila .
*CHI:	y ese e(s) un mono .
*CHI:	quiero otro simio .
*MOT:	&=q el otro simio ?
*CHI:	otro gorila .
*MOT:	vamos a ver si hay más .
*MOT:	seguro que Papá te ha pintado más .
*CHI:	ot(r)o gorila .
*MOT:	&=q aquí qué hay ?
*MOT:	&=q qué es esto ?
*MOT:	parece un hipopótamo &=q no ?
*CHI:	no .
*MOT:	&=q qué es ?
*CHI:	es [x 3] [//] (.) no me acuerdo cómo se llama eso .
*MOT:	yo creo que era un hipopótamo &=q eh@i ?
*MOT:	de colores .
*MOT:	este lo hicisteis de colores como Elmer &=q no ?
*CHI:	no .
*MOT:	&=q no ?
*MOT:	&=q cómo se llama entonces ?
*CHI:	el pozo .
*MOT:	&=q un pozo hay ahí ?
*CHI:	lo pinto aquí de color verde .
*MOT:	mm@i .
*CHI:	hay que pintar lo esto de colós [: color] .
*MOT:	&=q y aquí qué hay ?
*MOT:	&=q otro hipopótamo ?
*CHI:	sí .
*MOT:	&=q este es otro hipopótamo ?
*MOT:	&=q o qué es ?
*CHI:	sí .
*MOT:	&=q sí ?
*CHI:	xxx .
*MOT:	xxx .
*CHI:	&=q ese [/] ese quién lo pintó ?
*MOT:	Mamá .
*MOT:	yo creo .
*MOT:	pero esto es un barco .
*MOT:	&=q ves ?
*CHI:	xxx .
*MOT:	un barco .
*MOT:	el mar .
*MOT:	y aquí pintó un niño .
*MOT:	mira lo .
*MOT:	&=q no ?
*CHI:	&=q < y yo > [/] y yo ?
*MOT:	&=q y esto qué es ?
@Situation:	1 MOT y Juan pintan con las acuarelas en el salón
@Time Start:	19:30
@Situation:	1
*MOT:	&=q qué es esto , Juan ?
*CHI:	xxx se ha est(r)opeado . [+ NON]
*MOT:	&=q sí ?
*MOT:	hala@i este qué bonito es .
*MOT:	mira qué bonito es este .
*MOT:	madre mía .
*MOT:	qué chulo .
*MOT:	&=q qué hay aquí ?
*CHI:	aquí se ha estropeado .
*MOT:	ya .
*MOT:	se estropeó un poquito ahí , sí .
*MOT:	quedó tan bonito .
*MOT:	&=q y aquí qué hay ?
*CHI:	eso es un pozo .
*MOT:	&=q un pozo (.) tremendo ?
*CHI:	xxx .
%act:	intenta alcanzar las acuarelas
*MOT:	mira .
*MOT:	&=q < y este es el de > [//] qué cuento es este ?
*CHI:	< el de el de el de > [/] el de osito pequeño y oso grande .
*MOT:	&=q sí ?
*MOT:	&=q y qué pasa en ese cuento ?
*MOT:	a ver .
*MOT:	&=q cuénta me qué pasa ?
*MOT:	&=q qué pasa aquí ?
*CHI:	que se levanta .
*MOT:	&=q se levanta ? [+ ADS]
*MOT:	&=q y por qué se levanta ?
*MOT:	&=q eh@i ?
*MOT:	&=q por qué se levanta ?
*CHI:	xxx .
%par:	susurra
%act:	pinta sobre uno de los dibujos
*MOT:	&=q por qué se levanta el otro pequeño ?
*CHI:	porque tiene miedo .
*MOT:	&=q porque tiene miedo ? [+ ADS]
*MOT:	&=q y por qué tiene miedo ?
*MOT:	&=q eh@i ?
*MOT:	&=q por qué tiene miedo el oso pequeño ?
*CHI:	porque +/.
*MOT:	&=q por qué ?
*MOT:	le has puesto mucha agua .
*MOT:	vamos a pintar lo en una hoja en blanco .
*MOT:	&=q vale ?
*MOT:	venga .
*CHI:	una hoja en blanco . [+ IMI]
*MOT:	que [//] &=q y aquí qué hay ?
*CHI:	0 .
%act:	no contesta
*MOT:	&=q y aquí ?
*CHI:	gaviotas [x 3] y un barco y una ba(r)ca .
*MOT:	&=q gaviotas y un barco y una barca ? [+ ADS]
*MOT:	madre+mía .
*MOT:	cuántas cosas .
*MOT:	hay que echar más color &=q eh@i ?
*MOT:	a ver .
*MOT:	déjame un momentito .
*CHI:	no .
*MOT:	que tienes mucha agua .
*MOT:	moja ahí .
*MOT:	sin necesidad de mojar .
*MOT:	ahí .
*MOT:	ahí .
*MOT:	coge un poco más .
*MOT:	ahora .
*MOT:	ahora verás cómo pintará más bien .
*MOT:	&=q ves ?
*MOT:	de todas maneras sigue teniendo mucha agua ese pincel .
*MOT:	&=q qué vas a pintar ?
*CHI:	una nube .
*MOT:	&=q una nube ?
*CHI:	con patas .
*MOT:	&=q una nube con patas ?
*FAT:	&=q una nube con patas vas a pintar ?
*MOT:	está patas+arriba .
*MOT:	una nube patas+arriba .
*MOT:	&=q y dónde [/] dónde va a ir la nube con patas ?
*MOT:	&=q se va de viaje ?
*MOT:	&=q eh@i ?
*CHI:	sí .
*MOT:	&=q sí ?
*MOT:	quíta le un poco de agua .
*MOT:	espera [x 2] .
*MOT:	ahora .
*MOT:	&=q y ahora qué vas a pintar ?
*CHI:	un sol .
*MOT:	&=q un sol ?
%par:	extrañada
*MOT:	&=q negro ?
*CHI:	no .
*CHI:	los soles son amarillos .
*MOT:	bueno .
*MOT:	pero lo puedes pintar negro y luego lo rellenamos .
*MOT:	&=q vale ?
*MOT:	venga .
*MOT:	ahora vamos a rellenar el sol .
*MOT:	&=q lo relleno yo ?
*CHI:	sí .
*CHI:	yo [x 3] .
*MOT:	&=q tú ?
*MOT:	&=q ahora vas a coger amarillo ?
*MOT:	pues tienes que limpiar +/.
*MOT:	bueno .
*MOT:	venga va .
*MOT:	sí [x 3] .
*MOT:	venga .
*MOT:	venga .
*MOT:	coge bien de amarillo .
*MOT:	a ver .
*MOT:	hay que rellenar lo el sol aquí dentro &=q no ?
*MOT:	ah@i .
*MOT:	qué bien .
*MOT:	&=q y ahora hay que poner los rayos ?
*MOT:	&=q así ?
*MOT:	&=q o no ?
*CHI:	sí .
*MOT:	venga .
*MOT:	hay que poner le más .
*CHI:	0 .
%act:	sigue pintando en silencio
*MOT:	&=q y ahora qué haces ?
*CHI:	voy a hacer color negro .
*FAT:	&=q estamos de luto ?
*CHI:	&=q ya ha terminado Papá ?
*MOT:	le falta un poquito .
*FAT:	aquí estoy .
*FAT:	trabajando un poco en mis cosas .
*MOT:	&=q y ahora qué haces ?
*CHI:	pues un rayo de sol .
*MOT:	&=q un rayo de sol ?
*CHI:	sí .
*MOT:	&=q y adónde va ?
@Situation:	1 MOT y Juan pintan con las acuarelas en el salón
@Time Start:	19:30
@Situation:	1
*CHI:	el fuego .
*CHI:	el fuego .
*CHI:	después [?] pasa el sol porque hay un fuego .
*MOT:	&=q no puede pasar el sol porque hay un fuego ?
*MOT:	anda .
*FAT:	&=q y qué más haces ?
*CHI:	pues un niño .
*CHI:	unos [*] niño que lo [*] pinto de azul .
%err:	unos = un $MOR $ADD $AGA ; lo $MOR $ADD $PREFIX
*MOT:	pues eso no es azul .
*MOT:	&=q cojo yo azul ?
*MOT:	uh@i .
*MOT:	qué amarillo me sale .
*CHI:	qué amarillo me sale . [+ IMI]
*MOT:	mira .
*MOT:	yo pinto con azul .
*MOT:	&=q pintamos aquí al bebé con azul ?
*MOT:	&=q sí ?
*CHI:	&=q qué haces ?
*MOT:	pintando con azul (.) la nube .
*MOT:	y las patas de la nube .
*MOT:	&=q te parece ?
*CHI:	y yo también azul .
*MOT:	venga .
*MOT:	tú también azul .
*CHI:	de ese estaba pintando .
*CHI:	de ese .
*MOT:	hala@i qué chulo .
*MOT:	&=q qué es eso ?
*MOT:	&=q más azul ?
*CHI:	sí .
*MOT:	unos puntitos .
*MOT:	ahora lo has cogido negro .
*MOT:	uy@i .
*MOT:	y ahora voy a coger otro color , Juan .
*MOT:	&=q no ?
*MOT:	voy a coger verde .
*MOT:	&=q te parece que coja verde ?
*CHI:	sí .
*MOT:	&=q sí ?
*MOT:	&=q para hacer qué ?
*MOT:	&=q qué hacemos ahora ?
*MOT:	&=q eh@i ?
*MOT:	mira un pajarito .
*CHI:	&=q qué coge el pajarito ?
*MOT:	un pajarito volando .
*CHI:	&=q qué coge el pajarito ?
*MOT:	&=q eso ?
*MOT:	una ramita .
*MOT:	ah@i , no .
*MOT:	ah@i , no .
*MOT:	lleva un rayo de sol .
*MOT:	y tú parece que has pintado un pez .
*MOT:	&=q a que sí ?
*MOT:	se parece un poco a un pez .
*MOT:	venga .
*MOT:	vamos a hacer otra cosa .
*MOT:	&=q qué hacemos ahora ?
*CHI:	mira , Papá .
%act:	le enseña a FAT la pintura que han hecho
*MOT:	mira qué bonito .
*CHI:	hemos terminado .
*FAT:	&=q qué has hecho , Juan ?
*FAT:	ay@i qué bonito .
*FAT:	pero si parece +//.
*CHI:	un tunes [: túnel] . [+ NON]
*FAT:	&=q cómo ?
*CHI:	he pintado un túnel .
*MOT:	&=q un túnel ?
*FAT:	parece [//] &=q sabes lo que parece desde aquí ?
*FAT:	una mariposa .
*MOT:	una mariposa .
*MOT:	es como las láminas del Roschard .
*CHI:	es un pájaro eso .
*FAT:	&=q es un pájaro ?
*FAT:	es muy bonito , Juan .
*MOT:	es un pájaro , &=q verdad ?
*MOT:	es que hemos pintado un pájaro .
*MOT:	y hemos pintado también una nube con [/] con patas .
*MOT:	&=q no ?
*MOT:	&=q hemos pintado una nube con patas también ?
*CHI:	sí .
*MOT:	claro .
*MOT:	mira .
*MOT:	aquí tiene una roca .
*CHI:	y [/] y yo morado .
*MOT:	&=q tú morado ?
*MOT:	&=q qué más pintas de morado ?
*CHI:	has terminado .
*FAT:	no , cariño .
*FAT:	no he acabado .
*FAT:	no te preocupes .
*CHI:	no [/] no ha acabado Papá .
*MOT:	no .
*MOT:	espérate .
*MOT:	cuando acabe ya se vendrá para acá con nosotros .
*MOT:	&=q vale ?
*FAT:	claro .
*FAT:	si es que tengo mucho trabajo .
*FAT:	pero vamos .
*FAT:	lo voy a dejar cuando [//] más adelante .
*FAT:	pero no lo voy a dejar acabado .
@Situation:	1 MOT y Juan pintan con las acuarelas en el salón
@Time Start:	19:30
@Situation:	1
*MOT:	mira qué chulo .
*CHI:	yo me estoy saliendo .
*MOT:	&=q te estás saliendo de la hoja ?
*MOT:	&=q pero por qué ?
*CHI:	ha [*] pintado tus puntitos .
%err:	ha = he $MOR $SUB $NFL PREX3s/PREX1s
*MOT:	&=q has pintado en mis puntitos ?
*MOT:	con lo bien que me habían quedado .
*MOT:	esto parece una vaca .
*CHI:	sí .
*MOT:	a que parece una vaca .
*MOT:	mira , Papá .
%add:	FAT
%act:	le ensaña el dibujo
*MOT:	&=q a que parece una vaca ?
*CHI:	parece un vaca . [+ IMI]
*FAT:	parece una vaca .
*FAT:	es verdad .
*MOT:	parece un vaca con unas piernas bien hechecitas .
*FAT:	y vista desde los cuartos traseros .
*CHI:	&=e tiene rosa !
*CHI:	tiene rosa .
*MOT:	claro .
*MOT:	porque [/] porque lo he pintado yo de rosa aquí .
*MOT:	ay@i , pobre .
*MOT:	parece que se está desangrando .
*MOT:	no le vamos a pintar más rosa .
*MOT:	vamos a pintar le los cuernos ya que parece una vaca .
*MOT:	vamos a pintar le unos cuernos y la boca .
*MOT:	pero , hombre .
*MOT:	no .
*CHI:	mira .
*CHI:	lo pinto fuerte .
*MOT:	&=q lo pintas fuerte ?
*MOT:	pues no hay que pintar fuerte .
*FAT:	hay que pintar flojito , Juan .
*MOT:	&=q qué color te cojo ?
*MOT:	&=q rojo ?
*CHI:	&=e no !
*CHI:	&=e rosa !
*MOT:	perdona .
*MOT:	si este es rosa .
*MOT:	es que el rosa es este .
*MOT:	claro .
*MOT:	el rojo es este de aquí .
*MOT:	toma .
*MOT:	ese es rosa .
*MOT:	&=q ves cómo ese es rosa ?
*CHI:	ese no es .
*MOT:	&=q no es ese el que tú querías ?
*CHI:	sí .
*MOT:	yo creo que sí .
*MOT:	&=q qué haces ahora ?
*CHI:	eso 0 [*] los cuernos así en < la vaca > [/] la vaca .
%err:	0 = O $SYN $LOS
%par:	se coloca las manos sobre los ojos
*MOT:	mm@i .
*CHI:	así .
*MOT:	vale .
*MOT:	mira .
*MOT:	yo voy a coger otro color .
*FAT:	no aprietes tanto , cariño .
*CHI:	no .
*MOT:	estás apretando ahora mucho &=q no ?
*MOT:	&=q qué estás haciendo ahora ?
*CHI:	nada .
*CHI:	una vaca .
*MOT:	&=q estás siguiendo con la vaca ?
*CHI:	sí .
*CHI:	no puedo .
*CHI:	me duele un poquito la barriga .
*MOT:	&=q qué ?
*MOT:	&=q te duele un poquito la barriga ?
*MOT:	pero bueno .
*MOT:	si ahora no has comido ni nada .
*CHI:	0 .
%act:	se toca la tripa
*MOT:	&=q te hago un masaje ?
*CHI:	sí .
*MOT:	a ver .
*MOT:	&=q te saco de la silla o sin salir ?
*CHI:	sin salir . [+ IMI]
*MOT:	&=q así ?
*MOT:	&=q te aprieta quizá el pantalón ?
*MOT:	no .
*MOT:	&=q aquí te duele ?
*FAT:	tiene algo de cuentillo .
*MOT:	&=q sí ?
*CHI:	sí .
*FAT:	&=q eh@i , Juan ?
*FAT:	tienes algo de cuento .
*CHI:	quiero pintar otro color amarillo .
*MOT:	&=q de amarillo ?
*MOT:	yo estaba pintando de un amarillo .
*MOT:	mira .
*MOT:	yo estaba pintando de ese amarillo .
*MOT:	míralo .
*MOT:	&=q lo ves ?
*MOT:	de ese .
*MOT:	de este .
*MOT:	que es que de ese no hemos pintado casi+nunca ?
*CHI:	de esto .
*MOT:	&=q y de cuál no hemos pintado casi+nunca ?
*MOT:	de este de aquí .
*MOT:	es que este de aquí es un color un poco extraño .
*MOT:	toma este .
*MOT:	vamos a ver este .
*MOT:	este .
*MOT:	no [x 2] .
*MOT:	no te preocupes que yo no voy a coger ya el amarillo .
@Situation:	1 MOT y Juan pintan con las acuarelas en el salón
@Time Start:	19:30
@Situation:	1
*MOT:	ese lo cojo yo .
*CHI:	eh@i .
*MOT:	ay@i , perdona .
*MOT:	mira .
*MOT:	&=q ves ?
*MOT:	yo ahora pinto de este que es un color un poco feo .
*MOT:	es entre verde y gris .
*CHI:	&=q es de ese ?
%act:	señala sobre la acuarela de la ha cogido color MOT con el pincel
*MOT:	sí .
*CHI:	yo amarillo .
*MOT:	sí .
*CHI:	0 .
%act:	pinta en silencio
*CHI:	&=q has terminado ?
%add:	FAT
*FAT:	todavía no , cariño .
*CHI:	no ha terminado Papá .
*MOT:	no .
*MOT:	aún le queda un poquito .
*CHI:	de ese no .
*MOT:	&=q no quieres que coja más de este ?
*MOT:	bueno .
*MOT:	ahora voy a coger uno más [/] más simpático .
*MOT:	&=q vale ?
*MOT:	que ese es un poco soso .
*CHI:	&=q y yo ?
*MOT:	voy a coger de este verde .
*CHI:	ese .
*CHI:	ese verde así .
*MOT:	este verde que es más simpático .
*MOT:	&=q vale ?
*CHI:	yo este verde sí .
*MOT:	&=q quieres que llenemos una hoja de puntitos ?
*MOT:	&=q llena ?
*MOT:	&=q llena [x 3] ?
*CHI:	sí .
*MOT:	&=q de puntitos de muchos colores ?
*MOT:	&=q eh@i ?
*CHI:	de muchos no .
*CHI:	sólo ese verde .
*MOT:	&=q sólo ese verde ?
*MOT:	vale .
*MOT:	pues vamos .
*MOT:	venga .
*MOT:	seguimos con el verde .
*CHI:	&=q en esa ?
*MOT:	a ver .
*MOT:	ahora da le la vuelta .
*MOT:	por aquí todavía nos queda .
*CHI:	en ot(r)a página .
*MOT:	espera [x 2] .
*MOT:	pero es que en esta todavía nos queda que poner puntitos por aquí .
*MOT:	por que es que los amarillos solos están un poco sosos .
*MOT:	ponemos verde .
*MOT:	y mira qué bonitos quedan .
*CHI:	es de ese .
*CHI:	ahora en ot(r)a página .
*MOT:	&=q y ahora de qué color ?
*MOT:	el último color que ponemos .
*MOT:	de este rosa .
*MOT:	y ya nos vamos a otra página .
*MOT:	&=q vale ?
*MOT:	por aquí un poquito rosa .
*MOT:	por aquí .
*MOT:	y [/] y ya está .
*MOT:	hala@i qué bonito nos ha quedado .
*CHI:	entonces a [/] a otra página .
*MOT:	y ahora otra página .
*MOT:	lava ese pincel un poco .
*MOT:	&=q vale ?
*MOT:	está un poco espachurrada .
*MOT:	&=q Juan ?
*MOT:	&=q qué haces ?
*CHI:	0 [*] esperando .
%err:	0 = estoy $SYN $LOS $AUXE
*MOT:	&=q esperando ? [+ ADS]
%par:	se rie
*MOT:	hala@i qué bonito ese verde .
*MOT:	ahora yo voy a coger .
*MOT:	a ver .
*MOT:	de cuál .
*MOT:	&=q de cuál cojo ?
*MOT:	de este .
*CHI:	xxx .
*MOT:	uy@i .
*MOT:	me has pintado .
*CHI:	&=q qué haces ?
*MOT:	puntitos (.) rojos .
*MOT:	uy@i .
*MOT:	me has pintado .
*CHI:	rojos no .
*MOT:	&=q rojos no ? [+ ADS]
*MOT:	&=q por qué ?
*CHI:	verdes .
*MOT:	&=q verdes ?
*MOT:	venga .
*MOT:	&=q de qué verde ?
*MOT:	&=q del tuyo ?
*CHI:	de ese .
*MOT:	&=q del clarito ?
*MOT:	verde clarito .
*MOT:	venga va .
*MOT:	xxx .
%par:	susurra
*CHI:	&=q yo ?
*CHI:	&=q qué xxx ? [+ NON]
*CHI:	esos palitos son de pincel .
*MOT:	&=q cómo ?
*CHI:	esos palitos son de pincel .
@Situation:	1 MOT y Juan pintan con las acuarelas en el salón
@Time Start:	19:30
@Situation:	1
*FAT:	&=q tienes mocos , Juan ?
*CHI:	no .
*MOT:	sí .
*MOT:	no te los sorbas .
*MOT:	&=q vale ?
*MOT:	ah@i .
*MOT:	qué bonito es este azul .
*MOT:	qué bonito .
*CHI:	yo también .
*MOT:	&=q cuáles ?
*MOT:	ese .
*MOT:	mira le qué bonito .
*MOT:	ole@i qué chulo .
*MOT:	venga .
*MOT:	sigue tú .
*MOT:	te voy a sonar los mocos .
*MOT:	a ver .
*MOT:	suena .
*MOT:	sopla para afuera con la nariz .
*MOT:	si han sonado .
*MOT:	te han salido .
*MOT:	< da me > [/] da me el mío .
*CHI:	ha terminado Papá .
*MOT:	no , cariño .
*MOT:	todavía le falta un poco .
*MOT:	mira .
*MOT:	&=q aquí pintamos algo ?
*MOT:	&=q pintamos un corazón ?
*MOT:	&=q como el que le pintaba ayer Lui a Serena ?
*MOT:	mira .
*MOT:	así .
*MOT:	&=q te acuerdas ?
*MOT:	&=q te acuerdas que le pintaba un corazón ?
*CHI:	sí .
*MOT:	&=q sí ?
*MOT:	eso quería decir que la quería .
*CHI:	sí .
*CHI:	yo +/.
*MOT:	&=q lo rellenas ?
*CHI:	lo relleno .
*MOT:	venga .
*MOT:	pero a ver .
*MOT:	prínga lo un poco más .
*MOT:	que no tienes casi .
*CHI:	0 .
%act:	pinta en silencio
*MOT:	muy bien .
*MOT:	hala@i qué bien lo has rellenado .
*MOT:	pero qué bien .
*FAT:	rellena muy bien .
*CHI:	&=q eso ?
*CHI:	&=q eso ?
*MOT:	una casita pequeña .
*MOT:	&=q te gusta ?
*CHI:	&=q y qué tiene por abajo ?
*MOT:	un camino .
*CHI:	&=q un camino ? [+ IMI]
*MOT:	mm@i .
%par:	afirma
*MOT:	&=q te gusta ?
*MOT:	si quieres tú sigue el camino .
*MOT:	pero < no tienes > [/] no tienes pintura .
*CHI:	no tengo pintura .
*MOT:	mója lo un poco primero .
*MOT:	mója lo un poco primero , Juan .
*MOT:	que lo tienes muy seco .
*MOT:	mira .
*MOT:	podemos seguir el camino .
*MOT:	&=q eh@i ?
*MOT:	camino [x 2] .
*MOT:	camino de la casa .
*CHI:	vive una vieja .
*MOT:	mm@i una vieja .
*MOT:	es verdad .
*MOT:	&=q la vieja dónde la ponemos ?
*CHI:	en la casa .
*MOT:	&=q en la casa ? [+ ADS]
*MOT:	pero es que la casa es muy pequeñita .
*MOT:	no se puede pintar la vieja .
*MOT:	&=q la ponemos aquí saliendo (.) de la casa ?
*MOT:	ya está .
*MOT:	la vieja .
*MOT:	&=q la ves ?
*MOT:	va hacia la casa ?
*CHI:	es muy pequeñita .
*MOT:	sí .
*CHI:	no [/] no la [*] veo .
%err:	la = lo $MOR $SUB $PREFIX
*MOT:	es esa .
*CHI:	no veo la vieja .
*MOT:	< vamos a pintar la > [//] espera te .
*CHI:	un poco más grande .
*MOT:	vamos a pintar la con este que se vea mejor .
*CHI:	un poco más .
*CHI:	quiero pintar la ahí .
*MOT:	ah@i .
*MOT:	me has pintado .
*MOT:	me has pintado la camiseta .
*CHI:	yo quiero de color rojo .
*FAT:	sí .
*MOT:	me has pintado la camiseta .
*MOT:	ahora tengo que ir a lavár melo .
*MOT:	que si no no se me quita .
*MOT:	&=q vale ?
*MOT:	espérate un momento que vuelvo ahora mismo .
*FAT:	&=q tienes mocos ?
*MOT:	se los acabo de limpiar , Father .
%add:	FAT
%act:	se levanta y sale de la imagen
*FAT:	&=q qué estás pintando ahora , Juan ?
*CHI:	color morado .
*CHI:	un camino de una casa que es morada .
*FAT:	&=q morada ?
*CHI:	sí .
*CHI:	&=e un charco !
*FAT:	&=q un charco vas a dibujar ?
*CHI:	sí .
*FAT:	cuidado a ver si vas a salpicar &=q eh@i ?
@Situation:	1 MOT y Juan pintan con las acuarelas en el salón
@Time Start:	19:30
@Situation:	1
*CHI:	un charco .
*CHI:	sale de la casa aquí .
*CHI:	se va el xxx . [+ NON]
*CHI:	el cohete .
*CHI:	por la chimenea .
*MOT:	a ver .
%par:	susurra
%act:	le limpia la nariz
*MOT:	por la boca no .
*MOT:	por la nariz .
*MOT:	suena por la nariz .
*MOT:	sopla por la nariz .
*MOT:	cierra la boca y sopla por la nariz .
*MOT:	así .
*MOT:	muy bien .
*MOT:	&=q qué estás haciendo ahora ?
*CHI:	plaf@o .
*MOT:	&=q qué estás haciendo ahora ?
*CHI:	un pozo .
*CHI:	que se cae a un pozo y plaf@o .
*MOT:	ah@i .
*CHI:	sale un cocodrilo bueno .
*MOT:	&=q del pozo ?
*CHI:	sí .
*MOT:	ah@i .
*MOT:	madre+mía .
*MOT:	&=q y qué más ?
*MOT:	&=q y qué hace el cocodrilo ?
*CHI:	xxx otra vez . [+ NON]
*CHI:	y sale .
*CHI:	xxx .
*MOT:	&=q cómo ?
*CHI:	y sale de la cabaña xxx . [+ NON]
*MOT:	&=q qué dices ?
*FAT:	&=q qué dices ?
*CHI:	sale de la cabaña xxx . [+ NON]
*CHI:	paf@o .
*CHI:	se cae otra vez .
*MOT:	se cae otra vez . [+ ADS]
*CHI:	se cae otra vez .
%par:	se ríe
*CHI:	xxx .
*MOT:	está un poco turulato &=q no ?
*CHI:	al agua .
*CHI:	que se cae y paf@o .
*MOT:	hala@i .
*CHI:	ahora es una [x 2] .
*CHI:	más [x 4] .
*CHI:	coge una amarilla y una roja .
*MOT:	&=q que coja una amarilla y una roja ?
*MOT:	&=q para hacer más puntitos ?
*CHI:	sí .
*MOT:	vale .
*CHI:	y yo .
*MOT:	oh@i .
*MOT:	que estaba llena de verde .
*CHI:	yo .
*MOT:	espera [x 2] .
*MOT:	amarillo .
*MOT:	oh@i .
*MOT:	pero es que esa es casi verde igual .
*MOT:	mira .
*MOT:	porque como tenía un poco de verde .
*MOT:	&=q este amarillo se ve verde ?
*MOT:	ay@i .
*MOT:	perdón .
*MOT:	oh@i .
*MOT:	&=q qué me haces ?
*MOT:	me quitas .
*CHI:	mira , Papá .
%act:	le enseña lo que están pintando
*FAT:	&=q qué has hecho ?
*CHI:	un cocodrilo y se cae .
*CHI:	y pof@o .
*CHI:	un cocodrilo y se cae .
*FAT:	&=q a ver ?
*FAT:	enséña melo .
%act:	se acerca y se sienta junto a ellos
*CHI:	un cocodrilo y se cae y pof@o .
*FAT:	cuidado con el pincel que se rompe .
*FAT:	&=q a ver ?
*CHI:	mira .
*CHI:	esa es la cadena verde .
*FAT:	&=q eso es una cadena verde ?
*CHI:	sí .
*FAT:	&=q y qué pasa ?
*CHI:	que [/] que viene un lobo bueno y abre el pozo y plaf@o .
*CHI:	sale un cocodrilo .
*FAT:	&=q sale un cocodrilo del pozo ?
*CHI:	sí .
*FAT:	o+sea , &=q el lobo bueno abre el pozo y sale un cocodrilo ?
*CHI:	sí .
*FAT:	&=q y qué hace ?
*MOT:	pero el cocodrilo es bueno &=q no ?
*FAT:	&=q y qué le dice ?
*CHI:	xxx .
*FAT:	+" cláva me los dientes .
*CHI:	coge [/] coge una cosa y ah@i .
*CHI:	se come el hueso .
*FAT:	&=q se come un hueso ?
*CHI:	sí .
*FAT:	&=q como Tintín y Milú ?
*CHI:	sí .
*FAT:	&=q o como Milú ?
*FAT:	oye [x 4] .
*FAT:	&=q cómo se coge el pincel ?
*CHI:	aquí .
%act:	lo intenta coger mejor
*FAT:	así no .
*FAT:	&=q cómo se coge el pincel ?
*FAT:	así .
*FAT:	flojito .
*FAT:	ponlo un poquito de agua porque tienes el pincel más seco que el esparto .
*FAT:	y ahora mojas la pintura .
*FAT:	eso es .
*FAT:	flojito .
*FAT:	con la punta del pincel .
*FAT:	eso es .
*FAT:	oye .
*FAT:	qué bonitos colores tienes aquí &=q eh@i ?
*FAT:	fíjate .
*FAT:	ahora con violeta .
*CHI:	xxx cadena xxx . [+ NON]
*CHI:	y lo abre el cocodrilo y paf@o .
*FAT:	&=q abre el cocodrilo y plaf@o ?
*CHI:	y se cae el lobo .
*MOT:	&=q sí ?
*CHI:	por dentro .
*CHI:	v(o)y a pintar una cadena de color rojo .
*FAT:	&=q has pintado una caverna de color rojo ?
*CHI:	no .
*CHI:	lo voy a pintar ahora de color rojo .
*FAT:	tienes que poner le un poquito de agua porque está un poco seco .
*FAT:	&=q quieres que te traiga agua más limpia ?
*FAT:	&=q eh@i ?
*CHI:	0 [*] quiero sucia .
%err:	0 = la $MOR $LOS $PREFIX
*CHI:	la quiero .
*FAT:	&=q la quieres sucia ?
*CHI:	sí .
*FAT:	eso es una verdadera declaración de guerra .
*CHI:	mira .
*CHI:	lo he puesto de gris .
*CHI:	lo he puesto de gris .
*FAT:	está muy sucia , sí .
@Situation:	1 MOT y Juan pintan con las acuarelas en el salón
@Time Start:	19:30
@Situation:	1
*CHI:	mira .
*CHI:	una caverna muy grande .
*CHI:	y sale un lobo feroz .
*CHI:	uah@i .
*CHI:	y se cae otra vez .
*CHI:	y tira de la cadena .
*CHI:	y plaf@o .
*CHI:	sale un cocodrilo bueno ahora .
*CHI:	ya se ha ido el [x 2] +//.
*FAT:	cuidado que te manchas .
*CHI:	el [x 2] [/] el lobo ya se ha ido .
*FAT:	&=q ya se ha ido el lobo ?
*CHI:	sí .
*CHI:	y ahora el cocodrilo sale .
*CHI:	&=q qué vas a hacer ?
*MOT:	nada .
*MOT:	estoy un poco enredando .
*CHI:	estás un poco enredando .
*CHI:	aquí ha pintado Mamá una vieja .
*FAT:	&=q ha pintado Mamá una vieja ?
*CHI:	sí .
*MOT:	sí .
*MOT:	pero se ve muy poquito &=q verdad ?
*MOT:	es esa de ahí .
*FAT:	oye .
*FAT:	que tienes el pincel muy seco &=q eh@i ?
*FAT:	mira cómo lo tienes despeluchado .
*FAT:	mira .
*FAT:	mira cómo está el de Mamá .
*FAT:	ves .
*FAT:	ella pinta con más cuidado .
*FAT:	mója lo un poco .
*CHI:	xxx .
*MOT:	mója lo .
*FAT:	lo que tienes que [/] que manchar de pintura es la punta del pincel .
*FAT:	la punta del pincel .
*FAT:	la punta sólo .
*FAT:	sin apretar .
*FAT:	así .
*FAT:	mira .
*FAT:	así se pinta mucho mejor .
*FAT:	así .
*FAT:	mira .
*FAT:	así .
*FAT:	ahora cuando pintes aquí sin apretar .
*FAT:	sólo la punta .
*FAT:	mira .
*FAT:	sólo [/] sólo +//.
*CHI:	yo solito .
*FAT:	sí .
*FAT:	pero la punta sólo .
*MOT:	cuidado .
*FAT:	así .
*FAT:	&=q lo ves ?
*FAT:	&=q ves qué bien ?
*CHI:	una cave(r)na otra vez .
*FAT:	pero bueno .
*FAT:	cuántas cadenas tienes .
*FAT:	&=q vas a montar una empresa de cadenas de váter ?
*FAT:	voy a ver si termino esto .
%act:	se levanta y se aleja
*MOT:	&=q y ahora qué haces ?
*CHI:	despacito .
*MOT:	mm@i .
*CHI:	otra cadena .
*MOT:	vale .
*CHI:	Papá .
%add:	FAT
*CHI:	&=q ha terminado Papá ?
%add:	MOT
*MOT:	no , cariño .
*MOT:	aún no ha terminado , Juan .
*FAT:	estoy terminando .
*FAT:	< me queda > [/] .
*MOT:	no le insistas tanto .
*FAT:	me queda un poquito .
*MOT:	cuanto más le insistas más va a tardar .
*FAT:	claro .
*MOT:	&=q y ahora qué haces ?
*CHI:	una escalera .
*MOT:	una escalera de caracol .
*MOT:	&=q para ir a dónde ?
*MOT:	mója lo un poquito , Juan .
*MOT:	un poquito .
*MOT:	xxx encharcado . [+ NON]
%par:	susurra
*MOT:	que te sales del papel .
*MOT:	como Julieta con su fresa .
*MOT:	&=q a que sí ?
*CHI:	mira , Papá .
%act:	le enseña a FAT el dibujo
*CHI:	Papá .
*CHI:	0 .
%act:	pinta en el respaldo de la silla
*FAT:	&=e no pintes ahí !
*MOT:	&=e Juan !
*MOT:	que luego te pintas la cabeza .
*FAT:	no pintes ahí .
*FAT:	quieto , anda .
*MOT:	ya tengo un papel aquí .
*MOT:	ya está .
*MOT:	ya está .
*MOT:	hala@i .
*MOT:	y luego te pintas la cabeza cuando te apoyas atrás .
*FAT:	hay que tener mucho cuidado , Juan .
%act:	ha traído una balleta y está limpiando la silla
*FAT:	jo@i .
*FAT:	ese [/] ese dibujo es precioso &=q eh@i ?
*FAT:	&=q vas a hacer otro nuevo ?
*MOT:	&=q cogemos otro ?
*MOT:	&=q no ?
*MOT:	&=q no quieres otro ?
*MOT:	&=q sí o no ?
*CHI:	sí .
*MOT:	0 .
%act:	separa una hoja del bloc
*CHI:	eso es negro .
%act:	moja el pincel en la acuarela negra
*MOT:	ese pincel está muy mal para pintar .
*MOT:	&=q qué es eso ?
*CHI:	una serpiente que parece un cohete .
*MOT:	&=q una serpiente que parece un cohete ? [+ ADS]
*MOT:	&=q y adónde va ?
@Situation:	1 MOT y Juan pintan con las acuarelas en el salón
@Time Start:	19:30
@Situation:	1
*CHI:	pues [/] pues tiene una cadena así aquí .
*MOT:	&=q tira de la cadena y +..?
*CHI:	plaf@o .
*CHI:	se come un cocodrilo a la serpiente .
*CHI:	la serpiente dice “eh@i” .
*CHI:	hay un cocodrilo .
*CHI:	ven .
*MOT:	&=q y va ?
*CHI:	< y va > [/] y va el lobo bueno de colos [: color] .
*MOT:	mm@i .
%par:	afirma
*MOT:	&=q y luego ?
*CHI:	y luego la cabeza .
*MOT:	mm@i .
*MOT:	hala@i qué chula la cabeza .
*MOT:	&=q el pelo ?
*CHI:	sí .
*MOT:	&=q y los ojos ?
*CHI:	no puedo hacer los ojos .
*MOT:	&=q no puedes hacer los ojos ?
*CHI:	son de color negro .
*MOT:	son de color negro . [+ ADS]
*MOT:	vale .
*MOT:	con este pincel .
*MOT:	fíjate .
*MOT:	a ti es el que más te gusta y a mí este es el que menos me gusta .
*MOT:	uno grandote .
%act:	pinta sobre el dibujo de Juan
*CHI:	&=q eso ?
*MOT:	&=q y la boca ?
*CHI:	sí .
*CHI:	y también yo .
*MOT:	&=q la nariz ?
%act:	sigue pintando
*CHI:	sí .
*MOT:	y las orejitas .
*MOT:	&=q y ahora por aquí más pelo ?
*MOT:	&=q y ahora ?
*MOT:	&=q qué es eso ?
*CHI:	un león .
*MOT:	venga .
*MOT:	xxx el pelo . [+ NON]
%par:	susurra
*MOT:	xxx a medias .[+ NON]
%par:	susurra
*CHI:	xxx .
%par:	susurra
*CHI:	xxx .
%par:	susurra
*CHI:	xxx cadenas . [+ NON]
*CHI:	&=q qué suena ?
*MOT:	una puerta que se ha < puerta que se ha > [//] abierto (.) de un vecino .
*CHI:	&=q sí ?
%par:	levanta la cabeza como si escuchara con atención
*MOT:	mm@i .
%par:	afirma
*MOT:	a lo mejor Ana_Is que se va de paseo con sus amigas .
*MOT:	a lo mejor .
*MOT:	mira .
*MOT:	qué chulo (.) nos ha quedado .
*MOT:	&=q y ahora ?
*MOT:	&=q qué vas a pintar por ahí ?
*CHI:	un sol .
*CHI:	xxx .
*MOT:	vamos a pintar de otro color &=q no ?
*CHI:	vale .
*CHI:	mu@o .
%act:	se coloca dos dedos en la frente como si tuviera cuernos
*MOT:	uy@i .
*CHI:	mu@o .
*MOT:	uy@i .
*CHI:	así .
*CHI:	mu@o .
*MOT:	uy@i .
*MOT:	mira .
%act:	no ha dejado de pintar
*MOT:	una niña con un vestidito .
*CHI:	&=q cuál es e(l) vestidito de la niña ?
%err:	0 = el $SYN $LOS
*MOT:	ahora te lo enseño .
*MOT:	mira .
*MOT:	este es el vestidito de la niña .
*MOT:	&=q ves ?
*MOT:	este es el vestidito .
%par:	susurra
*MOT:	xxx Mamá . [+ NON]
%par:	susurra
*MOT:	xxx aquí . [+ NON]
%par:	susurra
*MOT:	mira .
*MOT:	lo ves .
*MOT:	y esto es las manos .
*MOT:	y faltan los piececitos .
*MOT:	&=q ves ?
*CHI:	quiero una niña .
*MOT:	< pero vamos a pintar le > [//] vamos a poner le colorines al vestido , &=q no ?
*CHI:	sí .
*MOT:	sí .
*MOT:	venga .
*MOT:	vamos a poner le colorines al vestido .
*CHI:	yo [x 3] .
%act:	le intenta quitar el pincel
*MOT:	&=q tú también ?
*MOT:	venga , tú .
*MOT:	de amarillo le vamos a pintar .
@Situation:	1 MOT y Juan pintan con las acuarelas en el salón
@Time Start:	19:30
@Situation:	1
*MOT:	&=q vale ?
*MOT:	puntitos .
*CHI:	yo .
*MOT:	&=q le pintamos puntitos ?
*MOT:	o de lunares .
*MOT:	es de lunares el vestido de la niña .
*MOT:	&=q quieres ?
*CHI:	&=q y mi pincel ?
*MOT:	está aquí encima .
*CHI:	&=q está aquí encima ? [+ IMI]
%act:	coge el pincel
*MOT:	mm@i .
%par:	afirma
*CHI:	hace así .
*CHI:	tiene un poco de negro .
*CHI:	cuidado .
*MOT:	ya está .
*MOT:	mira qué guapo .
*MOT:	estampadito .
*MOT:	es estampadito el vestido de la niña .
*CHI:	lo voy a quitas [*] .
%err:	quitas = quitar $MOR $SUB $NFL 2s/INF
*MOT:	&=q qué quieres hacer ?
*CHI:	quitar todo eso .
%err:	$VALIDROOT
%act:	salpica con el pincel
*MOT:	uh@i .
*MOT:	espera .
*MOT:	hay que arreglar lo .
*MOT:	espera a ver .
*MOT:	espera .
*MOT:	ya .
*MOT:	ya está medio arreglado .
*MOT:	mira .
*MOT:	ya .
*MOT:	se arregló .
*MOT:	ahora ya puedes pintar .
*MOT:	venga va .
*MOT:	con la puntita &=q eh@i ?
*MOT:	verás qué bien te queda .
*MOT:	ya [x 2] has cogido color .
*MOT:	ya tienes color , cariño .
*MOT:	&=q dónde vas a pintar ?
*MOT:	&=q vas a pintar le el vestido ?
*MOT:	hala@i qué bien .
*MOT:	trae ese .
%par:	susurra
*CHI:	mira un palo que tiene una niña .
*CHI:	mira , Papá .
%act:	le enseña el dibujo a FAT
*CHI:	una niña con un palo .
*FAT:	&=q una niña con un +..?
*FAT:	ahí+va .
*FAT:	&=q pero quién ha dibujado esa niña ?
*MOT:	Juan y Mamá &=q verdad ?
*CHI:	xxx pinto . [+ NON]
%act:	pinta en la silla
*MOT:	cariño .
*MOT:	no pintes ahí .
*MOT:	pero bueno .
*CHI:	es pintura .
*MOT:	pues no pintes ahí .
*MOT:	que luego te manchas .
*CHI:	0 .
%act:	sigue pintando
*MOT:	Juan .
*MOT:	&=q Juan ?
*MOT:	&=q qué haces ?
*MOT:	que rompes la silla .
*MOT:	esta te quietecito .
*MOT:	&=q vale ?
*CHI:	no .
*MOT:	venga .
*MOT:	&=q ahora pintamos otro niño aquí ?
*CHI:	no .
*MOT:	esta es la niña .
*MOT:	vamos a pintar un niño .
*MOT:	venga .
*MOT:	vamos a pintar a un niño ahí a su lado .
*MOT:	&=q no quieres ?
*MOT:	&=q pero por qué no ?
*MOT:	&=q qué pasa ?
*CHI:	no quiero pintar un niño .
*MOT:	&=q no quieres pintar más ?
*MOT:	oye .
*MOT:	podíamos ir a merendar .
*MOT:	&=q vale ?
*FAT:	podríamos ir a merendar todos .
*MOT:	&=q vamos a ir a merendar ?
*CHI:	&=q adónde vamos a merendar ?
*MOT:	no sé .
*MOT:	una fruta .
*CHI:	no .
*MOT:	&=q no ?
*MOT:	no .
*MOT:	no te toques los ojos .
*MOT:	una fruta .
*MOT:	un yogur .
*MOT:	un poquito de pan con Nocilla .
%exp:	Nocilla = Spanish version of Nutella
*MOT:	o un poquito de pan con choped .
*CHI:	pan [/] pan con Nocilla . [+ IMI]
*MOT:	pero también fruta .
*CHI:	fruta no .
*MOT:	pues entonces no hay pan con Nocilla .
*FAT:	yo creo que sí que hay que coger fruta &=q eh@i ?
*MOT:	claro .
*MOT:	tú eliges la fruta .
*MOT:	a ver qué fruta quieres .
*CHI:	manzana .
*MOT:	&=q manzana ? [+ ADS]
*MOT:	vale .
*MOT:	&=q vamos a por ella ?
*CHI:	melocotones no hay .
*MOT:	no .
*MOT:	es que ahora no hay melocotones .
*MOT:	pero ya pronto los va a haber .
*FAT:	qué perra tiene con los melocotones .
*MOT:	melocotones ya pronto los va a haber .
*CHI:	quiero zomo de melocotón xxx . [+ NON]
*MOT:	pues después de la manzana .
*MOT:	&=q vale ?
*CHI:	sí .
*MOT:	vale .
*FAT:	a lo mejor si toma el zumo luego no come fruta .
%add:	MOT
*MOT:	no .
*MOT:	se puede comer también un poco de fruta .
%add:	FAT
*CHI:	a lo mejor . [+ IMI]
*MOT:	hala@i .
*MOT:	vamos a limpiar los pinceles .
*CHI:	a lo mejor me da Papá una sorpresa .
*MOT:	&=q a lo mejor te da Papá una sorpresa ?
*MOT:	&=q y el pan con Nocilla no es una sorpresa ?
*CHI:	sí .
*CHI:	< el pan > [/] el pan .
*CHI:	a Jose xxx pan y jamón+york . [+ NON]
*MOT:	&=q cómo ?
*CHI:	a Jose le ha traído jamón+york .
*MOT:	&=q a Jose ?
*MOT:	&=q quién le ha traído jamón+york a Jose ?
*CHI:	yo .
*MOT:	&=q tú ?
*MOT:	a ver .
%act:	le limpia la nariz
*MOT:	la nariz .
*MOT:	sopla por la nariz .
@Situation:	1 MOT y Juan pintan con las acuarelas en el salón ; (2) FAT y Juan ven libros en el sofá del salón
@Time Start:	19:30
@Situation:	1
*MOT:	ahí .
*MOT:	muy bien .
*MOT:	ahora .
%par:	contenta
*MOT:	hala@i qué bien lo has hecho .
*CHI:	los [/] los narizotes@f .
*MOT:	&=q qué bien lo has hecho ?
*MOT:	cuántos mocos han salido .
*MOT:	a ver .
*MOT:	suena otra vez .
*CHI:	0 .
%act:	ahora solpa claramente por la nariz
*MOT:	muy bien .
%par:	contenta
*FAT:	oye .
*FAT:	qué bien .
*FAT:	por fin .
*CHI:	por las narizotes@f .
*MOT:	por las narizotas esas grandotas de Juan .
*CHI:	tengo un culo +//.
*MOT:	&=q a ver ?
%act:	le limpia la cara
*MOT:	a ver , Juan .
*MOT:	vamos a salir .
%act:	le levanta la mesita a la silla de comer , en la que estaba sentado pintando
*MOT:	venga .
*MOT:	uy@i , sin hacer +//.
*MOT:	bueno , sí .
*MOT:	porque te tengo que limpiar la silla .
*MOT:	y hay que lavar se las manos .
*MOT:	&=q vale ?
*MOT:	hay que ir a lavar se las manos .
*CHI:	no están sucias .
*FAT:	venga .
*MOT:	sí , claro .
*MOT:	están de pintura .
*FAT:	&=q nos vamos a lavar tú y yo ?
*CHI:	de pintura . [+ IMI]
*MOT:	hay que lavar las manos porque hay que ir a merendar .
*FAT:	venga .
*FAT:	hala@i qué bien .
*FAT:	&=q Papá también puede merendar un poco ?
*CHI:	sí .
*CHI:	tú [/] tú .
*CHI:	< yo quiero > [/] yo quiero con muchos barquitos .
*CHI:	el barco .
%act:	sale
@Situation:	2
*FAT:	&=q vamos a ver los ?
*CHI:	< tú ese > [/] tú ese .
*FAT:	&=q cuál quieres que [/] que +/?
*FAT:	a ver .
*CHI:	ese .
%act:	elgie un libro
*CHI:	ese .
*FAT:	&=q qué hacemos ?
*FAT:	&=q me lo cuentas tú a mí ?
*CHI:	quiero ese .
*FAT:	a ver .
*FAT:	tú me lo cuentas una vez y luego te lo cuento yo .
*FAT:	a ver .
*CHI:	es una zorra .
*FAT:	&=q qué es ?
*FAT:	un +...
*CHI:	++ una zorra .
*FAT:	no .
*FAT:	esto es un lobo .
*FAT:	mira .
*FAT:	&=q qué le pasa al lobo ?
*CHI:	que [/] que hay un queso y [/] y se ahoga .
*FAT:	a ver .
*FAT:	&=q hay un queso ?
*FAT:	&=q dónde hay un queso ?
*FAT:	&=q en el fondo del pozo ?
%com:	suena el teléfono
*FAT:	&=q sí ?
%add:	teléfono
*FAT:	www .
%exp:	habla al teléfono
*CHI:	0 .
%act:	mira un libro en silencio
*FAT:	a ver .
*FAT:	enséña me .
*FAT:	&=q qué hay aquí ?
*FAT:	&=q qué hay abajo en el pozo ?
*CHI:	un queso .
*FAT:	&=q pero es un queso de verdad ?
*CHI:	sí .
*FAT:	no .
*FAT:	es el reflejo +...
*CHI:	++ de la luna .
*FAT:	es el reflejo de la luna .
*FAT:	mira .
*FAT:	&=q y cuando se agacha mucho qué le pasa ?
*CHI:	plof@o .
*FAT:	se cae .
*FAT:	y hace chaf@o .
*FAT:	&=q y qué pasa ahora ?
*FAT:	&=q qué pasa ahora ?
*FAT:	&=q qué le pasa ?
*CHI:	que [x 6] +/.
*FAT:	di le lo de la pegatina .
%add:	MOT
*FAT:	mira .
*FAT:	&=q qué pasa aquí ?
*CHI:	que [/] que viene un cerdito .
*FAT:	&=q y qué le dice ?
*CHI:	que me@x [//] se agarra a una cuerda .
*CHI:	xxx .
*FAT:	se agarra a la cuerda &=q y +..?
*CHI:	baja .
*FAT:	y baja .
*FAT:	&=q y luego qué hace ?
*CHI:	sube .
*FAT:	sube . [+ ADS]
*FAT:	hace ih@o .
*FAT:	&=q y cuando pasa uno junto al lobo qué hace el lobo ?
%act:	levanta los brazos cob las palmas abiertas
*FAT:	&=q y qué pasa ?
*FAT:	que el cerdo +...
*FAT:	hace mucho [x 2] que no te cuento el cuento &=q eh@i ?
*FAT:	&=q qué le pasa al cerdo aquí ?
*CHI:	se zambulla [*] .
%err:	zambulla = zambulle $MOR $SUB $NFL PRESUB3s/3s
*FAT:	se zambulle . [+ COR]
*FAT:	&=q y aquí qué pasa ?
*CHI:	vienen los conejos .
*FAT:	vienen los conejos . [+ ADS]
*FAT:	sí .
*FAT:	&=q y qué hacen los conejos ahora ?
*CHI:	el cerdo sube .
*FAT:	&=q y los conejos ?
*CHI:	bajan .
*FAT:	&=q y ahora quién viene ?
*CHI:	el lobo .
*FAT:	el lobo .
*FAT:	&=q y qué dice ?
*CHI:	que [/] que viene una familia de conejos .
*FAT:	viene una familia de conejos . [+ ADS]
*FAT:	sí .
*FAT:	&=q y qué más ?
*FAT:	&=q eh@i ?
*CHI:	una rana .
*FAT:	&=q una rana ahí en un pozo ?
*CHI:	sí .
*FAT:	&=q y qué más ?
*FAT:	a ver qué más .
*FAT:	mira lo que están haciendo los conejos .
*FAT:	&=q qué hacen ?
*CHI:	una torre .
*FAT:	hacen una torre , sí .
*FAT:	&=q y ahora qué pasa ?
*FAT:	&=q qué pasa ahora ?
*CHI:	los conejos suben .
*FAT:	&=q los conejos suben ? [+ ADS]
@Situation:	1 MOT y Juan pintan con las acuarelas en el salón ; (2) FAT y Juan ven libros en el sofá del salón
@Time Start:	19:30
@Situation:	1
*FAT:	&=q y el lobo ?
*CHI:	baja .
*FAT:	oh [x 2] .
*FAT:	&=q y ahora ?
*FAT:	chaf@o .
*CHI:	&=q qué hace ?
*FAT:	&=q qué hace el lobo ?
*FAT:	se lamenta .
*FAT:	mira .
*FAT:	oh@i .
*FAT:	+" otra vez estoy en el pozo y se han escapado los conejos .
*FAT:	&=q y los conejos qué hacen ?
*FAT:	no estás muy +/.
*CHI:	eso se ha roto .
*FAT:	se ha roto el cubo , sí .
*FAT:	se lo cae en la cabeza .
*CHI:	y plof@o .
*FAT:	y plonc@o .
*FAT:	se lo rompe .
*CHI:	y plonc@o . [+ IMI]
*CHI:	se rompe .
*FAT:	hala@i .
*FAT:	sí .
*FAT:	está triste .
*FAT:	todo le sale mal y no se puede comer a ningún conejo ni a ningún cerdo ni ningún queso .
*FAT:	así que mira .
*FAT:	&=q qué le vamos a hacer ?
*CHI:	&=q qué 0 [*] vamos a hacer ? [+ IMI]
%err:	0 = le $MOR $LOS $PREFIX
*FAT:	las cosas son así .
*CHI:	son [/] son así . [+ IMI]
*CHI:	la luna .
*CHI:	tiene reflejo .
*FAT:	&=q qué tiene ?
*CHI:	reflejo .
*FAT:	&=q qué tiene me has dicho ?
*CHI:	ahora el ot(r)o .
*FAT:	&=q qué has dicho que tiene ?
*CHI:	el reflejo .
*FAT:	&=q reflejo ?
*CHI:	sí , reflejo .
*FAT:	el reflejo .
*FAT:	a ver .
*FAT:	a ver qué tal me cuentas este .
*FAT:	&=q quién es ese ?
*CHI:	el lobo .
*FAT:	un lobo muy viejo &=q verdad ?
*FAT:	&=q y esto qué es ?
*CHI:	una casa .
*FAT:	esto es el poblado de los animales .
*FAT:	y es invierno y hay (.) nieve .
*CHI:	nieve . [+ IMI]
*FAT:	y el lobo llama a la puerta de la casa de la +...
*CHI:	xxx .
*FAT:	y le dice que si le puede +...
*FAT:	que si puede pasar .
*FAT:	que quiere hacer una sopa de piedra .
*FAT:	&=q y tú qué crees ?
*FAT:	&=q que le deja pasar ?
*CHI:	sí .
*FAT:	&=q sí ?
*CHI:	sí .
*FAT:	mira .
*FAT:	la gallina abre para que haga una sopa de piedra .
*FAT:	y mira .
*FAT:	el lobo saca una piedra de su saco .
*FAT:	y le pide una cazuela .
*FAT:	y la gallina va a por una cazuela .
*FAT:	y el lobo va preparando la sopa con la piedra .
*FAT:	la gallina le dice “&=q y puedo echar apio” ?
*FAT:	y echan apio .
*FAT:	< y viene > [//] &=q quién viene ?
*CHI:	el ce(r)dito .
*FAT:	&=q y qué dice .
*FAT:	+" &=q va todo bien ?
*CHI:	&=q va todo bien ? [+ IMI]
*FAT:	como ha visto entrar al lobo está algo preocupado .
*FAT:	mira .
*FAT:	y así van viniendo animales .
*FAT:	&=q ves ?
*FAT:	el caballo y el pato .
*FAT:	la cabra .
*FAT:	el perro .
*FAT:	la oveja .
*FAT:	y ahora ya todos juntos cada uno ha traido su legumbre y todos juntos han hecho la sopa de piedra .
*FAT:	y mira .
*FAT:	y mira [x 2] .
*FAT:	la gallina ha sacado un vinito y sillas para todos .
*FAT:	y están todos aquí charlando y hablando .
*FAT:	y ahora sirven la sopa de piedra para todos .
*FAT:	hala@i .
*FAT:	&=q qué te parece ?
%par:	susurra
*CHI:	&=q y lo rojo [?] ? [+ NON]
*CHI:	&=q eso ?
*CHI:	&=q qué es eso ?
%act:	señala sobre el libro
*FAT:	eso que hay en las copas es vino .
*CHI:	esto e(s) la mesa .
*FAT:	y ahora mira .
*FAT:	están sirviendo ya la sopa en los platos .
*FAT:	&=q lo ves ?
*FAT:	van a comer todos sopa .
*FAT:	&=q lo ves ?
*CHI:	sí .
*CHI:	&=q y aquí qué hacen ?
*FAT:	pues ya han terminado y el lobo se tiene que ir .
*CHI:	se tiene que ir . [+ IMI]
*FAT:	mm@i .
%par:	afirma
*FAT:	y todos están tristes porque se va .
*FAT:	y le preguntan si va a volver .
*FAT:	pero el lobo .
%par:	mueve el dedo ; no
*FAT:	no va a volver .
*FAT:	no .
*FAT:	venga .
*FAT:	a ver .
*FAT:	me lo cuentas tú ahora .
*FAT:	a ver .
*FAT:	&=q qué pasa aquí ?
*CHI:	que viene el lobo .
*FAT:	&=q viene ?
*FAT:	&=q y qué lleva en el hombro ?
*CHI:	una copa .
*FAT:	un saco .
*CHI:	un saco . [+ IMI]
*FAT:	y llega .
*FAT:	&=q dónde llega ?
*CHI:	a la casa de animales [?] . [+ NON]
*FAT:	claro .
*FAT:	&=q y dónde llama ?
@Situation:	1 MOT y Juan pintan con las acuarelas en el salón ; (2) FAT y Juan ven libros en el sofá del salón
@Time Start:	19:30
@Situation:	1
*FAT:	llaman a la casa de la gallina .
*FAT:	mira .
*CHI:	a casa de la gallina . [+ IMI]
*FAT:	xxx .
%par:	susurra
*FAT:	&=q qué es esto que hay aquí ?
*CHI:	fuego .
*FAT:	&=q está caliente el fuego ?
*CHI:	xxx .
*FAT:	&=q está caliente ?
*CHI:	sí .
*FAT:	&=q quéma ?
*CHI:	sí .
*FAT:	&=q quema un poco ?
*CHI:	sí .
*FAT:	&=q y aquí en la barrigucha@f quema ?
*CHI:	no .
*FAT:	&=q aquí no ?
*FAT:	vamos a acercar el fuego .
%act:	le acerca el libro a la tripa
*FAT:	uh@i .
*CHI:	que me quema .
*FAT:	pero bueno .
*FAT:	vamos < a ver > [/] a ver ese fuego .
*FAT:	oye .
*FAT:	a lo mejor nos dan un poquito de sopa de piedra .
*CHI:	sí .
*FAT:	&=q nos dais un poquito ?
%add:	libro
*FAT:	sí nos dan .
*FAT:	&=q ponemos a ver si nos echan ?
%act:	coloca la mano con la palma hacia arriba
*FAT:	&=q ponemos a ver la mano si nos echan un poquito ?
*CHI:	sí .
*FAT:	trae tu mano a ver .
*FAT:	trae .
*FAT:	así .
*FAT:	mira .
*FAT:	así .
*FAT:	y ahora yo también .
*FAT:	mira .
*FAT:	&=q está buena la sopa de piedra ?
*FAT:	&=q está buena ?
*CHI:	sí .
*FAT:	&=q está rica ?
*CHI:	sí .
*FAT:	&=q sí ?
*FAT:	&=q a qué sabe ?
*CHI:	a [/] a galleta .
*FAT:	hala@i qué buena está .
*FAT:	la mía sabe mm@i .
%par:	como si le gusrtara
*FAT:	sabe a coliflor con espinacas < la mi > [/] mi sopa .
*FAT:	a coliflor con espinaca con zanahoria .
*CHI:	quita las espinas .
*FAT:	&=q le quito las espinas ?
*CHI:	son muy pesadas .
*FAT:	&=q le quito las espinas que son muy pesadas ?
*CHI:	sí .
*FAT:	a ver .
*FAT:	ya está .
*FAT:	mira .
*FAT:	ya no tiene espinas .
*FAT:	mm@i .
*FAT:	qué rica mi sopa de piedra .
*FAT:	&=q y la tuya tiene espinas ?
*CHI:	no .
*FAT:	qué suerte .
*FAT:	&=q les pedimos un poco más ?
*FAT:	&=q nos dais un poquito más ?
*FAT:	hala@i qué montón .
*CHI:	&=e mucha no !
*FAT:	mucha no &=q verdad ?
*FAT:	claro , hombre .
*FAT:	&=q y ahora qué hacemos ?
*FAT:	&=q o nos hacemos un bocadillo de sopa de piedra ?
*CHI:	un bocadillo de sopa de piedra . [+ IMI]
*FAT:	venga .
*FAT:	a ver .
*FAT:	cojo el pan .
*FAT:	toma .
*FAT:	echa la sopa aquí .
%act:	coloca las dos manos como si fueran un cuenco
*FAT:	toma tu bocadillo .
%act:	hace como si se lo diera
*FAT:	hala@i qué bien .
*FAT:	&=q y yo también me hago uno ?
*FAT:	el mío está muy rico .
*FAT:	&=q y el tuyo ?
*CHI:	también .
*FAT:	&=q también ? [+ ADS]
*CHI:	y no tiene espinas .
*FAT:	cómo va a tener espinas .
*CHI:	cómo va a tener espinas . [+ IMI]
*FAT:	hombre .
*FAT:	oy@i qué rico .
*CHI:	&=e ya !
*FAT:	&=q ya ?
*FAT:	oye .
*FAT:	< te has > [/] te has ensuciado .
*FAT:	&=q vamos a lavar esas manos ?
*FAT:	&=q sí ?
*FAT:	venga .
*FAT:	a ver .
*FAT:	te voy a echar jabón .
*FAT:	y ahora un poco de agua .
*FAT:	a ver cómo te lavas las manos .
*FAT:	a ver cómo te lavas las manos para comer .
*FAT:	&=q a ver cómo te las lavas ?
*MOT:	0 .
%act:	se la oye entrar
*CHI:	< me estoy laya@x > [//] me estoy lavando .
%add:	MOT
*MOT:	&=q te estás lavando .
*FAT:	se está lavando las manos , sí .
*FAT:	y ahora se aclara un poquito .
*FAT:	&=q le damos a Mamá un poco de sopa de piedra ?
*CHI:	sí .
*FAT:	ven , anda .
%add:	MOT
*FAT:	ven .
%add:	MOT
*CHI:	tiene espinas .
*CHI:	tiene espinas .
*MOT:	&=q la sopa de piedra tiene espinas ?
*MOT:	no me lo puedo creer .
*FAT:	a ver .
*FAT:	da le un poquito .
*CHI:	vamos [/] vamos a dejar la aquí en el plato .
*CHI:	hombre .
*FAT:	hombre . [+ ADS]
*MOT:	pero hombre .
*CHI:	cuidado con las espinas .
*MOT:	ah@i .
*FAT:	trae que le voy a dar un poquito a Mamá .
*FAT:	da me un poquito de sopa de piedra .
*MOT:	am@i .
*MOT:	qué rica .
*FAT:	&=q < le damos > [/] le damos un bocadillo de sopa de piedra también a ella ?
*CHI:	sí .
*MOT:	&=q un bocadillo ?
*FAT:	vamos a hacer nos un bocadillo .
*FAT:	yo abro el pan y Juan me echa la sopa .
*FAT:	toma .
*MOT:	mm@i .
*MOT:	qué bocata más rico .
*CHI:	y ahora a mí .
*FAT:	&=q ahora otro para ti ?
*FAT:	venga , trae .
*FAT:	hala@i qué bien .
*FAT:	no comas mucho que luego te duele la barrigocha@o &=q eh@i ?
*CHI:	ya .
*FAT:	&=q ya has acabado ?
*CHI:	sí .
*FAT:	mira lo que pasa ahora después de comer .
*FAT:	que se tiene que ir a el lobo .
*FAT:	&=q qué le decimos ?
*CHI:	&=q qué le decimos ? [+ IMI]
*FAT:	&=q qué le decimos al lobo ?
*CHI:	&=q qué le decimos al lobo ? [+ IMI]
*FAT:	&=q qué le decimos al lobo ?
*CHI:	&=q qué le decimos ? [+ IMI]
*MOT:	&=q adiós ?
*FAT:	&=q le decimos adiós ?
*CHI:	sí .
*MOT:	&=q adiós ?
*MOT:	&=q puede ser ?
*CHI:	sí .
*CHI:	ha(s)ta+luego .
*FAT:	hasta+luego . [+ ADS]
*CHI:	adiós .
@Situation:	1 MOT y Juan pintan con las acuarelas en el salón ; (2) FAT y Juan ven libros en el sofá del salón
@Time Start:	19:30
@Situation:	1
*MOT:	adiós .
*FAT:	< es un lobo > [/] es un lobo muy viejo .
*MOT:	no tiene dientes .
%par:	habla como si no tuviera dientes
*MOT:	eso es lo que dice él .
*FAT:	di “adiós , lobo” .
*CHI:	adiós .
*FAT:	mira .
*FAT:	es un lobo bueno &=q eh@i ?
*FAT:	mira .
*FAT:	los animales salen a despedir le .
*FAT:	adiós .
*FAT:	+" &=q vas a volver , lobo ?
*FAT:	y el lobo dice .
%par:	mueve el dedo ; no
*MOT:	no creo .
*CHI:	aquí .
*FAT:	y colorín+colorado .
*CHI:	xxx se ha acabado . [+ NON]
*FAT:	o también se puede decir “y colorín+colorete” .
*CHI:	y colorín+colorete .
*CHI:	por la chimenea sale un cohete .
*FAT:	ay@i .
*FAT:	esto no lo había visto nunca .
*CHI:	ay@i .
*FAT:	&=q qué es eso ?
*CHI:	&=q qué es eso ? [+ IMI]
*FAT:	es un pavo .
*CHI:	un pavo . [+ IMI]
*MOT:	un pavo .
*FAT:	tiene cara de malas pulgas ahí el lobo &=q eh@i ?
*CHI:	&=q qué tiene ?
*CHI:	&=q qué tiene ?
*FAT:	tiene la cola de pavo .
*CHI:	pavos .
*FAT:	teníamos que haber cogido un cuento que te supieras .
*FAT:	por que este no te lo sabes .
*FAT:	porque Papá no te los cuenta nunca .
*CHI:	< yo quiero > [/] yo quiero otro que sea bueno .
*CHI:	quiero bajar ahora eso .
*CHI:	quiero bajar .
*FAT:	no .
*FAT:	ya los bajo yo abajo .
*FAT:	&=q quieres que suba +//?
*MOT:	yo creo que ya es tarde &=q no ?
*FAT:	no sé qué hora es .
*CHI:	yo quiero ot(r)os .
*MOT:	xxx las ocho+y+media &=q eh@i ? [+ NON]
%add:	FAT
*CHI:	yo quiero +/.
*MOT:	las nueve menos+cuarto van+a+ser .
*FAT:	uh@i .
*FAT:	la hora de cenar ya .
*CHI:	no .
*CHI:	< yo quiero yo > [/] yo quiero algún cuento .
%act:	se levanta y sale de la imagen
@End
