# Supplementary material for: Comparing Different Models of the Development of Verb Inflection in Early Child Spanish
Source: PLoS One. 2015 Mar 11;10(3):e0119613. doi: 10.1371/journal.pone.0119613 (PMC4356619; doi:10.1371/journal.pone.0119613)
Supplement: S1 File — (ZIP) [file pone.0119613.s001.zip › 20524.cha]

@UTF8
@PID:	11312/c-00031812-1
@Begin
@Languages:	spa , eng
@Participants:	CHI Juan Target_Child , FAT Padre Father , MOT Madre Mother
@ID:	spa , eng|OreaPine|CHI|2;5.29|male|||Target_Child|||
@ID:	spa , eng|OreaPine|FAT|||||Father|||
@ID:	spa , eng|OreaPine|MOT|||||Mother|||
@Transcriber:	Javier , University of Nottingham
@Date:	03-FEB-2002
@Location:	Madrid
@Situation:	1 Juan y FAT juegan con los muñecos en la habitación de Juan ; (2) Juan y Fat juegan con las piezas
@Time Start:	10:30
@Situation:	1
*FAT:	&=q qué hacen ?
%act:	señala los muñecos
*CHI:	viendo xxx esa señora a ese señor . [+ NON]
%act:	ha colocado los muñequitos en hileras , unos frente a otros
*FAT:	&=q qué hacen ?
*CHI:	0 [*] mirando a esa señora y a ese señor .
%err:	0 = están $SYN $LOS $AUXE
*FAT:	&=q están mirando a esa señora y ese señor ? [+ COR]
*CHI:	&=q cómo se llaman ?
*FAT:	&=q cómo se llaman ? [+ ADS]
*CHI:	espera .
*CHI:	que lo dicen los niños .
*FAT:	ah@i .
*FAT:	&=q se lo dicen los niños ?
*CHI:	sí .
*CHI:	cómo se llaman .
*CHI:	el teat(r)o .
*FAT:	sí .
*CHI:	&=q cómo se llaman ?
*CHI:	son payasitos .
%act:	señala a lo alto
*FAT:	sí .
*FAT:	son payasitos . [+ ADS]
*FAT:	oye .
*FAT:	&=q y qué hacen los niños ?
*FAT:	cuénta melo , anda .
*CHI:	mira .
*CHI:	xxx la cabeza . [+ NON]
*CHI:	lo [*] he tirado todos .
%err:	lo = los $MOR $LOS $PREFIX
*CHI:	oye .
*CHI:	&=q qué haces ?
%act:	al caminar hacia atrás ha tropezado y se ha caído al suelo
*FAT:	ópale@i .
*CHI:	&=e ah@i !
*FAT:	mira lo que pasa por tener las cosas en el suelo sin recoger las .
*CHI:	mira . [+ IMI]
%act:	coloca un muñeco en el suelo , pero se toca el culo
*FAT:	&=q te has caído de culo ?
*CHI:	me ha [*] hecho daño .
%err:	ha = he $MOR $SUB $NFL PREX3s/PREX1s
*FAT:	&=q te has hecho daño ? [+ COR]
*CHI:	&=e ah@i !
%par:	alegre
*FAT:	no .
*FAT:	&=q te has hecho daño ?
*CHI:	sí .
%par:	se está riendo
*FAT:	no .
*CHI:	qui@o [x 5] .
%par:	imita el canto del gallo
*CHI:	quiriquiquiquí@o .
*CHI:	qui@o [x 2] .
*CHI:	qui@o [x 4] .
*CHI:	se va volando .
*FAT:	&=q se va volando ?
*CHI:	ahí [x 2] .
*CHI:	ponte ahí en la manta .
*FAT:	&=q quieres que juegue contigo ?
*CHI:	sí .
*FAT:	primero explíca me qué es lo que estabas haciendo ahí abajo .
*FAT:	anda .
*CHI:	voy a sacar los troncos .
*CHI:	su papá aquí .
%act:	cambia la posición del muñeco que estaba en el suelo
*CHI:	&=e eh@i !
*CHI:	&=e eh@i !
*CHI:	&=e eh@i !
*CHI:	&=e eh@i !
*CHI:	&=e eh@i !
*CHI:	0 .
%act:	coge más muñecos y los coloca en el suelo
*CHI:	&=e eh@i !
*CHI:	&=q qué hacéis ahí ?
*CHI:	preguntan estos señores y esas señoras .
*CHI:	xxx .
%par:	canturreando
*CHI:	xxx .
*CHI:	< mira un pati@x pati@x > [/] mira un patito .
*CHI:	mira un patito .
*CHI:	un pato .
*CHI:	un patito .
%act:	está colcoando los muñecos en fila
*FAT:	&=q qué estás haciendo ?
*FAT:	&=q un tren ?
*CHI:	< la cigüeña > [/] la cigüeña también .
*FAT:	&=q también la cigüeña ?
*CHI:	está [/] está haciendo caca .
*FAT:	&=q está haciendo caca la cigüeña ?
*CHI:	sí .
*CHI:	la otra cigüeña también está haciendo caca .
*FAT:	&=q la otra cigüeña también está haciendo caca ? [+ ADS]
*CHI:	sí .
%act:	la coloca también en a fila de figuritas y muñecos
*CHI:	xxx .
%act:	añade otros muñecos a la fila
*CHI:	&=q quieres ?
*CHI:	yo quiero el capitán < para cond@x > [/] para conducir .
*CHI:	yo quiero el capitán .
*FAT:	&=q el capitán ? [+ ADS]
*CHI:	yo quiero el capitán .
*FAT:	debe de estar ahí .
*FAT:	&=q por qué no le buscas ahí ?
*FAT:	ahí .
*FAT:	ahí en las cajas azules tiene que estar el capitán .
*CHI:	0 .
%act:	lo busca
@Situation:	1 Juan y FAT juegan con los muñecos en la habitación de Juan ; (2) Juan y Fat juegan con las piezas
@Time Start:	10:30
@Situation:	1
*CHI:	xxx .
*FAT:	ah@i .
*FAT:	mira dónde está .
*FAT:	mira .
*FAT:	aquí están estos dos .
*CHI:	va a conducir el t(r)en .
*CHI:	va a conducir el tren .
*CHI:	< tiene piezas > [/] tiene piezas pequeñitas el pastor .
*CHI:	xxx tiene piezas pequeñitas el tractor . [+ NON]
*CHI:	&=q tiene piezas < el trac@x el trac@x > [/] el tractor .
*FAT:	no sabemos .
*CHI:	&=q dónde están las piezas del tractor ?
*CHI:	yo quiero buscar piezas .
*CHI:	está en la calle .
*FAT:	a lo mejor Mamá sabe dónde están las piezas .
*FAT:	espérate a ver si te las trae .
*MOT:	xxx .
*CHI:	a ver si [/] si me las trae Mamá .
%act:	sale de la imagen
%com:	hay un corte
*FAT:	ten cuidado que se pierden .
*FAT:	&=q qué hace con las piezas el señor ?
*FAT:	&=q qué va a hacer con ellas ?
*CHI:	0 [*] piezas las va a echar a una excavadora .
%err:	0 = las $SYN $LOS
*FAT:	&=q las va a echar en una excavadora ?
*CHI:	sí .
*FAT:	&=q y para qué ?
*CHI:	para +/.
*FAT:	&=q eh@i ?
*FAT:	&=q para qué las va a echar en la excavadora ?
*CHI:	para +/.
*CHI:	para [x 2] [/] para que luego va [*] a coger las pied(r)as .
%err:	va = voy $MOR $LOS $NFL 3s/1s
*FAT:	&=q para coger más piedras ?
*CHI:	sí .
*FAT:	&=q sabes cómo se llama eso ?
*FAT:	un volquete .
*CHI:	no puedo poner la otra mano ahí .
*FAT:	&=q no puedes poner +..?
*CHI:	la mano ahí .
%com:	hay un corte
@Situation:	2
*CHI:	Papá .
*CHI:	siéntate ahí .
*FAT:	voy .
*FAT:	vamos a ver .
*FAT:	espera [x 2] .
*FAT:	aquí .
%act:	se sienta sobre la alfombra
*FAT:	&=q qué son ?
*CHI:	d(r)agones .
*FAT:	&=q esto son dragones , no ?
*CHI:	sí .
*CHI:	yo .
*FAT:	&=q < quién los ha > [/] quién los ha hecho ?
*CHI:	xxx que luchan . [+ NON]
*FAT:	&=q se duchan ?
*CHI:	no [x 3] .
*CHI:	unos feos verdes que luchan .
*FAT:	ah@i , que luchan . [+ ADS]
*CHI:	un [/] unos [//] voy a hacer unos feos .
*FAT:	oye .
*FAT:	pero quién ha hecho estos dragones tan bonitos .
*CHI:	yo .
*FAT:	&=q tú solo ?
*CHI:	sí .
*CHI:	yo solo .
*FAT:	&=q qué bien ?
*CHI:	entonces los dragones rojo y azul que [*] luchan .
%err:	que = 0 $SYN $ADD
*FAT:	&=q pero [/] pero que se duchan o que luchan ?
*CHI:	< yo quiero > [/] yo quiero hacer más dragones .
*FAT:	&=q quieres hacer más dragones ?
*CHI:	azul y verde .
*FAT:	&=q azul y verde ? [+ ADS]
*FAT:	&=q sí ?
*CHI:	sí .
*CHI:	vamos a hacer un [/] un dragón azul y verde .
%add:	MOT
*FAT:	vamos a hacer un dragón azul y verde . [+ ADS]
*MOT:	muy bien .
*FAT:	&=q este qué me lo das , para hacer lo a mí ?
*FAT:	mira .
%add:	MOT
*FAT:	estos dos los ha hecho Juan solo .
*CHI:	lo he cambiado de color .
*CHI:	lo he cambiado de color .
*FAT:	&=q lo has cambiado de color ?
*CHI:	sí .
*FAT:	&=q y por qué lo has cambiado de color ?
*CHI:	porque [x 3] [/] porque ese lo he puesto ahí .
*MOT:	porque [x 3] . [+ ADS]
%par:	imita a Juan
*CHI:	para que no 0 [*] duche .
%err:	0 = se $MOR $LOS $PREFIX
*FAT:	&=q para que no se duche ? [+ COR]
*CHI:	para que no 0 [*] duche ahí .
%err:	0 = se $MOR $LOS $PREFIX
*FAT:	ah@i .
*FAT:	&=q para que no se duche ahí ? [+ COR]
*CHI:	no .
*FAT:	&=q es un gorrinaco@f ?
*CHI:	es un gorrinaco@f . [+ IMI]
*FAT:	mira .
%act:	le enseña un conjunto de piezas
*CHI:	esas [x 3] no .
*FAT:	&=q no quieres que lleve colillas ?
*FAT:	estas colitas que tiene detrás .
%act:	a cogido unas piezas del suelo
*CHI:	no .
*FAT:	le sirven para volar .
*CHI:	no .
*FAT:	no quieres .
*FAT:	&=q y como alas ?
*FAT:	&=q se lo ponemos como alas ?
@Situation:	1 Juan y FAT juegan con los muñecos en la habitación de Juan ; (2) Juan y Fat juegan con las piezas
@Time Start:	10:30
@Situation:	1
*CHI:	no .
*FAT:	&=q tampoco ?
*CHI:	otra [/] otra que sea verde larga .
*FAT:	tengo esta que es verde larga .
*CHI:	no .
*CHI:	una azul .
*CHI:	una azul lo hacemos .
*CHI:	< una azul > [/] una azul puede ser .
*FAT:	&=q esta ?
%par:	se ríe
*CHI:	esa .
*FAT:	&=q puede ser ? [+ ADS]
*CHI:	esa es .
*FAT:	pero le hacen falta más porque si no se cae .
*FAT:	más peso .
*CHI:	nos falta xxx . [+ NON]
*CHI:	nos falta 0 [*] .
%err:	0 = O $SYN $LOS
*FAT:	mira .
*FAT:	este a:quí .
*CHI:	quiero [x 2] [//] nos falta esa ahí .
*CHI:	xxx .
*CHI:	a@x [/] ahí .
*FAT:	se ha caído un poco el dragón &=q eh@i ?
*CHI:	< otro dragón > [/] otro dragón verde y azul .
*FAT:	&=q haces otro dragón verde y azul ?
*CHI:	sí .
*FAT:	mira .
*FAT:	aquí tienes este .
%act:	coloca un "dragón" de piezas Lego con sólo tres patas
*CHI:	0 [*] señor tiene tres patas .
%err:	0 = el $SYN $LOS
*CHI:	&=q a que sí ?
*FAT:	&=q tiene tres patas ?
*CHI:	y ese tiene dos .
*FAT:	claro .
*FAT:	y ahora yo voy a hacer uno como a mí me gusta .
*CHI:	&=e con alas !
*FAT:	claro .
*FAT:	como a mí me gusta .
*CHI:	con ese no .
*CHI:	< ese no > [/] ese no .
*CHI:	a ese no .
*CHI:	voy a montar < en el drag@x > [/] en el dragón .
*FAT:	&=q quién va a montar en el dragón ?
*CHI:	< le voy > [/] le voy a poner el fuego azul .
*FAT:	&=q le vas a poner el fuego azul al dragón ?
*CHI:	pa@x [/] parece un pez .
*FAT:	&=q parece un pez ? [+ ADS]
*FAT:	&=q mi dragón parece un pez ?
*CHI:	sí .
*FAT:	pero bueno .
*FAT:	&=q cómo se te ocurre ?
*FAT:	decir que mi dragón parece un pez .
*CHI:	sí .
*CHI:	tiene (l)a boca abierta .
*FAT:	&=q con la boca cerrada ?
*CHI:	sí .
*CHI:	con la boca cerrada . [+ IMI]
*FAT:	&=q no te gusta que tenga la boca abierta ?
*CHI:	no .
*FAT:	&=q por qué no ?
*CHI:	porque [x 2] xxx la ventana xxx . [+ NON]
*FAT:	&=q porque por qué ?
*FAT:	&=q por qué me has dicho que no quieres que tenga la boca abierta ?
*CHI:	porque [x 5] sí [x 2] .
*FAT:	mira .
*FAT:	otro más .
*FAT:	ya tenemos cuatro dragones &=q eh@i ?
*CHI:	tenemos cuatro dragones &=q eh@i ? [+ IMI]
*FAT:	mira .
*FAT:	y el mío vuela .
*FAT:	mira .
*FAT:	&=q qué estás haciendo ahora ?
*CHI:	más alto para que corriera [*] .
%err:	corriera = corra $MOR $ADD $NFL 3sIPFSUB/PRESUB3s
*FAT:	&=q más alto para que corra ? [+ COR]
*CHI:	sí .
*FAT:	para que corriera . [+ ADS]
%par:	se ríe
*FAT:	dice “más alto para que corriera” .
%add:	MOT
*CHI:	más alto 0 [*] que corriera . [+ IMI]
%err:	0 = para $SYN $LOS
*CHI:	más alto 0 [*] que corriera . [+ IMI]
%err:	0 = para $SYN $LOS
*CHI:	xxx tiene el [x 2] . [+ NON]
*CHI:	0 .
%par:	respira con dificultad
*FAT:	&=q qué haces ?
*FAT:	respirol@f .
*MOT:	&=q eh@i ?
%act:	desde otra habitación
*FAT:	a Juan le digo .
%add:	MOT
*CHI:	mira .
*CHI:	así .
*CHI:	mira .
*FAT:	creo que tiene la boca abierta .
*CHI:	creo que sí tiene la boca abierta .
*CHI:	0 .
%par:	se ríe
*CHI:	y tiene una nariz .
*FAT:	tiene una nariz también , claro .
*CHI:	de color roja [*] .
%err:	roja = rojo $MOR $SUB $AGA
*FAT:	claro .
*CHI:	mira .
*CHI:	se va a poner la basura .
*CHI:	se va a poner la basura .
*CHI:	se va a poner la basura .
*CHI:	oh@i .
*CHI:	ya está terminado .
*CHI:	ya no hay más piezas .
*FAT:	ya no hay más piezas . [+ ADS]
*FAT:	no .
*FAT:	hemos hecho cuatro dragones con todas las piezas que teníamos .
@Situation:	1 Juan y FAT juegan con los muñecos en la habitación de Juan ; (2) Juan y Fat juegan con las piezas
@Time Start:	10:30
@Situation:	1
*CHI:	< con la boca > [/] con la boca abierta ese .
*FAT:	&=q cuál con la boca abierta ?
*CHI:	ese [/] ese que tienes con la boca abierta .
*CHI:	oye .
*FAT:	di me , Juan .
*CHI:	xxx la ot(r)a pieza grande [x 2] . [+ NON]
*FAT:	no sé dónde está la otra pieza grande [x 2] .
*FAT:	es que yo creo que ya no tenemos más .
*CHI:	pues un dragón tiene que ser .
*FAT:	&=q cómo ?
*CHI:	saca [/] saca de ese dragón xxx la pieza . [+ NON]
%act:	empieza a demontar un dragón .
*FAT:	&=q cómo [x 3] ?
*FAT:	&=q que la vas a quitar de mi dragón ?
*FAT:	eh@i .
*FAT:	oye [x 2] .
*FAT:	&=q la quitas de mi dragón ?
*CHI:	sí .
*FAT:	ay@i qué cara tienes .
*FAT:	no se puede aguantar la cara que tienes .
*FAT:	madre+mía qué cara .
*CHI:	ha@x [/] haces [*] un marciano .
%err:	haces = haz $MOR $ADD $NFL 2s/IMP
*FAT:	sí , un marciano .
*FAT:	eso .
*FAT:	claro .
*FAT:	qué cara tienes tú .
*FAT:	madre+mía .
*FAT:	< déjame > [/] déjame .
*FAT:	&=q que me vas a quitar más piezas o qué ?
*FAT:	&=q eh@i ?
*CHI:	no .
*FAT:	ah@i .
*FAT:	ah@i .
*FAT:	por un momento he creído que me ibas a coger más piezas .
*CHI:	&=q y eso ?
*CHI:	&=q eso dónde se pone ?
*FAT:	déjalo que ahora lo acoplamos en su sitio .
*FAT:	no te preocupes .
*FAT:	que le vamos a encontrar pronto un lugar .
*CHI:	< eso es es > [/] es un marcianito pequeñito que tengo en mi mano .
*FAT:	&=q cómo ?
*CHI:	ese xxx marcianito . [+ NON]
*FAT:	&=q es un marcianito ?
*CHI:	ese es .
*FAT:	da me , anda .
*FAT:	mi dragoncillo .
*CHI:	&=e hala@i !
*CHI:	el dragón .
*CHI:	&=e cuántos dragones tenemos !
%act:	se aparta un poco para verlos todos mejor
*FAT:	&=q cuántos hay ?
*FAT:	a ver .
*CHI:	siete dragones .
%act:	se cuenta los dedos de una mano
*FAT:	no .
%par:	se ríe
*FAT:	a ver .
*FAT:	cuénta los .
*CHI:	a@x hay cuatro .
*FAT:	cuatro .
*FAT:	a ver el dedo gordo .
*FAT:	así .
*CHI:	hay cuatro .
*FAT:	eso es .
*FAT:	mira .
*FAT:	uno dos tres .
*CHI:	y cuatro .
*FAT:	y cuatro . [+ ADS]
*CHI:	xxx .
*FAT:	oye , Mother .
%add:	MOT
*CHI:	tiene t(r)es .
*FAT:	Mother .
%add:	MOT
*MOT:	&=q qué ?
%add:	FAT
%act:	desde otra habitación
*CHI:	tiene tres .
*FAT:	que vamos a despedir nos de Javier ya .
%add:	MOT
*FAT:	vamos a decir le adiós .
*CHI:	0 .
%act:	mira a la cámara
*FAT:	Juan .
*FAT:	le vamos a decir adiós a Javier .
*MOT:	&=q le dices adiós ?
*CHI:	adiós , Javier .
*FAT:	di le que < ya no vas a > [//] ya no vamos a grabar más .
*CHI:	no .
*CHI:	ya no vamos a grabar más . [+ IMI]
%add:	cámara
*FAT:	es la última grabación ya .
*CHI:	es la última grabación . [+ IMI]
%add:	cámara
*FAT:	ya .
*FAT:	pero eso lo estoy diciendo yo .
*FAT:	&=q le quieres decir algo a Javier ?
*MOT:	ahora todo lo repite .
*CHI:	sí .
*FAT:	&=q le quieres decir algo ?
*CHI:	sí .
*FAT:	&=q qué le quieres decir ?
*CHI:	que tengo una granja .
*FAT:	tienes una granja , sí .
*FAT:	&=q < y qué > [/] y qué más ?
*FAT:	&=q alguna cosa más ?
*MOT:	ya la conoce .
*CHI:	un caballo .
*FAT:	&=q un caballo ?
*FAT:	&=q y qué más le quieres decir ?
*CHI:	una vaca .
*FAT:	una vaca tiene .
*MOT:	pero creo que Javier va a pensar que con lo que más juega es con los dragones .
*FAT:	con esto , claro .
*FAT:	con estas piezas .
*FAT:	claro .
*FAT:	ya no se va a grabar más .
*CHI:	ya no se va a grabar más . [+ IMI]
*FAT:	ya lo único que podemos hacer es decir le que se ha acabado .
*FAT:	&=q eh@i ?
*CHI:	sí .
*FAT:	&=q sí ?
*FAT:	y que lo hemos pasado muy bien .
*CHI:	lo hemos pasado muy bien . [+ IMI]
*FAT:	&=q sí ?
*CHI:	sí .
*FAT:	&=q sí ?
*MOT:	&=q y has hablado unos días un poco y otros días mucho ?
*MOT:	y otros días nada .
*FAT:	y que cuando Juan sea mayor [x 2] tendrá un recuerdo muy bonito que van a ser las cintas .
*FAT:	&=q a que sí ?
*CHI:	sí .
*FAT:	&=q sí ?
*CHI:	es Juan .
%act:	mira la cámara
*FAT:	es Juan .
*FAT:	sí .
*CHI:	eh@i .
%act:	se mira en la pantallita
*FAT:	levanta un poquillo más la cámara .
%add:	MOT
*FAT:	no [x 2] .
*FAT:	de la palanca de atrás .
*FAT:	así .
*FAT:	&=q quién está ahí ?
*CHI:	ah@i .
*MOT:	&=q está Juan ?
*FAT:	sí .
*MOT:	&=q sí ?
*FAT:	claro .
*FAT:	está de despedida .
*FAT:	&=q eh@i ?
*FAT:	&=q qué le quieres decir a Javier ?
*FAT:	&=q le quieres dar las gracias ?
*CHI:	gracias .
@Situation:	1 Juan y FAT juegan con los muñecos en la habitación de Juan ; (2) Juan y Fat juegan con las piezas
@Time Start:	10:30
@Situation:	1
*FAT:	oye .
*FAT:	mira qué guapo está Juan .
*FAT:	&=q eh@i ?
*CHI:	&=e ih@i !
%act:	se acerca a la cámara y se aleja corriendo
%par:	se ríe
*CHI:	&=e ih@i !
%act:	se acerca a la cámara y se aleja corriendo
%par:	se ríe
*MOT:	pero Juan .
*MOT:	&=q qué haces ?
*FAT:	&=q dónde está Juan ?
*FAT:	uy@i que se da un susto .
*FAT:	&=q y Papá está también ahí ?
*FAT:	&=q dónde está Papá ?
*FAT:	cucú@o .
%act:	se asoma a la imagen y desaparece
*FAT:	&=q y Juan dónde está ?
*FAT:	que tampoco está .
*CHI:	Juan no está .
*FAT:	uy@i .
*FAT:	por ahí se asoma .
*FAT:	a ver .
*FAT:	acérca te para acá .
*FAT:	ponte aquí .
*FAT:	aquí .
*FAT:	hale@i .
*CHI:	&=e ih@i !
*FAT:	&=q ya te ves ?
%par:	se ríe
*FAT:	oye .
*FAT:	&=q le vas a tirar un beso (.) a Javier ?
*FAT:	&=q sí ?
*FAT:	un beso enlatado para Inglaterra .
*FAT:	tíra le un beso , anda .
*CHI:	0 .
%act:	da un beso hacia la cámara
*MOT:	0 .
%par:	se rié
*FAT:	uy@i qué beso .
*FAT:	tú sabes dar un beso más grande .
*FAT:	&=q a ver ?
*CHI:	0 .
%act:	da un beso hacia la cámara
*FAT:	&=q y le cantas una canción ya como regalito ?
*CHI:	no .
*FAT:	&=q no ?
*FAT:	&=q le cantamos < la de > [//] la del elefante ?
*FAT:	&=q sí ?
*FAT:	&=q le cantamos la del elefante ?
*FAT:	la de .
*CHI:	0 .
%par:	canta
*FAT:	&=e bien !
*MOT:	&=e bien !
*CHI:	no está Papá .
*FAT:	&=q no está Papá ? [+ ADS]
*FAT:	a:quí estoy .
%act:	se mueve para aparecer por un lado de Juan
*FAT:	sí .
*FAT:	a:quí estoy .
*FAT:	ya falta muy poquito .
*FAT:	&=q a ver cuánto falta ?
%act:	mira en la pantalla de la cámara
*FAT:	faltan dos minutos .
*CHI:	&=q y Juan ?
%act:	al acercarse a la pantalla desaparece ligeramente de la imagen
*FAT:	tienes que poner te aquí .
*FAT:	a:quí .
%act:	le coloca más atras
*CHI:	&=e ah@i !
%par:	muy contento
*FAT:	toma .
*FAT:	enséña le el dragón .
*FAT:	que no lo ha visto bien .
*FAT:	enséña le el dragón .
%act:	le da un conjunto de piezas a Juan
*FAT:	con Sisebuto y Loenio .
*CHI:	&=e mira !
*CHI:	< con Sise@x > [//] &=e mira !
*MOT:	anda .
*MOT:	que lleva montado a Sisebuto y Leonio .
*FAT:	mira .
*FAT:	así .
*FAT:	ahí .
*FAT:	que mira .
*FAT:	mira qué miedo da .
*FAT:	ah@i .
*FAT:	um@i .
*CHI:	se ha roto .
*MOT:	&=q ya ?
*FAT:	sube .
%add:	MOT
*CHI:	uh@i .
*CHI:	todavía no .
*FAT:	has subido mucho .
%add:	MOT
*FAT:	ahí .
%add:	MOT
*FAT:	vaya .
*FAT:	&=q y quién está montado detrás ahí en el dragón ?
*FAT:	&=q eh@i ?
*FAT:	&=q quién está montado ?
*FAT:	&=q eh@i ?
*FAT:	no .
*FAT:	mira [x 2] .
*FAT:	por donde se ve es por aquí .
%act:	señala el objetivo de la cámara
*FAT:	&=q ves ?
*FAT:	por el objetivo .
*FAT:	ese es el objetivo .
*FAT:	por ahí es por donde se ve .
*FAT:	si tú le enseñas ahí el dragón (.) fíjate qué boca sale .
*CHI:	ahora .
*FAT:	eh@i , cuidado .
*FAT:	que esto no es para que juegue Juan .
*MOT:	es que si no no sé dónde tengo que poner la cámara .
*MOT:	si no te veo .
*MOT:	ahora le toca a Mamá ver te un poco .
*MOT:	déjame .
*FAT:	si ya está acabando .
%add:	MOT
*MOT:	hola .
*CHI:	hola .
*MOT:	hola [x 2] .
*MOT:	vamos a cantar le una canción .
*MOT:	venga .
*FAT:	venga .
*FAT:	vamos a cantar le otra .
*MOT:	&=q cantamos otra canción ?
*FAT:	sí .
*MOT:	&=q cuál cantamos ?
*MOT:	elige Juan .
*CHI:	xxx elefante . [+ NON]
*FAT:	un +...
*FAT:	&=q cuál ?
*FAT:	&=q esa , no ?
*FAT:	&=q esa es la que quieres cantar ?
*FAT:	un elefante +...
*FAT:	&=q sí ?
*FAT:	&=q esa ?
*CHI:	sí .
*FAT:	venga .
*FAT:	a ver cómo la cantas .
*FAT:	&=q con el dragón la vas a cantar ?
*FAT:	&=q eh@i ?
*FAT:	venga .
*FAT:	a ver .
*FAT:	un +...
*FAT:	vamos .
*MOT:	venga .
*MOT:	canta .
@End
