# Supplementary material for: Comparing Different Models of the Development of Verb Inflection in Early Child Spanish
Source: PLoS One. 2015 Mar 11;10(3):e0119613. doi: 10.1371/journal.pone.0119613 (PMC4356619; doi:10.1371/journal.pone.0119613)
Supplement: S1 File — (ZIP) [file pone.0119613.s001.zip › 20528.cha]

@UTF8
@PID:	11312/c-00031813-1
@Begin
@Languages:	spa , eng
@Participants:	CHI Juan Target_Child , FAT Padre Father , MOT Madre Mother
@ID:	spa , eng|OreaPine|CHI|2;5.28|male|||Target_Child|||
@ID:	spa , eng|OreaPine|FAT|||||Father|||
@ID:	spa , eng|OreaPine|MOT|||||Mother|||
@Transcriber:	Javier , University of Nottingham
@Date:	02-FEB-2002
@Location:	Madrid
@Situation:	1 Juan juega con FAT y MOT en su habitación
@Time Start:	19:00
@Situation:	1
*CHI:	y después < se va > [/] se va a poner de cabeza .
*MOT:	&=q el niño ?
*MOT:	&=q y eso ?
*CHI:	ese niño , sí .
%act:	está intentando colocar la caebza de un muñeco dentro de algo parecido al hoyo de un un "green" de golf
*MOT:	&=q por qué de cabeza ?
*MOT:	ah@i .
*MOT:	&=q que pueden poner se de cabeza ahí ?
*MOT:	&=q para qué ?
*CHI:	no puedo .
*CHI:	mira .
*CHI:	se ha caído ahí .
*CHI:	ahí [/] ahí puede ser .
*CHI:	xxx .
*CHI:	son ahí .
*MOT:	&=q ahí mejor ?
*CHI:	ahí mejor . [+ IMI]
%par:	susurra
*FAT:	ponlo ahí , Juan .
*CHI:	no ahí < no puedo no > [//] no quiero poner lo .
*FAT:	&=q no quieres poner lo ?
*CHI:	ahí no .
*CHI:	en la manta no .
*FAT:	< en la mant@x > [//] fuera de la manta vas a coger frío &=q eh@i ?
*MOT:	pues sí .
*MOT:	mira .
*MOT:	estás fuera de la manta , Juan .
*MOT:	y toses mucho .
*CHI:	estoy fuera de la manta .
*MOT:	claro .
*MOT:	&=q de qué te ríes ?
*CHI:	el teatro .
%act:	esta de rodillas en el suelo mirando hacia arriba
*MOT:	&=q el teatro ? [+ ADS]
*MOT:	&=q de qué iba ese teatro ?
*MOT:	a ver .
*MOT:	cuénta melo que yo no lo he visto .
*CHI:	yo [/] yo no quiero hacer lo .
*MOT:	&=q eh@i ?
*CHI:	hacer lo .
*MOT:	sí .
*MOT:	pero fue a tu guarde .
*MOT:	fue a la guardería .
*CHI:	< yo no yo no > [/] yo no .
*MOT:	&=q tú no qué ?
*CHI:	yo no lo vi .
*MOT:	&=q por qué ?
*CHI:	porque [/] porque era un teatro muy bonito .
*MOT:	&=q era un teatro muy bonito ? [+ ADS]
*MOT:	&=q y por eso no lo viste ?
*CHI:	por eso no [/] no lo viste [*] .
%err:	viste = vi $MOR $ADD $NFL PFC2s/PFC1s
*CHI:	no lo viye [*] .
%err:	viye = vi $MOR $ADD $REG
*CHI:	yo quiero ver a los Mayas .
%act:	señala la estantería de los juguetes
*MOT:	no lo viye@c .
%add:	FAT
*CHI:	yo no puedo .
*CHI:	&=e quiero jugar con los Mayas !
*MOT:	pues hay que recoger todo esto primero .
*MOT:	venga .
*MOT:	ayuda .
*CHI:	yo no recoger [?] primero eso . [+ NON]
%act:	coge el barco del suelo
*FAT:	trae .
*FAT:	que yo llevo el barco .
*MOT:	sacas si quieres de la bodega la moto y el motorista .
%exp:	se refiere a la bodega del barco
*MOT:	que luego los buscas y no sabes dónde están .
*MOT:	&=q no ?
*MOT:	&=q no los quieres sacar de la bodega ?
*CHI:	sí .
*CHI:	si quiero sacar lo de la bodega .
*MOT:	a ver .
*MOT:	vamos a poner le el tubo ahí al buzo que luego se pierden las piececitas .
*CHI:	así .
*CHI:	el motorista .
*CHI:	yo [x 2] llevo el barco .
%act:	coge el barco en brazos
*FAT:	&=q quieres que lo lleve yo ?
*CHI:	yo (l)o llevo .
*FAT:	&=q sí ?
%com:	hay un corte
*FAT:	&=q qué haces , Juan ?
*FAT:	&=q estás sacando todas las piezas ?
*CHI:	xxx .
%act:	ha cogido un rompecabezas
*CHI:	lo estoy sacando .
*MOT:	Juan .
*MOT:	&=q pero no querías jugar con los Mayas ?
*CHI:	sí .
*MOT:	&=q pues entonces por qué sacas eso también ?
*CHI:	eso [x 2] [/] eso pie [?] falta aquí . [+ NON]
*CHI:	eso así .
*CHI:	así .
*CHI:	eso .
*CHI:	&=q pero < eso eso > [/] ahora eso dónde va ?
*CHI:	&=q eh@i ?
*CHI:	&=q a@x [/] ahora eso dónde va ?
*CHI:	eso [x 2] [/] eso azul .
*CHI:	&=q dónde va ?
*CHI:	&=q eso [//] esa pieza dónde va ?
*CHI:	&=q dónde va [*] esas piezas ?
%err:	va = van $MOR $LOS $NFL 3s/3p:NP
*CHI:	&=q dónde va [*] esas piezas ?
*CHI:	&=q dónde van las piezas ?
*CHI:	&=q dónde va [*] esas piezas ?
*CHI:	&=q dónde va [*] esas piezas ?
%par:	empieza a canturrear con la frase
*MOT:	0 .
%act:	está jugando con los Mayas y no atiende a Juan
*FAT:	0 .
%par:	se ríe
*CHI:	&=q dónde va [*] esas piezas ?
*FAT:	&=q < a quién se lo > [/] a quién se lo estás preguntando ?
*MOT:	&=q y esta adónde va ?
*MOT:	ya sé que lo tengo todo descolocado .
%add:	FAT
*FAT:	no .
%add:	MOT
*FAT:	&=q qué estás haciendo , Juan ?
@Situation:	1 Juan juega con FAT y MOT en su habitación
@Time Start:	19:00
@Situation:	1
*FAT:	&=q qué estás haciendo , Juan ?
*CHI:	colocar esa [*] piezas .
%err:	esa = esa $MOR $LOS $AGA ; $VALIDROOT
%act:	juega con el rompecabezas
*FAT:	mm@i .
*FAT:	&=q y qué hay ahí ?
*CHI:	el mar .
*FAT:	&=q el mar ?
*CHI:	0 .
%act:	juega con el rompecabezas en silencio
@End
