# Supplementary material for: Comparing Different Models of the Development of Verb Inflection in Early Child Spanish
Source: PLoS One. 2015 Mar 11;10(3):e0119613. doi: 10.1371/journal.pone.0119613 (PMC4356619; doi:10.1371/journal.pone.0119613)
Supplement: S1 File — (ZIP) [file pone.0119613.s001.zip › lu20225.cha]

@UTF8
@PID:	11312/c-00031815-1
@Begin
@Languages:	spa , eng
@Participants:	CHI Lucía Target_Child , MOT Madre Mother , FAT Padre Father
@ID:	spa , eng|OreaPine|CHI|2;2.25|female|||Target_Child|||
@ID:	spa , eng|OreaPine|MOT|||||Mother|||
@ID:	spa , eng|OreaPine|FAT|||||Father|||
@Transcriber:	Javier , University of Nottingham
@Date:	02-JAN-2001
@Location:	Madrid
@Situation:	Por la noche , en la cocina , MOT , y Lucía cenan juntos
*CHI:	no [x 2] echo [?] mi arroz . [+ NON]
%act:	está intentando abrir un recipiente de los que se usan para guardar la comida en la nevera
*CHI:	ah@i .
*CHI:	Mami .
*CHI:	no p(u)edo [*] .
%err:	pedo = puedo $PHO $LOS
*CHI:	quero [*] arroz .
%err:	quero = quiero $MOR $LOS $REG
*CHI:	quero [*] arroz .
*CHI:	quero [*] arroz .
*CHI:	quero [*] arroz aquí .
%err:	quero = quiero $MOR $LOS $REG
*CHI:	quero [*] arroz .
*CHI:	quero [*] arroz .
*CHI:	quero [*] arroz .
*CHI:	quero [*] arroz .
*CHI:	quero [*] arroz .
*FAT:	pues venga .
*FAT:	vamos a tomar arroz .
*FAT:	&=q con qué quieres el arroz , Lucía ?
*FAT:	&=q eh@i ?
*FAT:	&=q con qué lo quieres ?
*CHI:	0 [*] e(s)to .
%err:	0 = con $SYN $LOS
*CHI:	arroz .
*CHI:	en mi xxx . [+ NON]
*FAT:	&=q eh@i ?
*FAT:	arroz con carne .
*FAT:	&=q eh@i ?
*FAT:	&=q quieres ?
*CHI:	no quero [*] eso .
*CHI:	sólo arroz .
*FAT:	&=q lo calentamos un poquito ?
*CHI:	sí .
%par:	susurra
*FAT:	&=q eh@i , Lu ?
%exp:	Lu = Lucía
*CHI:	sí .
*FAT:	venga .
*CHI:	0 .
%act:	le da su plato para que lo caliente en él
*FAT:	gracias .
*CHI:	ay@i [x 5] .
%act:	se vuelve a subir a la silla
*FAT:	&=q cuánto quieres ?
*FAT:	&=q mucho ?
*FAT:	&=q poco ?
*CHI:	no [x 2] mucho .
*FAT:	&=q mucho , Lu ?
*CHI:	< no [x 2] se@x > [//] no lo calentes [*] .
%err:	calentes = calientes $MOR $LOS $REG
*CHI:	no me lo calentes [*] .
%err:	calentes = calientes $MOR $LOS $REG
*CHI:	no < lo cala@x > [/] xxx . [+ NON]
*CHI:	nenonis@o .
%par:	canturrea
*CHI:	xxx .
*CHI:	nanenano@o .
*CHI:	xxx .
%act:	juega con los dedos sobre la mesa y luego mira a FAT y MOT mientras preparan la comida
*CHI:	no .
*CHI:	&=e e(s) mío !
*CHI:	no .
*CHI:	e(s) mío .
%par:	lloriquea
%act:	se baja de la silla
*CHI:	no .
*CHI:	e(s) mío .
%par:	lloriquea
*CHI:	no .
*CHI:	e(s) mío .
%par:	sigue lloriqueando
*FAT:	Lucía .
*FAT:	que es para ti .
*MOT:	venga .
*CHI:	no .
*CHI:	e(s) mío .
%par:	lloriquea
*FAT:	&=q el qué es tuyo ?
*CHI:	e(s)te 0 [*] mío .
%err:	0 = es $SYN $LOS
*CHI:	no .
*CHI:	e(s) mío .
*MOT:	Lucía .
*MOT:	síentate en tu sitio .
*MOT:	venga .
*CHI:	mm@i .
%act:	se sube a su silla
*CHI:	xxx .
%act:	coge una bolsa de plástico que había sobre la mesa y la aparta a un lado
*CHI:	&=q e(s)to [*] (m)ojado [*] ?
%err:	esto = estoy $MOR $LOS $REG ; mojado = mojada $MOR $LOS $AGA
*FAT:	no .
*FAT:	&=q tú ?
*CHI:	sí .
%act:	se toca el pelo con la mano para comprobar si lo tiene seco
*CHI:	no .
*CHI:	es [*] seco .
%err:	es = está $SYN $SUB
*CHI:	mm@i .
%par:	alegre
*MOT:	0 .
%act:	coloca su plato sobre la mesa
*CHI:	ah@i .
%act:	empieza a comer y sopla un poco porque se quema
*CHI:	0 .
%act:	come en silencio
*CHI:	0 .
%act:	sigue comiendo en silencio
@Situation:	Por la noche , en la cocina , MOT , y Lucía cenan juntos
*CHI:	ay@i .
%act:	sigue comiendo sin hablar mientras FAT y MOT se preparan su comida
*MOT:	&=q qué hago ?
%add:	FAT
*MOT:	&=q quito esto ?
%add:	FAT
%com:	se refiere a la cámara
*FAT:	no .
*FAT:	córre la para la derecha .
%add:	MOT
*MOT:	ah@i .
*MOT:	&=q está grabando ?
%add:	FAT
*FAT:	sí .
%add:	FAT
*FAT:	pón la ahí directamente si quieres .
%add:	FAT
*FAT:	enfrente de ella .
%add:	FAT
*FAT:	&=q se ha comido el filete ?
%add:	MOT
*FAT:	&=q sí , no ?
*FAT:	&=q cuánto va a comer Lucía ?
*FAT:	&=q eh@i , Lu ?
*CHI:	ah@i .
%par:	lloriquea un poco
*MOT:	&=q qué ha pasado , chiqui ?
*MOT:	&=q que te has mordido un poco ?
*CHI:	0 .
%act:	sigue comiendo
*CHI:	0 .
%act:	sigue comiendo
*MOT:	se me ha olvidado comprar limones .
%add:	FAT
*FAT:	&=q el qué ?
%add:	MOT
*MOT:	limones .
%add:	FAT
*MOT:	vamos a tener la nevera un poco vacía &=q eh@i ?
%add:	FAT
*FAT:	&=q vacía ?
%add:	MOT
*MOT:	sí .
%add:	FAT
*CHI:	0 .
%act:	sigue comiendo
*FAT:	&=q tú te tomas el aguacate ?
%add:	MOT
*MOT:	no todo .
%add:	FAT
*CHI:	quie(r)o mucho .
%par:	con la boca llena
*MOT:	&=q qué ?
*MOT:	&=q qué dices , Lu ?
*MOT:	&=q eh@i ?
*CHI:	quie(r)o mucho .
*CHI:	quie(r)o mucho .
*MOT:	sí .
*CHI:	y tú no .
*FAT:	&=q tú mucho qué , pequeñaja ?
%exp:	pequeñaja = little monkey
*CHI:	mucho .
%act:	sigue comiendo
*FAT:	&=q y tu babero , Lucía ?
*MOT:	andá .
*MOT:	es verdad .
*FAT:	&=q eh@i ?
*FAT:	&=q dónde está el babero ?
*CHI:	0 .
%act:	señala hacia una esquina de la mesa
@Situation:	Por la noche , en la cocina , MOT , y Lucía cenan juntos
*FAT:	&=q lo ponemos ?
%act:	coge un babero rojo de plástico
*FAT:	< a ver > [/] a ver , Lucía .
*FAT:	sepárate .
%act:	le coloca el babero
*FAT:	ay@i [x 5] .
*FAT:	espera , Lucía .
*FAT:	ponte bien .
*FAT:	mira .
*FAT:	así .
%act:	le coloca bien el plato
*MOT:	www .
%add:	FAT
%exp:	comenta algo acerca de otra niña que conocen
*CHI:	0 .
%par:	sigue comiendo
*CHI:	0 .
%par:	sigue comiendo
*FAT:	bueno .
%add:	MOT
*FAT:	&=q qué contaban estos ?
%add:	MOT
*MOT:	www .
*FAT:	www .
*CHI:	mm@i .
%par:	como si le gustara lo que come
*FAT:	0 .
%act:	aparta un poco el vaso de Lucía
*CHI:	&=e es mío !
*FAT:	sí .
*FAT:	pero hay que poner lo ahí para que no se caiga , Lucía .
*CHI:	0 .
%act:	bebe agua y vuelve a dejar el vaso sobre la mesa
*FAT:	&=q está bueno , Lucía ?
*CHI:	0 .
%act:	sigue comiendo mientras los padres hablan entre sí
*CHI:	0 .
%act:	sigue comiendo mientras los padres hablan entre sí
*CHI:	0 .
%act:	sigue comiendo mientras los padres hablan entre sí
*CHI:	quero [*] mas .
%err:	quero = quiero $MOR $LOS $REG
%act:	ha terminado de comer
*FAT:	&=q más qué ?
*CHI:	ma@x [/] más carne y arroz quero [*] .
%err:	quero = quiero $MOR $LOS $REG ; OVS = VOS $SYN $SUB
*FAT:	toma .
*FAT:	más carne por aquí .
%act:	le echa carne de su plato en el de Lucía
*MOT:	cuidado que hay xxx . [+ NON]
%add:	FAT
*FAT:	&=q no son muy grandes los trozos ?
%add:	MOT
*MOT:	qué va .
%add:	FAT
*FAT:	ya come bien ella .
%add:	MOT
*CHI:	quero [*] arroz .
%err:	quero = quiero $MOR $LOS $REG
*FAT:	sí .
*FAT:	&=q te doy también un poquito ?
%act:	le coge el plato
*CHI:	sí .
*CHI:	mucho .
*FAT:	mucho [x 3] para Lucía [x 3] .
*CHI:	0 .
%par:	se ríe
*FAT:	&=q tienes hambre , Lu ?
*CHI:	ay@i .
*CHI:	mi xxx . [+ NON]
%act:	coge arroz que había sobre la mesa y se lo mete en la boca
*FAT:	uy@i .
*FAT:	toma .
%act:	le deja el plato enfrente
*CHI:	0 .
%act:	coge todos los granso de arroz que se habían caído antes mientras comía y los echa en el plato
@Situation:	Por la noche , en la cocina , MOT y FAT cenan juntos
*CHI:	0 .
%act:	empieza a comer otra vez
*FAT:	un poquito de carne y un poquito de arroz .
*FAT:	&=q eh@i , Lu ?
*CHI:	0 .
%act:	coge un poco de carne
*FAT:	eso .
*CHI:	e(s)te es mío .
*CHI:	0 .
%act:	sigue comiendo sin hablar
*CHI:	0 .
%act:	sigue comiendo sin hablar
*CHI:	xxx al cole . [+ NON]
*FAT:	&=q qué ?
*CHI:	al cole .
*MOT:	&=q al cole ?
*CHI:	sí .
*CHI:	al cole .
*FAT:	&=q al cole qué , Lucía ?
*CHI:	sí .
*CHI:	< y So@x > [/] y Soco .
%exp:	Soco ; a teacher at the kindergarten
*MOT:	sí , hombre .
*MOT:	Lucía y Soco .
*FAT:	&=q qué pasa con xxx y Soco ? [+ NON]
*FAT:	&=q has estado con ellas en el colegio ?
*CHI:	< y nenes > [/] y nenes .
*FAT:	&=q y nenes ?
*CHI:	sí .
*MOT:	&=q cuántos ?
*CHI:	muchas [x 3] [*] .
%err:	muchas = muchos $MOR $SUB $AGA
*FAT:	&=q les has dicho que ya no llevas pañal ?
*FAT:	&=q que llevas braguitas ?
*FAT:	&=q eh@i ?
*CHI:	0 .
%act:	come
*FAT:	&=q es para mí el resto ya , Lu ?
*CHI:	no .
*FAT:	pero < se me ha acab@x > [/] se me ha acabado a mí .
*FAT:	&=q me das ?
*FAT:	&=q eh@i ?
*CHI:	no .
*FAT:	0 .
%act:	hace lentamente como si fuera a quitarle comida del plato a Lucía
*CHI:	no .
%par:	riéndose
*CHI:	es mío [x 3] .
*FAT:	&=q le damos a Mamá ?
*CHI:	no .
*CHI:	xxx .
*CHI:	xxx .
%par:	susurra
%act:	sigue comiendo
@Situation:	Por la noche , en la cocina , MOT y FAT cenan juntos
*CHI:	esa es mi silla .
%act:	mira a FAT
*FAT:	&=q es tu silla ?
*CHI:	sí .
*FAT:	&=q no estás tomando aguacate , Mot ?
%add:	MOT
*MOT:	no .
%add:	FAT
*MOT:	me lo como luego .
%add:	FAT
*CHI:	0 .
%act:	se baja de la silla
*FAT:	&=q a dónde vas , pequeñita ?
*FAT:	&=q eh@i ?
*FAT:	&=q hay más alcachofas si quieres , eh@i ?
%add:	MOT
*MOT:	no .
%add:	FAT
*CHI:	hola .
*FAT:	hola .
*CHI:	hola .
*FAT:	hola [x 3] .
*CHI:	hola [x 3] .
*FAT:	hola [x 3] .
*CHI:	&=q aquí yo ?
*FAT:	&=q dónde ?
*FAT:	ah@i y así me como yo tu filete .
*FAT:	así me como yo tu filete .
%act:	hace como si le fuera a coger comida del plato , pero Lucía lo coge y se lo lleva
*MOT:	&=q dónde vas , Lucía ?
*CHI:	xxx .
*MOT:	no , Lucía .
*MOT:	no .
*MOT:	tu sitio es ese , mi+amor .
*MOT:	tú sigue ahí .
*FAT:	no , Lucía [x 2] .
*MOT:	Lucía .
*MOT:	a tu sitio .
*FAT:	ponte aquí .
*MOT:	con tu gatito y todas tus cosas .
*FAT:	venga .
*FAT:	que tienes tu silla .
*FAT:	tu agua .
*FAT:	&=q quieres un poquito de agua , Lu ?
%act:	le coge el plato a Lucía y lo deja en su sitio
*CHI:	sí .
*CHI:	mucho [*] .
%err:	mucho = mucha $MOR $SUB $AGA
*FAT:	mucha agua .
*FAT:	aquí .
*FAT:	en este lado de aquí .
%act:	coloca el vaso en el sitio de Lucía , enfrente de la cámara
*CHI:	ahí .
%act:	se sube a su silla y coge el vaso
*FAT:	cuidado , &=q eh@i ?
*FAT:	cuidado .
%act:	ayuda a Lucía a que se coloque en la silla
*CHI:	&=e no !
*CHI:	yo sola .
*FAT:	&=q tú sola qué , Lu ?
*CHI:	yo sola me 0 [*] .
%err:	0 = V $SYN $LOS
%com:	OMITE EL VERBO
*FAT:	&=q eh@i ?
*CHI:	yo sola me 0 [*] .
%err:	0 = V $SYN $LOS
%par:	susurra y mueve la boca como si hiciera mímica sin decir el verbo
*FAT:	qué bien que se suba ya sola .
%add:	MOT
*MOT:	sí .
%add:	FAT
*CHI:	ah@i .
%act:	ha bebido agua
*CHI:	tú sí .
%act:	le da el vaso a FAT
*CHI:	tú sí .
*FAT:	&=q para mí ?
*CHI:	sí .
*FAT:	&=q cuánta ?
*CHI:	mucho [*] .
%err:	mucho = mucha $MOR $SUB $AGA
*FAT:	para Mamá .
*MOT:	gracias , Lu .
*FAT:	toma .
%act:	vuelve a dejar el vaso sobre la mesa
*CHI:	no .
*CHI:	toma . [+ IMI]
%act:	le da el vaso a FAT
*FAT:	toma , Lucía .
*CHI:	no .
*CHI:	toma . [+ IMI]
*FAT:	toma tú .
*CHI:	toma putú [: tú] . [+ IMI]
*FAT:	eh@i .
*FAT:	que ese es un aguacate .
%add:	MOT
*CHI:	taratoca [: aguacate] . [+ IMI]
*FAT:	aguacate .
*CHI:	agucato [: aguacate] . [+ IMI]
*FAT:	aguacate .
*CHI:	agucuta [: aguacate] . [+ IMI]
%act:	se baja de la silla
*FAT:	agua@x .
*CHI:	agua@x . [+ IMI]
*FAT:	cate@x .
*CHI:	cate@x . [+ IMI]
*FAT:	eso es .
*CHI:	tococate [: aguacate] .
*CHI:	esta pa(ra) Mamá .
*CHI:	esta a Mamá .
*CHI:	toma .
%com:	está fuera de la imagen
*CHI:	xxx .
*FAT:	Lucía .
*FAT:	&=q qué has hecho hoy ?
*FAT:	cuénta nos .
*CHI:	xxx .
*FAT:	&=q has estado con la abuela Juana ?
*MOT:	que no es la abuela .
%add:	FAT
*FAT:	&=q no es la abuela ?
%add:	MOT
*MOT:	Aba .
%add:	FAT
*FAT:	&=q Aba@f ?
%add:	MOT
*FAT:	&=q has estado con la Aba@f Juana ?
*CHI:	no .
*FAT:	&=q qué has hecho ?
*FAT:	a ver .
*CHI:	&=q no tiene fotos ?
%act:	se oye su voz cerca detrás de la cámara y se mueve ligeramente la imagen
*MOT:	no .
*MOT:	no se toca , Lucía .
*MOT:	no se toca , &=q eh@i ?
*CHI:	&=q esto ?
*MOT:	no se toca , mi+amor .
*FAT:	0 .
%act:	mueve el brazo delante de la cámara para que Lucía lo vea a través de la pantallita
*CHI:	&=e tiene un pato [: brazo] !
*MOT:	andá .
*MOT:	un brazo .
*CHI:	&=e tiene un pato [: brazo] !
*CHI:	&=e tiene un pa@x !
*FAT:	0 .
%act:	se asoma por el objetivo y se el ve en la imagen
*CHI:	&=e Fat !
%exp:	FAT , nombre del padre
*FAT:	hola .
*FAT:	&=q otra vez ?
*MOT:	< no toques > [/] no toques .
*FAT:	0 .
%act:	se vuelve a asomar riéndose
*CHI:	&=e Fat !
%com:	VOC !
%par:	se ríe
*FAT:	hola , Lu .
%par:	y luego hace un sonido con los labios
*FAT:	&=q más ?
*CHI:	sí .
*FAT:	hola [x 3] .
%act:	se vuelve a asomar riéndose
*MOT:	está aquí .
*MOT:	mira aquí .
*CHI:	Fat .
*MOT:	&=q y tu vaso dónde está ?
*FAT:	0 .
%act:	coge el vaso , que aparece en la imagen , y lo eleva y lo vuelve a dejar sobre la mesa , luego lo coloca a un lado
*MOT:	no .
%add:	FAT
*MOT:	ahí no se ve .
%add:	FAT
*FAT:	0 .
%act:	vuelve a colocar el vaso donde estaba
*MOT:	ahí .
*FAT:	Lucía .
*FAT:	mira .
%act:	ahora ha cogido su tenedor y hace como si le comiera a Lucía la comida que tiene en el plato
*MOT:	no .
*MOT:	< sin tocar > [/] sin tocar .
*CHI:	&=e no !
*FAT:	tan@o [x 4] .
%par:	canturrea
*CHI:	&=e no !
*FAT:	mira [x 2] ahí .
*MOT:	aquí .
*FAT:	en la pantalla .
%act:	coge el tenedor y come un pco de comida del plato de Lucía
*FAT:	mm@i .
%act:	como si le gustara
*FAT:	qué bueno .
*CHI:	no .
*CHI:	es mío .
*MOT:	pues vete a por ello .
*FAT:	pues venga .
*FAT:	a comer .
*FAT:	si es tuyo vente a comer .
*MOT:	sin tocar , Lucía .
*MOT:	sin tocar la cámara .
*MOT:	&=q vale ?
*FAT:	venga , Lucía .
*FAT:	&=q quieres algo de postre ?
*CHI:	no .
@Situation:	Por la noche , en la cocina , MOT y FAT cenan juntos
*MOT:	que no la toques , Lucía .
*MOT:	la cámara .
*MOT:	no se toca , cielo .
*MOT:	se mira nada más .
*CHI:	e(s) mi papi .
*FAT:	mm@i .
%par:	afirma
*CHI:	&=q y e(s)to ?
*MOT:	Lucía .
*MOT:	no la toques .
*MOT:	no la toques , cielo .
*MOT:	venga .
*MOT:	baja .
*CHI:	no .
*CHI:	aquí .
*CHI:	&=q y mi papi ?
*FAT:	0 .
%act:	mueve la mano delante de la cámara
*CHI:	toma .
*CHI:	xxx .
*MOT:	Lucía .
*MOT:	&=q te vas a tu sitio ?
*CHI:	toma .
*FAT:	a recoger .
*FAT:	&=q verdad , Lucía ?
*FAT:	a recoger .
*FAT:	no .
*FAT:	el queso no , Lucía .
*FAT:	el queso no .
%par:	canturrea .
*CHI:	< el co@x > [//] el queso sí .
%par:	canturrea
*FAT:	el queso no .
%par:	canturrea .
*MOT:	no toques , Lucía .
*CHI:	no xxx . [+ NON]
*CHI:	quero [*] uvas .
%err:	quero = quiero $MOR $LOS $REG
*FAT:	venga .
*FAT:	vamos a coger uvas .
*FAT:	&=q vale ?
*CHI:	vale . [+ IMI]
*FAT:	&=q cuántas quieres , Lu ?
*CHI:	muchos [*] .
%err:	muchos = muchas $MOR $SUB $AGA
*FAT:	&=q dos ?
*CHI:	s@x [//] no .
*CHI:	muchas .
*FAT:	&=q más de dos ?
*CHI:	no .
*CHI:	muchas .
*FAT:	&=q tres ?
*CHI:	no .
*CHI:	muchas .
*CHI:	no .
*CHI:	muchas .
*CHI:	muchas .
%act:	se sienta otra vez en su silla
*FAT:	&=q cuántas son muchas , Lucía ?
*CHI:	que(r)o [*] muchas .
*FAT:	&=q más de tres ?
*CHI:	sí .
%act:	empieza a comer aaroz del plato con la mano
*FAT:	&=q cuatro ?
*MOT:	cucha@x [//] Lucía .
*MOT:	&=q el arroz con la mano ?
*MOT:	toma .
%act:	le da una cuchara
*FAT:	toma , Lu .
%act:	le coloca una cuchara sobre el plato
*FAT:	Lucía .
*FAT:	toma .
*FAT:	usa la cuchara , bonita .
*CHI:	mm@o .
%par:	canturrea
%act:	ha empezado a comer con la cuchara
*FAT:	rojo red@s [x 2] .
%exp:	rojo red ; Lucia has learned a song at the nursery , puting the names of colors in English and Spanish
*CHI:	rojo red@s .
*FAT:	azul blue@s [x 2] .
*CHI:	blue@s .
*CHI:	azul blue@s .
*FAT:	amarillo +...
*CHI:	++ yellow@s .
*FAT:	amarillo +...
*CHI:	++ yellow@s [x 2] .
*FAT:	rojo +...
*CHI:	++ red@s .
*FAT:	rojo +...
*CHI:	++ rojo red@s .
*FAT:	vamos a preparar le unas uvas a Lucía .
*CHI:	tú no .
*FAT:	&=q cómo que yo no ?
*CHI:	tú no 0 [*] uvas .
%err:	0 = V $SYN $LOS
%com:	FALTA EL VERBO
*FAT:	&=q yo no voy a tomar uvas ? [+ COR]
*CHI:	no .
*FAT:	sí voy a tomar uvas .
%par:	susurra
*CHI:	no .
*FAT:	sí [x 5] .
*CHI:	no .
*CHI:	e(s) [*] míos [*] .
%err:	es = son $MOR $SUB $NFL 3s/3p ; míos = mías $MOR $SUB $AGA
*CHI:	&=e e(s) [*] míos [*] !
*FAT:	&=q cuántas le pongo ?
%add:	MOT
*FAT:	&=q así ?
%add:	MOT
*MOT:	sí .
%add:	FAT
*CHI:	no .
*CHI:	no quero [*] .
%err:	quero = quiero $MOR $LOS $REG
*CHI:	no quiero .
*FAT:	&=q el qué no quieres , Lucía ?
*CHI:	una [*] pan .
%err:	una = un $MOR $ADD $AGA
*CHI:	mm@i .
%par:	canturrea
*CHI:	0 .
%act:	sigue comiendo en silencio
*CHI:	0 .
%act:	sigue comiendo en silencio
@Situation:	Por la noche , en la cocina , MOT y FAT cenan juntos
*CHI:	0 .
%act:	come en silencio
*FAT:	a ver , Lucía .
*FAT:	tus uvas .
*CHI:	xxx .
*FAT:	&=q me dejas ese cuchillo que corta mejor ?
%add:	MOT
*FAT:	&=q son mitades , no ?
%add:	MOT
*MOT:	sí .
%add:	FAT
*FAT:	&=q quién se va a tomar todas estas uvas ?
*FAT:	todas [x 3] .
*CHI:	míos [*] .
%err:	mío = mías $MOR $SUB $AGA
*FAT:	&=q quién se las va a tomar ?
*CHI:	&=e yo !
*FAT:	&=q cuántas vas a tomar , Lucía ?
*FAT:	&=q eh@i ?
*CHI:	pocos [*] .
%err:	pocos = pocas $MOR $SUB $AGA
*FAT:	a ver .
*CHI:	&=q a ver ? [+ IMI]
*FAT:	toma .
*FAT:	vaya lío de pizarra tenemos &=q eh@i ?
%add:	MOT
*CHI:	0 .
%act:	come en silencio
*CHI:	0 .
%act:	sigue comiendo
*CHI:	&=q y e(s)to , Papi ?
*FAT:	es un plátano .
*CHI:	e(s) mío .
*FAT:	no .
*FAT:	tú tienes uvas .
*CHI:	vale .
%par:	susurra
*CHI:	&=q < y e@x > [/] y e(s)to ?
*FAT:	+" es plátano te digo .
*CHI:	&=q para Papá ?
*FAT:	es para Papá , sí .
*CHI:	&=q y Mamá ?
*FAT:	Mama sigue con el queso .
*CHI:	0 .
%act:	sigue comiendo en silencio
*CHI:	a mí no 0 [*] gu(s)ta .
%err:	0 = me $MOR $LOS $PREFIX
*FAT:	&=q qué ?
*CHI:	< amí no > [/] a mí no 0 [*] gu(s)ta .
%err:	0 = me $MOR $LOS $PREFIX
*MOT:	que no le gusta .
*FAT:	&=q a ti no te gusta ?
*CHI:	no .
*FAT:	&=q el qué , el plátano ?
*FAT:	o las uvas .
*CHI:	0 .
%par:	tose
*FAT:	uy@i .
*FAT:	tos , mala .
*FAT:	Lucía .
*FAT:	&=q me das una uva ?
*CHI:	no .
*FAT:	&=q cómo que no ?
*CHI:	pan@o [x 5] .
*FAT:	a la conquista de la uva .
*CHI:	sí .
*FAT:	mm@i .
%par:	como si le gustara
*FAT:	qué buena está la uva .
*FAT:	&=q las sigo tomando todas , Lucía ?
*CHI:	sí .
*CHI:	toma .
*FAT:	gracias , Lucía .
@Situation:	Por la noche , en la cocina , MOT y FAT cenan juntos
*CHI:	quie(r)o má(s) uvas .
*CHI:	quie(r)o más uvas .
*CHI:	&=e a [*] más uvas !
%err:	a = quiero $SYN $SUB
*CHI:	es [*] más uvas .
%err:	es = quiero $SYN $SUB
*FAT:	no .
*CHI:	sí .
*FAT:	no .
*CHI:	sí .
*FAT:	hemos acabado de comer .
*CHI:	xxx .
*CHI:	tantatun@o .
%par:	canturrea
*CHI:	&=q este es mío ?
*CHI:	&=q sí ?
*FAT:	mm@i .
%par:	niega
*CHI:	&=q la mita(d) ?
*CHI:	&=q e(s) y [//] mío ?
*FAT:	no .
*FAT:	no es tuyo .
*CHI:	vale .
*MOT:	no toques , peque .
*FAT:	no .
*FAT:	es que se estropea .
*MOT:	Lucía .
*MOT:	no toques esto , por+favor .
*FAT:	eso no se toca .
*CHI:	emm@i < e(s)te es > [/] &=q e(s)te e(s) mi p(l)ato ?
*MOT:	es tu plato , sí .
*CHI:	es mi Papá .
*FAT:	hola .
*FAT:	mira .
*FAT:	un paseante .
*FAT:	ton@o [x 6] .
*CHI:	no .
*CHI:	es mi tito [: gatito] .
*FAT:	&=q es tu gatito ?
*CHI:	sí .
*FAT:	mira .
*CHI:	no .
*FAT:	ay@i [x 3] .
*FAT:	en el ojo .
*FAT:	mira [/] mira por la cámara .
*FAT:	ton@o [x 5] .
*FAT:	mira .
*FAT:	tiqui@o [x 6] .
*FAT:	tiqui@o [x 6] .
*FAT:	tiqui@o [x 6] .
*CHI:	eh@i .
*FAT:	&=q te quitamos el [/] el babero ?
*CHI:	quie(r)o una naranja .
*CHI:	una na(r)anja .
*MOT:	naranja , Lucía .
%par:	sorprendida
*MOT:	ya has tomado fruta , tía .
*CHI:	quie(r)o una naranja .
*MOT:	vamos a quitar esto , venga .
%par:	susurra
*FAT:	0 .
%act:	prueba la cámara
*MOT:	me voy a bajar a duchar , Lucía .
*CHI:	&=q y e(s)to ?
*MOT:	&=q qué trae Mama ?
%par:	susurra
*CHI:	no .
*CHI:	&=q es mío ?
*CHI:	&=q es mío ?
*MOT:	no .
*MOT:	de Mamá .
%par:	susurra
*CHI:	voy a saltar .
*MOT:	&=q vas a saltar ?
*MOT:	vale .
*CHI:	sí .
*FAT:	a ver cómo saltas &=q eh@i ?
*CHI:	oy@i .
*MOT:	bien fuerte .
*CHI:	xxx .
*MOT:	ya está .
*MOT:	xxx .
*CHI:	xxx .
*CHI:	quiero pis .
*CHI:	quiero pis .
*MOT:	&=q quieres pis ?
@Situation:	Por la noche , en la cocina , MOT y FAT cenan juntos
*FAT:	la llevas tú .
%add:	MOT
*CHI:	xxx .
%par:	parece que canta
*CHI:	&=q e(s)te [*] es mío [*] ?
%err:	este = esta $MOR $SUB $AGA ; mío = mía $MOR $SUB $AGA
%exp:	se refiere a la silla
*FAT:	&=q el qué , Lucía ?
*CHI:	&=q este [*] es mi silla ?
*FAT:	no .
*FAT:	esa es la de Mamá .
*FAT:	ya lo sabes .
*FAT:	&=q cuál es la tuya ?
*CHI:	&=e e(s)ta !
*FAT:	claro .
*CHI:	uh@i .
*FAT:	esa es mi silla .
*CHI:	no e(s) mío [*] .
%err:	mío = mía $MOR $SUB $AGA
*FAT:	no .
*FAT:	es tuya . [+ COR]
*FAT:	&=q dónde tienes la silla ?
*CHI:	&=e mío [*] !
%err:	mío = mía $MOR $SUB $AGA
*FAT:	mí::a . [+ COR]
*CHI:	mí::o [*] .
*CHI:	&=e guay !
%exp:	guay = cool , wicked
*CHI:	ay@i .
*FAT:	&=q a ver cómo salta Lucía ?
*FAT:	&=q a ver cómo salta ?
*FAT:	&=e bien !
*CHI:	así .
*CHI:	&=q voy a saltar ?
*FAT:	a ver .
*CHI:	xxx .
*CHI:	voy a saltar .
*CHI:	&=e mira , Papá !
@End
