# Supplementary material for: Comparing Different Models of the Development of Verb Inflection in Early Child Spanish
Source: PLoS One. 2015 Mar 11;10(3):e0119613. doi: 10.1371/journal.pone.0119613 (PMC4356619; doi:10.1371/journal.pone.0119613)
Supplement: S1 File — (ZIP) [file pone.0119613.s001.zip › lu20227.cha]

@UTF8
@PID:	11312/c-00031816-1
@Begin
@Languages:	spa , eng
@Participants:	CHI Lucía Target_Child , MOT Madre Mother , FAT Padre Father
@ID:	spa , eng|OreaPine|CHI|2;2.27|female|||Target_Child|||
@ID:	spa , eng|OreaPine|MOT|||||Mother|||
@ID:	spa , eng|OreaPine|FAT|||||Father|||
@Transcriber:	Javier , University of Nottingham
@Date:	04-JAN-2001
@Location:	Madrid
@Situation:	A las 20:43h , cenando
*FAT:	&=q cómo se dice ?
*CHI:	0 .
%act:	intenta quitarle el papel a un quesito para comérselo
%exp:	quesito = portion of fresh cheese ('laughing cow' type)
*CHI:	ahí .
%act:	deja el quesito sobre la mesa .
*MOT:	&=q cómo se pide (.) el quesito ?
*CHI:	0 .
%par:	tose
*MOT:	&=q eh@i ?
*MOT:	&=q eh@i Lucía ?
*CHI:	avó [: por+favor] .
*MOT:	+" &=q por+favor , mamá , me das un quesito ?
%exp:	muestra a Lucía cómo debe decirse
*MOT:	a ver , tú .
%exp:	le pide a Lucía que repita la expresión anterior
*CHI:	(por)+(f)avoavo(r) , mamá , me (d)a [*] uno [*] quesito ? [+ IMI]
%err:	da = das $MOR $LOS $NFL 3s/2s ; uno = un $MOR $ADD $AGA
*FAT:	es algo parecido .
*CHI:	0 .
%act:	estira el brazo para pedir algo
*FAT:	&=q qué quieres ?
*FAT:	&=q esto ?
*CHI:	sí .
*FAT:	&=q cómo se pide ?
*CHI:	avó [: por+favor] .
*FAT:	avor@c qué .
*CHI:	avó [: por+favor] mapá [*] .
%err:	mapá = papá $MAL
%com:	trata de repetir exactamente y corrige .
*MOT:	+" &=q me das un plato ? [+ COR]
%com:	muestra a Lucía cómo debe decirse
*CHI:	&=q un plato ? [+ IMI]
*FAT:	toma , Lucía .
%act:	le da el plato .
*CHI:	ahí .
%act:	coloca el quesito en el plato , quedándose con el papel en la mano
*CHI:	&=e mira !
*CHI:	toma . [+ IMI]
%act:	le da el papel a FAT
*FAT:	trae Lucía .
*FAT:	trae .
%com:	el papel está a punto de caerse
*FAT:	&=e uy@i !
%par:	Lucía se ríe
%sit:	empieza a comerse el quesito
*FAT:	bueno .
%add:	MOT .
*MOT:	&=e uy@i !
*FAT:	&=q no puedes ?
%add:	MOT
*MOT:	www .
%add:	FAT .
%com:	inaudible
*MOT:	tú no tienes ni Reyes , &=q no ?
%add:	FAT
%exp:	Reyes (Magos) = the Three Magi
*CHI:	quero [*] Ande_ande_ande .
%err:	quero = quiero $MOR $LOS $REG
%com:	se refiere al villancico
%exp:	villancico = Chirstmas song
*FAT:	&=q quieres ande+ande+ande@c ?
%com:	repite la forma de Lucía
*CHI:	sí .
*FAT:	a ver .
*CHI:	ande+ande+ande (l)a (M)a(r)i(m)o(r)ena .
%par:	canta
*MOT:	&=e muy bien !
*FAT:	&=q qué más ?
*CHI:	0 .
*FAT:	ande ande ande que es la noches [<] buena .
*CHI:	buena [>] .
*FAT:	en el portal de Belén +//.
*CHI:	0 .
%act:	come
*FAT:	hay estrellas sol y luna +//.
*CHI:	0 .
%par:	tose
*FAT:	son los de Decathlon .
%add:	MOT
%com:	se refiere a algo que no puede verse
%exp:	Decathlon = name of retail stores
*FAT:	que ayer compramos .
%add:	MOT
*MOT:	ya los tienen , entonces .
%add:	FAT
*FAT:	claro .
%add:	MOT
*MOT:	nos falta envolverlo .
%add:	FAT
*FAT:	nos falta envolverlos .
%add:	MOT
%com:	se refieren a los regalos de Reyes
*FAT:	y tú tienes los míos .
%add:	MOT
%par:	se ríe .
*FAT:	venga cuenta .
%add:	MOT
*MOT:	ya está .
%add:	FAT
*FAT:	&=q no me los vas a contar ?
%add:	MOT
*MOT:	tch@i .
%add:	FAT
*FAT:	hala@i , carota .
%add:	MOT
%exp:	carota = cheecky
*MOT:	ni un poco .
%add:	FAT
*FAT:	&=q qué me van a traer los Reyes ?
*FAT:	Lucía , &=q qué te van a traer los Reyes_Magos .
*FAT:	&=q eh@i ?
*CHI:	0 .
%com:	no contesta
*FAT:	&=q qué te van a traer los Reyes_Magos ?
*CHI:	0 .
%act:	come
*FAT:	&=q le has pedido algo a los Reyes_Magos ?
*CHI:	no .
*FAT:	claro .
*FAT:	les tienes que pedir algo +...
*FAT:	unos juguetes a los Reyes_Magos .
*FAT:	que vienen pasado+mañana .
*MOT:	&=q qué les vas a pedir Lucía ?
*FAT:	ay@i , te podías informar si hay Cabalgata en Algete , < o en > [/] o en +/.
%add:	MOT
%exp:	Cabalgata = Epiphany festival ; Algete = name of village
*MOT:	San_Agustín no [<] www .
%add:	FAT .
%exp:	San_Agustín = name of village
*FAT:	San_Agustín [>] , &=q vale ?
%add:	MOT
*FAT:	y vamos luego por la tarde .
%add:	MOT
*FAT:	&=q vamos a ver los Reyes_Magos , Lucía ?
*CHI:	sí .
*FAT:	&=q vale ?
*MOT:	ayer había dos Reyes_Magos en El_Corte_Inglés , con una pinta de amuerma(d)os .
%add:	FAT
*MOT:	así desperrama(d)os (.) en los tronos , pero aburridísimos , serios , sin nadie (.) alrededor .
%add:	FAT
*MOT:	un montón de padres desenfrenados comprando regalos , y ni un niño estaba .
%add:	FAT
*FAT:	pasando de los Reyes_Magos .
%add:	MOT
*MOT:	sí , totalmente .
%add:	FAT
*MOT:	era deprimente .
%add:	FAT
*MOT:	eh@i , mi: [/] mi hermana Helena dice que: [/] que Patricia ya se empieza a coscar de que parece que hay muchos Reyes_Magos por ahí dispersos .
%add:	FAT
*FAT:	&=q ah@i sí ?
%add:	MOT
*MOT:	dice , “&=q pero estos son los mismos de ayer de:” .
%add:	FAT
*FAT:	de Alcampo , qué bueno .
%add:	MOT
*FAT:	claro , si es que el don de la ubicuidad , por eso son magos . [+ ADD]
%add:	MOT
*MOT:	ayer por la radio era buenísimo .
%add:	FAT
*MOT:	había un programa por la mañana que decía .
%add:	FAT
*MOT:	preguntaba el locutor .
%add:	FAT
*MOT:	+" &=q por qué dicen que los Reyes_Magos de Oriente en vez de decir los Reyes (.) mm (.) Bondadosos o no sé qué que era otra de las cualidades que .
%add:	FAT
*MOT:	es que yo no sé la historia , &=q no ?
%add:	FAT
*MOT:	pero , “&=q por qué se les llama al final Magos en vez de Buenos o Bondadosos o tal (.) o generosos o tal” ?
%add:	FAT
*MOT:	y decía el locutor .
%add:	FAT
*MOT:	+" magos , es que tienen que ser magos .
%add:	FAT
*MOT:	+" porque vamos a ver .
%add:	FAT
*MOT:	+" para estar en cinco mil hogares solamente en Madrid , a la vez .
%add:	FAT
*MOT:	+" y viajando a más rápido que la velocidad de la luz . [+ ADD]
%add:	FAT
*MOT:	+" para dar le tiempo en seis horas de la noche .
%add:	FAT
*MOT:	+" a repartir todos los regalos .
%add:	FAT
*MOT:	+" y después , no solamente viajan a la velocidad de la luz , sino que encima llevan , suponiéndote que un kilo de juguetes por niño , llevan no sé cuántas toneladas .
%add:	FAT
*MOT:	+" o sea , que son maguísimos .
%add:	FAT
*CHI:	0 .
%act:	se baja de la silla .
*FAT:	cuidado .
@Situation:	1 A las 08:30h , en la cocina , después de desayunar; (2) a las 17:00h , en la cocina , juego simbólico entre Lucía y MOT (Lucía hace como que va al supermercado , al fondo de la cocina , montada en el caballito de juguete , a comprar cosas para traérselas hasta donde esta MOT)
*FAT:	&=q te quitas el babero , Lucía ?
*CHI:	no .
*FAT:	&=q te lo quita Papá ?
*CHI:	no .
*FAT:	&=q te lo quita: Mamá ?
*CHI:	no .
*FAT:	Lucía: .
*FAT:	hay que quitar se el babero .
*CHI:	no .
*FAT:	bueno , pues ya está .
%add:	MOT .
*FAT:	&=q no te acabas la leche , Lu ?
%exp:	Lu = Lucía
*FAT:	toma .
%act:	coge el bol y se lo da a beber
*CHI:	0 .
%act:	bebe
*FAT:	bueno .
*FAT:	arrégla te que yo me tengo que espabilar .
%add:	MOT
*MOT:	sí , ya .
%add:	FAT
*FAT:	&=q está preparada ya la ropita de Lucía ?
%add:	MOT
*MOT:	no , espera un segundo porque como ella siempre va con mayas .
%add:	FAT
*FAT:	&=q vamos a vestir nos , Lucía ?
*CHI:	0 .
%par:	mueve la cabeza: no
*FAT:	sí: .
*FAT:	hay que vestir se que hay que ir a la guardería .
*MOT:	ayer te dieron otro japi .
%exp:	japy = happy , kindergarten mark
*MOT:	&=q eh@i ?
*MOT:	carota .
%exp:	carota = cheecky
*MOT:	muchos japis llevas tú .
*FAT:	&=q por qué te dieron un japi ayer , Lucía , en la guardería ?
*FAT:	&=q eh@i ?
*CHI:	0 .
%act:	no contesta .
*FAT:	&=q eh@i ?
*CHI:	0 .
%act:	no contesta , sonríe .
*FAT:	&=q por hacer pis en el orinal ?
%exp:	hacer pis = wee
*CHI:	no .
*CHI:	(e)n e(l) váte(r) .
%exp:	váter = loo
*MOT:	no .
*MOT:	en el váter .
*FAT:	&=q en el váter ?
*CHI:	sí .
*FAT:	&=q haces pis en el váter ?
*CHI:	sí .
*FAT:	&=q y cómo lo pides ?
*CHI:	memí@c [= pis] .
*MOT:	memé@c .
*CHI:	0 .
%par:	tose
*MOT:	memé@c por+favor pis .
%com:	repite la forma usual de Lucía .
*MOT:	a ver tú .
*CHI:	ah:@i .
*MOT:	a ver tú , Lu .
*CHI:	0 .
%act:	se intenta quitar las zaptillas .
*MOT:	a ver tú , Lu: .
*FAT:	no [x 2] .
*FAT:	no te quites las zapatillas , Lucía .
*CHI:	xxx .
%par:	se queja
*MOT:	a ver .
*FAT:	no , Lucía .
*FAT:	no .
*MOT:	di lo tú , “memé@c , por+favor , pis” .
*CHI:	ay@i .
%act:	sigue intentando quitarse la zapatilla .
*MOT:	&=q eh@i , Lu ?
*CHI:	0 .
%act:	muestra la zapatilla en la mano
*FAT:	uy@i .
*CHI:	0 .
%act:	coloca la zapatilla en la mesa .
*FAT:	esto no se hace en la mesa , Lucía .
*MOT:	no: .
*MOT:	eso es una porquería .
*FAT:	&=q venga ?
%act:	intenta ponerle la zapatilla
*MOT:	ay@i se lo caen los pinquis .
%exp:	pinquis = small socks .
*CHI:	picos@c [: calcetines] .
*FAT:	venga .
*FAT:	oye .
*FAT:	que yo me tengo que ir .
*FAT:	a ver .
*FAT:	ven , Lucía .
%act:	le quita el babero a Lucía .
*MOT:	&=q paro esto ?
%add:	FAT
%exp:	se refiere a la cámara
*FAT:	sí .
%add:	MOT
*CHI:	0 .
%act:	se baja de un salto y sale corriendo
*FAT:	pumba@i .
%exp:	pumba = boum
@Situation:	2
*CHI:	ande [x 4] andeandede [x 4] .
%act:	intenta subirse a la mesa y alcanzar la cámara
*CHI:	&=q 0 [*] hace [*] ?
%err:	0 = qué $SYN $LOS ; hace = haces $MOR $LOS $NFL 3s/2s
*MOT:	pon te .
*MOT:	siénta te .
*MOT:	sentadita .
%act:	retira la cámara , que está encima de la mesa
*CHI:	&=q 0 [*] hace [*] , mamá ?
%err:	0 = qué $SYN $LOS ; hace = haces $MOR $LOS $NFL 3s/2s
*CHI:	&=q una [*] fotos ?
%err:	una = unas $MOR $LOS $AGA
*MOT:	unas fotos . [+ COR]
*MOT:	sí .
*CHI:	no .
*MOT:	a ver , Lucía .
*MOT:	&=q sabes que Álex ya no va a venir ?
*CHI:	no .
*MOT:	&=q sabes que va a venir otra chica nueva ?
*CHI:	sí .
*MOT:	&=q cómo se llama la chica nueva ?
*MOT:	Míriam .
*CHI:	sí , Míriam .
*MOT:	y: , &=q qué vas a merendar ?
*CHI:	un (y)ogu(r) .
*MOT:	&=q un yogur quieres merendar ?
*CHI:	0 .
%com:	no contesta .
*MOT:	ahora cuando llamemos a Juana te vas a poner .
*MOT:	&=q vale ?
*CHI:	sí .
*MOT:	le vas a decir hola a Juana .
*MOT:	&=q vale ?
*CHI:	ay@i .
%act:	se pone de pie en la silla y está a punto de caerse
*MOT:	espera [x 2] .
*MOT:	sienta +...
*MOT:	siénta te .
*MOT:	tiene el balcón más luz .
*MOT:	&=q por qué no ?
*CHI:	&=q 0 [*] 0 [*] esto ?
%err:	0 = qué $SYN $LOS ; 0 = es $SYN $LOS .
%act:	señalando un tablero que hay en la pared
*MOT:	&=q qué es ?
*CHI:	0 .
%com:	no contesta .
*MOT:	&=q qué es eso ?
*MOT:	&=q la pizarra ?
*CHI:	&=q es mío [*] ?
%err:	mío = mía $MOR $SUB $AGA
*MOT:	el qué .
*CHI:	la mesarra [: pizarra] .
*MOT:	&=q es tu pizarra ?
*MOT:	&=q sí ?
*CHI:	no .
%act:	se baja de la silla
*MOT:	&=q no es tuya ?
*CHI:	no .
%par:	enfadada
*MOT:	&=q de quién es ?
*CHI:	de mamá .
*MOT:	&=q es de mamá ?
*CHI:	sí .
*MOT:	vale .
*CHI:	0 .
%act:	mueve la silla
*MOT:	&=q vas a ir al súper ?
%exp:	una zona de la cocina a la que llaman así , o quizás el caballito de juguete
*CHI:	sí .
*CHI:	súper . [+ IMI]
%act:	se va corriendo al fondo de la cocina (súper)
*CHI:	ah@i .
*CHI:	xxx [=? voy] al súper . [+ NON]
*MOT:	&=q vas al súper ?
*CHI:	sí .
*CHI:	tú no cabes .
%act:	se sube a un caballito de madera
*MOT:	&=q yo no quepo ?
*CHI:	no .
%act:	se columpia en el caballito
*CHI:	ah@i , a ver .
*CHI:	a [x 3] comp(r)a(r) agües [: yogures] .
*MOT:	vas a comprar yogures .
*MOT:	muy bien .
*CHI:	0 .
%act:	se columpia con el caballito
*MOT:	&=e hala@i , qué rápida !
*CHI:	0 .
%par:	se ríe a carcajadas .
*CHI:	0 .
%act:	se baja del caballito .
*CHI:	ya (e)stá .
*MOT:	&=q ya ?
*CHI:	sí , ya (e)stá .
%act:	viene corriendo hasta la mesa
*CHI:	toma .
*MOT:	uy@i , gracias .
*CHI:	(de)+nada .
%act:	se vuelve a ir corriendo hasta el fondo de la cocina
*CHI:	ot(r)a [*] patotos [: patatas] [*] .
%err:	otra = otras $MOR $LOS $AGA ; patotos = patatas $PHO $SUB
*MOT:	&=q el qué ?
*CHI:	patotos [: patotos] [*] .
%err:	patotos = patatas $PHO $SUB
*MOT:	&=q patatas ? [+ COR]
%com:	corrige la producción infantil
*CHI:	sí , patatas .
*MOT:	vale .
*CHI:	&=e patatas !
%act:	se va al fondo de la cocina
*CHI:	oy@i .
%act:	se vuelve a subir al caballo y se culimpia
*CHI:	&=e mira !
%act:	se sigue columpiando con fuerza
*MOT:	&=e hala@i !
*MOT:	qué rápido !
*CHI:	xxx .
@Situation:	a las 17:00h , en la cocina , continúa el juego simbólico entre Lucía y MOT (Lucía hace como que va al supermercado , al fondo de la cocina , montada en el caballito de juguete , a comprar cosas para traérselas hasta donde esta MOT)
*CHI:	m@i .
*CHI:	ya (e)stá .
%act:	se baja del caballito
*MOT:	&=q ya has llegado ?
*CHI:	sí .
%act:	viene hacia la madre
*CHI:	qu(i)eto [x 2] .
%act:	señala al caballito
*CHI:	mi(r)a .
*CHI:	s(e) ha movido .
%com:	el caballo sigue balanceándose solo
*MOT:	el caballo .
*MOT:	se mueve .
*CHI:	sí .
%act:	vuelve al caballo y lo para
*MOT:	quieto@q &=q verdad ?
*CHI:	sí .
%act:	ha vuelto donde está MOT
*CHI:	toma .
%com:	no se ve a la niña
*MOT:	&=q qué es ?
%exp:	parece referirse a lo que simbólicamente ha comprado y traído Lucía del supermercado
*CHI:	patatas .
*MOT:	&=e muy bien !
*MOT:	&=q un kilo ?
*CHI:	un kilo 0 [*] patatas .
%err:	0 = de $SYN $LOS
*MOT:	muy bien .
*CHI:	0 .
%act:	vuelve a aparecer ante la cámara
*MOT:	&=q ahora qué vas a comprar ?
*CHI:	(le)chuga .
*MOT:	lechuga . [+ COR]
*MOT:	vale .
*CHI:	0 .
%act:	se vuelve a ir al caballito , al fondo de la cocina
*CHI:	0 .
%act:	corre hasta el caballito de juguete y se balancea
*CHI:	mira .
*MOT:	&=e hala@i !
*CHI:	ay@i .
%act:	intenta bajarse del caballo pero se le queda enganchada una pierna
*CHI:	ya .
%act:	ha conseguido bajarse completamente del caballito de juguete
*MOT:	&=q ya ?
*CHI:	sí , ya .
%act:	corre otra vez hasta donde está la madre , haciendo como si trayera la compra
*MOT:	&=q qué es ?
%exp:	se refiere a lo que ha comprado Lucía simbólicamente
*CHI:	(le)chuga .
*MOT:	gracias .
*CHI:	xxx .
*MOT:	la lechuga . [+ COR]
*CHI:	(l)a (l)echuga . [+ IMI]
*MOT:	lechuga , muy bien .
*CHI:	0 [*] kilo 0 [*] e(s)to .
%err:	0 = un $SYN $LOS ; 0 = de $SYN $LOS
*CHI:	0 [*] kilo 0 [*] e(s)to [x 2] .
%err:	0 = un $SYN $LOS ; 0 = de $SYN $LOS
*CHI:	(le)chuga .
*MOT:	&=q un kilo de lechuga ?
*CHI:	sí .
*CHI:	0 .
%act:	corre otra vez hasta el caballito de juguete
*CHI:	xxx .
*MOT:	&=q y ahora qué ?
%com:	parece refirise a qué va a comprar simbólicamente Lucía
*CHI:	xxx .
%act:	vuelve a balancearse
*CHI:	mira .
*MOT:	&=e oy@i !
*MOT:	&=e ua:@i !
%act:	se balancea fuerte
*MOT:	&=e ua:@i !
%act:	sigue balanceándose con fuerza
*CHI:	0 .
%act:	se baja del caballito
*CHI:	xxx .
%act:	viene corriendo hacia donde está MOT
*MOT:	&=q qué compras ?
*CHI:	0 .
%com:	no contesta .
*MOT:	&=q qué es ?
*CHI:	0 .
%com:	no contesta
*MOT:	&=q qué es ?
*CHI:	un kilo de patatas .
*MOT:	&=e un kilo de patatas !
%par:	entusiasmada
*MOT:	&=e qué bien !
*MOT:	aquí .
*MOT:	a guardar .
%com:	no se les ve .
*CHI:	xxx .
%exp:	parece que pregunta qué trae ahora
*MOT:	pues trae (.) unos: tomates .
*CHI:	vale .
%act:	corre hasta el caballito y se sube
*CHI:	A Papá no 0 [*] (t)omates: .
%err:	0 = gustan $SYN $LOS
*MOT:	&=q Papá no ?
*MOT:	&=q tomates ?
*CHI:	no .
*MOT:	&=q no le gustan ? [+ COR]
*CHI:	no .
%act:	comienza a balancearse con el caballito
*CHI:	uah:@i .
%exp:	grita al balancearse
*CHI:	&=e ah:@i !
*CHI:	&=e uh:@i !
*CHI:	uah@i [x 3] .
%act:	se baja del caballito
*CHI:	uah@i [x 2] y ya .
*CHI:	uah@i ya .
*CHI:	&=e mi(r)a !
*CHI:	&=e 0 [*] mueve !
%err:	0 = se $MOR $LOS $PREFIX
%com:	señala el caballito , que aún se está moviendo aunque ella ya se ha bajado
*MOT:	se mueve , sí .
*CHI:	sí .
%act:	viene corriendo hasta donde está MOT
*CHI:	toma .
*MOT:	&=q tomates ?
*CHI:	sí .
*CHI:	(t)omates .
*MOT:	muy bien .
*MOT:	ahora vas a traer un repollo .
*CHI:	vale .
%act:	corre otra vez hasta el caballito
*CHI:	un repollo . [+ IMI]
*CHI:	&=e mi(r)a !
%act:	balanceándose sobre el caballito
*CHI:	&=e ah:@i [x 5] !
%act:	se balancea con fuerza
*CHI:	ya llego .
%act:	se baja del caballito
*CHI:	ya llego .
*MOT:	&=q ya has llegado ?
*CHI:	0 .
%act:	corre hacia MOT pero se para al darse cuenta que el caballo se mueve solo
*CHI:	&=e ay@i !
*CHI:	se mueve .
%act:	lo para con la mano
*CHI:	se mueve .
*CHI:	sí .
*CHI:	a [x 2] [*] mueve (.) 0 [*] allallo [: caballo] .
%err:	a = se $MOR $SUB $PREFIX ; 0 = el $SYN $LOS
*MOT:	el caballo . [+ COR]
*MOT:	gracias .
%com:	aunque no se ve a MOT , parece que está recibiendo simbólicamente lo que Lucía ha simulado comprar
*MOT:	&=q qué es ?
*CHI:	patatas .
%par:	susurrando
*MOT:	no: .
*MOT:	era un repollo .
*MOT:	&=q no te acuerdas ?
*CHI:	(re)pollo . [+ IMI]
*MOT:	repollo . [+ COR]
*CHI:	sí .
*MOT:	vale .
*MOT:	ahora unos filetes .
*CHI:	vale .
%act:	corre hacia el caballo y se para a mitad de camino
*CHI:	y arroz .
*MOT:	vale .
*CHI:	0 .
%act:	se va hacia el caballo , se sube , y empieza a columpiarse otra vez
*CHI:	&=e uah@i [x 5] !
%act:	se baja del caballo y viene hacia MOT pero vuelve a pararse al ver que el caballo se sigue moviendo
*CHI:	xxx .
%act:	lo para .
*CHI:	s(e) mueve e(l) (c)aballo .
*MOT:	se mueve el caballo .
*CHI:	sí .
*CHI:	e(s) mío .
*MOT:	es tuyo , sí .
*CHI:	toma .
*MOT:	&=q qué es ?
*CHI:	ca(r)ne y arroz .
*MOT:	&=e muy bien !
*MOT:	carne y arroz .
*MOT:	ahora (.) huevos .
@Situation:	1 a las 17:00h , en la cocina , continúa el juego simbólico entre Lucía y MOT (Lucía hace como que va al supermercado , al fondo de la cocina , montada en el caballito de juguete , a comprar cosas para traérselas hasta donde esta MOT); (2) MOT y Lucía conversan sentadas en la mesa de la cocina
*CHI:	huevos . [+ IMI]
%act:	corre hacia el caballo riendo , se sube en el y empieza a columpiarse
*CHI:	mira .
%act:	mientras se columpia
*CHI:	&=e uah@i !
%com:	parrece que las interjecciones corresponden a una canción
*CHI:	oh@i [x 3] .
%act:	la pierna se le ha quedado enganchada en el caballo y no puede bajarse
*CHI:	ay@i mami .
*MOT:	venga: Lucía .
*CHI:	0 .
%par:	lloriquea
*MOT:	saca el pie .
*MOT:	corre .
*CHI:	no puedo .
*MOT:	sí puedes .
*MOT:	sí .
*MOT:	venga .
*MOT:	saca el pie .
*CHI:	ah@i .
%act:	sigue con una pierna en el suelo y otra atrapada encima del caballito
*MOT:	apóya te en la cocina .
*MOT:	apóya te ahí en la cocina .
*MOT:	corre .
*MOT:	apóya te ahí .
*CHI:	ay@i [x 2] .
%act:	sigue sin poder sacar la pierna
%par:	lloriquea
*MOT:	0 .
%act:	se levanta y va a ayudar a Lucía .
*CHI:	ay@i [x 2] .
%act:	MOT le ayuda a bajarse del caballo
*MOT:	claro .
*MOT:	&=q ves (.) que puedes ?
%act:	MOT y Lucía vienen hasta la mesa
*MOT:	&=q qué es ?
*MOT:	&=q qué es ?
*MOT:	una docena de huevos .
*CHI:	una (do)cena 0 [*] huevos .
%err:	0 = de $SYN $LOS
*MOT:	muy bien .
*MOT:	&=q ahora qué vas a traer ?
*MOT:	&=q quesitos ?
*CHI:	quesitos . [+ IMI]
%act:	vuelve corriendo al caballito y se sube
*CHI:	< mi p(i)e > [//] mi de p(i)e +...
*CHI:	mi p(i)e no 0 [*] (en)gancha [*] .
%err:	0 = se $MOR $LOS $PREFIX
*MOT:	&=q tu pie no se engancha ? [+ COR]
*MOT:	no: .
*MOT:	no hay que enganchar lo , &=q verdad ?
*CHI:	ay@i Mami .
%act:	se le ha vuelto a quedar el pie enganchado en el caballito
*MOT:	&=q te duele ?
*MOT:	no Lucía .
*MOT:	puedes tú solita .
*MOT:	a ver .
*MOT:	arre borriquito (.) arre [/] .
*CHI:	&=e no !
%par:	enfadada
*MOT:	&=q no ?
*CHI:	&=e no !
*MOT:	bueno .
*CHI:	0 .
%act:	consigue bajarse del caballito
*MOT:	&=e muy bien !
*MOT:	&=e muy bien !
*MOT:	otra técnica de bajar se &=q verdad ?
*CHI:	&=e auh@i [x 2] !
%act:	corre hacia la madre y mira cómo se mueve el caballo
*CHI:	&=e se mueve !
*MOT:	se mueve .
*CHI:	&=e ay@i 0 [*] mueve !
%err:	0 = se $MOR $LOS $PREFIX
%act:	corre hacia MOT
*MOT:	&=q qué es ?
*CHI:	quesitos .
*MOT:	&=e muy bien !
*MOT:	quesitos .
*MOT:	caja de quesitos .
*MOT:	y ahora vas a comprar (.) leche .
*CHI:	leche [//] no , crispis@f .
%exp:	crispis = normally just cereals
*MOT:	vale .
*MOT:	crispis@f .
*CHI:	0 .
%act:	mueve una silla y se pone de pie encima
*MOT:	no .
%act:	Lucía está intentando acercarse a la cámara
*MOT:	con el caballito al súper .
*CHI:	al súper . [+ IMI]
*MOT:	no [x 3] .
*MOT:	< no se toca > [/] no se toca .
*MOT:	no se toca , Lucía .
*MOT:	no .
*MOT:	no se toca , Lucía < no se toca no se toca > [/] .
*CHI:	a ver .
%act:	intenta coger la cámara pero MOT la retira
*MOT:	no: Lucía .
*MOT:	venga .
*MOT:	con el caballito al súper .
*MOT:	corre .
*CHI:	no .
*MOT:	&=q ya no quieres ir al súper ?
*CHI:	no .
@Situation:	2
*MOT:	&=q quieres que llamemos a Juana ?
*CHI:	no .
*MOT:	y le dices hola@q .
*CHI:	no .
*MOT:	&=q sabes con quién está Juana ?
*CHI:	0 .
%com:	no contesta .
*MOT:	&=q eh@i ?
*CHI:	con Lulú .
%exp:	Lulú = Lucía
*MOT:	no: .
%par:	riéndose
*CHI:	con Mamá .
*MOT:	no .
*CHI:	no .
*MOT:	&=q con quién está Juana ?
*CHI:	con Lili .
%exp:	Lili = unknown person
*MOT:	no: .
*CHI:	con Mamá .
*MOT:	no: .
*CHI:	con xxx Lucía . [+ NON]
*MOT:	&=q con Lucía ?
*CHI:	sí .
%act:	recoge con el dedo algo que hay en la mesa y se lo lleva a la boca
*MOT:	no .
%com:	contesta a la última emisión de Lucía
*MOT:	no chupes eso , Lu .
*MOT:	&=q sabes con quién está Juana ?
*CHI:	sí .
*MOT:	&=q con quién ?
*CHI:	con Lucía .
*MOT:	con Lucía no .
*MOT:	&=q sabes con quién está ?
*CHI:	sí .
*MOT:	&=q con quién ?
*CHI:	con Lucía .
*MOT:	no .
*MOT:	está con Guillermo .
*CHI:	Guillermo . [+ IMI]
*MOT:	y está con Marta .
*CHI:	sí , 0 [*] Ma(r)ta .
%err:	0 = con $SYN $LOS
*MOT:	claro .
*CHI:	y Pat(r)ic(i)a y Susana .
*MOT:	Patricia y Susana están en su casita .
*MOT:	&=q quién viene mañana ?
*CHI:	xxx .
*MOT:	no , los Reyes +...
*CHI:	++ Magos .
*MOT:	los Reyes_Magos .
*MOT:	&=q qué has pedido a los Reyes_Magos ?
*CHI:	Marta .
*MOT:	&=q Marta ?
*CHI:	sí .
*MOT:	&=q qué has pedido ?
*MOT:	&=q juguetes ?
*CHI:	no .
*MOT:	&=q no ?
*CHI:	no .
*MOT:	&=q qué has pedido a los Reyes_Magos ?
*CHI:	oh@i .
%act:	mira hacia un lado y se mueve como para intentar bajarse de la silla .
*MOT:	&=q qué has pedido a los Reyes_Magos , Lucía ?
*CHI:	no .
%par:	como enfadada
%act:	se baja de la silla .
*MOT:	&=q no has pedido nada ?
*CHI:	no .
%com:	se va hacia otra silla de la mesa , donde tiene un vaso
*CHI:	Mami .
*CHI:	agua .
*CHI:	sí , agua .
*MOT:	si , hay agua .
*CHI:	no .
*MOT:	&=q no hay agua ?
*MOT:	&=q eh@i ?
%com:	trata de insistir
*CHI:	sí tiene .
%act:	coge el vaso
*MOT:	sí tiene .
*MOT:	sí .
*CHI:	oh@i .
%act:	intenta beber del vaso
*CHI:	no tiene .
*MOT:	&=q te pongo ?
*CHI:	sí .
%act:	le acerca el vaso a MOT
*CHI:	f(r)ía .
@Situation:	a las 17:00h , MOT y Lucía conversan sentadas en la mesa de la cocina
*MOT:	&=q fría ?
*CHI:	sí .
%act:	se mueve en la silla esperando a MOT
*CHI:	cal(i)e(n)te [x 2] no quero [*] .
%err:	quero = quiero $MOR $LOS $REG
*MOT:	vale .
*MOT:	fría , &=q vale ?
%act:	le echa en el vaso agua de una botella y Lucía bebe
*CHI:	e(s) mucho .
*MOT:	&=q es mucho ?
%par:	riéndose
*CHI:	sí .
*MOT:	&=q sí ?
*CHI:	sí .
%act:	se bebe casi toda el agua del vaso de un trago
*CHI:	&=e ah:@i !
%par:	imita el sonido como si hubiera bebido mucha agua
*MOT:	uy@i .
%par:	riendo
%act:	Lucía vuelve a beber .
*CHI:	&=e ah:@i !
%par:	imita el sonido como si hubiera bebido mucha agua
*MOT:	uy@i , Lucia .
%par:	susurrando
*CHI:	je@i .
%par:	se ríe
%act:	vuelve a beber
*CHI:	&=e ah:@i !
%par:	imita el sonido como si hubiera quedado saciada con el agua
*CHI:	je@i .
%par:	se ríe
*MOT:	está regular , &=q eh@i ?
%com:	se refiere al sonido que está haciendo Lucía al beber
*CHI:	ah@i .
%act:	después de haber vuelto a beber , aunque parece que no le queda agua en vaso
*MOT:	uy@i .
%par:	susurrando
*MOT:	&=q qué has hecho en el cole , Lu ?
%exp:	cole = Kindergarten; Lu = Lucía
*CHI:	xxx .
*MOT:	&=q sí ?
*MOT:	&=q y has jugado ?
*CHI:	no .
*MOT:	&=q no ?
*CHI:	no .
*MOT:	&=q qué has hecho ?
*CHI:	paarina [=? plastilina] xxx . [+ NON]
*MOT:	&=q mandarina ?
*CHI:	no .
*MOT:	&=q bailarina ?
*CHI:	no .
*MOT:	xxx .
*CHI:	no .
*MOT:	&=q el qué ?
*CHI:	&=e no !
*MOT:	&=q el qué cosa ?
*CHI:	&=e no !
*MOT:	&=q has cantado ?
*CHI:	&=e no !
*MOT:	&=q villancicos ?
%exp:	villancicos = Christmas songs
*CHI:	no .
*MOT:	&=q has bailado ?
*CHI:	&=e no !
*MOT:	&=q has aprendido: colores ?
*CHI:	&=e no !
*MOT:	ya has aprendido los colores .
*CHI:	&=e no: !
*MOT:	&=q quién había en la guardería , Lucía ?
*CHI:	&=e no quero [*] !
%err:	quero = quiero $MOR $LOS $REG
*MOT:	&=q no quieres ?
*CHI:	no .
*MOT:	&=q no me lo quieres contar ?
*CHI:	no .
*MOT:	&=q qué has comido ?
*CHI:	toma .
%act:	coge el vaso y se lo da a MOT
*CHI:	no quero [*] .
%err:	quero = quiero $MOR $LOS $REG
*CHI:	no quero [*] .
*MOT:	&=q qué has comido ?
*CHI:	&=e no quero [*] !
*MOT:	vale .
*MOT:	me lo quedo yo .
*MOT:	&=q qué has comido , Lu ?
*MOT:	en la guarde .
*CHI:	0 .
%par:	lloriquea .
*CHI:	no .
*MOT:	&=q no qué ?
*CHI:	no quero en el cole .
%err:	quero = quiero $MOR $LOS $REG
*MOT:	&=q en el ?
*CHI:	no .
*MOT:	había un ratoncito chiquito .
*CHI:	no .
*MOT:	+" chiquito .
*CHI:	no .
*MOT:	&=q la de Ande_Ande ?
%exp:	ande+ande = popular Christmas song
*CHI:	no .
*MOT:	ande+ande+ande la Marimorena .
*CHI:	&=e no !
*MOT:	ande [x 3] .
*CHI:	&=e no !
*MOT:	campana sobre campana y sobre campana una .
%par:	dando palmadas
*MOT:	asóma te a la ventana .
%act:	Lucía mira sonriente
*MOT:	verás al niño en la cuna .
*MOT:	Belén (.) campanas de Belén que los ángeles tocan .
*MOT:	&=q qué nuevas nos traéis ?
*MOT:	recogido su rebaño .
*MOT:	&=q a dónde vas pastorcillo ?
*MOT:	voy a llevar al Portal requesón , manteca y vino .
*MOT:	Belén (.) campanas de Belén que los ángeles tocan .
*MOT:	&=q qué nuevas nos traéis ?
*MOT:	ahora tú .
*CHI:	no .
*CHI:	je@i .
%par:	se ríe
%act:	se queda mirando a MOT sonriente
*MOT:	Susanita tiene un ratón .
*CHI:	el Susacito [*] no .
%err:	Susacito = Susanita TO ratoncito $MAL
*MOT:	&=q no ?
*CHI:	no .
*MOT:	0 .
%act:	hace algo que no puede verse , pero que a Lucía parece no gustarle
*CHI:	&=e no !
*MOT:	0 .
%act:	sigue haciendo algo fuera de la pantalla
*CHI:	&=e no !
*MOT:	jeje@i .
%par:	se ríe
*CHI:	&=q quieres hablar con Juana ?
*CHI:	no .
%com:	hay un momento de silencio .
*MOT:	&=q cuál es el pulgar ?
%exp:	pulgar = thumb
*CHI:	0 .
%act:	Lucía coloca la mano enseñando el pulgar
*CHI:	esta [*] .
%err:	esta = este $MOR $SUB $AGA
*MOT:	&=q y el índice ?
%exp:	índice = forefinger
*CHI:	esta [*] .
%err:	esta = este $MOR $SUB $AGA
%act:	coloca la mano para que se vea cuál es
*MOT:	este . [+ COR]
%com:	MOT corrige el error morfológico de Lucía
*MOT:	&=q y el: corazón ?
%exp:	corazón = central finger
*CHI:	esta [*] .
%err:	esta = este $MOR $SUB $AGA
*MOT:	&=q y el anular ?
%exp:	anular = "second" finger
*CHI:	0 .
%com:	se queda mirando su propia mano , pero no contesta
*MOT:	el anular .
@Situation:	a las 17:00h , MOT y Lucía conversan sentadas en la mesa de la cocina
*CHI:	esta [*] .
%err:	esta = este $MOR $SUB $AGA
%act:	se agarra el dedo anular con la mano izquierda
*MOT:	&=e muy bien !
*MOT:	&=q y el meñique ?
%exp:	meñique = little finger
*CHI:	esta [*] .
%err:	esta = este $MOR $SUB $AGA
%act:	se agarra el meñique con la mano izquierda
*MOT:	&=e muy bien: !
*MOT:	ahora tú .
*CHI:	no .
*CHI:	0 .
%com:	se queda callada sonriendo
*MOT:	jeje@i .
%par:	se ríe
%com:	quizás MOT esté haciendo algo que le divierte
*MOT:	pero mira cómo beben los peces en el río .
*MOT:	pero mira cómo beben por ver al Dios nacido .
%par:	dando palmas
*MOT:	beben y beben y vuelven a beber .
*CHI:	y beben [<] .
*CHI:	xxx .
*CHI:	Rocío y yo .
*CHI:	socos [=? villancicos] . [+ NON]
*MOT:	los peces en el río por ver a Dios nacer .
*CHI:	mi +/. [+ NON]
%com:	retuerce el mantelito de plástico con forma de gato que tiene sobre la mesa
*MOT:	la Virgen se está peinan:do .
*CHI:	mi:ra .
%com:	le muestra a MOT cómo retuerce el mantelito
*MOT:	uy@i .
*MOT:	la orejita del gato .
*CHI:	xxx amari(ll)o (y)ello(w)@s . [+ NON]
%com:	la niña ha aprendido los colores en la guardería colocando la palabra inglesa junto a la española
*MOT:	no .
*MOT:	no es amarillo yellow@s .
*MOT:	&=q de qué color es el gato ?
*CHI:	rojo red .
*MOT:	bueno .
*MOT:	rojo red@s .
*CHI:	&=e no !
*MOT:	&=q de qué color es el gato ?
*CHI:	&=e no quero [*] !
%err:	quero = quiero $MOR $LOS $REG
*MOT:	es naranja .
*CHI:	no , rojo red@f .
*MOT:	no , es naranja orange@f .
*CHI:	no .
*CHI:	no quero [*] .
%err:	quero = quiero $MOR $LOS $REG
*CHI:	amari(ll)o (y)ello(w)@f .
*MOT:	amari(ll)o (y)ello(w)@f ?
*CHI:	sí .
*CHI:	0 .
%act:	se le escurre el mantel e intenta acercalo dando un manotazo sobre la mesa
*MOT:	uy@i que se escapa .
%par:	susurrando
*MOT:	se escapa .
%par:	susurrando
*CHI:	no .
%com:	coge el mantel
*CHI:	no quero [*] más .
%err:	quero = quiero $MOR $LOS $REG
%com:	mueve el mantel con las manos
*MOT:	< déja lo > [/] deja lo .
*MOT:	déja lo ahí , Lu .
%com:	se refiere al mantel
*MOT:	que vamos a merendar .
*MOT:	&=q eh@i ?
*MOT:	&=q me traes del súper (.) un bizcocho ?
%exp:	bizcocho = cake
*CHI:	no .
*MOT:	de chocolate .
*CHI:	no .
*MOT:	tráe te del súper Colacao que falta .
%exp:	Cola_Cao = name of a popular chocolate powder
*CHI:	no .
*CHI:	no quero [*] .
%err:	quero = quiero $MOR $LOS $REG
*CHI:	no .
*MOT:	eh:@i la del Guri_Guri .
*CHI:	no .
*MOT:	con el Guri_Guri_Guri .
*CHI:	&=e no !
%par:	enfadada
*MOT:	que llevaba una caña .
*CHI:	&=e no !
*CHI:	&=e no !
*MOT:	&=q qué hora es , Luz ?
*CHI:	0 .
%com:	no contesta .
*MOT:	&=q qué hora es ?
*MOT:	&=q qué hora es ?
*CHI:	0 .
%com:	lloriquea .
*MOT:	&=q qué pasa ?
*CHI:	no .
%com:	enfadada .
*MOT:	&=q qué pasa ?
*MOT:	&=q qué hora es ?
*CHI:	no: .
*MOT:	&=q a qué hora viene Papá ?
*CHI:	&=e no !
*MOT:	&=q quieres que te haga un Cola_Cao ?
%exp:	Cola_Cao = name of a popular chocolate powder
*CHI:	sí .
*MOT:	&=q qué prefieres un Cola_Cao o un yogur ?
*CHI:	0 .
%com:	no contesta
*CHI:	m@i .
*MOT:	&=q qué prefieres Cola_Cao o yogur ?
*CHI:	m@i .
%com:	sigue quejándose de algo
*MOT:	&=q qué quieres ?
*CHI:	ah@i .
%act:	se mueve sobre la silla como si estuviera incómoda
*MOT:	&=q qué quieres ?
*MOT:	di me tú .
*MOT:	&=q Cola_Cao ?
*CHI:	&=e no !
*CHI:	&=e no quero [*] !
%err:	quero = quiero $MOR $LOS $REG
*MOT:	&=q no quieres ?
*CHI:	no .
*MOT:	&=q por qué ?
*MOT:	&=q no quieres Cola_Cao ?
*CHI:	no .
*MOT:	&=q qué quieres ?
*MOT:	&=q un yogur ?
*CHI:	&=e no !
*MOT:	ah@i bueno pues no te doy nada .
*CHI:	ah@i .
%act:	da patadas en la mesa
*CHI:	ah@i .
%com:	intenta bajarse de la silla
*MOT:	0 .
%act:	se ríe porque está dando con el pie debajo de la mesa
*MOT:	0 .
%act:	mira debajo de la mesa y se ríe al descubrir que MOT está dando golpes con los pies de bajo , durante toda esta secuencia las dos se ríen y siguen con el juego de dar golpes debajo de la mesa y mirar , pero no hablan
*MOT:	cu+cu .
%exp:	cu+cu = peek+a+booh
*CHI:	0 .
%act:	se ríe .
*CHI:	xxx .
%act:	se ha agachado sin bajarse de la silla para mirar debajo de la mesa
*MOT:	xxx .
*CHI:	jeje@i .
%com:	se ríe .
*MOT:	0 .
%com:	se ríe .
*CHI:	a mirar .
%act:	agachada debajo de la mesa sin bajarse de la silla .
*MOT:	&=q a mirar ?
*CHI:	sí .
*CHI:	ah@i .
%act:	se agacha debajo de la mesa sin bajarse de la silla
*MOT:	&=e uh:@i !
*CHI:	ay@i .
%act:	se vuelve a agachar debajo de la mesa sin bajarse de la silla
*CHI:	me he caí(d)o [*] .
%err:	< he caído > = caigo $MOR $SUB $NFL PREX1s/1s
%exp:	no se ha caído de la silla
*MOT:	que te caes . [+ COR]
*MOT:	&=q verdad ?
*CHI:	para at(r)ás .
%exp:	en realidad Lucía se había agachado hacia delante
*MOT:	&=q para atrás te caes ?
*CHI:	sí .
*MOT:	&=q o para alante ? [+ COR]
%exp:	alante = forward (Madrid's dialect)
*CHI:	no .
*MOT:	para atrás .
*CHI:	no .
*MOT:	para un lado .
*CHI:	&=e no !
*CHI:	0 .
%act:	se queda callada y sonríe
*CHI:	xxx .
%par:	susurra algo inaudible .
*CHI:	0 .
%act:	se agacha otra vez
*CHI:	ah:@i .
%exp:	parece acompañar el esfuerzo de agacharse para mirar debajo de la mesa
*MOT:	cu+cu .
%act:	sigue dando golpes debajo de la mesa y riéndose
%exp:	cu+cu = peek+a+booh
*CHI:	0 .
%act:	se levanta y se ríe
*CHI:	0 .
%act:	se balancea un poco con la silla
*MOT:	con el guri+guri+gu +...
%par:	canta .
*CHI:	&=e no !
*MOT:	auh@i .
*MOT:	auh@i .
*CHI:	0 .
%par:	se ríe
*CHI:	&=e no !
*CHI:	&=e no: !
*MOT:	ojos .
*CHI:	&=e no !
%com:	MOT está haciendo algo que no puede verse
*MOT:	nariz .
*CHI:	&=e no !
*MOT:	boca .
*CHI:	no .
@End
