# Supplementary material for: Comparing Different Models of the Development of Verb Inflection in Early Child Spanish
Source: PLoS One. 2015 Mar 11;10(3):e0119613. doi: 10.1371/journal.pone.0119613 (PMC4356619; doi:10.1371/journal.pone.0119613)
Supplement: S1 File — (ZIP) [file pone.0119613.s001.zip › lu20230.cha]

@UTF8
@PID:	11312/c-00031817-1
@Begin
@Languages:	spa , eng
@Participants:	CHI Lucía Target_Child , MOT Madre Mother , FAT Padre Father
@ID:	spa , eng|OreaPine|CHI|2;2.30|female|||Target_Child|||
@ID:	spa , eng|OreaPine|MOT|||||Mother|||
@ID:	spa , eng|OreaPine|FAT|||||Father|||
@Transcriber:	Javier , University of Nottingham
@Date:	07-JAN-2001
@Location:	Madrid
@Situation:	Por la mañana , MOT y Lucía sobre el suelo del salón , con la cocina de juguete y demás cacharritos de cocina que le trajeron ayer los Reyes_Magos , FAT está preparando el desayuno
*CHI:	&=q un café ?
*FAT:	&=q un café me va a preparar Lucía ?
*CHI:	sí .
*CHI:	entonces .
*CHI:	entonces .
*MOT:	toma .
%act:	se agacha y le da algo a Lucía , se queda agachada a su lado
*CHI:	entonces .
*FAT:	bueno .
*FAT:	www .
%com:	está hablando en otra sala , algo apenas audible
*CHI:	&=q mi tapa ?
*MOT:	uy@i , Lucía .
*MOT:	esto es muy complicado .
*CHI:	&=q mi tapa ?
*MOT:	aquí .
*MOT:	míra la .
%act:	se la da (estaba detrás de Lucía)
*CHI:	un café .
*MOT:	este modelo no es exactamente el mismo , hija .
%act:	h atraído la caja del juguete para compararlo
*MOT:	&=q o sí ?
*MOT:	ah@i sí .
*MOT:	sí .
*MOT:	qué bien .
*MOT:	mira , Lucía .
*MOT:	qué monada .
%exp:	monada ; little tiny
*MOT:	mira .
*CHI:	sí xxx . [+ NON]
*MOT:	se pone aquí , cielo .
*CHI:	&=q y 0 [*] ot(r)o ?
%err:	0 = el $SYN $LOS
*CHI:	&=q y 0 [*] ot(r)o ?
%err:	0 = el $SYN $LOS
*CHI:	&=q y 0 [*] ot(r)o ?
%err:	0 = el $SYN $LOS
*CHI:	&=q y 0 [*] ot(r)o ?
%err:	0 = el $SYN $LOS
*MOT:	&=q y e(s)te ?
*MOT:	ay@i .
*MOT:	nos faltan un montón de cosas .
*CHI:	toma .
%act:	le da un cacharrito a MOT
*MOT:	hay que sacar lo .
%act:	observa debajo de la cocinita
*MOT:	ah@i , no .
*MOT:	que yo las guardé .
%act:	se levanta y se va del salón , Lucía se queda sola
*CHI:	0 .
%act:	coge un sarten y la coloca sobre la cocina
*CHI:	xxx .
%par:	susurra algo inaudible
*CHI:	un café para Papá .
*CHI:	no cabe aquí e(s)ta .
%act:	coloca una tapa sobre una cacerola (pot)
*MOT:	0 .
%act:	llega con una bolsa con chacharritos pequeños
*CHI:	(es)toy haciendo un café para Papá .
*CHI:	< sí con > [//] &=e sí con cu::charas !
%act:	miro lo que está sacando MOT de la bolsa
*CHI:	&=e sí con cucharas !
%act:	las coge
*CHI:	&=e sí con cucharas !
*MOT:	uy@i .
*CHI:	xxx .
*MOT:	0 .
%act:	está separando las cucharitas en silencio
*CHI:	toma .
*FAT:	0 .
%act:	entra en el salón con una bandeja con el desayuno
*MOT:	bueno .
*MOT:	esto es una pasada .
*MOT:	xxx .
*FAT:	&=q por qué ?
*FAT:	&=q hay muchas cosas ?
*MOT:	sí .
%par:	se ríe
*CHI:	< e(s)te [*] es < mi [x 2] ton@x > [//] mi (co)cina > [/] .
*MOT:	qué gracia .
*CHI:	e(s)te [*] es mi (co)cina .
%err:	este = esta $MOR $SUB $AGA
*FAT:	&=q es tu cocina , Lucía ?
*CHI:	tú no cabes .
*FAT:	&=e cómo que yo no quepo !
*FAT:	&=q no es para mí ?
*CHI:	no .
*CHI:	e@x .
*FAT:	pero sí me puedes poner un café .
*FAT:	&=q verdad ?
*CHI:	sí .
*FAT:	&=q un café y un desayuno ?
*CHI:	sí .
*FAT:	a ver .
*CHI:	mira .
*CHI:	< y un vas@x > [//] &=q y un vaso ?
*MOT:	mira .
*MOT:	< se lo preparas > [//] se lo preparas aquí , Lucía .
*MOT:	mira .
*MOT:	aquí se lo preparas .
*MOT:	aquí .
*MOT:	&=q ves ?
*CHI:	&=q un [x 2] café ?
*MOT:	y aquí lo calientas .
%act:	le indica una cacerolita que ya tiene sobre la cocina
*FAT:	sí , por+favor .
*CHI:	vale .
%par:	susurra
*FAT:	con leche .
*FAT:	&=q eh@i ?
*FAT:	que no se te olvide .
*CHI:	&=q con leche ? [+ IMI]
*FAT:	con leche , por+favor .
*CHI:	vale .
%par:	susurra
*CHI:	ya .
%act:	coloca otro cacito en la cocina
*CHI:	< y café y con > [//] y con fafé [: café] ?
*FAT:	con café , sí .
*FAT:	con un poquito de café .
*CHI:	vale .
%par:	susurra
*CHI:	&=e café !
*CHI:	m@i .
*CHI:	&=q mi tapa ?
%act:	coge la tapa y la coloca sobre uno de los cazos
*FAT:	&=q has visto qué día hace , Mother ?
%add:	MOT
%act:	se levanta y se va hacia la cocina
*MOT:	buenísimo .
%add:	FAT
*FAT:	jo@i .
*FAT:	pero es raro esto .
%add:	MOT
*CHI:	&=q un café ?
*CHI:	&=q Mamá ?
*CHI:	&=q un café ?
*MOT:	sí: .
*CHI:	e(s)to e(s) para Papá .
*CHI:	un café .
*FAT:	con leche .
*FAT:	&=q eh@i ?
%com:	desde la cocina
*CHI:	con leche . [+ IMI]
%act:	se levnata y se lo lleva
*CHI:	toma .
*CHI:	&=q vale ?
*FAT:	aquí .
%act:	le indica sobre la mesa del salón
*CHI:	leche y café .
*FAT:	muy bien .
*FAT:	aquí .
*FAT:	muy bien .
*FAT:	gracias .
*FAT:	&=q y ahora me haces < una tor@x > [//] unas tostadas ?
*FAT:	por+favor .
*CHI:	una xxx . [+ NON]
@Situation:	Lucía juega con la cocina de juguete y demás cacharritos , FAT y MOT están preparando el desayuno
*CHI:	&=q una [*] (tos)tadas ?
%err:	una = unas $MOR $LOS $AGA
*FAT:	xxx .
*CHI:	&=q una [*] (tos)tadas ?
*CHI:	una [*] (tos)tadas .
*FAT:	xxx .
*CHI:	un pan para (tos)tadas .
%act:	busca por el salón y se va a la cocina
*CHI:	xxx un [x 2] pan leche y café . [+ NON]
*FAT:	venga .
*FAT:	vamos para allá , Lu .
*FAT:	&=q a ver ese [//] esas tostadas cómo [x 2] vienen ?
*CHI:	toma .
*FAT:	&=q y las tostadas ?
*FAT:	ah@i .
*FAT:	&=e un café !
*FAT:	m@i .
%par:	como si le gustara
*FAT:	me falta un poquito de azucar en este café .
*FAT:	Lucía .
*FAT:	ve a por azúcar .
*CHI:	&=q por ajúcar [: azúcar] ? [+ IMI]
*MOT:	xxx .
%act:	entra en el salón desde la cocina
*CHI:	no .
*CHI:	&=q asúcar [: azúcar] ?
%act:	viene a la cocinita de juguete
*CHI:	&=q 0 [*] azúcar e(s)tá ?
%err:	0 = el $SYN $LOS
*CHI:	&=q 0 [*] está e(l) asúcar [: azúcar] ?
%err:	0 = dónde $SYN $LOS
*FAT:	sí .
*FAT:	un poquito de azúcar , Lucía .
*MOT:	si ya está el azúcar .
*CHI:	< aquí e(s) el asu@x > [//] aquí e(s)tá 0 [*] azúcar .
%err:	0 = el $SYN $LOS
%act:	coge un sartén azul y la lleva hacia donde están desayunando FAT y MOT , un lugar oculto a la cámara
*FAT:	ah@i .
*FAT:	muy bien .
*FAT:	pues corre .
*FAT:	que me pongo una cucharadita .
*FAT:	a ver: .
*FAT:	un poquito más .
*FAT:	gracias , Lu .
*FAT:	a ver ahora .
*FAT:	m@i .
%par:	como si le gustara
*FAT:	ahora está buenísimo .
*CHI:	0 .
%act:	vuelve hacia la cocinita con la sartén de juguete en la mano
*CHI:	&=q una (cu)chara ?
*CHI:	< un cuchas@x > [//] .
*CHI:	&=q un cachara [//] (cu)chara xxx aquí ? [+ NON]
*CHI:	&=q sí ?
*MOT:	sí .
*CHI:	no .
*CHI:	para Papá .
%act:	coge un cucharilla de juguete de color rosa y se la lleva a FAT
*MOT:	ya tiene una naranja ahora .
%exp:	naranja ; se refiere al color
*CHI:	toma .
*FAT:	&=q una cuchara para Papá ?
*CHI:	sí .
*FAT:	muy bien .
*CHI:	&=q una cuchara para Papá ? [+ IMI]
*CHI:	toma .
*FAT:	&=q esta rosa+pink ?
*CHI:	sí .
*FAT:	gracias , Lu .
*CHI:	naranja no .
*FAT:	no .
*CHI:	no .
*CHI:	e(s)te [*] rosa sí .
%err:	este = esta $MOR $SUB $AGA
%act:	trae la cucharilla naranja
*CHI:	e(s)te [*] rosa sí .
%err:	este = esta $MOR $SUB $AGA
%act:	le da una patada sin querer a los cacharritos del suelo
*CHI:	e(s)ta .
*CHI:	e(s)ta [x 3] .
%act:	se agacha y coge un platito azul
*CHI:	y e(s)ta [x 3] .
%act:	coge una tacita también azul
*CHI:	una (cu)chara azul blue@f .
%act:	coge un cucharita azul del suelo y se va hacia donde están desayunando FAT y MOT
*CHI:	un ca [: café ] , un [*] leche y [x 2] azúcar .
%act:	vuelve hacia la cocinita
%err:	un = 0 $SYN $ADD $AGA
*CHI:	azúcar [x 2] .
%act:	busca en la cocinita
*CHI:	0 [*] azúcar e(s)tá .
%err:	0 = el $SYN $LOS
*CHI:	aquí parece que e(s)tá .
%act:	busca detrás de la cocina
*CHI:	&=e azúcar !
*CHI:	aquí e(s)tá el azúcar .
%act:	cogfe la sartén azul del suelo
*CHI:	&=q xxx azúcar ? [+ NON]
*CHI:	azúcar .
*CHI:	leche .
%act:	deja caer la sartén sobre el suelo
*CHI:	café .
%act:	le quita la tapa a la cacerola en la que está haciendo el café
*CHI:	café .
%act:	se le cae la tapa al suelo y se ríe
*CHI:	un [x 2] café .
*CHI:	&=q un café ?
%act:	coge la cecrola donde está haciendo el café
*CHI:	un [x 2] café .
*CHI:	café .
%act:	se le cae algo al suelo y se agacha a por ello
*CHI:	sí que .
*CHI:	sí [x 2] que .
%act:	vuelve a colocar la cacerola en la cocinita
*CHI:	xxx .
*CHI:	xxx el ot(r)o . [+ NON]
*CHI:	xxx .
%par:	susurra
*CHI:	sasa [?] . [+ NON]
%act:	se va a donde están desayunando FAT y MOT
*CHI:	&=q quere [*] (l)a naranja+orange ?
%err:	quiere = quieres $MOR $LOS $NFL 3s/2s ; quere = quiere $MOR $LOS $REG
*MOT:	sí .
*CHI:	&=q sí ?
%act:	viene a por la cucharita naranja
*FAT:	&=q qué quieres ?
%add:	MOT
*MOT:	la naranja+orange .
%add:	FAT
%exp:	repite lo que ha dicho Lucía
*CHI:	toma .
%act:	les ha llevado la cuchara
*CHI:	mira .
*CHI:	toma .
*FAT:	gracias , Lucía .
*FAT:	Lucía .
*FAT:	por+favor .
*FAT:	me puedes preparar unos espaguetis ?
*CHI:	sí .
%act:	viene corriendo hacia la cocinita
*CHI:	un [*] paguitis@c [: espaguetis] .
@Situation:	Lucía juega con la cocina de juguete y demás cacharritos , FAT y MOT están preparando el desayuno
*CHI:	e(l) rosa+pink .
%act:	coge la cuchara rosa
*CHI:	para Mamá .
%par:	susurra
*CHI:	< toma , Mami > [//] .
*CHI:	toma , Mamá .
%act:	le lleva a MOT la taza , el platito y la cuchara rosas
*MOT:	uy@i .
*MOT:	qué bien .
*MOT:	&=q tiene azúcar ?
*CHI:	sí .
*CHI:	&=e azúcar !
%act:	viene corriendo a por la sartén azul
*CHI:	&=q xxx azúcar ? [+ NON]
*MOT:	gracias .
*MOT:	el azúcar: .
*MOT:	qué bien .
*CHI:	azúcar .
%act:	vuelve con la sartén azul en la mano y la deja caer cerca de la cocinita
*CHI:	uh@i .
%par:	se ríe
*CHI:	xxx una [x 2] azúcar . [+ NON]
*MOT:	&=q un azúcar ?
*CHI:	no .
*CHI:	un café .
*MOT:	< &=q le preparas > [//] .
*CHI:	xxx mi café . [+ NON]
*MOT:	&=q le preparas un café a Elsa ?
*CHI:	no .
*CHI:	xxx mi café . [+ NON]
*MOT:	a ella otro .
*CHI:	xxx mi café . [+ NON]
*FAT:	&=q es para Luz ?
*CHI:	xxx mi café . [+ NON]
*CHI:	tú no cabes .
*CHI:	xxx mi café . [+ NON]
*FAT:	&=q y mis espaguetis , Lucía ?
*CHI:	sí , (es)paguetis .
*CHI:	&=q tú 0 [*] (es)paguetis ?
%err:	0 = quieres $SYN $LOS
%com:	OMITE EL VERBO
*CHI:	vale .
%act:	viene hasta la cocina de juguete
*CHI:	&=q tú 0 [*] (es)paguetis , Mamá ?
%err:	0 = quieres $SYN $LOS
*CHI:	&=q tú (es)paguetis ?
%err:	0 = quieres $SYN $LOS
*MOT:	sí .
*CHI:	vale .
*FAT:	los míos con tomate .
*CHI:	los (es)paguetis .
*FAT:	con tomate .
*CHI:	xxx .
*CHI:	&=q 0 [*] e(s)tá (es)pagueti ?
%err:	0 = dónde $syn $los
*FAT:	con tomate .
*CHI:	0 .
%act:	busca entre los cacharritos de juguete
*CHI:	ay@i .
*CHI:	0 .
%act:	coloca una cacerolita de plástico sobre la cocina de juguete
*CHI:	0 .
%act:	tapa la cacerolita de plástico
*CHI:	ya 0 [*] e(l) (es)pagueti .
%err:	0 = V $LOS $SYN
*CHI:	ya 0 [*] e(l) (es)pa(gu)eti .
%err:	0 = V $LOS $SYN
*CHI:	e(l) (es)pagueti .
*MOT:	ah@i .
*MOT:	&=q lo estás calentando ?
*CHI:	sí .
*MOT:	ah@i .
*MOT:	muy bien .
*FAT:	&=q los espaguetis ?
*CHI:	sí .
*CHI:	(es)pagueti para [x 2] carne .
*FAT:	mm@i .
*FAT:	&=q y el tomate ?
*CHI:	sí .
*CHI:	el (tom)ate . [+ IMI]
*CHI:	sí quero [*] .
%err:	quero = quiero $MOR $LOS $REG
*CHI:	xxx .
%act:	se mete detrás de las cortinas
*CHI:	&=q y patatas ?
*CHI:	&=q sí Papá ?
*FAT:	sí , tomate .
*CHI:	&=q sí ?
*CHI:	vale .
%act:	se queda atrapada , algo enredada tras las cortinas
*FAT:	entonces la cocina perfecta , &=q no ?
%add:	MOT
*FAT:	www .
%add:	MOT
*MOT:	www .
%add:	FAT
*CHI:	xxx .
%act:	consigue salir de las cortinas y viene a revisar la cacerola con los espaguetis
*CHI:	xxx .
%par:	susurra
%act:	trata de tapar y destapar la cecerola de juguete , pero no la maneja bien y se le escurre un poco
*CHI:	xxx .
%par:	susurra
%act:	consigue taparla otra vez y se va hacia donde están FAT y MOT
*CHI:	ya a [*] caliente .
%err:	a = está $SYN $SUB
*CHI:	ya < el ape@x > [//] e(l) e(s)pagueti a [*] caliente .
%err:	a = está $SYN $SUB
*FAT:	&=q están calientes los espaquetis con tomate ? [+ COR]
*CHI:	sí .
*FAT:	&=q y nos los vas a traer ?
*CHI:	sí .
*FAT:	venga , por+favor .
*CHI:	0 .
%act:	viene corriendo , le quita la tapa a la cacerola y coge la cacerola
*CHI:	&=q y un vaso ?
%act:	busca a su alrededor
*CHI:	0 .
%act:	vuelve a dejar la cacerola encima de la cocina de juguete y la vuelve a tapar , se le ha caído algo al suelo
*CHI:	cuchara .
%act:	se agacha y recoge una cuchara roja del suelo
@Situation:	1 Lucía juega con la cocina de juguete y demás cacharritos , FAT y MOT están desayunando ; (2) Lucía se sienta a la mesa con FAT y MOT mientras desayunan
@Situation:	1
*CHI:	cuchara [x 3] .
%act:	se agacha y recoge una cuchara roja del suelo
*CHI:	uy@i .
%act:	se le ha vuelto a caer algo al suelo
*CHI:	uy@i .
*CHI:	el xxx . [+ NON]
*CHI:	ay@i .
%act:	sigue agachada cogiendo cosas del suelo
*CHI:	0 .
%act:	ha cogido unos cuantos cubiertos y se los lleva a donde están MOT y FAT
*FAT:	uy@i .
*FAT:	&=q de qué color son estos ?
@Situation:	2
*CHI:	(n)a(r)anja orange@s .
*MOT:	&=q qué ?
*MOT:	&=q qué color ?
*CHI:	naranja orange@s .
*MOT:	muy bien .
*CHI:	e(s)te naranja orange@s y este naranja orange@s .
*MOT:	muy bien .
*FAT:	muy bien .
*FAT:	ejem@i .
*CHI:	oy@i .
*CHI:	se ha caído .
%par:	muy alegre
*MOT:	&=q se ha caído ?
*CHI:	sí .
*CHI:	toma .
*CHI:	&=q e(s)te es mío ?
%act:	se ha subido a una silla pero no puede verse bien toda la situación
*CHI:	xxx no cabe . [+ NON]
*FAT:	&=q quién no cabe ?
*CHI:	xxx .
*CHI:	ih@i .
*CHI:	uy@i [x 2] .
%act:	parece que se caía de la silla y ha extendido el brazo para que FAT la agarrara
*FAT:	&=e anda !
%add:	MOT .
*FAT:	el botecito de antes .
%add:	MOT .
*CHI:	ah@i .
*FAT:	&=q qué quieres ?
*FAT:	&=q arrimar te ?
%act:	arrima la silla sobre la que está subida Lucía a la mesa
*CHI:	ya .
*FAT:	este .
%add:	MOT .
*MOT:	no .
*FAT:	ah@i , &=q no ?
%add:	MOT .
%act:	se levanta de la mesa y viene hacia la cámara
*CHI:	mm@i .
%par:	como si le gustara
*MOT:	&=q está rico ?
*CHI:	sí .
*FAT:	0 .
%act:	coge la cámara y la lleva a la mesa donde están sentados
*CHI:	más café .
*CHI:	café .
*FAT:	&=q cómo se pide ?
*CHI:	por+f(avo)r .
*CHI:	por+f(avo)r ma@x [//] mapá [*] .
%err:	mapá = papá $MAL $SUB
*MOT:	&=q ponemos más café ?
*CHI:	sí .
*MOT:	ss@i .
%act:	coge una tacita de juguete y hace como si le echara café a Lucía
*MOT:	ya .
*CHI:	< es@x esa > [//] este e(s) (n)aranja orange@s .
%act:	había cogido una cuchara y la había mordido como si saboreara el cafe que le ha puesto MOT
*FAT:	&=q es naranja orange@s ?
*CHI:	no .
*CHI:	orange@s .
*FAT:	&=q orange@s ?
*CHI:	naranja orange@s .
*FAT:	ah@i .
*FAT:	bueno .
*MOT:	ah@i no .
*FAT:	&=q qué pasa ?
*CHI:	mm@i .
%par:	como si le gustara
%add:	MOT
*MOT:	estoy pensando que mañana +...
*CHI:	más café .
*FAT:	0 .
%par:	se ríe
*MOT:	los cambios que hay , tío .
%exp:	tío = mate (slang)
*CHI:	más café .
*MOT:	xxx .
%act:	coge la taza y hace otra vez como si le fuera a echar , pero se detiene derrepente
*MOT:	por+favor .
*CHI:	(f)avo(r) .
%act:	le echa el café
*MOT:	ya .
*CHI:	mm@i .
%par:	como si le gustara
%act:	ha metido la cuchara en la taza y después la ha chupado
*MOT:	www .
%add:	FAT .
*CHI:	más café .
*MOT:	www .
%add:	FAT .
%par:	se ríe
*CHI:	más café .
*FAT:	&=q la ?
%add:	MOT .
*MOT:	www .
%add:	FAT .
%com:	repite el comentario porque FAT no lo había oído bien
*CHI:	más café .
*MOT:	0 .
%add:	FAT .
%act:	coge la taza y hace otra vez como si le echara
*FAT:	ah@i , &=q sí ?
%add:	MOT .
*MOT:	claro .
%add:	FAT .
*MOT:	está sola .
%add:	FAT .
*FAT:	ah@i .
%add:	MOT .
*FAT:	es verdad .
%add:	MOT .
*CHI:	quero [*] < un caf@x > [//] un [x 2] quesito .
%err:	quero = quiero $MOR $LOS $REG
*FAT:	www .
*CHI:	quero [*] un quesito .
*FAT:	un quesito .
*MOT:	www .
*CHI:	&=e quero [*] un quesito !
%par:	empieza a estar enfada
*FAT:	si no lo está ya , &=q no ?
*MOT:	sí .
*CHI:	&=e quero [*] un quesito !
*MOT:	&=q un quesito ?
*FAT:	&=q cómo se pide , Lucía .
*CHI:	(f)avo(r) .
*MOT:	&=e toma !
%act:	hace como si le diera un queso , pero no tiene nada en la mano
*CHI:	uy@i .
%par:	muy sorprendida
%act:	se aparta porque MOT no tiene nada en la mano
*CHI:	&=q 0 [*] e(s)tá ?
%err:	0 = dónde $SYN $LOS
*CHI:	no está .
*MOT:	ja@i .
%par:	se ríe
*MOT:	&=q estamos jugando a las verdades o a las mentiras ?
%par:	se vuelve a reír
*CHI:	quero [x 3] [*] un quesito .
*MOT:	o+sea .
*MOT:	&=q este es de verdad ?
*CHI:	quero [*] un quesito .
%err:	quero = quiero $MOR $LOS $REG
*MOT:	pues a ver .
*MOT:	hay que llevar se los juguetitos allí entonces , Lucía .
*CHI:	no .
*MOT:	no podemos mezclar verdad y mentira que es un lío .
%act:	le aparta a Lucía la tacita de juguete que tiene delante y en la que estaba bebiendo café
*CHI:	&=e no !
*MOT:	esto es para jugar .
*MOT:	&=q vale ?
*CHI:	no .
*MOT:	es para jugar .
%act:	lo retira aún más
*CHI:	no .
*CHI:	&=e e(s) mío !
%par:	enfadada
*CHI:	no .
*CHI:	&=e e(s) mío !
*MOT:	es tuyo .
*MOT:	sí .
*CHI:	e(s) mío .
%act:	coge la tacita pero se le cae un poco
*MOT:	que se vuelca .
*CHI:	ay@i [x 2] .
%par:	contenta
*CHI:	café .
*CHI:	ca:fé .
@Situation:	1 Lucía se sienta a la mesa con FAT y MOT mientras desayunan , (2) MOT y Lucía montan la cocinita de juguete
@Situation:	1
*CHI:	no .
*CHI:	café .
*MOT:	ss@i .
%act:	coge otra vez una tacita de juguete y hace como si echara café en la de Lucía
*MOT:	ya .
*CHI:	mm@i .
%act:	ha dado vueltas con la cucharilla y ha hecho como si se toamra un poco de café
*CHI:	má(s) [//] má(s) ar(r)oz .
*CHI:	que@x [//] quero [*] ar(r)oz .
%err:	quero = quiero $MOR $LOS $REG
*MOT:	pues ve te a preparar lo a la cocina .
*MOT:	ve te ahí .
*MOT:	lo preparas y lo calientas .
*MOT:	y luego le echas tomate y queso rayado .
*MOT:	&=q vale ?
*CHI:	vale .
*CHI:	y calientas [*] .
%err:	calientas = caliento $MOR $SUB $NFL 2s/3s
*CHI:	y yo (l)a [*] calienta [*] .
%err:	calienta = caliento $MOR $SUB $NFL 3s/1s:YO ; la = lo $MOR $SUB $PREFIX
%act:	coge algo de la mesa y se lo lleva hacia la cocinita de juguete
*CHI:	ahora ar(r)oz .
*FAT:	ahora arroz .
%par:	como aburrido
*CHI:	sí .
*CHI:	a@x [//] a(r)roz .
*MOT:	&=q esto estaba grabando , Father ?
%add:	FAT
*FAT:	esto está grabando .
%add:	MOT
*FAT:	sí .
%add:	MOT
*CHI:	xxx .
*FAT:	&=q a dónde ir en el dosmil+uno ?
%add:	MOT
%act:	está leyendole un titular del periódico a MOT , le lee otros tres más a continuación , que no transcribo
*FAT:	www .
%add:	MOT
%exp:	titular del periódico
*MOT:	ay@i .
*FAT:	www .
%add:	MOT
%exp:	titular del periódico
*FAT:	www .
%add:	MOT
%exp:	titular del periódico
*FAT:	&=q qué te apetece hacer hoy , Mother ?
%add:	MOT
*MOT:	no lo sé .
%add:	FAT
*MOT:	de momento leer un poco el periódico .
%add:	FAT
*FAT:	www .
*MOT:	www .
*FAT:	he ido a comprar un roscón y no tenían sueltos .
%add:	MOT
*CHI:	&=q e(s) [*] oscuro ?
%err:	es = está $SYN $LOS
%exp:	roscón = traditional cake for Epiphany Day
*MOT:	ay@i qué pena .
%add:	FAT
*CHI:	&=q e(s) [*] oscuro , Papá ?
%err:	es = está $SYN $SUB
*FAT:	de todas maneras eran de bote .
%exp:	de+bote ; ready made
*CHI:	&=q e(s) [*] oscuro ?
%err:	es = está $SYN $SUB
*FAT:	&=q el qué ?
*CHI:	&=q e(s) [*] oscuro ?
%err:	es = está $SYN $SUB
*FAT:	&=q que si está oscuro ? [+ COR]
*CHI:	sí .
*FAT:	no .
*MOT:	no .
*FAT:	hay mucha luz .
*FAT:	&=q qué querías ?
*FAT:	&=q encender la lámpara ?
*CHI:	sí .
*FAT:	no .
*FAT:	no la enciendas , Lucía .
*MOT:	no hace falta .
*FAT:	hoy no hace falta .
*CHI:	sí quero [*] .
%err:	quero = quiero $MOR $LOS $REG
*FAT:	bueno .
*FAT:	pues si la quieres encender enciénde la pero no porque esté oscuro .
*CHI:	Papa .
%par:	lloriquea
%act:	se acerca a MOT
*CHI:	aupa [x 2] .
*MOT:	&=q aupa qué ?
*CHI:	aupa .
*CHI:	ay@i .
%par:	lloriquea
*CHI:	ay@i .
%par:	lloriquea
*MOT:	&=q qué pasa ?
*CHI:	ay@i .
*MOT:	no me gusta nada que estés ahí porque está lleno de cristales enanos .
%com:	Lucía está ahora fuera de la imagen
*FAT:	dios+mio .
*FAT:	avanza peligrosamente .
%add:	MOT
*MOT:	no , Lucía .
*MOT:	mi+amor .
*MOT:	ten cuidado que es cristal roto .
*FAT:	no es que está roto .
*FAT:	hay un cristal roto , Lucía .
*FAT:	y eso es muy peligroso .
*FAT:	&=q tú no te has quedado como con un poco de hambre ?
%add:	MOT
*MOT:	sí .
*MOT:	pero no voy a comer más .
%add:	FAT
*CHI:	ah@i .
*CHI:	xxx .
*CHI:	ay@i .
*CHI:	mapá [*] .
%err:	mapá = mamá $MAL $SUB
*MOT:	&=q qué quieres ?
*FAT:	Lucía .
*CHI:	más .
*FAT:	a las chucherías .
%add:	MOT
*CHI:	&=e más !
*FAT:	más por+favor , Lucía .
*CHI:	po(r)+(f)avo(r) .
*FAT:	no pidas así las cosas .
*CHI:	xxx más . [+ NON]
*CHI:	&=q qué ?
*MOT:	0 .
%act:	gira la cámara y la coloca , sobre la mesa , frente a la cara de Lucía
*CHI:	&=e ah@i !
*CHI:	&=e a ver !
*MOT:	&=q qué , Lucía ?
*MOT:	&=q qué pasa ?
*CHI:	ah@i .
%par:	lloriquea
%act:	coloca el dedo cerca del objetivo de la cámara
*MOT:	&=q qué ?
*MOT:	no se va a tocar esto .
*MOT:	esto no se toca .
*CHI:	ay@i .
*MOT:	no se toca .
*CHI:	sí quero [*] .
%err:	quero = quiero $MOR $LOS $REG
%par:	lloriqueando
*MOT:	no se toca , hija .
*CHI:	ah@i .
%par:	lloriqueando
*CHI:	no .
*MOT:	además aquí hay cristales .
*MOT:	pequeñita .
*MOT:	te vas a pinchar .
*MOT:	pincha esto , mi+amor .
*MOT:	pupa .
*CHI:	ah@i .
%act:	aparta a Lucía de la mesa
*MOT:	venga .
*MOT:	baja y haz me unos +...
*MOT:	vamos a montar la cocinita .
*MOT:	ven .
*MOT:	vamos a montar la cocinita .
*MOT:	corre .
*CHI:	xxx .
%act:	le da la mano a Lucía para ayudarla a bajar de la silla
*CHI:	ay@i .
*CHI:	xxx cocinita . [+ NON]
*MOT:	mira .
%act:	se sienta en el suelo cerca de la caja donde venía la cocina de juguete
*MOT:	a ver .
@Situation:	2
*CHI:	la cocinita .
*MOT:	faltan cosas por hacer .
*MOT:	espera .
*MOT:	a ver .
*MOT:	&=q cómo vamos ?
*MOT:	falta el gri:fo .
*MOT:	xxx .
*CHI:	mira .
*CHI:	tengo un [x 2] cazo .
*MOT:	mira , Lucía .
*MOT:	nos falta el grifo del agua .
*MOT:	xxx .
%com:	están a unos cinco metros de la cámara y no se les oye bien porque se oye la voz de FAT hablando con Elsa
*CHI:	no xxx . [+ NON]
*FAT:	&=q tú te sigues ya , Mother ?
%add:	MOT
*MOT:	sí .
%add:	FAT
*MOT:	voy a montar le esto .
%add:	FAT
*MOT:	pero esto no puedo montar lo .
%add:	FAT
*FAT:	&=q qué le pasa ?
%add:	MOT
*CHI:	mira .
*FAT:	&=q el qué ?
@Situation:	MOT y Lucía montan la cocinita de juguete
@Situation:	1
*MOT:	que no [x 2] lo consigo enganchar .
@Warning:	<<<<<<<<<<<<<<<<<<<<>>>>>>>>>>>>>>>>>>>>
@Warning:	<<<<<< PARECE QUE FALTA UN MINUTO >>>>>>
@Warning:	<<<<<<<<<<<<<<<<<<<<>>>>>>>>>>>>>>>>>>>>
*MOT:	xxx .
*MOT:	eso es .
*MOT:	y ahora abre el grifo .
*MOT:	así .
*MOT:	el tapón a ver .
%act:	mira a la caja de la cocinita para cved dónde van las piezas
*MOT:	tiene hasta tapón el fregadero .
*CHI:	y e(s)to a lavar .
%act:	coge una sartén de color rosado y la coloca dentro del fregadero de juquete
*MOT:	mira .
*MOT:	puedes tapar [x 2] esto .
*MOT:	mira .
*MOT:	así .
*MOT:	para llenar lo de agua .
*MOT:	tapas .
*MOT:	tapas aquí .
*MOT:	tapas esto aquí y ahora abres el grifo .
*CHI:	no .
%act:	ha intentado usar el grifo como le indicaba MOT
*MOT:	sí .
*MOT:	sí , hija .
*MOT:	sí .
*MOT:	puedes poner también una taza .
*MOT:	&=q dónde están las tazas ?
*CHI:	aquí está [*] .
%err:	está = están $MOR $LOS $NFL 3s/3p
*MOT:	mira .
*MOT:	se pueden poner aquí también .
*MOT:	aquí .
*MOT:	&=q ves ?
*MOT:	tienes una estantería ahí .
%exp:	por estantería se refiere a una repisita que hay sobre el fregadero
*MOT:	a es que esto está xxx con una tapa . [+ NON]
%par:	susurra algo parqaq sí misma mientras mira la caja
*CHI:	voy a lavar 0 [*] .
%err:	0 = O $SYN $LOS
%act:	ha observado primero a MOT mientras susurraba
*MOT:	mira , Lucía .
*MOT:	esta cucharita se puede poner aquí .
%act:	coge la cucharita y la coloca en una esquina de la cocina
*MOT:	mira .
*MOT:	esto es la sal y el azúcar .
*MOT:	xxx .
*FAT:	0 .
%act:	entra en la sala con un periódico , coge la cámara y la acerca a
*CHI:	(est)oy arando [: lavando] .
*MOT:	este .
*CHI:	aquí .
*MOT:	este [x 2] es la sal .
*CHI:	sí .
*CHI:	la sal . [+ IMI]
*MOT:	la sal .
*MOT:	y este (.) es el azúcar .
*MOT:	&=q vale ?
*MOT:	y ahora trae los platitos que se van a +...
*MOT:	cuando los friegues los pones aquí para escurrir .
*MOT:	vas a por los platitos .
*MOT:	corre .
*CHI:	no está [*] .
%err:	está = están $MOR $LOS $NFL 3s/3p
%act:	se ha levantado del suelo y ha ido a buscarlos
*MOT:	están en la mesa .
*CHI:	y e(l) [*] tapa de Lulu .
%err:	el = la $MOR $SUB $AGA
%com:	puede que confunda plato con tapa
*CHI:	&=q e(l) tapa de Lulu está ?
*MOT:	tráe los todos .
*MOT:	los friegas y luego los escurres ahí arriba .
*CHI:	y e(s)te a la pila .
%exp:	pila ; washing up sink
*MOT:	a la pila .
*MOT:	sí .
*CHI:	0 .
%act:	trae una cuchara de la mesa donde habían estado desayunando FAT y MOT
*MOT:	ese a la pila .
*CHI:	toma .
*CHI:	xxx este . [+ NON]
%act:	deja caer la cuchara sobre la cocinita
*MOT:	muy bien .
*CHI:	ay@i .
%act:	se había torpezado con algo y casi se cae
*MOT:	&=q dónde está la bandeja , Lucía ?
*MOT:	aquí .
%act:	estaba al lado , la recoge del suelo
*CHI:	to@x [//] toma .
%act:	trae otro platito de la mesa
*CHI:	un p(l)ato .
*MOT:	un plato a lavar .
*MOT:	cuando lo hayas lavado +...
*MOT:	ss@i .
%par:	imita el ruido del agua mientras revuleve los cacharritos de juguete
*MOT:	lo lavas con agua .
%act:	revuelve los cacharritos mientras Lucía observa
*MOT:	ff@o .
%par:	imita el ruido del agua mientras revuleve los cacharritos de juguete
@Situation:	MOT y Lucía montan la cocinita de juguete
@Situation:	1
*CHI:	&=q ot(r)o p(l)ato ?
*CHI:	xxx .
*CHI:	y e(s)to .
*CHI:	el verde green@s .
*MOT:	y este también a lavar .
*CHI:	ot(r)o .
*CHI:	toma .
*MOT:	espera .
*MOT:	vamos a poner la hora .
*MOT:	son las tres+menos+cinco .
*CHI:	toma .
*MOT:	&=q estos ya están ?
*CHI:	sí .
*MOT:	vale .
*MOT:	ya sólo nos faltan estos mandos (.) de la cocina , Lucía .
*CHI:	eh@i .
*FAT:	coge las cosas que las has tirado todas .
*CHI:	&=q y esto ?
*CHI:	&=q asúca [: azúcar] ?
*MOT:	pon le ahí .
*CHI:	xxx .
*MOT:	pon le ahí .
*MOT:	no .
*MOT:	al revés .
*MOT:	así .
*FAT:	&=q xxx es eso ? [+ NON]
*MOT:	esto es el salero .
*MOT:	< y esto es el > [//] no .
*MOT:	eso es la azúcar y esto es la sal .
*MOT:	&=q y los platos ?
*MOT:	&=q se ha caído por ahí los platos , Lucía ?
*CHI:	no .
*MOT:	había platos aquí escurriendo .
*MOT:	&=q te acuerdas ?
*MOT:	&=q dónde está ?
*MOT:	mira .
*MOT:	está detrás .
*CHI:	&=q e(l) rosa ?
*MOT:	el rosa está lavándo se .
*MOT:	ah@i , no .
*MOT:	el rosa no está .
*MOT:	pues ve te a buscar el rosa que falta .
*MOT:	está ahí en la mesa , Lucía .
*CHI:	&=q dónde ?
*MOT:	este es aquí .
*CHI:	el rosa .
*CHI:	&=e ay@i !
*CHI:	ah@i .
*CHI:	xxx .
*MOT:	esto no lo entiendo porque no encaja .
*MOT:	aquí .
*FAT:	&=q no encaja ?
%add:	MOT
*CHI:	xxx .
*CHI:	he t(r)aído do(s) p(l)atos .
*MOT:	pues aquí .
*MOT:	a escurrir .
*MOT:	arriba .
*MOT:	pon los tú .
*MOT:	corre .
*MOT:	muy bien .
*MOT:	así [x 3] .
*CHI:	&=q el rosa ?
*MOT:	no sé .
%par:	susurra
*MOT:	cuidado .
*MOT:	no lo tires .
*CHI:	ay@i .
*CHI:	no puede [*] .
%err:	puede = puedo $MOR $SUB $NFL 3s/1s
*MOT:	así [x 2] .
*MOT:	así está bien , Lucía .
*MOT:	ya está .
*MOT:	escurriendo .
*CHI:	la (co)cina [?] . [+ NON]
*CHI:	e(s)te e(s) el horno .
*MOT:	este es el horno . [+ ADS]
*MOT:	muy bien .
*MOT:	hija .
*MOT:	lo que no entiendo es lo del xxx . [+ NON]
*CHI:	e(s)te era el horno .
*MOT:	es el horno , sí .
*CHI:	e(s)te era el horno .
*CHI:	e(s)te era el horno .
*MOT:	toma .
*MOT:	esta tacita < en la bal@x > [/] en la balda .
*MOT:	no , en la balda .
*CHI:	&=q eh@i ?
*MOT:	eso es .
*MOT:	así .
*CHI:	xxx .
*CHI:	y e(s)te .
*MOT:	a ver .
%par:	susurra
*MOT:	este aquí .
%par:	susurra
*CHI:	ya .
*MOT:	&=q a ver ?
%par:	susurra
*MOT:	&=q te las pongo yo ?
%par:	susurra
*MOT:	no [x 2] .
*MOT:	no se quita , hija .
*MOT:	que se estropea , Lucía .
*CHI:	ya .
*CHI:	a lavar .
*MOT:	a lavar . [+ ADS]
*MOT:	y luego lo pones aquí a escurrir .
*MOT:	mira , Lucía .
*MOT:	déja me un momento .
*MOT:	que hay que meter lo de la bandeja de los cubiertos .
*MOT:	hala@i .
*MOT:	< a ver > [/] a ver .
*MOT:	que no sé porque razón aquí no tenemos .
*MOT:	eh@i , Lucía .
*MOT:	este aquí .
%par:	susurra
*MOT:	vamos a poner la pegatina .
*MOT:	&=q para qué serán estos dos cachitos ?
*MOT:	&=q para el reloj serán ?
*MOT:	a ver .
*MOT:	vamos a poner esto .
*MOT:	para decorar la cocina .
*MOT:	mira .
*MOT:	a ver .
*CHI:	uy@i .
*MOT:	ya , hija .
*MOT:	es que eso está un poco mal .
*MOT:	aquí tienes una mesita , Lucía .
*MOT:	&=q la has visto ?
*CHI:	sí .
*CHI:	sí .
*CHI:	e(s)te era el foi+gras .
*CHI:	&=q sabes ?
*CHI:	porque es para xxx . [+ NON]
*CHI:	&=e Mamá !
*MOT:	bueno , di , Lucía .
%par:	susurra
*MOT:	&=q qué ?
%par:	susurra
*MOT:	anda .
*MOT:	uy@i .
*MOT:	no se despega , tía .
*MOT:	nada .
*MOT:	que no se despega .
*MOT:	que no es adhesivo .
%add:	FAT
*MOT:	que no es adhesivo .
%add:	FAT
*FAT:	qué xxx . [+ NON]
%add:	MOT
%par:	riéndose
*MOT:	es cartón nada más .
%add:	FAT
*CHI:	xxx .
*CHI:	mira .
*CHI:	mira , Mamá .
*MOT:	&=q qué pasa ?
*CHI:	e(s) 0 [*] a(zu)carillo .
%err:	0 = un $SYN $LOS
*MOT:	&=q se ha caído ?
*CHI:	sí .
*CHI:	xxx .
*CHI:	azúcar .
*CHI:	mira el a(zu)carillo .
*CHI:	mira el a(zu)carillo , Mapá@x .
*FAT:	&=q el qué ?
*CHI:	mira xxx . [+ NON]
*FAT:	&=q ah@i ?
*FAT:	&=q que se te ha caído ?
*CHI:	sí .
*MOT:	vaya .
@Situation:	MOT y Lucía montan la cocinita de juguete
@Situation:	1
*CHI:	sí .
*CHI:	e(s)te e(s) al azúcar .
*CHI:	mira el a(zu)carillo .
*CHI:	mira el a(zu)carillo , Mapá@x .
*FAT:	&=q el qué ?
*CHI:	mira el a(zu)carillo .
*FAT:	&=q ah@i ?
*FAT:	&=q que se te ha caído ?
*CHI:	sí .
*FAT:	vaya , hombre .
*FAT:	se me ha caído .
*CHI:	&=e y yo !
*CHI:	xxx .
*CHI:	ay@i .
*CHI:	hola .
*FAT:	hola .
*CHI:	&=e hola !
*FAT:	hola , Lucía .
*CHI:	hola .
*FAT:	hola .
*CHI:	quiero pis .
*CHI:	quiero pis .
*CHI:	quiero pis .
*CHI:	mi gatito .
%com:	hay un corte
*CHI:	&=e mira !
*FAT:	&=q qué es eso ?
*CHI:	un carrito .
*FAT:	&=q un carrito ? [+ ADS]
*CHI:	un carrito .
*CHI:	un carrito .
*CHI:	es un carrito .
*CHI:	e(s)te con c(u)ade(r)nos [?] viros [: libros] [?] . [+ NON]
*FAT:	&=q libros ?
*CHI:	xxx .
*CHI:	c(u)ade(r)nos hojas .
*CHI:	c(u)ade(r)nos .
*CHI:	lib(r)os .
*CHI:	xxx .
*CHI:	mi car(r)ito dejo xxx . [+ NON]
*MOT:	&=q tu carrito +..?
*CHI:	xxx .
*MOT:	ah@i .
*FAT:	yo no le he entendido .
%add:	MOT
*MOT:	yo tampoco .
%add:	FAT
*FAT:	&=q a ver , Lucía ?
*FAT:	&=q qué quieres decir ?
*CHI:	Susana .
*CHI:	un robo .
*CHI:	asustada .
*CHI:	Pasisa [: Patricia] y dijo xxx . [+ NON]
*FAT:	0 .
%par:	se ríe
*FAT:	&=q Patricia y Susana qué ?
*MOT:	no .
*MOT:	Susana era el lobo para asustar a Patricia .
*FAT:	&=q era eso ?
*FAT:	&=q es eso lo que ha dicho ?
%add:	MOT
*MOT:	&=q a ver , Lucía ?
*CHI:	mira .
*CHI:	una cosa .
*CHI:	Papá [/] Papá 0 [*] ha duchado .
%err:	0 = se $MOR $LOS $PREFIX
*CHI:	Mamá [/] Mamá .
*CHI:	y Papá 0 [*] ha duchado .
%err:	0 = se $MOR $LOS $PREFIX
*CHI:	y Mamá 0 [*] ha duchado .
%err:	0 = se $MOR $LOS $PREFIX
*CHI:	&=e y Lu 0 [*] 0 [*] duchado !
%err:	0 = se $MOR $LOS $PREFIX ; 0 = ha $SYN $LOS $AUXH
*FAT:	sí .
*FAT:	pero ese ya nos lo has contado muchas veces .
*FAT:	ese ya no .
*MOT:	&=q y lo de Patricia qué era ?
*FAT:	&=q qué es lo de Patricia y Susana ?
*MOT:	&=q y Susana ?
*FAT:	&=q eh@i ?
*FAT:	&=q qué es ?
*MOT:	&=q qué es Patricia y Susana ?
*FAT:	&=q qué es Patricia y Susana ?
*CHI:	xxx .
*CHI:	Susana xxx Papá (a)sustada [?] para asustar a Pasisa [: Patricia] . [+ NON]
*CHI:	y xxx . [+ NON]
*CHI:	xxx .
*CHI:	y (en)tonces e(l) malo .
*CHI:	mira .
*MOT:	&=q y el malo ?
*CHI:	no .
*CHI:	xxx .
%par:	susurra algo
*CHI:	un [/] un xxx . [+ NON]
*CHI:	un xxx . [+ NON]
*CHI:	&=e ay@i !
*CHI:	&=e ah@i !
*FAT:	bueno , Lucía .
*FAT:	te hemos entendido a medias .
*FAT:	yo te he entendido que Patricia quería asustar .
*FAT:	no que Susana quería asustar a Patricia .
*FAT:	&=q es así ?
@Situation:	MOT y Lucía montan la cocinita de juguete
@Situation:	1
*CHI:	sí .
*CHI:	no ca(n)tes .
*CHI:	< y di@x > [/] y dijo .
*CHI:	xxx .
*CHI:	xxx .
*CHI:	xxx .
*CHI:	Susana .
*CHI:	< un rob@x para > [//] un robot para asustar 0 [*] Patisa [: Patricia] .
*CHI:	< y di@x > [/] y dijo .
*CHI:	xxx .
*CHI:	el malo .
*CHI:	el malo .
*CHI:	solta(r) [*] le .
%err:	soltar = fin $MOR $SUB $ROOT
*MOT:	sí .
*CHI:	a Pasisa [: Patricia] .
*CHI:	< y xxx > [//] y dijo .
*CHI:	el malo para < su su > [//] malo [x 2] [/] xxx de aquí . [+ NON]
*MOT:	fuera de aquí , malo [x 2] .
*FAT:	fuera de aquí .
*MOT:	fuera de aquí .
*FAT:	y le dijo eso &=q verdad ?
*CHI:	ay@i .
*FAT:	&=q es eso , Lucía ?
*CHI:	&=e mira !
*FAT:	uy@i .
*FAT:	qué alta .
*CHI:	ai@i .
*FAT:	pumba@o .
*MOT:	o+sea .
*MOT:	que Susana se disfrazó de lobo para asustar a Patricia .
*FAT:	ah@i , es eso .
*MOT:	y le dijo “lobo , malo , fuera de aquí” .
*MOT:	&=q no ?
*CHI:	sí .
*FAT:	&=q es eso ?
*CHI:	sí .
*FAT:	&=e bien !
*FAT:	dios+mío .
*FAT:	cómo te explicas , hija .
*CHI:	mira .
%par:	susurra
*CHI:	mira .
%par:	susurra
*CHI:	&=e mira !
*FAT:	qué alta estás .
*CHI:	mira , Mamá .
*MOT:	hala@i , qué arriba .
*MOT:	ten cuidado no te caigas hacia atrás &=q eh@i , Lu ?
*MOT:	eso es peligroso .
*CHI:	&=e cuidado !
*MOT:	ya .
*MOT:	cuidado , bonita .
*CHI:	toma .
*CHI:	y dijo que Patita [: Patricia] “malo , fuera de aquí , malo [/]” .
*MOT:	malo , fuera de aquí . [+ ADS]
*CHI:	ay@i .
%par:	contenta
*CHI:	xxx .
*CHI:	malo .
*CHI:	fuera de aquí .
*CHI:	uy@i [x 4] .
*FAT:	uy@i , Lucía .
*CHI:	cua@o [x 2] y cua@o .
*CHI:	xxx .
%par:	susurra
*CHI:	y dijo .
*CHI:	< uno para uno por > [//] un lobo para asustar 0 [*] Patisa [: Patricia] .
%err:	0 = a $SYN $LOS
*CHI:	y [/] y dijo xxx . [+ NON]
*MOT:	xxx te vas a caer . [+ NON]
*CHI:	ya .
%par:	se ríe
*CHI:	y llamó .
*CHI:	y [/] y malo .
*CHI:	fuera .
*CHI:	ay@i , Mamá .
*MOT:	saca el pie .
*MOT:	antes de subir te saca el pie de abajo .
*CHI:	una dos y t(r)es .
*CHI:	quiero pis .
*CHI:	quero [*] pis .
%err:	quero = quiero $MOR $LOS $REG
*CHI:	quero [*] pis .
*CHI:	no puede [*] .
%err:	puede = puedo $MOR $SUB $NFL 3s/1s
*FAT:	&=q el qué ?
@End
