# Supplementary material for: Comparing Different Models of the Development of Verb Inflection in Early Child Spanish
Source: PLoS One. 2015 Mar 11;10(3):e0119613. doi: 10.1371/journal.pone.0119613 (PMC4356619; doi:10.1371/journal.pone.0119613)
Supplement: S1 File — (ZIP) [file pone.0119613.s001.zip › lu20303.cha]

@UTF8
@PID:	11312/c-00031818-1
@Begin
@Languages:	spa , eng
@Participants:	CHI Lucía Target_Child , MOT Madre Mother , FAT Padre Father
@ID:	spa , eng|OreaPine|CHI|2;3.03|female|||Target_Child|||
@ID:	spa , eng|OreaPine|MOT|||||Mother|||
@ID:	spa , eng|OreaPine|FAT|||||Father|||
@Transcriber:	Javier , University of Nottingham
@Date:	10-JAN-2001
@Location:	Madrid
@Situation:	FAT y Lucía están jugando con el rompecabezas a las cinco de la tarde
*CHI:	toma .
%act:	le da unas piezas del rompecabezas a FAT
*FAT:	a ver .
*FAT:	&=q qué [x 2] es esto ?
*CHI:	pu(z)les .
%com:	puzles en vez de fichas del puzle: SOBREGENERALIZACIÓN , pero FAT también la usa
*FAT:	&=q y qué hay que hacer aquí ?
*CHI:	un caballo .
*FAT:	&=q un caballo ?
*CHI:	sí .
*FAT:	a ver .
*FAT:	&=q cómo lo ponemos junto ?
*CHI:	kekeke@i .
%par:	hace ruidos con la lengua imitando el sonido del trote de un caballo
*FAT:	ay@i .
*FAT:	Dios_mío .
%act:	levanta la caja del rompecabezas , que parece pesada
*CHI:	e(s)te .
*FAT:	&=q esto lo guardamos ?
%com:	se refire a la caja del rompecabezas
*CHI:	sí .
*FAT:	&=q dónde ?
*CHI:	acá .
%act:	señala encima de la mesa , donde estaba antes de que lo cogiera FAT
*FAT:	no .
*FAT:	ahí no se guarda .
*FAT:	lo guardamos en la estantería .
*FAT:	&=q vale ?
%act:	se levanta y se lleva la caja con el rompecabezass
*CHI:	vale . [+ IMI]
%act:	susurrando
*FAT:	venga .
*FAT:	a ver: .
*FAT:	por dónde: .
*FAT:	si no cabe .
*FAT:	tienes tantos juguetes que ya no cabe , Lucía .
*FAT:	aquí abajo: .
*FAT:	los puzles , abajo de la estantería .
*FAT:	&=q vale ?
*CHI:	vale . [+ IMI]
%act:	está intando unir piezas del rompecabezas
*CHI:	0 .
%par:	estornuda .
*FAT:	uy@i .
*FAT:	Jesús .
%exp:	Jesús = expression when other person sneezes
*FAT:	Jesús .
*CHI:	(l)a vaca .
*CHI:	(l)a comida .
*CHI:	este [*] 0 [*] (l)a [x 2] comida .
%err:	este = esta $MOR $SUB $AGA ; 0 = es $SYN $LOS
*FAT:	es una vaquita .
*CHI:	toma .
%act:	le da una pieza a FAT
*FAT:	uy@i .
*FAT:	vamos a poner la aquí .
*FAT:	< a ver si encuentras la otra > [/] +...
*CHI:	toma .
%act:	le da otra pieza a FAT
*FAT:	a ver si encuentras la otra pieza para que encajen .
*FAT:	&=q vale ?
*CHI:	sí .
%act:	busca dentro de una bolsa de plástico y saca otra pieza
*CHI:	toma .
*FAT:	gracias , Lu .
*CHI:	&=q más ?
*FAT:	sí: .
*FAT:	vale .
%act:	vuelve a meter la mano en la bolsa
*CHI:	&=q mucho [*] ?
%err:	mucho = muchas $MOR $SUB $AGA
*FAT:	un poquito .
*FAT:	sí .
*CHI:	un poquito . [+ IMI]
*CHI:	sí .
%act:	saca dos piezas de la bolsa y se las da a FAT
*CHI:	toma .
*FAT:	a ver .
*FAT:	pero tenemos que ir poniéndo las .
*FAT:	uy@i .
*FAT:	mira .
*FAT:	esta es la cola del +...
*CHI:	++ caballo .
*FAT:	y esta es la cabeza del +...
*CHI:	0 .
%com:	no completa la frase iniciada por FAT
*FAT:	corre .
*FAT:	aquí nos falta una pieza .
*FAT:	y ya lo hemos encontrado entero .
*FAT:	venga .
*FAT:	a ver .
*FAT:	&=q dónde está el cuerpo del caballo ?
*CHI:	ah@i .
*CHI:	este [x 2] .
%act:	le da una pieza a FAT
*FAT:	&=q este ?
*FAT:	no .
*FAT:	me parece que este no es .
*FAT:	mira .
*FAT:	este es una esquina .
*CHI:	coge 0 [*] tú .
%err:	0 = los $MOR $LOS $SUFFIX
%act:	le da la bolsa a FAT para que coja él las fichas
*FAT:	a ver .
*FAT:	cojo: +...
*FAT:	no .
*FAT:	cóge los tú . [+ COR]
*FAT:	mira .
*FAT:	&=q este el qué es ?
*CHI:	una [//] un xxx . [+ NON]
*FAT:	&=q y este ?
*FAT:	uy@i .
*FAT:	mira .
*FAT:	encajan .
*CHI:	sí: .
*FAT:	&=q y este ?
*FAT:	mira .
*FAT:	a ver si este encaja aquí , Lucía .
*CHI:	sí encaja .
%act:	ha colocado la ficha
*FAT:	&=q encaja ?
*CHI:	sí .
*CHI:	&=e sí encaja !
*FAT:	&=e hala@i !
*FAT:	qué bien .
*FAT:	a ver .
*FAT:	más .
*FAT:	mira .
*FAT:	un cerdito .
*CHI:	sí .
*CHI:	un cerdito . [+ IMI]
*CHI:	un cerdito . [+ IMI]
*CHI:	un cerdito . [+ IMI]
*FAT:	&=q dónde estará la otra parte del cerdito ?
*FAT:	venga .
*FAT:	a ver si encuentras la pieza de la otra parte del cerdito ahí .
%act:	busca en la bolsa
*MOT:	Father , &=q vamos ?
%add:	FAT
%com:	MOT habla desde otra habitación
*FAT:	sí .
%add:	MOT
*CHI:	aquí (e)stá el cerdito .
*FAT:	venga .
*FAT:	a ver si encaja .
*CHI:	no encaja .
*FAT:	sí .
*FAT:	tiene que encajar .
*CHI:	no encaja .
*CHI:	no encaja .
*CHI:	no encaja .
%act:	sigue intentando encajar la pieza del rompecabezas
*CHI:	&=e sí encaja !
*FAT:	&=e muy bien , Lucía !
*FAT:	choca .
%act:	coloca la mano para que Lucía choque la suya
*FAT:	premio .
*CHI:	0 .
%act:	choca la mano contra la de FAT
*FAT:	&=e ole@i !
*CHI:	0 .
%act:	vuelve a mirar el rompecabezas
*CHI:	&=e setas !
%act:	ha sacado una pieza de la bolsa
*FAT:	&=q esta qué es ?
%com:	FAT había entendido "esta" en vez de "setas"
*CHI:	&=e setas !
*FAT:	ah@i .
*FAT:	&=q son setas ?
*FAT:	&=q y de esas con qué van ?
*FAT:	esa es muy difícil , Lucía .
*FAT:	porque tiene que ser en una esquina .
*CHI:	0 .
%act:	aparta la pieza
*FAT:	a ver .
*FAT:	&=q dónde va ?
*FAT:	a ver .
*FAT:	&=q dónde va ?
*CHI:	aquí xxx . [+ NON]
*FAT:	&=q dónde va ?
*FAT:	corre .
*FAT:	uy@i .
*FAT:	a ver .
*FAT:	aquí está la [x 2] abeja .
%act:	coge una pieza de la bolsa de fichas
*CHI:	ay@i .
*CHI:	xxx .
*FAT:	0 .
%act:	cambia la cámara de sitio
*FAT:	a ver .
@Comment:	A partir de aquí LU20303B.mov
*FAT:	a ver .
*FAT:	&=q esa es la de la [x 2] seta ?
*CHI:	xxx .
%act:	se apoya sobre la mesa
*CHI:	&=q más ?
*FAT:	toma .
%act:	ha cogido una dos piezas y le da una de ellas a FAT
*FAT:	venga .
*FAT:	haz lo tú .
*FAT:	mira .
*FAT:	esta es la oveja .
@Situation:	FAT y Lucía están jugando a las cinco de la tarde a que Lucía le hace café y se lo pone en la mesa
*FAT:	a ver si encaja esta que es la oveja con esta .
*FAT:	a ver , Lucía .
*FAT:	y así ya tenemos el caballo , el camello , el cerdito y la oveja .
*FAT:	venga .
*FAT:	a ver si funciona .
*FAT:	corre .
*CHI:	0 .
%act:	coge las piezas y las va colocando
*CHI:	sí (en)caja [*] .
%err:	encaja = encajan $MOR $LOS $NFL 3s/3p
*FAT:	&=q encaja ?
*CHI:	sí .
*CHI:	0 .
%act:	se baja de la silla y desparece de la imagen
*CHI:	xxx .
%com:	inaudible , está en otra habitación
*FAT:	corre .
*FAT:	vamos para allá .
%com:	se les oye en otra habitación
*FAT:	corre .
*FAT:	a tu cuarto .
*FAT:	a tu cuarto .
*FAT:	Lucía .
*FAT:	xxx .
*CHI:	sí .
%com:	siguen en otra habitación
*FAT:	venga .
*FAT:	a ver: .
*FAT:	&=q qué es eso ?
%com:	ya han vuelto los dos a la sala donde se está grabando
*FAT:	&=q es tu cocina ?
%com:	parece que se refiere al mueble donde Lucía tiene unos cacharritos de juguete
*CHI:	sí .
*CHI:	y tú .
%act:	se acerca al mueble de los cacharritos
*FAT:	&=q qué ?
*FAT:	a ver .
*FAT:	&=q qué me vas a sacar de ahí ?
*FAT:	&=q qué me sacas ?
*FAT:	&=q un desayuno ?
*FAT:	&=q hacemos un desayuno aquí ?
*CHI:	sí .
%act:	coge un platito y lo trae hasta donde está FAT , cerca de la cámara
*FAT:	< muy bien > [<] .
*CHI:	< toma > [>] .
*FAT:	&=q eso qué es ?
*CHI:	un plato para Papá .
*FAT:	un plato para Papá ?
*CHI:	una cuchara .
%act:	está buscando algo entre los cacharritos
*FAT:	www .
%exp:	habla a otra persona
*FAT:	&=q una cuchara ?
*FAT:	&=q y me pones < un por+favor > [//] un café+con+leche ?
*CHI:	sí .
%act:	trae otro platito
*FAT:	venga .
*FAT:	pero con azúcar .
*FAT:	&=q eh@i ?
*CHI:	0 .
%act:	se queda parada con el plato en la mano
*CHI:	xxx .
%com:	hay un ruido que impide escuchar lo que dice Lucía
*FAT:	con azúcar , por+favor .
*CHI:	&=q y un p(l)ato ?
*FAT:	un plato .
*FAT:	sí .
*CHI:	no .
*CHI:	un vaso .
*FAT:	&=q un vaso ?
*FAT:	vale .
*CHI:	y un cuchillo .
*FAT:	&=q un cuchillo ?
*FAT:	a ver .
*FAT:	me lo pones aquí .
*FAT:	por+favor .
*CHI:	0 .
%act:	trae un cuchillo de plástico hasta donde está FAT
*CHI:	xxx cuchillo . [+ NON]
*FAT:	&=q o recogemos primero el puzle ?
*CHI:	0 .
%act:	deja el cuchillo y se vuelve a donde están los cacharritos sin contestar a FAT
*CHI:	azúcar .
%act:	coge una sartén de plástico y viene hacia FAT
*FAT:	azúcar con +...
*FAT:	y leche .
*FAT:	a ver .
*FAT:	me tienes que poner el cafe +...
*FAT:	la leche +...
*FAT:	y después yo me echo un poquito de azúcar .
*CHI:	0 .
%act:	vuelve a donde los cacharritos y busca algo
*CHI:	xxx no . [+ NON]
*CHI:	xxx sí . [+ NON]
*FAT:	corre .
*FAT:	cóge me un poquito de leche .
*FAT:	&=q y mi taza ?
*FAT:	&=q dónde está mi taza ?
*CHI:	0 .
%act:	viene hacia FAT
*CHI:	eh@i .
*CHI:	ahí e(s)tá .
%par:	señala hacia los cacharritos
*CHI:	eh:@i .
%com:	parece que no sabe cómo llamar el mueble de los cacharritos
*CHI:	0 .
%act:	se acerca hasta el mueble de los cacharritos
*FAT:	&=q dentro del horno ?
%exp:	en realidad no parece un horno , así que quizás FAT esté experimentando un poco
*CHI:	sí .
*CHI:	dentro del horno . [+ IMI]
*FAT:	no .
*FAT:	dentro del armario .
*FAT:	venga .
*FAT:	a ver .
*FAT:	da me una taza que está dentro del armario , Lucía .
*CHI:	toma .
%act:	le da una sartén de plástico que es lo que ella ha considerado antes "el azúcar"
*FAT:	gracias .
*CHI:	no puede [*] .
%err:	puede = puedo $MOR $SUB $NFL 3s/1s
*FAT:	sí .
*FAT:	a ver .
*FAT:	deja el plato .
*CHI:	0 .
%act:	deja el plato en el suelo
*FAT:	eso es .
*FAT:	y usa las dos manos para abrir .
*CHI:	0 .
%act:	intenta abrir el armeario pero no puede
*CHI:	ay@i .
*CHI:	no puede [*] .
%err:	puede = puedo $MOR $SUB $NFL 3s/1s
*FAT:	espera , Lucía .
%act:	se levanta y va al armarito de los cahcarros de juguete
*FAT:	tienes que subir esta tapita de aquí .
*FAT:	ah@i no .
*FAT:	esta no es .
*FAT:	ay@i .
*FAT:	es que está un poco duro .
*FAT:	&=q verdad ?
%act:	consigue abrir el armarito y se vuelve a sentar en lamesa , cerca de la cámara
*FAT:	muy bien: .
*FAT:	oy@i .
*FAT:	una taza azul .
*CHI:	0 .
%act:	ha cogido una taza y ahora cierra la puerta del armario de un golpe
*FAT:	muy bien .
*FAT:	hay que cerrrar bien .
*CHI:	0 .
%act:	se queda mirando la puerta del armario
*FAT:	Lucía .
*FAT:	pero pon me aquí la taza .
*FAT:	corre .
*CHI:	0 .
%act:	viene corriendo sin la taza que ha sacado
*FAT:	coge la taza y me la traes aquí .
*CHI:	0 .
%act:	vuelve a por la taza y se la trae a FAT
*FAT:	venga .
*FAT:	y ahora me pones un poco de café .
*FAT:	toma .
*FAT:	sírve me un poquito de café .
%act:	le da un cazo de juguete a Lucía
*FAT:	a ver .
*CHI:	0 .
%act:	hace como si le echara café en la tacita
*FAT:	tiquitiquiti@o .
*FAT:	hala@i .
*FAT:	no [x 3] .
*FAT:	no tanto .
*FAT:	que me gusta con leche .
*FAT:	a ver .
*FAT:	un poquito de leche ahora .
*CHI:	0 .
%act:	deja el cazo con les demás cacharritos
*MOT:	nos vamos , Lucía .
%act:	entra en la sala
*MOT:	son ya las cinco , Father .
%add:	FAT
*MOT:	adiós .
%act:	se acagcha para dar un beso a Lucía
*FAT:	ya .
%add:	MOT .
*FAT:	me pongo el abrigo .
%add:	MOT .
*MOT:	da me un besito .
%act:	le da un beso a Lucía
*CHI:	0 .
%act:	Lucía tiene un cazo en la mano y viene con él hacia FAT
*FAT:	esa es la leche .
*MOT:	uy@i .
*MOT:	el puzle de los caballitos .
*FAT:	ya [x 3] .
*FAT:	ya me vale .
*FAT:	ahora .
*FAT:	a ver .
*FAT:	un poquito de +...
*FAT:	tucu@o [x 3] .
%com:	hace como si bebiera
*FAT:	mm@i .
%par:	como si le gustara
*FAT:	qué café más bueno .
*CHI:	0 .
%par:	sonríe
*FAT:	es sólo para mayores .
*FAT:	los niños no toman café .
*FAT:	&=q verdad ?
*FAT:	Lucía .
*CHI:	no: .
%act:	deja el cazo sobre la mesa .
*FAT:	no .
*FAT:	vale .
*FAT:	ya está .
*FAT:	ahora hay que lavar la taza .
*CHI:	vale .
%act:	se lleva el cazo a donde los cacharritos
@Situation:	MOT y Lucía están jugando por la noche con los rompecabezas
*MOT:	www .
%add:	FAT
%com:	habla desde otra habitación .
*FAT:	ah@i , vale .
%add:	MOT
*FAT:	voy yo ahora , www .
%add:	MOT
%com:	algo se cae al suelo
*FAT:	uy@i .
*FAT:	adiós Lucía .
%com:	se apaga la cámara
*MOT:	a ver .
%act:	está colocando la cámara en una repisa
*MOT:	a ver , Lucía .
%act:	se va hacia la mesita donde Lucía está sentada , con todas las piezas del rompecabezas sobre la mesa
*MOT:	xxx .
*CHI:	xxx tuyo . [+ NON]
*MOT:	&=q cuál es mío ?
*MOT:	uy@i .
*MOT:	&=q y este muñequito ?
*CHI:	xxx .
*MOT:	&=q y este muñequito ?
*CHI:	mío .
*MOT:	&=q es tuyo ?
*CHI:	sí .
*MOT:	a ver .
*MOT:	&=q qué hay aquí ?
%act:	coge algunas piezas
*MOT:	&=q qué son estos ?
*CHI:	cerditos .
*MOT:	cerdito .
*CHI:	&=e cerdito: ! [+ IMI]
%par:	gritando
*MOT:	a ver .
*MOT:	&=q qué más ?
*MOT:	&=q y este ?
*CHI:	una vaca .
*MOT:	una vaca: .
*MOT:	&=q qué más ?
*MOT:	&=q qué más hay ?
*CHI:	un +...
*CHI:	un cerdito .
*MOT:	un cerdito .
*MOT:	&=q y aquí ?
*CHI:	un caballo .
*MOT:	un caballo . [+ IMI]
*CHI:	el caballo no (es)tá .
*MOT:	sí .
*MOT:	mira [x 2] .
*MOT:	dónde está .
*CHI:	ay@i .
*CHI:	&=e caballo !
%par:	gritando
*MOT:	sí: .
*CHI:	sí .
*CHI:	0 [*] caballo .
%err:	0 = el $SYN $LOS
*CHI:	lo he visto .
*MOT:	&=e lo has visto !
*CHI:	sí: .
*MOT:	&=q y qué más ?
*MOT:	a ver .
*CHI:	0 .
%act:	coloca una pieza correctamente
*MOT:	&=e muy bien !
*MOT:	la has metido tú sola .
*MOT:	muy bien .
*MOT:	Lucía .
*CHI:	&=e mira !
*MOT:	&=q qué es ?
*CHI:	un caballo .
*MOT:	vale .
*MOT:	ahora hay que hacer la oveja .
*CHI:	vale .
*MOT:	toma .
%act:	le da una ficha
*CHI:	ay@i .
%act:	intenta colocar otra ficha
*CHI:	0 .
%act:	la consigue colocar
*MOT:	muy bien .
*MOT:	y ahora: hay que hacer la vaca .
*MOT:	a ver cómo haces la vaca tú .
*CHI:	xxx .
%act:	coloca algo sobre la mano de MOT
*MOT:	&=q la vas a pegar aquí ?
*CHI:	sí .
*CHI:	en tu mano .
*FAT:	&=q en mi mano ?
*CHI:	sí .
*CHI:	ay@i .
%par:	alegre
*CHI:	xxx (l)a colita de (l)a vaca . [+ NON]
*MOT:	&=q la colita de la vaca ?
*CHI:	sí .
*CHI:	la colita . [+ IMI]
*MOT:	mm@i .
*MOT:	me parece que no es ahí , Lucía .
*CHI:	&=q no ?
*MOT:	no .
*CHI:	xxx .
*MOT:	xxx .
*MOT:	&=q qué es ?
*MOT:	que no es ahí , Lucía .
*CHI:	va:le .
*MOT:	colóca la por aquí .
%act:	señala una parte de la mesa
%com:	se cae una ficha y MOT intenta recogerla
*CHI:	no cabe .
*CHI:	esto .
%act:	intentaba colocar la ficha por otro lado distinto a donde había dicho MOT
*MOT:	no .
*MOT:	que esto es aquí .
*MOT:	esto es la oveja .
*MOT:	aquí .
%act:	señala dónde
*CHI:	0 .
%act:	coloca la ficha
*CHI:	xxx .
*MOT:	no .
*MOT:	&=q a ver ?
*CHI:	sí cabe .
*MOT:	no cabe .
*MOT:	mm@i .
%par:	negando
*CHI:	sí cabe .
%act:	sigue intentando meter la ficha
*MOT:	&=q tú crees que sí cabe ?
*CHI:	ay@i .
%act:	se le ha caído la ficha al suelo y la recoge , se la da a MOT
*MOT:	mira .
%par:	susurrando
*MOT:	mira .
%act:	coloca una ficha
*MOT:	sí .
*MOT:	&=q ves ?
*CHI:	sí: .
*CHI:	&=e sí cabe !
*MOT:	claro .
*MOT:	este es aquí .
*MOT:	mira .
*CHI:	0 .
%act:	sigue intentando encajar dos fichas que no parecen correctas
*MOT:	te falta +...
*CHI:	xxx .
@Situation:	MOT y Lucía están jugando por la noche con los rompecabezas
*CHI:	ay@i .
*CHI:	xxx .
%par:	susurra
*MOT:	&=q qué le dices a la oveja ?
*CHI:	eh@i cerdo .
*MOT:	&=q cerdo ?
*CHI:	sí .
*MOT:	eh@i cerdito .
*CHI:	ahí (es)tá e(l) cerdito .
%act:	lo ha apartado sobre la mesa
*CHI:	cerdito .
*CHI:	&=e mira !
%act:	muestra las piezas que ha conseguido unir
*MOT:	muy bien .
*CHI:	mira .
*MOT:	mira .
*MOT:	aquí está la comida , Lucía .
*MOT:	aquí está la comida .
*MOT:	mira .
*CHI:	comida . [+ IMI]
*MOT:	comida de los cerditos .
*CHI:	&=e este e(s) 0 [*] cerdito !
%err:	0 = el $SYN $LOS ; 0 = es $STN $LOS
*MOT:	ese es el cerdito . [+ COR]
*MOT:	sí .
*CHI:	comida de cerdito .
*CHI:	comida de cerdito .
*MOT:	&=q dónde está la comida del cerdito ?
*CHI:	aquí .
%act:	señala sobre la mesa
*CHI:	toma: .
%act:	aparta una ficha hacia MOT
*MOT:	&=q y la comida del caballo ?
*CHI:	acá .
*MOT:	aquí .
*MOT:	mira .
*MOT:	mira dónde va la comida del caballo , Lucía .
*MOT:	&=q dónde va ?
*CHI:	aquí .
%act:	señala un lugar en la mesa
*MOT:	muy bien .
*MOT:	a ver cómo lo metes .
@Comment:	suena el teléfono
*MOT:	voy .
%add:	FAT
%act:	se levanta de la mesa y se va a coger el teléfono
*CHI:	xxx .
%com:	está hablando sola en la habitación mientras sigue colocando fichas y MOT habla PRO teléfono en la cocina
*CHI:	< el amigo > [//] .
*CHI:	el amigo de ese .
*MOT:	hola .
%add:	teléfono
*MOT:	&=q cómo estás ?
%add:	teléfono
*MOT:	www .
%add:	FAT al teléfono
*CHI:	0 .
%act:	sigue jugando con el rompecabezas
%com:	MOT sigue hablando por teléfono en la cocina
*CHI:	e(s) Juana y +...
%act:	se baja de la silla y desaparece de la imagen
*CHI:	xxx .
@Comment:	MOT termina de hablar por teléfono
*CHI:	&=q es Juana y Guillermo ?
%err:	es = son $MOR $SUB $NFL 3s/3p:NPyNP
*MOT:	no .
*MOT:	es Papá .
*CHI:	&=q es Papá ? [+ IMI]
*CHI:	Papá . [+ IMI]
*CHI:	quero [*] Pinocho .
%err:	quero = quiero $MOR $LOS $REG
%com:	no se les ve en la imagen , pero Lucía está intentando que MOT le lea un cuento de Pinocho , pero no le escucha proque habla con Elsa
%exp:	Pinocho = Pinochio
*CHI:	quero [*] Pinocho .
%par:	más alto
*CHI:	quero [*] Pinocho .
%par:	enfadada
*CHI:	&=e quero [*] Pinocho !
%par:	gritando
*CHI:	&=e quero [*] Pinocho !
%par:	lloriquea
*MOT:	a ver .
*MOT:	no , Lucía .
*MOT:	no .
*CHI:	ah@i .
%par:	lloriquea
*MOT:	Lucía .
*MOT:	vamos aquí en +...
*MOT:	&=e el puzle !
*CHI:	no .
*CHI:	el puzle no .
*MOT:	espera [x 3] .
*MOT:	déja me un poquito .
*MOT:	que voy a ordenar esto .
*MOT:	ven .
*CHI:	0 .
%par:	está llorando
%com:	vuelven a aparecer en la imagen al entrar en la habitación
*MOT:	&=q y la cocinita ?
*MOT:	&=q no me haces un café ?
*CHI:	&=e no !
*MOT:	mira .
*MOT:	aquí .
*CHI:	0 .
%par:	sigue llorando
*MOT:	uy@i .
*MOT:	si está el salero .
*MOT:	&=q y el azúcar ?
*MOT:	&=q dónde está el azúcar ?
*MOT:	&=q eh@i ?
*CHI:	aquí (es)tá el azúcar .
*CHI:	y e(s)to .
*MOT:	a ver .
*MOT:	a ver .
%act:	se sienta en una silla , al aldo de la mesita de Lucía , esperando que le traiga el café que ha preparado
*CHI:	&=q ajúcar [: azúcar] ?
*MOT:	sí .
*CHI:	xxx .
*CHI:	&=q y e(s)to ?
*MOT:	también .
*MOT:	sal .
*CHI:	&=q y un plato ?
*MOT:	eso es un plato .
*MOT:	sí .
*CHI:	&=q a [: dónde] (es)tá [*] (l)os platos ?
%err:	está = están $MOR $LOS $NFL 3s/3p:NP
%com:	se acerca a la mesa donde está MOT
*MOT:	&=q los platos ?
*MOT:	ah@i .
*MOT:	mira .
*MOT:	ahí hay uno .
*CHI:	&=q con leche ?
*MOT:	con leche .
*MOT:	sí .
*CHI:	vale .
*CHI:	con leche .
@Situation:	MOT y Lucía están jugando por la noche a que Lucía le pone un café
*CHI:	xxx .
%com:	no se puede ver lo que hace porque está fuera de la imagen , pero parece que está intentado abrir la puerta del armario en el que están los cacharritos de juguete
*MOT:	tira .
*MOT:	tira fuerte .
%com:	se oye un ruido
*MOT:	muy bien .
*CHI:	ya (es)tá .
*CHI:	azúcar .
*MOT:	muy bien .
*CHI:	0 .
%act:	sigue haciendo ruido con los cacharritos fuera de la imagen
*MOT:	&=q me lo traes ?
*CHI:	sí .
*CHI:	0 .
%act:	sigue haciendo más ruido con los cacharritos fuera de la imagen
*CHI:	y una (cu)chara .
*MOT:	y una cuchara .
*MOT:	sí .
*CHI:	toma .
%act:	le trae a MOT una cuchara de plástico con una taza
*MOT:	&=e uy@i !
%par:	muy alegre
*CHI:	toma .
*CHI:	y toma .
*MOT:	gracias .
*CHI:	xxx .
*CHI:	me trae una a [*] Papá .
%err:	a = 0 $SYN $ADD
*MOT:	para cuando venga .
*MOT:	&=q vale ?
*CHI:	&=q y una 0 [*] pan ?
%err:	0 = de $SYN $LOS
*MOT:	ah@i .
*MOT:	&=e vale !
*CHI:	una 0 [*] pan .
%err:	0 = de $SYN $LOS
*MOT:	una de pan . [+ COR]
*MOT:	ahí está .
*MOT:	sí .
*CHI:	&=q a: [: dónde] e(s)tá ?
%act:	se queda parada mirando a MOT
*MOT:	&=q el qué ?
*CHI:	&=q a: [: dónde] e(s)tá el pan ?
*MOT:	aquí .
*MOT:	mira .
%act:	muestra el tostador de juguete que hay sobre la mesa
*CHI:	0 .
%act:	va hasta el tostador y saca una rebanada de pan de plástico
*CHI:	xxx .
*MOT:	mm@i .
%par:	como si le gustara
*MOT:	qué bien .
*MOT:	qué xxx más rico . [+ NON]
*MOT:	el pan .
*CHI:	(r)ico . [+ IMI]
*CHI:	y e(s)to .
%act:	trae algo y lo deja sobre la mesa
*MOT:	&=q qué es eso ?
*MOT:	&=q es [x 2] la mantequilla ?
*CHI:	sí [x 2] .
*CHI:	la atía [: mantequilla] . [+ IMI]
*MOT:	qué bien .
*MOT:	qué rica .
*MOT:	mm@i .
%par:	como si le gustara
*CHI:	ahora yo .
%act:	se siente en la silla como si fuera a comer ella
*MOT:	ahora tú .
*MOT:	toma .
*MOT:	ahora haz te tú uno .
*MOT:	mira .
*MOT:	allí hay más tazas .
%act:	señala sobre la mesa
*MOT:	mira .
*MOT:	más tazas ahí .
*MOT:	mira .
*CHI:	no .
%act:	intenta coger algo pero se le cae
*CHI:	xxx .
*MOT:	&=e anda !
*MOT:	es verdad .
*CHI:	0 .
%act:	coloca dos tazas de distintos colores una junto a la otra
*MOT:	qué bien .
*MOT:	este sí que juego .
*MOT:	&=q eh@i ?
*MOT:	hace juego .
*CHI:	e(s)ta no .
%act:	señala otra taza
*MOT:	esa no .
*CHI:	no .
*CHI:	e(s)ta .
*MOT:	esta sí .
*CHI:	sí .
*CHI:	e(s)ta no .
*CHI:	y una pa(ra) mí .
*CHI:	xxx e(s)ta . [+ NON]
*CHI:	para [x 2] Papá .
*MOT:	vale .
*CHI:	xxx .
*MOT:	vale .
%com:	se oye un apuerta
*CHI:	xxx .
%act:	se levanta de la silla y va a por algo
*CHI:	&=e toro !
%par:	como si llamara al toro
%com:	posiblemente las figuras del rompecabezas tenían un toro o le han recordado a los toros , pero no se pueden ver con claridad
*MOT:	&=e toro !
*CHI:	&=e toros !
%act:	se vuelve a sentar en la silla y deja en la mesa algo que ha traído pero que no puede verse
*MOT:	&=q qué son ?
*CHI:	e(s)te [*] e(s) aceite .
%err:	este = esto $MOR $SUB $AGA
*MOT:	&=q ese es aceite ?
*CHI:	e(s)te es azúcar .
%err:	este = esto $MOR $SUB $AGA
%act:	se vuelve a levantar a por algo más
*MOT:	vale .
*CHI:	&=e un [x 3] vaso !
*CHI:	&=e un xxx ! [+ NON]
%act:	se vuelve a sentar a la mesa
*CHI:	xxx .
%act:	susurra
*MOT:	&=q y ?
*CHI:	xxx .
*MOT:	un pan .
*CHI:	&=e y azúcar !
%act:	se vuelve a levantar a por algo
*CHI:	y azúcar .
*CHI:	xxx .
%par:	susurra
%com:	Lucía está ahora fuera de la imagen , en el mueble de los cacharritos de juguete , y algo se oye como si se le cayera algo al suelo
*CHI:	xxx .
*CHI:	ay@i .
*CHI:	(s)e 0 [*] caí(d)o .
%err:	0 = ha $MOR $LOS $AUXH
*MOT:	&=q se ha caído ? [+ COR]
*CHI:	sí .
*MOT:	Lucía .
*MOT:	&=q qué has hecho en la guardería hoy ?
%exp:	guardería = kindergarten
*MOT:	&=q eh@i ?
*MOT:	&=q has jugado ?
*CHI:	no .
*CHI:	xxx .
*CHI:	xxx .
%com:	Lucía sigue fuera de la imagen , con el mueble de los cacharritos
*CHI:	&=q ya ?
*CHI:	así .
*CHI:	xxx .
%par:	susurra
*MOT:	&=q me traes leche ?
*CHI:	no .
*MOT:	&=q no ?
*CHI:	no .
@Situation:	MOT y Lucía están jugando por la noche a que Lucía le pone un café
*CHI:	(est)á [*] dura .
%err:	a = está $PHO $LOS
%com:	posiblemente esté intentando abrir el mueble
*MOT:	está duro . [+ COR]
*MOT:	&=q verdad ?
*CHI:	sí .
*CHI:	no xxx . [+ NON]
*MOT:	tira fuerte .
*MOT:	muy bien .
*MOT:	Lucía .
*MOT:	&=q qué te han enseñado en el cole [= guardería] hoy ?
*MOT:	&=q eh@i ?
*MOT:	&=q letras ?
*MOT:	&=q eh@i ?
*MOT:	&=q las letras ?
*CHI:	sí .
*MOT:	&=q cuál letra ?
*CHI:	0 [*] s@l .
%err:	0 = la $SYN $LOS
*MOT:	&=q la s@l ? [+ COR]
*CHI:	no .
*CHI:	la a@l .
*MOT:	&=q la a@l ?
*CHI:	sí .
*CHI:	a@l .
*MOT:	&=q a@l de qué ?
*CHI:	de Anita .
*MOT:	&=q y la Efe ?
*CHI:	de Fani .
*MOT:	&=q y la b@l ?
*CHI:	de Be(a)t(r)iz .
*MOT:	&=q y la Ge ?
*CHI:	de gato .
%act:	se vuelve a sentar en la silla
*MOT:	gato .
*MOT:	&=q y cuáles más te sabes ?
*CHI:	miau@o [x 2] .
%exp:	miau = what cat makes
*CHI:	&=q más ?
%act:	de da otra tostada de plástico a MOT
*MOT:	mm@i .
%par:	como si le gustara
%act:	hace como si comiera la tostada
*MOT:	qué rica .
*CHI:	ahora yo .
%act:	se levanta y se sienta en otra silla
*CHI:	mm@i .
%par:	como si comiera
*MOT:	mm@i .
%par:	como si le gustara
*MOT:	qué buenas estaban .
*CHI:	mira .
%act:	ha colocado dos tazas una encima de la otra
*MOT:	&=e anda !
*CHI:	un (cas)tillo .
*MOT:	&=q qué es ?
*MOT:	&=q un castillo ?
*CHI:	el castillo de Bella .
%act:	se ha vuelto a bajar de la silla
%exp:	Bella = Beuty (from "Beauty and the Beast")
*MOT:	&=q el castillo de Bella ?
*CHI:	sí .
*MOT:	&=q y quién más hay en el castillo ?
*CHI:	es [*] Bestia .
%err:	es = está $SYN $SUB
%exp:	Bestia = The Beast (from "Beauty and the Beast")
*MOT:	está Bestia también . [+ COR]
*MOT:	&=q y [x 2] el gato ?
*CHI:	< el [x 2] gato > [//] +...
*CHI:	el gato no .
*MOT:	&=q el gato no ?
*CHI:	no .
*MOT:	y: +...
*MOT:	&=q y los campesinos ?
*CHI:	0 [*] (campe)sinos no .
%err:	0 = los $Syn $LOS
%act:	se acerca a MOT mirando hacia la cámara
*MOT:	&=q y los campesinos tampoco ?
*CHI:	no .
*MOT:	&=q y el papá de Bella ?
*CHI:	0 [*] papá no .
%err:	0 = el $SYN $LOS
*CHI:	de Bella no .
*MOT:	&=q y: la mamá de Bella ?
*CHI:	(l)a mamá de Bella no .
*MOT:	&=q no ?
*CHI:	no .
*MOT:	&=q y el cura ?
*CHI:	0 [*] cura no .
%err:	0 = el $SYN $LOS
*MOT:	&=q no ?
*CHI:	no .
*MOT:	0 .
%par:	se ríe
*CHI:	&=q y [x 2] e(s)to ?
%act:	viene hacia la cámara , pero está demasiado alta para que la pueda alcanzar
*CHI:	a ver .
*MOT:	es una cámara .
*CHI:	xxx .
*CHI:	a ver .
%act:	vuelve hacia MOT y le agarra el brazo
*MOT:	&=q qué ?
%com:	parecía que Lucía le iba a decir algo en voz baja , pero lo que ha echo ha sido tirarle a MOT del brazo
*MOT:	au@i [x 2] .
*CHI:	0 .
%par:	se ríe
*MOT:	qué daño .
*CHI:	0 .
%par:	se ríe
%act:	se coloca al otro lado de la mesa
*CHI:	a poner arriba .
*MOT:	&=q es la oveja ?
*CHI:	sí .
*CHI:	xxx .
%act:	hace algo sobre la mesa qu eno puede verse
*CHI:	xxx eso . [+ NON]
%com:	sigue haciendo algo sobre la mesa qu eno puede verse
*MOT:	toma .
*MOT:	guarda la tostada .
%act:	le acerca la tostada de plástico
*CHI:	vale .
*CHI:	y el mío .
%act:	coge su tacita de juguete
*MOT:	y el tuyo .
*MOT:	sí .
*MOT:	guárda las .
*CHI:	y 0 [*] Mamá .
%err:	0 = el de $SYN $LOS
%act:	coge la tacita de MOT
*CHI:	uy@i .
*CHI:	por [*] uno por uno .
%err:	por = 0 $SYN $ADD
*MOT:	uno por uno . [+ COR]
*CHI:	0 .
%act:	recoge los cacharritos
*MOT:	uy@i .
*MOT:	lo estás abriendo .
*MOT:	&=q qué quieres ?
*MOT:	&=q abrir o cerrar ?
*CHI:	sí .
*CHI:	cerrar .
*MOT:	pues así estás abriéndo lo , Lucía .
*CHI:	sí .
*MOT:	mal [x 3] .
*MOT:	lo estás abriendo .
*CHI:	sí .
*MOT:	hay que cerrar lo .
*MOT:	así [x 2] .
*CHI:	ah@i .
%act:	está intentando cerar un juguete (parece una maleta) con fuerza
*CHI:	no puedo .
*CHI:	ay@i .
%act:	parece que consigue cerrarlo
*MOT:	&=e muy bien !
*MOT:	así sí .
*MOT:	&=e muy bien !
*MOT:	muy bien .
*CHI:	0 .
%act:	termina de cerrarlo
*CHI:	a guardar .
%com:	se cae un vaso
*CHI:	e(l) vaso .
*MOT:	se ha caído , Lucía , el vaso .
*CHI:	&=q 0 [*] e(s)tá ?
%err:	0 = dónde $SYN $LOS
*MOT:	en el suelo .
*CHI:	no 0 [*] en el suelo .
%err:	0 = está $SYN $LOS
*MOT:	que sí .
*MOT:	que se ha caído al suelo .
*MOT:	mira .
*MOT:	ahí .
*MOT:	debajo de la silla .
*MOT:	mira .
*CHI:	0 .
%act:	se pone de rodillas y se mete debajo de la mesa
*MOT:	allí .
@Situation:	MOT y Lucía están jugando por la noche a que Lucía le pone un café
*CHI:	e(s) [/] e(s) esa la de Mamá .
*MOT:	sí .
*CHI:	sí e(s) de Mamá .
*MOT:	muy bien .
*MOT:	lo has cerrado todo [x 2] .
*CHI:	&=q y xxx ? [+ NON]
*MOT:	pon lo aquí a secar .
*MOT:	a guardar aquí , sí .
*CHI:	acá .
*MOT:	vale .
*MOT:	esto a la pila .
*CHI:	oh@i .
*CHI:	&=q aquí ?
*MOT:	no , a la tuya .
*CHI:	vale .
*CHI:	xxx .
*CHI:	ya .
*MOT:	&=q ya ?
*CHI:	&=q una de estas ?
*MOT:	&=q eh@i ?
*CHI:	&=q una de estas ?
*MOT:	vale .
*CHI:	toma .
*MOT:	gracias .
*MOT:	&=q qué más me das ?
*CHI:	una tú [?] . [+ NON]
*MOT:	&=q un yogur ?
*CHI:	sí .
*MOT:	vale .
*CHI:	no quie(r)o yogur .
*CHI:	no quie(r)o yogur .
*CHI:	xxx yogur . [+ NON]
*MOT:	gracias .
*MOT:	&=q hay más sal ?
*CHI:	come .
*MOT:	&=q qué más hay (.) en la nevera ?
*MOT:	&=q qué más tienes ?
*CHI:	una [*] pan .
%err:	una = un $MOR $ADD $AGA
*MOT:	&=q una pan ? [+ ADS]
*CHI:	sí .
*MOT:	un pan . [+ COR]
*CHI:	un pan . [+ IMI]
*MOT:	un trozo de pan .
*CHI:	un trozo de pan . [+ IMI]
*CHI:	teno [/] sí teno [*] .
%err:	teno = tengo $MOR $LOS $REG
*MOT:	&=q sí tienes un trozo ?
*CHI:	sí .
*CHI:	un pan .
*CHI:	us [: un] toso [: trozo] .
*MOT:	un trozo de pan .
*MOT:	mm@i .
%par:	como si le gustara
*CHI:	&=q más ?
*MOT:	más .
*CHI:	sí .
*MOT:	quiero ma@x [//] otra cosa ahora .
*MOT:	quiero más pan .
*CHI:	&=q un quesito ?
*MOT:	vale .
*CHI:	un quesito .
*MOT:	a ver .
*MOT:	uy@i qué bien .
*CHI:	&=q más quesito ?
*MOT:	no .
*MOT:	otra cosa .
*MOT:	&=q qué más tienes ?
*CHI:	(le)chuga .
*MOT:	&=q lechuga ?
*CHI:	sí .
*MOT:	vale .
*MOT:	lechuga .
*CHI:	aquí .
*MOT:	&=q ahí la tienes ?
*CHI:	sí .
*MOT:	ah@i .
*MOT:	muy bien .
*MOT:	a ver .
*MOT:	oy@i .
*MOT:	que se cae la muñeca .
*MOT:	quita la muñeca que se cae .
*CHI:	xxx , Rita . [+ NON]
*CHI:	fuera de aquí .
*CHI:	ay@i mi [/] mi caza [: casa] .
*CHI:	fuera de aquí .
*CHI:	Rita .
*CHI:	fuera de aquí .
*CHI:	Rita .
*CHI:	fuera de aquí .
*CHI:	fuera de aquí , Rita .
*CHI:	e(s) mi casa .
*MOT:	fuera de aquí , Rita . [+ ADS]
*MOT:	&=q es tu casa ?
*CHI:	sí .
*MOT:	&=q y por qué echas a Rita ?
*CHI:	e(s) mi casa esto .
*MOT:	&=q tu casa ?
*CHI:	y tú .
*MOT:	yo no .
*CHI:	tú sí .
*MOT:	yo no .
*CHI:	tú sí .
*CHI:	tú sí .
*CHI:	tú sí .
*MOT:	&=q yo sí ?
*CHI:	sí .
*MOT:	&=q yo sí qué ?
*MOT:	a ver .
*CHI:	tú no .
*CHI:	tú sí la casa .
*CHI:	tápa te , Rita .
*CHI:	&=e Mamá !
*MOT:	&=q qué ?
*CHI:	es [*] 0 [*] la casa .
%err:	es = estoy $MOR $SUB $NFL 3s/1s ; 0 = en $SYN $LOS
%com:	GEM
*MOT:	&=q estás en la casa ? [+ COR]
*CHI:	sí .
*MOT:	&=q y qué haces ?
*CHI:	0 [*] cogiendo achuga [: lechuga] .
%err:	0 = estoy $SYN $LOS $AUXE
*MOT:	&=q cogiendo lechugas ? [+ ADS]
*CHI:	guau@o [x 3] .
*MOT:	oh@i .
*MOT:	un perro .
*CHI:	guau@o [x 5] .
*CHI:	guau@o [x 5] .
*MOT:	&=e un perro !
*CHI:	guau@o [x 4] .
*CHI:	voy a salir .
*MOT:	&=q qué más hay en tu casa ?
*CHI:	una [/] una [*] patatas .
%err:	una = 0 $SYN $ADD
*MOT:	&=q patatas ?
*CHI:	sí .
*CHI:	xxx .
*CHI:	mira .
*CHI:	xxx .
*CHI:	quiero pis .
*MOT:	&=q sí ?
*CHI:	sí .
*CHI:	quiero pis .
@Situation:	MOT y Lucía están jugando por la noche a que Lucía le pone un café
*FAT:	a ver , Lu .
*FAT:	un poquito de arroz para Lucía .
*FAT:	Lucía .
*FAT:	&=q pero no has cenado ya tú ?
*CHI:	quiero e(s)to .
*FAT:	&=q cómo que quieres esto ?
*FAT:	&=q te pongo un poquito de tomate ?
*CHI:	sí .
*FAT:	&=q así ?
*CHI:	sí .
*FAT:	ay@i .
*FAT:	que he manchado .
*FAT:	&=q ha cenado bien Lucía ?
%add:	MOT
*MOT:	sí .
*MOT:	la ha dado Elsa de cenar .
%add:	FAT
*FAT:	voy a quitar la tele .
%add:	MOT
*FAT:	Lucía .
*FAT:	si se cena no se ve la televisión .
*MOT:	Lucía .
*MOT:	no tienes babero , hija .
*FAT:	&=q te traigo un babero , Lucía ?
*FAT:	&=q eh@i ?
*FAT:	un babero de Lu .
*MOT:	espera [/] espera .
*FAT:	a ver , Lucía .
*FAT:	babero .
*FAT:	una dos y +...
*FAT:	una dos y +...
*FAT:	oye , Lucía .
*FAT:	&=q qué has hecho en el cole ?
*FAT:	cuénta nos .
*FAT:	&=q eh@i , pequeñaja ?
*FAT:	&=e Lu !
*FAT:	&=q que tienes hambre ?
*CHI:	sí .
*CHI:	&=q hay más de eso ?
*FAT:	no .
*FAT:	no hay más , Lucía .
*FAT:	no , Lucía .
*FAT:	no cojas , mi+amor .
*FAT:	no cojas .
*FAT:	no , Lu .
*FAT:	si tú ya has cenado , bonita .
*FAT:	espera , Lucía .
*FAT:	tú ya has cenado .
*CHI:	esta no .
*CHI:	no .
*CHI:	xxx .
*FAT:	Lucía .
*FAT:	no puedes comer sólo arroz .
*CHI:	esto [/] quiero esto .
*FAT:	mm@i .
%par:	niega
*FAT:	no .
*FAT:	&=e Lucía !
*FAT:	&=q te han puesto hoy un japi@f en el colegio ?
*CHI:	0 .
%par:	estornuda
*FAT:	uy@i .
*FAT:	&=q te han puesto hoy un japi@f ?
*CHI:	no .
*FAT:	&=q hoy no ?
*CHI:	quie(r)o e(s)to .
*CHI:	un toso [: trozo] < en el > [//] de queso quiero yo .
*FAT:	Lucía .
*FAT:	a ver si nos deja hoy dormir .
*FAT:	Lucía .
*FAT:	&=q que te duelen los dientes por la noche ?
*CHI:	sí .
*FAT:	&=q dónde ?
*CHI:	para [*] la noche .
%err:	para = por $SYN $LOS
*FAT:	por la noche . [+ COR]
*FAT:	&=q dónde te duelen ?
*CHI:	aquí .
*FAT:	&=q sí ?
*CHI:	sí .
*CHI:	e(s) [*] má(s) arroz .
%err:	es = quiero $SYN $SUB
*FAT:	no hay , Lucía .
*FAT:	si quieres un poquito de postre , plátano o manzana .
*CHI:	no .
*CHI:	quiero queso .
*CHI:	quie@x [/] quiero e(s)to .
*FAT:	oye .
*FAT:	yo quiero ver un programa en la televisión que estrenan hoy .
%add:	MOT
*MOT:	&=q cuál ?
%add:	FAT
*FAT:	no , Lucía .
*FAT:	no .
*CHI:	que yo sí quiero .
*FAT:	&=q eh@i ?
*CHI:	pone [*] al mío .
%err:	pone = pon $MOR $ADD $REG
*CHI:	el azul blue@s .
*CHI:	esto .
*FAT:	Lucía .
*FAT:	&=q cómo se piden las cosas ?
*CHI:	(f)avo(r) .
*FAT:	&=q el qué ?
*CHI:	&=e (f)avo(r) !
*FAT:	avó@c &=q el qué ?
*FAT:	por+favor &=q el qué , Lucía ?
*CHI:	(f)avo(r) , (M)amá , Papá .
*CHI:	&=q hay un [/] un [*] arroz ?
%err:	un = 0 $SYN $LOS
*FAT:	no hay , Lucía .
*FAT:	&=q dónde está el arroz ?
*CHI:	0 [*] tene [*] Mother .
%err:	0 = lo $MOR $LOS $PREFIX ; tene = tiene $MOR $LOS $REG
%com:	ELS
*FAT:	&=q lo tiene Mother ? [+ COR]
*CHI:	sí .
*FAT:	pero es de Mother .
*FAT:	lo tiene que cenar Mother .
*FAT:	no podemos comer nos toda la cena de los demás , Lucía .
*FAT:	que tú ya has cenado .
*FAT:	ahora Lucía lo que tiene es un poquito de plátano y un poquito de manzana .
*FAT:	&=q quieres plátano o manzana ?
*CHI:	no .
*FAT:	&=q por qué no , Lucía ?
*CHI:	quiero una [*] pan .
%err:	una = un $MOR $ADD $AGA
*FAT:	&=q un trozo de pan ?
*CHI:	un trozo de pan . [+ IMI]
*FAT:	ah@i .
*FAT:	&=e ya lo sé !
*FAT:	&=q corremos un poquito ?
*CHI:	no .
*FAT:	&=q cómo que no ?
%par:	se ríe
*FAT:	mira .
*FAT:	mira lo que hay aquí .
*CHI:	ih@i .
*FAT:	Lucía .
*FAT:	&=q hoy qué has hecho en el cole ?
*FAT:	&=q eh@i ?
*FAT:	Lu .
*FAT:	&=q te las lavas ?
*FAT:	&=q qué has hecho hoy en el cole ?
*CHI:	quiero esto .
*CHI:	agua .
*FAT:	Lucía .
*FAT:	cuénta me qué has hecho hoy en el cole .
*CHI:	quiero agua .
*FAT:	&=q has jugado con Anita ?
*CHI:	sí .
*FAT:	&=q qué has hecho ?
*MOT:	&=q quién es Anita ?
%add:	FAT
*CHI:	toma .
*FAT:	&=q qué se dice ?
*CHI:	(f)avo(r) .
*FAT:	no .
*FAT:	se dice gracias .
*CHI:	gracias . [+ IMI]
*CHI:	quiero (l)a (t)o(r)tilla+de+patata .
*MOT:	esto no es de patata , Lucía .
*MOT:	es tortilla francesa .
*CHI:	yo sí quiero .
*CHI:	yo sí quiero de el queso de Papá .
*FAT:	&=q cómo se dice ?
*CHI:	(f)avo(r) .
*FAT:	un poquito .
*CHI:	quiero esto .
*FAT:	no .
*FAT:	venga .
*FAT:	muerde .
*FAT:	&=q te gusta ?
*FAT:	&=q o es muy fuerte ?
*CHI:	sí .
*FAT:	&=q te gusta ?
*CHI:	&=e e(s)to así no !
*CHI:	pica .
*FAT:	&=q el qué ?
*MOT:	el queso .
*FAT:	&=q sí ?
*CHI:	xxx .
*CHI:	quero [*] un queso .
%err:	quero = quiero $MOR $LOS $REG
*MOT:	ya no hay más queso por aquí , Lucía .
*CHI:	quero [*] el de Mamá .
%err:	quero = quiero $MOR $LOS $REG
*MOT:	no .
*MOT:	el queso de Mamá no .
*CHI:	quero [*] dá(l)matas , Mamá .
%exp:	dálmatas = 101 Dalmatians film
*MOT:	&=q sabes que se ha dormido esta mañana desde aquí hasta la guardería ?
%add:	FAT
*FAT:	&=q se ha dormido ?
%add:	MOT
*CHI:	quiero dá(l)matas .
*MOT:	dí selo a Papá .
*MOT:	yo te lo he puesto antes y te la ha quitado .
*CHI:	&=q sí , Papá ?
*FAT:	no .
*FAT:	ya no se puede ver más la tele , Lucía .
*CHI:	quero [*] más dá(l)matas .
%err:	quero = quiero $MOR $LOS $REG
*MOT:	te has venido aquí .
*MOT:	estaba puesto los dálmatas .
*MOT:	tú has dejado la tele y te has venido aquí .
*MOT:	se han perdido los dálmatas .
*FAT:	adiós , dálmatas .
*CHI:	xxx .
*FAT:	Lucía .
*FAT:	eres una tragona .
*FAT:	una tragona es Lucía .
*FAT:	e@s [x 2] .
*CHI:	quie(r)o má(s) (a)rroz .
*FAT:	Lucía .
*FAT:	eres una tragona .
*FAT:	una tragona es Lucía .
%com:	FAT y MOT hablan durante varios minutos
*CHI:	pone [*] ahí .
%err:	pone = pon $MOR $SUB $NFL 3s/1s
*CHI:	0 [*] pongo yo .
%err:	0 = lo $MOR $LOS $PREFIX
*CHI:	0 [*] poño [: pongo] yo .
*CHI:	0 [*] poño [: pongo] yo .
*CHI:	quero [*] 0 [*] .
%err:	quero = quiero $MOR $LOS $REG ; 0 = O $SYN $LOS
*MOT:	+" La_Sirenita .
*CHI:	quiero ab(r)ir “(L)a_Si(re)nita” .
*MOT:	&=q la quieres abrir ?
*CHI:	0 [*] quiero ab(r)ir . [+ CLIMB]
%err:	0 = la $MOR $LOS $CLMB
*CHI:	quiero ab(r)ir xxx . [+ NON]
*MOT:	&=q la quieres ver ?
*CHI:	sí .
*MOT:	ahora no , bonita .
*MOT:	es muy tarde .
*FAT:	la ponemos mañana .
*FAT:	&=q vale ?
*MOT:	mañana te pongo “La_Sirenita” .
*CHI:	quero [*] dormir .
%err:	quero = quiero $MOR $LOS $REG
*MOT:	sí .
*MOT:	muy bien .
*FAT:	&=q en la cuna o en la cama ?
*CHI:	no .
*CHI:	e(n) (l)a cuna .
*FAT:	Lucía .
*FAT:	&=q cuándo vas a empezar a dormir en la cama ?
*CHI:	e(s)to xxx . [+ NON]
*CHI:	&=q < y ot@x > [//] < y e(s)to > [/] y e(s)to ?
*CHI:	&=q e(s)te [*] e(s) mío ?
%err:	este = esto $MOR $SUB $AGA
*CHI:	xxx .
*MOT:	sí .
*CHI:	&=q e(s) para jugar ?
*MOT:	para jugar no .
*MOT:	para ver lo en la tele .
*CHI:	xxx jugar ? [+ NON]
*CHI:	para (l)a tele .
*CHI:	xxx .
*MOT:	es una peli .
%exp:	peli(cula) = film
*CHI:	&=q una peli ? [+ IMI]
*CHI:	toma .
*CHI:	< una peli > [/] una peli .
*CHI:	xxx .
*CHI:	Anita .
%com:	FAT y MOT hablan entre ellos
*CHI:	toma .
*CHI:	una peli .
%com:	FAT y MOT siguen hablando entre ellos
*FAT:	Lucía .
*FAT:	&=q qué estás haciendo ?
*FAT:	&=q eh@i ?
*CHI:	cerrando 0 [*] .
%err:	0 = O $SYN $LOS ; $AUXVALID
*FAT:	cerrando . [+ ADS]
%par:	como sorprendido
*CHI:	&=q e(s)te papel ?
*MOT:	&=q el papel ?
*MOT:	es para tirar a la basura .
*FAT:	Lucía .
*FAT:	&=q qué estás haciendo ?
*FAT:	&=q eh@i ?
*FAT:	Lu .
*FAT:	&=q qué es eso ?
*CHI:	xxx .
*FAT:	&=q La_Sirenita ?
*CHI:	sí .
*FAT:	&=q y qué es La_Sirentia ?
*FAT:	&=q quieres que mañana veamos la sirenita , Lu ?
*CHI:	sí .
*CHI:	sí quero [*] .
%err:	quero = quiero $MOR $LOS $REG
*FAT:	pero ahora no .
*FAT:	ahora hay que ir a la cuna .
*FAT:	&=q eh@i ?
*FAT:	&=q te baja Mamá ?
*CHI:	sí .
*FAT:	&=q < a la > [/] a la cuna ?
*CHI:	sí .
*CHI:	tú no .
*FAT:	yo no .
*CHI:	no .
*FAT:	anda , Lu .
*CHI:	tú no .
*CHI:	xxx .
*MOT:	Lucía .
*MOT:	< guárda la guárda la > [/] guárda la que se va a estropear .
*MOT:	Lucía .
*MOT:	hay que guardar la .
*CHI:	&=e no [x 2] !
*CHI:	&=e da me !
*CHI:	xxx .
*MOT:	se ha ensuciado , Lucía .
*MOT:	se ensucia el lector , hija .
*CHI:	no .
*CHI:	e(s) mío .
*MOT:	no .
*MOT:	tuyo para mañana .
*MOT:	esto hay que cuidar lo , Lucía .
*MOT:	cuída lo porque si no se rompe y ya no la podemos ver .
*MOT:	&=q sabes ?
*MOT:	hay que cuidar la .
*MOT:	así .
*MOT:	para mañana ver la bien .
*MOT:	ahí , bonita .
*MOT:	es muy bonita .
*MOT:	&=q eh@i ?
*CHI:	e(s) [/] e(s) malo .
*MOT:	aquí no hay malo .
*MOT:	es buena .
*CHI:	no hay malo .
*MOT:	&=q qué es Papá ?
*MOT:	&=q qué es Papá ?
*MOT:	gua@x +...
*MOT:	es gua@x +...
*CHI:	++ guapo .
*MOT:	&=q y Mamá ?
*CHI:	guapa .
*MOT:	muy bien .
*MOT:	&=q y Lu ?
*CHI:	guapo [*] .
%err:	guapo = guapa $MOR $LOS $AGA
*MOT:	no .
*CHI:	guapa .
*MOT:	muy bien .
*CHI:	Papá 0 [*] guapo .
%err:	0 = es $SYN $LOS
*FAT:	Lucía .
*FAT:	&=q nos cuentas una cosa ?
*CHI:	xxx .
*MOT:	&=q qué ?
*CHI:	&=q un ruido [?] ? [+ NON]
*MOT:	&=q qué ?
*CHI:	&=q xxx ? [+ NON]
*MOT:	&=q qué es eso ?
*CHI:	un xxx . [+ NON]
*CHI:	un xxx . [+ NON]
*CHI:	&=e un xxx ! [+ NON]
*MOT:	&=q un pito ?
*CHI:	no .
*CHI:	un xxx . [+ NON]
*MOT:	a ver .
*MOT:	tráe lo .
*CHI:	e(s) e(l) selo [: cielo] .
*MOT:	ah@i , un ruido .
*FAT:	&=q un ruido en el cielo ?
*CHI:	no .
*CHI:	un xxx . [+ NON]
*CHI:	quiero un xxx . [+ NON]
*MOT:	tráe lo .
*CHI:	ven .
*CHI:	no .
*CHI:	ven .
*MOT:	&=q adónde ?
*CHI:	a [/] a juga(r) .
*MOT:	&=q a jugar ?
*CHI:	sí .
*MOT:	pero vamos a bajar a dormir , Lucía .
*CHI:	no .
*CHI:	quero un xxx . [+ NON]
*MOT:	a ver qué es .
*CHI:	ven .
*CHI:	xxx .
*FAT:	a ver , Mamá .
*CHI:	xxx .
*MOT:	&=q qué es ?
*FAT:	un libro .
*CHI:	sí .
*MOT:	&=q cuál libro ?
*CHI:	e(s)to .
*MOT:	no .
*MOT:	porque nos vamos a bajar a dormir , Lucía .
*CHI:	ah@i un xxx . [+ NON]
*MOT:	&=q cuál ?
*MOT:	&=q este ?
*MOT:	&=q el de Sally ?
*CHI:	sí .
*CHI:	e(l) de Sally . [+ IMI]
*FAT:	&=q lo vemos allí o aquí ?
*MOT:	&=q vamos al salón , Lucía ?
*CHI:	sí .
*MOT:	espera .
*MOT:	que hay que quitar te el babero .
*CHI:	xxx .
*MOT:	para mañana desayunar .
*MOT:	allí [x 2] , Lucía .
*MOT:	+" Sally y los cachorritos .
*MOT:	y están sucios .
*MOT:	y Sally les quitó +...
*CHI:	xxx .
*MOT:	el barro .
*MOT:	< a ver a ver > [/] a ver cómo les quito +...
*MOT:	uy@i .
*MOT:	mira .
*CHI:	blancos .
*MOT:	son blancos ahora .
*CHI:	mira .
*CHI:	un caballo .
*CHI:	una vaca .
*CHI:	ahora [/] y ahora e(s) un reloj .
*MOT:	&=q el qué ?
*MOT:	&=q xxx de qué , Lucía ? [+ NON]
*CHI:	(l)a vaca .
*MOT:	mira qué miedo tiene la pobre .
*MOT:	anda , las flores .
*MOT:	las está regando Sally .
*MOT:	ah@i .
*MOT:	&=q y eso ?
*MOT:	&=q qué es ?
*CHI:	unas f(l)ores .
*MOT:	&=q y esto ?
*CHI:	una xxx . [+ NON]
*MOT:	&=q el qué ?
*CHI:	una xxx . [+ NON]
*MOT:	es una abeja .
*CHI:	una abeja .
*MOT:	&=q y aquí ?
*MOT:	&=q qué está haciendo ?
*CHI:	(S)ally .
*CHI:	una tarta .
*MOT:	una tarta .
*MOT:	muy bien .
*MOT:	&=q una tarta de qué color ?
*CHI:	rosa pink@s .
*MOT:	muy bien .
*MOT:	y (.) < a ver > [/] a ver qué pasa aquí .
*MOT:	los cerditos .
*CHI:	f(u)ego .
*MOT:	que es fuego .
*MOT:	&=q de qué color ?
*CHI:	rojo red@s .
*MOT:	muy bien .
*MOT:	&=q qué más ?
*MOT:	&=q qué está haciendo aquí Sally ?
*MOT:	&=q el sol y la luna ?
*MOT:	yo sólo veo el sol .
*CHI:	y la luna . [+ IMI]
*MOT:	y la luna no está .
*CHI:	la luna sí .
*MOT:	no la veo .
*MOT:	&=q tú ?
*MOT:	&=q qué ves aquí ?
*MOT:	&=q qué hay aquí ?
*MOT:	&=q qué hay ?
*CHI:	una Mamá .
*MOT:	hay una Mamá .
*MOT:	&=q qué más ?
*CHI:	un Papá .
*MOT:	un Papá . [+ ADS]
*MOT:	&=q qué más ?
*CHI:	un nene .
*MOT:	una nena .
*CHI:	una nena . [+ IMI]
*MOT:	&=q qué más ?
*CHI:	un osito .
*MOT:	un osito . [+ ADS]
*CHI:	y un barco .
*MOT:	un barco .
*CHI:	un papis [: lápiz] .
*MOT:	un lápiz . [+ ADS]
*MOT:	&=q y aquí ?
*CHI:	un malo .
*MOT:	&=q es un malo ?
*CHI:	sí .
*MOT:	&=q por qué ?
*CHI:	va en coche .
*MOT:	claro .
*MOT:	va en coche . [+ ADS]
*MOT:	&=q y este ?
*CHI:	andando .
%err:	$VALIDAUXE
*MOT:	&=q eso qué es ?
*CHI:	una xxx . [+ NON]
*MOT:	una mariquita .
*CHI:	sí .
*MOT:	&=q y este ?
*CHI:	un osito .
*MOT:	un osito . [+ ADS]
*MOT:	muy bien .
*MOT:	&=q y esto de aquí qué es ?
*CHI:	un conejo [?] . [+ NON]
*MOT:	&=q un cuaderno ?
*CHI:	no .
*MOT:	&=q el qué ?
*CHI:	xxx .
%par:	susurra
*MOT:	son unas acuarelas .
*CHI:	xxx .
*MOT:	mira .
*MOT:	como estas .
*MOT:	las acuarelas de Sally .
*CHI:	sí .
*MOT:	le ha regalado las acuarelas su abuelita .
*MOT:	la abuelita le regaló las acuarelas .
*CHI:	xxx .
*MOT:	&=q eh@i ?
*CHI:	xxx .
*CHI:	e(s)tá (en)suciado .
*MOT:	&=q le ha quitado ?
*CHI:	sí .
*MOT:	no .
*MOT:	se lo va a dar .
*MOT:	mira .
*MOT:	se lo ha dado .
*MOT:	&=q y aquí qué está haciendo ?
*MOT:	un dibujito .
*MOT:	lo pinta de colores .
*MOT:	mira .
*MOT:	qué bonito pajarito .
*CHI:	con f(l)ores .
*MOT:	flores .
*CHI:	una mu(ñ)eca .
*MOT:	una muñeca . [+ ADS]
*CHI:	una (mari)posa .
*MOT:	muy bien .
*MOT:	una mariposa . [+ ADS]
*MOT:	&=q cuántas cosas sabes tú ?
*MOT:	&=q y el perrito qué hace ?
*MOT:	uy@i .
*MOT:	se han manchado .
*CHI:	uy@i .
%par:	contenta
*MOT:	se ha manchado el ocico .
*CHI:	sí .
*MOT:	el perrito se ha manchado el ocico .
*CHI:	sí .
*MOT:	&=q de qué color ?
*CHI:	rojo red@s .
*MOT:	muy bien .
*MOT:	&=q y qué pasó ?
*MOT:	que Sally colgó &=e todos sus dibujos !
@End
