# Supplementary material for: Comparing Different Models of the Development of Verb Inflection in Early Child Spanish
Source: PLoS One. 2015 Mar 11;10(3):e0119613. doi: 10.1371/journal.pone.0119613 (PMC4356619; doi:10.1371/journal.pone.0119613)
Supplement: S1 File — (ZIP) [file pone.0119613.s001.zip › lu20305.cha]

@UTF8
@PID:	11312/c-00031819-1
@Begin
@Languages:	spa , eng
@Participants:	CHI Lucía Target_Child , FAT Padre Father , MOT Madre Mother
@ID:	spa , eng|OreaPine|CHI|2;3.05|female|||Target_Child|||
@ID:	spa , eng|OreaPine|FAT|||||Father|||
@ID:	spa , eng|OreaPine|MOT|||||Mother|||
@Transcriber:	Javier , University of Nottingham
@Date:	12-JAN-2001
@Location:	Madrid
@Situation:	1 Lucía y FAT están jugando con el rompecabezas sobre la mesita de Lucía (2) MOT entra en la salita (3) Lucía y MOT juegan con varios juguetes sobre la mesita de Lucía
*FAT:	a ver .
*FAT:	que nos falta una pieza (.) del caballito .
*FAT:	&=q dónde está ?
*CHI:	0 .
%act:	busca sobre la mesa
*FAT:	esta de aquí , Lucía .
%act:	señala sobre un extremo de la mesa
*FAT:	es una cesta .
*FAT:	a ver si va a estar aquí dentro .
*FAT:	no .
*FAT:	aquí no está .
*FAT:	bueno .
*FAT:	pues la guardamos .
*FAT:	&=q guardamos ya el caballito ?
*CHI:	xxx .
*FAT:	&=q eh@i ?
*FAT:	no .
*FAT:	vamos a guardar la del caballito .
*CHI:	vale .
*CHI:	el caballito . [+ IMI]
*FAT:	venga .
*FAT:	aquí una .
*CHI:	0 .
%act:	le va dando piezas a FAT
*FAT:	dos .
*CHI:	t(r)es .
%act:	al darle a FAT dos piezas más
*CHI:	cuat(r)o .
%act:	le da a FAT dos piezas más
*CHI:	sinco [: cinco] .
%act:	le da a FAT dos piezas más
*CHI:	seis .
%act:	le da a FAT dos piezas más
*FAT:	muy bien .
*FAT:	seis piezas .
*FAT:	venga .
*FAT:	ahora vamos a hacer la vaquita .
*FAT:	a ver la vaca .
*FAT:	&=q dónde está ?
*FAT:	a ver .
*FAT:	un lado está aquí .
*FAT:	&=q y la vaca qué tiene ?
*FAT:	la vaca tiene piernas .
*FAT:	a ver .
*FAT:	esta dónde va , Lucía .
%act:	coloca una pieza cerca de Lucía
*CHI:	0 .
%act:	coge la pieza y la intenta encajar en un lugar en que no le corresponde
*FAT:	a ver .
*FAT:	ahí no .
*FAT:	yo creo que ahí no va .
*FAT:	&=q y aquí abajo ?
%act:	intenta colocarla en otro lado
*FAT:	tampoco .
*FAT:	uy@i .
*FAT:	a ver si no va a ser esta .
*FAT:	no .
*FAT:	esta es de la abeja .
*FAT:	a ver .
*FAT:	esta es de la abeja .
*FAT:	a ver si va aquí .
*CHI:	xxx .
%par:	susurra algo para sí
*FAT:	toma .
%act:	le da la pieza a Lucía
*CHI:	vale .
%par:	susurrando
*CHI:	a ver si va aquí . [+ IMI]
%par:	susurrando
%act:	intenta encajar la pieza donde le indica FAT , pero no la coloca bien
*FAT:	no .
*FAT:	así no .
*CHI:	xxx .
*CHI:	&=q así ?
%act:	coloca la pieza de otra forma
*FAT:	no .
*FAT:	a ver .
*FAT:	solamente falta una .
*FAT:	mira .
%par:	susurrando
*FAT:	< esta de aquí > [//] esta de aquí .
%par:	susurrando
*FAT:	aquí .
%par:	susurrando
*FAT:	eso es .
*FAT:	así .
*FAT:	sí [x 5] .
*CHI:	0 .
%act:	consigue encajar la pieza
*FAT:	&=e anda !
*FAT:	qué bien .
*FAT:	ahora esta .
%act:	le da otra pieza a Lucía
*CHI:	0 .
%par:	tose
%act:	la coloca
*FAT:	muy bien .
*FAT:	a ver .
*FAT:	&=q cuántas nos faltan ?
*FAT:	esta de aquí .
%act:	señala
*CHI:	0 .
%par:	tose bastante
*FAT:	vaya tos tienes , Lucía .
*FAT:	a ver .
*FAT:	esta de aquí .
*FAT:	&=q dónde puede ir ?
*CHI:	no cabe .
*FAT:	a ver .
*FAT:	&=q y esta ?
*CHI:	0 .
%act:	intenta colocar una pieza
*FAT:	esa no cabe .
*FAT:	a ver .
*FAT:	esta sí .
*FAT:	a ver .
*CHI:	no cabe .
*FAT:	no hombre .
*FAT:	mira .
*FAT:	así .
*FAT:	&=e uy@i !
*FAT:	&=e qué bien !
*FAT:	&=q y esta ahora ?
*CHI:	no [x 2] cabe .
*FAT:	&=q no cabe ?
*CHI:	no .
*FAT:	ay@i [x 3] .
*FAT:	que no caben .
*FAT:	bueno .
*FAT:	vamos a poner esta .
*FAT:	a ver si cabe esta .
*CHI:	0 .
%act:	intenta colocar la pieza pero no puede
*FAT:	ah@i .
*FAT:	esta ya sé cuál va a ser .
*FAT:	esta va a ser de la vaca .
%act:	coloca la pieza
*FAT:	muy bien .
*FAT:	a ver .
*FAT:	esta .
*FAT:	a ver si cabe esta .
*CHI:	xxx .
*FAT:	&=q esta cabe ?
*CHI:	no .
*CHI:	no cabe .
*FAT:	tampoco [//] no cabe tampoco .
*CHI:	aquí cabe .
%act:	intenta encajarla
*CHI:	sí cabe .
*FAT:	uy@i .
*FAT:	no .
*FAT:	no cabe tampoco .
*CHI:	xxx .
%par:	susurra
*CHI:	sí .
%par:	susurra
%act:	sigue intentando encajra la pieza
*FAT:	bueno .
*FAT:	vamos a hacer el cerdito .
*FAT:	a ver si el cerdito podemos .
*FAT:	&=q vale ?
*FAT:	a ver .
*FAT:	esta con el cerdito .
*CHI:	vale .
%par:	susurra
*CHI:	no cabe .
*FAT:	&=q y aquí ?
*FAT:	uy@i .
*FAT:	aquí sí cabe .
*FAT:	&=q y este ?
*CHI:	no cabe .
*FAT:	muy bien .
%com:	se oyen los pasos de MOT que se acerca
*MOT:	hola , Lucía .
*FAT:	uy@i .
*MOT:	vamos a ir nos que si no .
%add:	FAT
*FAT:	&=q estamos ya ?
%add:	MOT
*FAT:	uy@i .
*CHI:	0 .
%par:	tose
*FAT:	adiós , Lu .
*FAT:	un besito .
%act:	acerca la cara y Lucía le da un beso
%com:	se para la cámara
@Situation:	(3)
*CHI:	xxx e(s)to . [+ NON]
*CHI:	toma .
%act:	le da algo un juguete con forma de teléfono a MOT , que se está sentando en una de las dos sillitas libres
*MOT:	0 .
%act:	mira a la cámara y se cambia de silla
*CHI:	toma .
*MOT:	&=q quieres jugar a eso ?
*CHI:	sí .
*MOT:	&=q por qué ?
*CHI:	sí .
*MOT:	es mejor el puzle .
*CHI:	bueno .
*MOT:	esto es un rollo , Lucía .
*MOT:	esto no me gusta .
*CHI:	sí .
*MOT:	&=q cómo se juega ?
*MOT:	venga .
*MOT:	a ver .
*MOT:	enséña me .
%act:	pulsa en el juguete y empieza a hacer ruidos como de alarma
*MOT:	&=e anda !
%act:	vuelve a pulsar y suenan ruidos diferentes
@Situation:	Lucía y MOT juegan con varios juguetes sobre la mesita de Lucía
*MOT:	&=q qué está pasando aquí ?
%com:	los sonidos son bastante estridentes
*MOT:	&=e uy@i !
*CHI:	0 .
%act:	toca también en los botones
*MOT:	a ver .
*MOT:	&=q qué pasa , Lucía ?
%com:	empieza a sonar música desde el mismo juguete con forma de teléfono
*MOT:	una música .
%act:	coge el juguete y mira debajo
*CHI:	no .
%act:	patalea
%com:	cambia la música
*MOT:	una música .
*CHI:	0 .
%act:	escucha la música sin hablar
*MOT:	a ver .
*MOT:	llama a Papá .
*MOT:	corre .
*CHI:	no .
*MOT:	0 .
%act:	descuelga el teléfono
*MOT:	hombre , Lucía .
*MOT:	es para llamar a Papá .
*CHI:	no .
*MOT:	y a decir le hola@q .
*MOT:	+" hola , Papá .
%act:	pulsa y vuelve a sonar la música
*MOT:	0 .
%act:	cuelga el teléfono y deja de sonar la música
*CHI:	&=e no !
*CHI:	no .
%act:	descuelga y vuelve a sonar el teléfono
*MOT:	no .
*MOT:	así no me gusta , Lucía .
*MOT:	no quiero jugar a eso .
%act:	coge la caja del rompecabezas y la abre
*MOT:	yo no quiero jugar a eso .
*CHI:	sí .
*MOT:	no .
*MOT:	no me gusta ese juego .
*CHI:	sí .
*MOT:	no .
*MOT:	voy a jugar con el puzle yo .
%act:	mientras va metiendo en la caja las piezas del rompecabezas que hay sobre la mesa
*CHI:	no , yo .
*MOT:	pues entonces deja eso .
*CHI:	0 .
%act:	intenta recoger el juguete con forma de teléfono
*CHI:	así .
*CHI:	&=q y < el cab > [//] e(s)te cable ?
*MOT:	sí .
*MOT:	así .
*MOT:	así .
*MOT:	venga .
*MOT:	guárda lo ahí ya .
*CHI:	0 .
%act:	aparta el juquete a otro lado de la mesa
*MOT:	&=q quieres que hagamos el puzle de las letras ?
*CHI:	sí .
*MOT:	&=q vale ?
*MOT:	vamos a hacer el puzle de las letras .
*MOT:	que es grande [x 2] .
*MOT:	&=q vale ?
%act:	sigue metiendo piezas en la caja
*CHI:	vale .
*MOT:	a ver .
*MOT:	xxx .
%act:	deja la caja que ha recogido sobre la silla que estaba libre y coge la caja con el puzle de las letras
*MOT:	ya está .
*MOT:	xxx .
*MOT:	< el puzle > [//] el puzle .
*MOT:	0 .
%act:	va sacando piezas de la caja y las va colocando sobre la mesa
*CHI:	no cabe e(s)te [*] .
%err:	este = esta $SUB $MOR $AGA
%act:	mientras intenta encajar una pieza con otra
*MOT:	&=q no cabe ?
%act:	sigue buscando piezas en la caja
*CHI:	no cabe e(s)te [*] .
%err:	este = esta $MOR $SUB $AGA
*MOT:	es que no es ahí , Lucía .
*CHI:	&=q no ?
*MOT:	no .
*MOT:	no es ahí .
*CHI:	e(s)te a@l de xxx jne@k . [+ NON]
*MOT:	jne@k de Juana .
%com:	parece una fórmula usada por Lucía para deletrear el nombre de una persona familiar
*MOT:	oh@i .
%act:	sorprendida por lo que acaba de hacer Lucía
*CHI:	un pedete .
%exp:	pedete = small fart
*MOT:	uy@i .
%act:	sigue ordenando las piezas del rompecabezas
*MOT:	xxx .
%par:	susurra
%act:	va sacando piezas de la caja y dejándolas sobre la mesita
*MOT:	bueno .
*MOT:	este puzle es enorme , Lucía .
*MOT:	&=q eh@i ?
*CHI:	pu(z)le g(r)ande .
*MOT:	es enorme .
*CHI:	sí .
*CHI:	e(s) eno(r)me . [+ IMI]
*MOT:	enorme .
*MOT:	lleno de piezas .
*CHI:	ah@i .
*MOT:	más y más: .
*CHI:	ah@i .
*MOT:	más y más: .
*MOT:	mira .
%act:	sigue sacando piezas y dejándolas sobre la mesa
*MOT:	más .
*CHI:	hay muchos [*] .
%err:	muchos = muchas $MOR $SUB $AGA
*MOT:	más: .
*CHI:	hay muchos [*] .
%err:	muchos = muchas $MOR $SUB $AGA
*MOT:	muchas . [+ COR]
*MOT:	muchas piezas . [+ COR]
*MOT:	muchas piezas .
*MOT:	&=q verdad ?
*MOT:	bueno .
*MOT:	yo creo que ya .
%act:	deja de sacar piezas de la caja
@Situation:	Lucía y MOT están jugando con el rompecabezas sobre la mesita de Lucía
*MOT:	yo creo que ya tenemos todas .
*MOT:	&=q lo hacemos ahora ?
*CHI:	sí .
*MOT:	vamos a hacer lo ahora .
*MOT:	a ver .
*MOT:	estas son de otro .
*MOT:	vamos a ver .
*MOT:	< hay que buscar > [/] hay que buscar una fila de [/] de dibujos .
*MOT:	la a@l de +...
*CHI:	e(s)ta a@l .
%par:	susurra
*CHI:	quie(r)o 0 [*] mocos .
%err:	0 = V $SYN $LOS
%com:	omtie el verbo (limpiarme)
*MOT:	&=q la a@l de +..?
*MOT:	mira .
*MOT:	E@l de elefante .
*MOT:	y la f@l de flor .
*MOT:	a ver .
*MOT:	pon las juntas .
*MOT:	a ver .
*MOT:	esta y esta .
*MOT:	a ver .
*MOT:	bien .
*MOT:	ahora la d@l (.) de +...
*MOT:	&=q la d@l de qué ?
*MOT:	&=q de qué es la d@l ?
*MOT:	&=e mira !
*MOT:	la c@l de casa .
*MOT:	la c@l .
*MOT:	la d@l .
*MOT:	espera .
*MOT:	< que no > [/] que no va ahí .
*MOT:	espera , Lucía .
*MOT:	me falta la b@l de bici .
*MOT:	mira .
*MOT:	esta con la casita .
*MOT:	aquí .
*MOT:	&=q a ver cómo la encajas ?
*MOT:	muy bien .
*MOT:	y me falta la [//] aquí la a@l .
*MOT:	mira .
*MOT:	aquí .
*MOT:	&=q la a@l de +..?
*MOT:	bueno .
*MOT:	vamos a seguir por abajo .
*MOT:	la a@l .
*CHI:	a@l de aquí .
*MOT:	muy bien .
*MOT:	la b@l .
*MOT:	&=q dónde está la b@l ?
*CHI:	aquí e(s)tá .
*MOT:	muy bien .
*CHI:	&=q aquí e(s)tá (l)a b@l ?
*MOT:	sí .
*MOT:	&=q dónde está la c@l ?
*CHI:	aquella .
*MOT:	muy bien .
*CHI:	casas .
*MOT:	la c@l de casa .
*CHI:	xxx de casa . [+ NON]
*CHI:	no cabe .
*MOT:	sí cabe .
*MOT:	mm@i .
%par:	niega
*MOT:	no .
*MOT:	así no .
*MOT:	gíra la .
*CHI:	así .
*MOT:	no .
*MOT:	gíra la .
*CHI:	&=q así ?
*MOT:	&=e sí !
*MOT:	muy bien .
*MOT:	la b@l .
*CHI:	aquí e(s)tá .
*CHI:	&=q dó(nd)e e(s)tá (l)a b@l ?
*MOT:	sí cabe .
*CHI:	&=q aquí ?
*CHI:	&=q con la a@l ?
*MOT:	no .
*MOT:	aquí .
*MOT:	aquí .
*MOT:	no .
*MOT:	gíra la .
*CHI:	eh@i .
*MOT:	&=e así !
*MOT:	no .
*MOT:	así no .
*MOT:	a girar .
*MOT:	así no .
*MOT:	está al revés la d@l .
*MOT:	tienes que poner la d@l derecha , Lucía .
*CHI:	&=q así [x 2] ?
*MOT:	no .
*MOT:	así no .
*MOT:	gíra la .
*CHI:	&=q así ?
*MOT:	así .
*MOT:	toma .
*MOT:	esta aquí .
*CHI:	&=q esta ?
*MOT:	aquí .
*MOT:	arriba .
*MOT:	no .
*MOT:	gíra la .
*MOT:	gíra la , Lucía .
*CHI:	&=q así ?
*MOT:	así [x 2] .
*MOT:	mm@i .
%par:	niega
*MOT:	así .
*MOT:	bien .
*CHI:	xxx .
*MOT:	y este aquí .
*MOT:	bien .
*MOT:	ahora hay que buscar la f@l .
*MOT:	&=q dónde está la f@l ?
%par:	canturreando
*CHI:	quero [*] 0 [*] mocos .
%err:	quero = quiero $MOR $LOS $REG ; 0 = V $SYN $LOS
%com:	omite un verbo (limpiarme)
*MOT:	&=q te quito los mocos .
*CHI:	0 [*] papel .
%err:	0 = con $SYN $LOS
*MOT:	sí .
*MOT:	con papel . [+ COR]
*CHI:	< tú no tú no tú no pue@x tu no co@x > [/] tú no tene [*] mocos .
%err:	tene = tienes $MOR $LOS $NFL 3s/2s:TU
*MOT:	sí .
*CHI:	no .
*CHI:	no .
*CHI:	ay@i .
*MOT:	xxx .
%par:	susurra
*CHI:	no .
*MOT:	se [?] una mujer fuerte . [+ NON]
*CHI:	no .
%par:	lloriqueando
*MOT:	xxx .
*MOT:	hala@i .
*MOT:	ya está .
*MOT:	venga .
*MOT:	la f@l .
*MOT:	hay que buscar la .
*MOT:	oye .
*MOT:	&=q dónde está ?
*MOT:	&=q y la f@l ?
*CHI:	aquí e(s)tá .
*MOT:	muy bien .
*CHI:	e(s)ta e(s) (l)a I@l .
*CHI:	e(s)ta e(s) (l)a I@l .
*MOT:	no .
*MOT:	no es la I@l .
*CHI:	&=q no ?
*MOT:	no .
*CHI:	&=q aquí cabe ?
*MOT:	no .
*MOT:	no cabe .
*MOT:	pon la f@l , Lucía .
*MOT:	no .
*MOT:	aquí .
*MOT:	la f@l aquí .
*CHI:	vale .
*CHI:	0 [*] f@l aquí . [+ IMI]
%err:	0 = la $SYN $LOS
*CHI:	no cabe .
*MOT:	ahí .
*MOT:	es verdad .
@Situation:	Lucía y MOT están jugando con el rompecabezas sobre la mesita de Lucía
*MOT:	corre .
*MOT:	&=q dónde está ?
*MOT:	&=q y la Efe ?
*CHI:	&=e aquí e(s)tá !
*MOT:	muy bien .
*CHI:	e(s)te [*] e(s) (l)a I@l .
%err:	este = esta $MOR $SUB $AGA
*CHI:	e(s)te [*] e(s) (l)a I@l .
%err:	este = esta $MOR $SUB $AGA
*MOT:	no .
*MOT:	no es la I@l .
*CHI:	&=q no ?
*MOT:	no .
*CHI:	&=q aquí cabe ?
*MOT:	no .
*MOT:	no cabe .
*MOT:	venga .
*MOT:	pon la Efe , Lucía .
*MOT:	la que te dice Mamá .
*MOT:	no , aquí .
%act:	señala sobrre la mesa
*MOT:	la Efe aquí .
%act:	golpea ligeramente con el dedo sobre el lugar adecuado
*CHI:	vale .
*CHI:	la Efe aquí . [+ IMI]
*CHI:	no cabe .
*MOT:	anda .
*MOT:	es verdad .
*MOT:	que falta la E@l , Lucía .
*CHI:	sí .
*MOT:	la e@l .
%act:	le da la pieza ya Lucía
*CHI:	la e@l . [+ IMI]
%act:	intenta colocarla
*MOT:	así .
*MOT:	a ver .
*MOT:	no .
*MOT:	ah@i .
*MOT:	&=e muy bien !
*MOT:	muy bien .
*MOT:	fuerte [x 2] .
*MOT:	bien .
*MOT:	y ahora la Efe .
*CHI:	&=q Efe ?
%act:	todavía no ha terminado de colocar la pieza completamente
*MOT:	sí .
*CHI:	ah@i .
%act:	termina de colocarla
*MOT:	&=e muy bien: !
*CHI:	falta la Efe .
*MOT:	esta es la Efe .
%act:	señala sobre la última pieza que había colocado Lucía
*MOT:	entonces ahora hay que buscar la siguiente fila .
*MOT:	enton:ces .
%act:	mientras busa entre las piezas que hay sobre la mesa
*MOT:	a ver .
*MOT:	que aquí hay muchas cosas pero no sé si la encontraremos .
*MOT:	ffg@k .
%par:	como hablando para sí misma
*CHI:	g@l . [+ IMI]
*MOT:	g@l de: +...
*CHI:	gato .
*MOT:	g@l de gato .
*CHI:	&=q así ?
%par:	susurra
%act:	acerca una pieza
*MOT:	fgh@k .
%par:	como hablando para sí misma
*CHI:	&=q así ?
%par:	en voz más alta
*CHI:	&=q así ?
*MOT:	&=e mira !
%act:	ha encontrado la pieza
*MOT:	ahora va esta aquí .
*MOT:	Lucía .
*MOT:	mira .
*MOT:	ahí .
%act:	señala al principio del rompecabezas
*MOT:	aquí .
*MOT:	la g@l de gallina .
*CHI:	xxx .
%act:	acaba de colocar la pieza
*MOT:	la g@l de galli:na .
*MOT:	la: fg@k .
*MOT:	Hache .
%par:	bostezando
*CHI:	0 .
%act:	encuentra una pieza y la coloca
*MOT:	&=e < muy bien > [/] muy bien !
*CHI:	xxx .
*MOT:	busca la Hache .
*CHI:	uah@i .
%act:	extiende el brazo y coge una pieza
*MOT:	ah@i .
*MOT:	muy bien .
*MOT:	aquí .
*CHI:	&=q aquí ? [+ IMI]
*MOT:	no .
*MOT:	al revés .
*MOT:	gíra la .
*MOT:	así .
*MOT:	ahora nos falta la l@l .
%act:	la coge y se la acerca a Lucía
*CHI:	&=e l@l !
*MOT:	la I@l . [+ COR]
*CHI:	xxx .
*MOT:	sí .
*MOT:	ahora nos falta la Jota .
%act:	se la da a Lucía
*CHI:	Jota .
*MOT:	&=e Jota !
*CHI:	&=q así ?
*MOT:	no .
*MOT:	al revés .
*CHI:	&=q así ?
%par:	susurrando
*MOT:	sí .
*CHI:	vale .
*MOT:	ahora la Ka .
*MOT:	&=e mira !
*MOT:	la he visto .
%act:	la coge y se la da
*CHI:	&=e ay@i !
%act:	contenta
*CHI:	&=q dón(d)e 0 [*] pone ?
%err:	0 = se $MOR $LOS $PREFIX
*MOT:	aquí .
%act:	da dos golpecitos con el dedo en el lugar adecuado
*CHI:	&=e ay@i !
%act:	contenta
*MOT:	no .
*MOT:	mira .
*MOT:	que la letra esté derecha .
*CHI:	&=q así ?
*MOT:	sí .
*CHI:	vale .
*MOT:	entonces .
%par:	susurrando
*MOT:	la Ele no la tenemos porque se perdió .
*MOT:	&=q te acuerdas ?
*CHI:	sí .
*MOT:	entonces hay que poner aquí xxx . [+ NON]
*MOT:	&=q no ?
*CHI:	sí .
*MOT:	toma .
%act:	le da una ficha
*MOT:	pon lo tú .
*CHI:	vale .
*MOT:	aquí [x 6] .
%act:	dando golpecitos con el dedo sobre el lugar adecuado
*CHI:	m@i .
%act:	colocando la pieza
*MOT:	así [x 2] .
*MOT:	< muy bien muy bien > [/] muy bien .
*CHI:	0 .
%act:	la coloca
*MOT:	y ahora hay que poner: la I de isla .
*MOT:	la I de isla que está aquí .
%act:	coge una ficha
*CHI:	vale .
*CHI:	&=q e(s)ta ?
*MOT:	sí .
*MOT:	< al revés > [//] al revés .
*MOT:	que la palmera esta tiene que estar de pie .
*MOT:	a ver cómo es el dibujo , Lucía .
*MOT:	< el dibu > [//] el dibujo tiene que estar siempre derecho , hombre .
*MOT:	xxx aquí . [+ NON]
%act:	le coloca la pieza correctamente y Lucía la encaja
*MOT:	muy bien .
*MOT:	&=q y la Jota ?
%act:	encuentra la pieza y se la da a Lucía
*MOT:	de Jirafa .
*CHI:	sí .
*MOT:	pues venga .
*CHI:	(l)a Jota .
*MOT:	sí [x 2] .
*MOT:	aquí está la Jota .
%act:	da dos golpecitos con el dedo sobre la pieza
*MOT:	muy bien: .
*CHI:	no cabe .
*MOT:	sí cabe .
*MOT:	sí .
*CHI:	0 .
%act:	consigue encajarla
*MOT:	muy bien: .
*MOT:	y la Ka de Kiwi .
%act:	coge la pieza y se la da a Lucía
*CHI:	&=q esta ?
*MOT:	m@i .
%par:	afirmación
*CHI:	&=q aquí e(s)tá ?
%act:	colocando la pieza
*MOT:	sí .
*CHI:	vale .
%act:	encajándola
*MOT:	&=e muy bien !
*CHI:	ya .
*MOT:	&=q y la Ele ?
*CHI:	no e(s)tá .
*CHI:	0 [*] ha pe(rd)i(d)o .
%err:	0 = se $MOR $LOS $PREFIX
*MOT:	se ha perdido . [+ COR]
*MOT:	&=q verdad ?
*CHI:	sí .
*CHI:	0 [*] ha pe(rd)ido [*] . [+ IMI]
%err:	0 = se $MOR $LOS $PREFIX
*MOT:	bueno .
*MOT:	se ha perdido . [+ COR]
*MOT:	Jota , Ka , Ele +...
*CHI:	Papá .
%act:	se levanta de la silla y alcanza una pieza que ha visto al otro lado de la mesita
*CHI:	Papá .
*CHI:	ay@i .
%par:	contenta
*MOT:	la Pe .
*CHI:	e(l) Papá de Lulú .
%exp:	Lulú = Lucía
*MOT:	no .
*MOT:	pero no sale , Lucía , todavía .
*CHI:	&=q papá ?
*CHI:	no .
*MOT:	todavía no .
*MOT:	espera .
*MOT:	todavía no es .
*MOT:	&=q vale ?
%act:	le coge la pieza y la aparta
*MOT:	ahora .
*MOT:	Jota , Ka , Ele y Eme .
*CHI:	xxx .
*MOT:	Eme .
%act:	le da la pieza a Lucía
@Situation:	Lucía y MOT están jugando con el rompecabezas sobre la mesita de Lucía
*CHI:	ay@i [x 2] .
%act:	está intentando colocar la pieza
*CHI:	&=q así ?
*MOT:	no es ahí , Lucía .
*CHI:	ay@i [x 2] .
*CHI:	&=q así ?
*CHI:	así .
*CHI:	&=q así ?
*MOT:	mira .
*MOT:	viene aquí .
%act:	señala y deja colocado el dedo en el sition en que Lucía debe colocar la ficha
*MOT:	es aquí .
*MOT:	aquí [x 3] .
*MOT:	entonces nos falta esta aquí .
*MOT:	corre .
*MOT:	esta aquí .
%act:	señala
*CHI:	uh@i .
%act:	alegre
*CHI:	0 [*] chachila [: mochila] .
%err:	0 = la $SYN $LOS
*MOT:	la mochila . [+ COR]
*MOT:	aquí [x 2] .
%act:	señala
*MOT:	no [x 2] .
*MOT:	Lucía .
*MOT:	aquí la mochila .
*MOT:	no .
*MOT:	la mochila .
*CHI:	0 .
%act:	la intenta encajar
*MOT:	al revés: .
*CHI:	para e(l) cole (l)a mochila .
*MOT:	para el cole la mochila .
*MOT:	sí .
*MOT:	ahí .
*MOT:	y ahora la m@l .
*MOT:	aquí .
%act:	señala
*MOT:	corre .
*MOT:	la m@l aquí .
*CHI:	0 .
%act:	la coloca y encaja
*MOT:	muy bien .
*MOT:	ahora nos falta la +...
*CHI:	0 .
%par:	estornuda
*MOT:	uy@i .
*MOT:	Ene: .
*CHI:	0 .
%act:	coloca la pieza
*MOT:	y luego va la Eñe: .
%act:	coge una pieza y la coloca
*CHI:	0 .
%act:	termina de encajarla
*MOT:	&=e muy bien !
*MOT:	la O: .
*MOT:	aquí .
%act:	coge otra pieza y la coloca cerca de donde le corresponde
*CHI:	ah@i .
*CHI:	&=q aquí ?
*MOT:	sí .
*CHI:	0 .
%act:	intenta encajar la pieza
*MOT:	la p@l .
*CHI:	xxx .
*MOT:	el pastel .
*MOT:	sí .
*CHI:	0 .
%act:	coloca la pieza
*MOT:	la q@l .
%act:	coge la pieza y se la coloca cerca a Lucía
*CHI:	(l)a q@l . [+ IMI]
*CHI:	no e(s)tá (l)a q@l .
%act:	coge la pieza y la coloca
*MOT:	muy bien .
*MOT:	la q@l .
*MOT:	sí .
*MOT:	ahora la has puesto .
*MOT:	la Cu de queso .
*MOT:	va debajo la q@l .
*MOT:	la r@l de ratón .
%act:	la coge y se la coloca cerca
*CHI:	vale .
*CHI:	ay@i .
%act:	la encaja
*MOT:	muy bien .
*MOT:	la s@l .
%act:	busca entre las piezas
*MOT:	aquí es la s@l .
%act:	levanta una pieza
*CHI:	e(s)ta .
%act:	estira el brazo y la coge
*MOT:	m@i .
%act:	sonriendo
*MOT:	sí .
*MOT:	va ahí debajo .
*MOT:	pero primero hay que poner aquí el sol .
%act:	señala con el dedo
*MOT:	primero aquí .
%act:	coge una pieza y se la da a Lucía
*MOT:	esta .
*CHI:	0 .
%act:	intenta encajarla
*MOT:	y debajo en la ese .
*MOT:	muy bien .
*MOT:	ahora hay que buscar la Erre .
*CHI:	dó(nde) e(s)tá (l)a Erre ?
%act:	ha buscado con la mirada sobre la mesa
*MOT:	aquí está .
%act:	coge una pieza y se la da
*MOT:	míra la .
*CHI:	&=e Erre !
%act:	la coge
*CHI:	&=q e(s)ta e(s) la Erre ?
*MOT:	m@i .
%par:	afirmación
*CHI:	0 .
%act:	intenta colocarla mal
*MOT:	m@i .
%par:	negación
*MOT:	&=q la letra cómo está ?
*MOT:	mira esta r@l derecha .
*CHI:	así .
*MOT:	no [x 2] .
*MOT:	mirando hacia ti la letra .
*MOT:	no , Lucía .
*MOT:	la letra bien puesta .
*MOT:	venga .
*MOT:	pon la bien la r@l .
*MOT:	así .
*CHI:	0 .
%act:	le da la vuelta a la pieza
*MOT:	aquí .
*MOT:	aquí [x 2] .
%act:	señala con el dedo
*CHI:	con 0 [*] latón [: ratón] .
%err:	0 = el $SYN $LOS
*MOT:	con el ratón . [+ COR]
*MOT:	y ahora nos falta la q@l .
*CHI:	u(n) león augg@i .
*MOT:	un león .
*CHI:	sí .
*CHI:	qué su(s)to .
*MOT:	&=e qué su(s)to !
*CHI:	ay@i .
%act:	hace como si se asustura , riéndose
*CHI:	en [//] en mi silla así , plac@i .
%act:	se vuelve hacia atrás y hace como si algo mordiera la silla
*MOT:	&=e plac@i !
*CHI:	sí .
*CHI:	e(l) león .
*MOT:	&=q el león ?
*CHI:	sí .
*CHI:	así .
*MOT:	&=q qué hacía ?
*CHI:	a casita .
*CHI:	el león .
*CHI:	de mamá y de papá .
*MOT:	&=q se ha ido a la casita de mamá y de papá el león ?
*CHI:	&=e no !
*MOT:	no .
*MOT:	&=q verdad ?
*MOT:	&=q dónde se ha ido ?
*CHI:	xxx .
*CHI:	así .
*CHI:	augh@i .
%par:	imita el rugido del león
*MOT:	ah@i .
*MOT:	qué susto .
*CHI:	ay@i .
%par:	contenta
*MOT:	a ver .
*MOT:	hay que poner la q@l .
*MOT:	&=q dónde está la q@l , Lucía ?
%act:	busca entre las piezas
*CHI:	no: sé .
*MOT:	0 .
%act:	le coloca la pieza cerca
*CHI:	&=e aquí: !
*CHI:	&=e Cu: !
*MOT:	q@l de queso .
*CHI:	&=q qué ?
*MOT:	la p@l de pastel .
*CHI:	&=q de queso ? [+ IMI]
%act:	está colocando la pieza
*MOT:	sí .
*CHI:	&=e sí !
%par:	muy contenta
*CHI:	xxx .
*MOT:	la O@l de oso .
%act:	le coloca otra pieza cerca
*MOT:	no [x 2] .
*MOT:	la letra derecha .
*MOT:	mira la letra .
*MOT:	mira bien tú la letra .
*MOT:	no .
*MOT:	así no está derecha .
*MOT:	Lucía .
*MOT:	mira bien la letra .
*MOT:	venga .
*CHI:	&=q así ?
%act:	sigue intentando colocar la pieza
*CHI:	xxx .
*CHI:	xxx .
*MOT:	e:so es .
*MOT:	no .
*CHI:	&=q así ?
*MOT:	&=e así !
*CHI:	&=q así ?
*MOT:	sí: .
*CHI:	vale .
%act:	da una palmada fuerte sobre el rompecabezas para que se encaje la pienza que acaba de poner
*MOT:	muy bien .
*MOT:	la ñ@l de Ñu .
%exp:	ñu = that African animal only famous because of its name
*MOT:	corre .
*CHI:	0 .
%act:	mira detenidamente las piezas , hay algo que le llama la atención
*MOT:	&=q qué es eso ?
*CHI:	un pego [= pegatina] [*] .
%err:	pego = pegatina $MAL $SUB
*CHI:	un pego@c [= pegatina] .
%act:	se le ha quedado pegado un trozo de pegatina al dedo
*MOT:	&=q cómo que un pego ?
*CHI:	sí .
*CHI:	e(s) un pego .
*MOT:	no .
*MOT:	es una pegatina . [+ COR]
%par:	riéndose
*CHI:	sí .
*CHI:	e(s) 0 [*] afate [: elefante] .
%err:	0 = un $SYN $LOS
*MOT:	es un elefante que has roto . [+ COR]
*MOT:	lo has roto .
*CHI:	yo: .
*MOT:	lo has roto tú .
*CHI:	sí .
%act:	sigue jugando con el trozo de pegatina
@Situation:	Lucía y MOT están jugando con el rompecabezas sobre la mesita de Lucía
*MOT:	toma .
*MOT:	la Eñe .
*CHI:	0 .
%act:	coloca la pegatina en un juguete que teine encima de la mesa con forma de caja registradora
*CHI:	&=q (d)o(nde) e(s)tá ?
*MOT:	aquí .
%act:	le da la pieza
*CHI:	&=q aquí ? [+ IMI]
%act:	intentando colocar la pieza
*MOT:	sí .
*CHI:	&=q sí ?
*CHI:	&=q e(s)tá rota ?
%act:	consigue colocar la pieza
*MOT:	muy bien .
*MOT:	y ahora la m@l .
*MOT:	ahí .
%act:	da dos golpecitos con el dedo para indicar la posición
*CHI:	&=q acá ?
*MOT:	sí .
*MOT:	justo .
*MOT:	así .
*MOT:	muy bien .
*MOT:	&=e muy bien !
*MOT:	la n@l de nido .
*MOT:	mira .
*MOT:	&=q ves ?
%act:	coge una pieza y se la da
*CHI:	vale .
%act:	coge la pieza que le da MOT
*CHI:	&=q así ?
%act:	intenta colocar la pieza
*MOT:	no .
*CHI:	&=q así ?
%act:	da la vuelta a la pieza
*MOT:	así .
*CHI:	0 .
%act:	intenta encajar la pieza pero no es capaz
*MOT:	< ahora viene > [//] .
*CHI:	ay@i .
*CHI:	no puedo .
*CHI:	no puedo .
%act:	sigue intentando y por fin encaja la pieza
*MOT:	así .
*MOT:	ya está .
*MOT:	y ahora viene la tortuga .
*CHI:	&=q e(s)ta ?
%act:	intentando colocar la pieza
*MOT:	sí .
*CHI:	vale .
*CHI:	ya .
*MOT:	y ahora la [//] las uvas .
*CHI:	(l)a [*] uvas . [+ IMI]
%err:	la = las $MOR $LOS $AGA
*MOT:	al lado de la tortuga .
*CHI:	vale .
*MOT:	al lado .
*MOT:	así [x 2] .
*MOT:	muy bien .
*MOT:	ahora viene la vaca .
*CHI:	&=e (l)a vaca !
%par:	muy contenta
*CHI:	mu:@i .
%par:	imita el mugido de la vaca
*MOT:	mu:@i .
*CHI:	&=q acá ?
*MOT:	sí .
*CHI:	con la [*] uvas .
%err:	la = las $MOR $LOS $AGA
*MOT:	< ahora vi > [//] .
*MOT:	con las uvas .
*MOT:	&=e este !
*CHI:	con: +...
*MOT:	con la vaca .
*CHI:	0 .
%act:	intenta coloca rla pieza en un lugar que no va
*MOT:	t@i .
%par:	chasquido de lengua , negación
*MOT:	con la vaca es .
*CHI:	xxx .
%par:	susurra
*MOT:	no .
*MOT:	con la vaca .
*CHI:	&=q así ?
*MOT:	así .
*CHI:	así . [+ IMI]
%par:	susurra
*CHI:	y así .
%act:	no consigue colocarla
*MOT:	ah@i .
*MOT:	no .
*MOT:	es verdad , Lucía .
*MOT:	es que nos falta este .
%act:	coge una pieza y se la da
*CHI:	ay@i .
%par:	contenta
*MOT:	u@l w@l .
*CHI:	Uve [/] Uve [/] w@l . [+ IMI]
*MOT:	entonces nos falta este .
*MOT:	este de aquí .
*MOT:	aquí .
*MOT:	este con la otra .
*CHI:	&=e vale !
*MOT:	este con la otra .
*CHI:	&=q así ?
*MOT:	no [x 2] .
*MOT:	así no .
*CHI:	&=q a@x [//] así ?
*MOT:	sí .
*CHI:	xxx .
*MOT:	muy bien .
*MOT:	w@l .
*MOT:	ahora esta .
%act:	ha cogido una pieza y se la ha dado a Lucía
*CHI:	ay@i .
%par:	contenta
*MOT:	xilófono .
*MOT:	no .
*MOT:	aquí [x 2] .
*MOT:	< al lado de > [//] al lado del windsurf .
*CHI:	&=q wi(nd)su(rf) ? [+ IMI]
*MOT:	no .
*MOT:	al revés .
*CHI:	&=q así ?
*MOT:	no .
*MOT:	al revés .
*CHI:	así .
%par:	susurra
*MOT:	no .
*CHI:	&=q así ?
*MOT:	t@i .
%par:	chasquido de lengua , negación
*MOT:	mira .
%par:	susurra
*MOT:	así .
%par:	susurra
%act:	le coge la pieza , la da la vuelta y la coloca
*MOT:	ahora este: .
%act:	coge otra pieza y se la da
*CHI:	vale .
*CHI:	no e(s)tá .
%act:	intenta colocar la pieza
*MOT:	no .
*MOT:	así no .
*CHI:	ah@i .
*CHI:	toma .
%act:	parece que le intetna dar la pieza a MOT
*MOT:	así .
*MOT:	no: .
*MOT:	es así .
*MOT:	no: .
*MOT:	es así .
%par:	como canturreando
*CHI:	0 .
%par:	se ríe
*MOT:	sí [x 2] .
*CHI:	0 .
%act:	coloca la pieza
*MOT:	bien: .
*MOT:	y este .
*MOT:	el zapato .
*MOT:	corre .
*MOT:	aquí .
*CHI:	no: .
*MOT:	sí .
*MOT:	aquí .
*MOT:	mira .
%act:	coloca la ficha y se ríe
*MOT:	ahora la t@l .
*MOT:	como la tortuga .
*CHI:	&=q (tor)tuga ? [+ IMI]
*MOT:	sí .
*CHI:	0 .
%act:	coloca la ficha y la encaja
*MOT:	la U@l con las uvas .
*CHI:	vale .
*CHI:	xxx .
%act:	está intentando colocar la pieza que le acaba de dar MOT
*CHI:	&=q así ?
%act:	sigue intentando colocar la ficha mientras la observa MOT
*CHI:	ay@i .
*CHI:	no puedo .
*MOT:	no [x 4] .
*MOT:	esta con la uve .
%act:	coge una pieza
*MOT:	pequeñita .
%exp:	MOT aveces llama pequeñita a Lucía
*MOT:	que es esta .
*MOT:	esta es la U@l .
*MOT:	con las uvas .
*MOT:	venga .
*CHI:	no .
*CHI:	(l)a u@l .
*MOT:	no .
*MOT:	la u@l es con las vacas .
%act:	señala con dos golpecitos
*CHI:	vale .
*MOT:	así .
*MOT:	muy bien .
*MOT:	la Uve ahora .
*MOT:	con la vaca .
*CHI:	vale .
%par:	susurra
*CHI:	con la vaca . [+ IMI]
%act:	coloca la pieza
*CHI:	&=q así ?
*MOT:	sí .
*CHI:	0 .
%act:	no consigue que le encaje la pieza del rompecabezas
*MOT:	quita la letra esta .
*MOT:	quita esta .
*CHI:	0 .
%act:	la quita
*MOT:	así .
*MOT:	ahora sí que podrás .
*MOT:	venga [x 2] .
*MOT:	ahora la w@l .
*CHI:	xxx .
*CHI:	&=q aquí ?
*MOT:	sí .
*MOT:	la x@l .
*CHI:	(l)a x@l . [+ IMI]
%act:	coloca otra ficha con la ayuda de MOT
*MOT:	la y@l .
%act:	le da a Lucía otra pieza
*CHI:	la eguega [: y@l] . [+ IMI]
*MOT:	recta [x 2] .
*MOT:	así no está recta .
*MOT:	así .
*CHI:	&=q así ?
%act:	la coloca
*MOT:	y z@l .
%act:	le da la penúltima pieza
*CHI:	y feta [: z@l] . [+ IMI]
*CHI:	&=q en dónde ?
*CHI:	&=q aquí ?
*MOT:	sí .
@Situation:	Lucía y MOT están jugando con el rompecabezas sobre la mesita de Lucía
*CHI:	ya .
*MOT:	nos falta este .
*MOT:	&=q dónde va ese león ?
*MOT:	&=q dónde va el león ?
*CHI:	acá .
*MOT:	sí .
*MOT:	arriba [x 2] .
*CHI:	&=q dónde ?
%par:	susurra
*MOT:	aquí .
*MOT:	arriba .
*MOT:	sí .
*MOT:	así .
*MOT:	muy bien .
*MOT:	&=e sí , señora !
*CHI:	ya .
*MOT:	&=e muy bien !
*CHI:	muchos .
*MOT:	muchos , &=q verdad ?
*CHI:	falta la a@l .
*CHI:	xxx de L(o)u(r)des . [+ NON]
*MOT:	la xxx de Lourdes . [+ NON]
*CHI:	sí .
*MOT:	falta .
*MOT:	se nos perdió .
*MOT:	&=q te acuerdas ?
*CHI:	sí .
*CHI:	< pe(r)dió he pidi@x > [/] 0 [*] he pe(r)dido yo .
%err:	0 = la $MOR $LOS $PREFIX
*MOT:	&=q la has perdido tú ?
*CHI:	sí .
*MOT:	&=q y por qué la has perdido ?
*CHI:	no .
*CHI:	fa(l)ta .
*MOT:	falta .
*CHI:	xxx .
*MOT:	&=q dónde la has perdido ?
*CHI:	no .
*MOT:	&=q no sabes ?
*CHI:	ay@i [x 3] .
*MOT:	&=q eh@i , Lucía ?
*MOT:	&=q dónde la has perdido ?
*CHI:	oh@i .
*CHI:	xxx .
%par:	susurra
*CHI:	xxx .
*CHI:	quero [*] un xxx . [+ NON]
*MOT:	&=q un qué ?
*CHI:	un xxx . [+ NON]
*MOT:	cóge lo .
*MOT:	a ver cuál quieres .
*CHI:	las vacas .
*MOT:	&=q los dálmatas ?
*CHI:	sí .
*CHI:	y +...
*MOT:	xxx .
%par:	susurra
*CHI:	queren [*] a [*] cerrar .
%err:	queren = quieren $MOR $LOS $REG ; a = 0 $SYN $ADD $INFA
*CHI:	queren [*] cerrar 0 [*] . [+ CLIMB]
%err:	queren = quieren $MOR $LOS $REG ; 0 = O $SYN $LOS $SUFFIX
*MOT:	a cerrar &=q verdad ? [+ ADS]
*CHI:	sí .
*CHI:	cierra (l)a porta [: puerta] .
*CHI:	to@o [x 2] .
*CHI:	sí .
*MOT:	pon@o .
*MOT:	la puerta .
*CHI:	pon@o [x 2] .
*CHI:	&=q eh@i , Mapá ?
*CHI:	&=q es Papá ?
*MOT:	no .
*CHI:	&=e hola , Papá !
*MOT:	hola .
*CHI:	uy@i se cae lo [*] g(r)a(nja) .
*MOT:	&=q has cerrado ?
*CHI:	sí .
*MOT:	sí .
*CHI:	la g(r)a(n)ja .
*MOT:	muy bien .
*MOT:	has cerrado la granja .
*CHI:	uy@i .
*CHI:	fotos (d)e [/] (d)e Papá .
*MOT:	&=q fotos ahí dónde ?
*CHI:	e(s)te no .
*CHI:	toma .
*CHI:	e(s)ta e(s) Pe(r)dita .
*MOT:	muy bien .
*CHI:	e(s)te e(s) Pongo .
*MOT:	muy bien .
*CHI:	e(s)te es rojo red@s .
*CHI:	e(s)te e(s) azul blue@s .
*MOT:	azul blue@s y rojo red@s .
*MOT:	los collares &=q verdad ?
*CHI:	Pe@x [/] Pe(r)dita e(s) bueno [*] .
%err:	bueno = buena $MOR $SUB $AGA
*MOT:	&=q Perdita es bueno ? [+ ADS]
*CHI:	no xxx . [+ NON]
*CHI:	e(s) [*] (d)u(r)m(i)endo .
%err:	es = está $SYN $SUB $AUXE
*MOT:	está durmiendo , sí . [+ COR]
*CHI:	uy@i .
*MOT:	anda .
*CHI:	toma .
*MOT:	&=q quién es este ?
*CHI:	Roge(r) .
*MOT:	Roger .
*MOT:	está en Londres .
*CHI:	e(s)tá en Londres . [+ IMI]
%par:	susurra
*MOT:	vive en un piso de Regents_Park .
*CHI:	(R)ege(nts)_Pa(rk) . [+ IMI]
*MOT:	Regents_Park .
*CHI:	no es Roger .
*MOT:	ese es Pongo .
*MOT:	es un bonito día de primavera . [+ NON]
*CHI:	sí .
*MOT:	y mira por la ventana .
*CHI:	sí .
*MOT:	y Roger está tocando el +...
*MOT:	piano .
*CHI:	piano . [+ IMI]
*MOT:	anda .
*MOT:	&=q y qué mira ?
*MOT:	anda lo que había por la ventana .
*CHI:	b(l)ancos y neg(r)os .
*MOT:	&=q blancos y negros ? [+ ADS]
*CHI:	sí .
*MOT:	&=q el qué es blanco y negro ?
*CHI:	xxx .
*CHI:	ay@i .
*MOT:	muy bien , venga .
*CHI:	no .
*MOT:	es de xxx . [+ NON]
*CHI:	así [x 2] .
*CHI:	no .
*CHI:	es de p(i)e .
*MOT:	así [x 2] .
*CHI:	que no .
*CHI:	es de p(i)e .
*MOT:	no .
*MOT:	de pie no .
*CHI:	sí .
*MOT:	no , Lucía .
*MOT:	no .
*MOT:	no .
*MOT:	porque me enfado y no te cuento el cuento .
*CHI:	sí .
*MOT:	así sí .
*MOT:	&=q y qué pasaba ?
*MOT:	&=q quién era esta ?
*CHI:	Pe(r)dita .
*MOT:	no .
*CHI:	e(s) una sica [: chica] .
*MOT:	&=q es una chica ?
*CHI:	xxx .
*MOT:	no .
*CHI:	&=q no e(s) Pe(r)dita ?
*MOT:	no es Perdita .
*CHI:	xxx .
*CHI:	&=q e(s) Anita ?
*MOT:	no .
*MOT:	Anita no es xxx . [+ NON]
*MOT:	vamos a ver dónde está Anita .
*CHI:	no está ahí .
*CHI:	&=e Anita !
*MOT:	Anita .
*CHI:	ih@i .
%par:	contenta
*MOT:	muy bien .
*CHI:	y Pongo el perrita [*] .
%err:	perrita = perrito $MOR $SUB $AGA
*MOT:	y Pongo el perrita . [+ ADS]
*CHI:	sí .
*MOT:	&=q y aquí ?
*CHI:	&=e Roger !
*MOT:	&=e Roger ! [+ ADS]
*MOT:	Roger y Pongo con su correa .
*CHI:	< quiero una y Roger > [/] y quiero a Roger y 0 [*] cura y Anita .
%err:	0 = al $SYN $LOS
*MOT:	&=q sí ?
*MOT:	vamos a ver si sale el cura .
*MOT:	a ver .
*MOT:	están en el parque .
*CHI:	no .
*MOT:	en el banco sentados .
*CHI:	no .
*MOT:	&=q ves ?
*MOT:	en el banco .
*MOT:	y entonce se acerca Pongo con un sombrero .
*CHI:	asusta xxx . [+ NON]
*CHI:	asusta a Pongo .
*MOT:	&=q le ha asustado ?
*CHI:	no .
*CHI:	&=e no !
*MOT:	ah@i bueno .
*CHI:	&=e no !
*MOT:	vale , Lucía .
*MOT:	&=q y aquí qué hace ?
*CHI:	no .
%par:	lloriquea
*MOT:	ven .
*MOT:	vamos a ver al cura .
*MOT:	hala@i .
*MOT:	e(s)tá aquí .
*CHI:	no .
*MOT:	es el cura .
*CHI:	&=e no !
*CHI:	no e(s) el cura .
*MOT:	e(s)te es el cura , Lucía .
*CHI:	&=e no !
*MOT:	&=q y qué más pasaba ?
*CHI:	&=e no !
*CHI:	no [x 2] .
*MOT:	eh@i [x 3] .
*CHI:	&=e no !
*MOT:	vale .
*MOT:	vale .
*CHI:	&=e no !
*MOT:	&=q vas a coger otro ?
*CHI:	&=e no !
*MOT:	bueno , pues nada .
%par:	susurra
*MOT:	anda .
*MOT:	mira Rita .
*MOT:	&=q está durmiendo ?
*CHI:	no .
*MOT:	&=q qué está haciendo ?
*CHI:	el carrito .
*MOT:	en el carrito está &=q verdad ?
*CHI:	sí .
*MOT:	hay que guardar esto , pequeñita .
*MOT:	mira .
*MOT:	esto hay que guardar la ahí en la bolsita .
*MOT:	mira .
*MOT:	ahí en la bolsita .
*MOT:	corre .
*CHI:	&=e no !
*CHI:	no .
*MOT:	lo guarda Mamá .
*MOT:	&=q vale ?
*CHI:	no .
%par:	lloriquea
*MOT:	&=q qué quieres ?
*CHI:	xxx .
*MOT:	venga .
*MOT:	espera [x 4] .
*CHI:	(l)a vaca no .
*CHI:	(l)a vaca no .
*MOT:	no .
*MOT:	las xxx no . [+ NON]
*CHI:	&=e no !
*CHI:	no [x 4] .
*CHI:	no .
@Situation:	Lucía y MOT están jugando con el rompecabezas sobre la mesita de Lucía
*CHI:	xxx .
*FAT:	&=q el de las letras ?
*FAT:	&=q eh@i ?
*CHI:	toma .
*CHI:	xxx .
*CHI:	xxx .
*FAT:	a ver .
*FAT:	&=q quitamos [/] quitamos las tazas , Lucía ?
*CHI:	sí .
*FAT:	corre .
*FAT:	&=q y el libro lo quitamos también ?
*CHI:	sí .
*FAT:	venga .
*FAT:	pues esto a guardar .
*CHI:	uy@i .
*CHI:	y toma .
*CHI:	no toma .
*FAT:	venga .
*FAT:	&=q qué hay ahí ?
*FAT:	&=q te ayudo ?
*CHI:	xxx duro . [+ NON]
*FAT:	&=q está duro ?
*FAT:	&=q quitamos todas , Lucía ?
*CHI:	sí .
*FAT:	&=q todas [x 2] ?
*FAT:	uy@i .
*CHI:	toma .
*FAT:	a ver .
*FAT:	deja xxx . [+ NON]
*CHI:	ay@i , todo .
*CHI:	xxx .
*CHI:	xxx .
*CHI:	toma .
*FAT:	gracias .
*FAT:	ya .
*CHI:	ya e(s)tá .
*FAT:	venga .
*CHI:	&=e mira !
*FAT:	&=q qué hay ahí ?
*FAT:	uy@i .
*FAT:	la O@l y la k@l .
*FAT:	a ver .
*FAT:	otro .
*FAT:	uy@i .
*FAT:	ese no va ahí .
*FAT:	al lado .
*FAT:	a ver .
*FAT:	es que este puzle es muy difícil , Lucía .
*FAT:	mira .
*FAT:	este va aquí .
*FAT:	&=q cabe ?
*CHI:	xxx .
*FAT:	&=q no cabe ?
*CHI:	sí cabe .
*CHI:	mira .
*CHI:	&=e sí cabe !
*FAT:	a ver .
*FAT:	&=q y esta ?
*CHI:	sí cabe .
*FAT:	&=q a ver ?
*FAT:	yo creo que es aquí .
*FAT:	mira .
*FAT:	esta parte va ahí .
*CHI:	xxx .
*FAT:	&=q ves qué bien ?
*FAT:	muy bien .
*FAT:	venga .
*FAT:	a@l b@l c@l d@l .
*FAT:	E@l .
*CHI:	E@l . [+ IMI]
*FAT:	a ver .
*FAT:	&=q este dónde va ?
*FAT:	no .
*FAT:	mira .
*FAT:	fíja te .
*FAT:	mira .
*FAT:	&=q qué hay ahí ?
*CHI:	xxx .
%par:	susurra
*FAT:	Lucía .
*FAT:	&=q me cuentas una cosa ?
*FAT:	&=q eh@i ?
*CHI:	no .
*FAT:	sí .
*FAT:	mira dónde va .
*CHI:	ay@i .
%par:	contenta
*CHI:	oh@i .
*CHI:	ya .
*FAT:	di me una cosa .
*CHI:	no .
*CHI:	xxx aquí . [+ NON]
*CHI:	aquí .
*CHI:	xxx a Pinocho . [+ NON]
*CHI:	< y que > [/] y que xxx . [+ NON]
*CHI:	xxx la mano . [+ NON]
*FAT:	&=q qué ?
*CHI:	xxx .
*CHI:	Mamá .
*CHI:	tengo las vacas .
*MOT:	&=q tienes las vacas ?
*CHI:	sí .
@Situation:	Lucía y MOT están jugando con el rompecabezas sobre la mesita de Lucía
*MOT:	así .
*MOT:	para ver las .
*MOT:	porque si no no vemos nada .
*MOT:	aquí se ve el caballito .
*FAT:	&=q están todas las piezas ?
*MOT:	no sé .
%add:	FAT
*MOT:	antes no estaban .
*MOT:	antes faltaban piezas .
*FAT:	hola , Lu .
*MOT:	vamos a ver pensar en el caballito .
*MOT:	a ver .
*MOT:	&=q cómo lo haces el caballito ?
*MOT:	ese .
*MOT:	&=q dónde hay más caballito ?
*MOT:	a ver .
*MOT:	&=q dónde está el caballito ?
*CHI:	ahí e(s)tá .
*MOT:	&=q y dónde hay más ?
*MOT:	venga .
*MOT:	tú sola .
*CHI:	no e(s)tá .
%par:	susurra
*MOT:	bueno .
*CHI:	el ce(r)dito .
*MOT:	es el cerdito .
*CHI:	el ce(r)dito .
*MOT:	muy bien .
*MOT:	falta [//] al cabllito le falta (.) alguna parte .
*MOT:	mm@i .
*MOT:	no [x 2] .
*CHI:	&=q no ?
*CHI:	&=q así ?
*MOT:	no .
*CHI:	xxx .
*MOT:	no .
*CHI:	&=q así ?
*FAT:	no .
*CHI:	ah@i .
*CHI:	&=q es 0 [*] ?
%err:	0 = O $SYN $LOS
*MOT:	mm@i .
%par:	niega
*CHI:	xxx .
*MOT:	no .
*MOT:	< ahí no > [/] ahí no .
*MOT:	ahí .
*MOT:	xxx .
*MOT:	&=q a ver ?
*MOT:	&=e sí !
*FAT:	&=e sí !
*MOT:	muy bien .
*MOT:	&=q y este ?
*CHI:	xxx .
*MOT:	xxx de cerdito . [+ NON]
*CHI:	xxx .
*MOT:	del cerdito .
*MOT:	&=q este cerdito ?
*CHI:	xxx .
*MOT:	no .
*MOT:	ahí no .
*CHI:	xxx .
*MOT:	tch@i .
%par:	niega
*CHI:	&=q es 0 [*] ?
%err:	0 = O $SYN $LOS
*MOT:	muy bien el cerdito .
*MOT:	a ver .
*MOT:	&=q dónde va ?
*MOT:	por aquí .
*CHI:	vale .
*CHI:	por [/] por aquí . [+ IMI]
*MOT:	muy bien .
*MOT:	a ver .
*MOT:	&=q qué más nos falta ?
*MOT:	nos falta alguna cosita del caballo &=q verdad ?
*MOT:	&=q dónde está el otro que falta del caballito ?
%com:	cambio de situación
*CHI:	&=q esto ?
*CHI:	&=q es esto ?
*MOT:	me parece que no es ahí , Lucía .
*CHI:	xxx .
*MOT:	mira , Lucía .
*MOT:	la comida del cerdito .
*MOT:	mira .
*CHI:	comida .
*MOT:	la comida del cerdito .
*MOT:	mira .
*CHI:	comida . [+ IMI]
*MOT:	sí , mira .
*MOT:	ahí .
*MOT:	mira .
*MOT:	piensa cómo va .
*MOT:	este es el asa y ese es el asa .
*MOT:	&=q a ver ?
*MOT:	muy bien .
*MOT:	así .
*MOT:	claro .
*MOT:	la comida del cerdito .
*CHI:	no p(u)edo .
*MOT:	sí .
*MOT:	mira .
*MOT:	bien .
*MOT:	el cerdito .
*CHI:	ahora el caballo .
*MOT:	&=q qué le falta al caballo ?
*MOT:	le falta parte .
*CHI:	no puedo .
*MOT:	&=q no puedes ?
*CHI:	no .
*MOT:	&=q y la comida del caballito ?
*MOT:	&=q eh@i ?
*MOT:	mira .
*MOT:	la comida del cabllito .
*MOT:	mira .
*CHI:	xxx caballito . [+ NON]
*MOT:	así , claro .
*MOT:	muy bien .
*MOT:	&=q dónde irá la comida del caballito ?
*MOT:	a lo mejor va aquí para que se la pueda comer .
*MOT:	o no .
*CHI:	o no . [+ IMI]
*MOT:	&=q eh@i ?
*MOT:	&=q tú crees que va aquí donde se la pueda comer él ?
*MOT:	&=q por aquí ?
*MOT:	&=q tú crees que aquí se la puede comer ?
*CHI:	así .
*MOT:	uy@i .
*MOT:	mira .
*MOT:	nos faltan todavía cosas , Lucía .
*FAT:	&=q qué le falta ?
*FAT:	a ver .
*CHI:	&=q aquí sí cabe ?
*MOT:	mira a ver .
*CHI:	< no cab@x > [/] no cabe .
*MOT:	no cabe . [+ ADS]
*FAT:	ah@i .
*FAT:	ya sé dónde va .
*FAT:	da le la vuelta , Lucía .
*FAT:	mira .
*FAT:	igual cabe aquí .
*CHI:	igual cabe aquí . [+ IMI]
*MOT:	sí: .
*CHI:	no cabe .
*MOT:	sí .
*MOT:	mira .
*MOT:	que es que también cuenta ese .
*FAT:	hay que poner los dos lados .
*FAT:	&=e uy@i !
*MOT:	&=e qué bien !
*FAT:	&=e qué bien !
*MOT:	&=q y quién le falta ?
*MOT:	&=q qué le falta ahí al pajarito ?
*FAT:	le faltan unas flores .
*CHI:	vale .
*CHI:	unas flores . [+ IMI]
*FAT:	o a lo mejor son estas .
*CHI:	acá .
*MOT:	no .
*MOT:	ahí no va , Lucía .
*CHI:	que sí .
%par:	susurra
*FAT:	no .
*CHI:	vale .
%par:	susurra
*MOT:	mm@i .
%par:	niega
*FAT:	es que yo creo que faltan muchas piezas .
@Situation:	Lucía y MOT están jugando con el rompecabezas sobre la mesita de Lucía
*CHI:	ahora esta .
*MOT:	mira .
*MOT:	por aquí a ver si encaja .
*CHI:	no encaja .
*MOT:	mira .
*MOT:	por aquí .
*MOT:	uy@i .
*MOT:	y la florecita con las otras florecitas .
*CHI:	no .
*MOT:	&=e muy bien !
*FAT:	uy@i .
*FAT:	sí encaja .
*CHI:	&=q y e(s)te ?
*MOT:	&=q y ese ?
*MOT:	&=q cuál es ?
*MOT:	a ver .
*MOT:	es que hay que hacer la vaca , Lucía .
*MOT:	si no no nos enteramos de nada .
*MOT:	vamos a hacer la vaca .
*MOT:	corre .
*FAT:	&=q y este ?
*CHI:	la vaca . [+ IMI]
%par:	susurra
*MOT:	no .
*MOT:	ese va aquí .
%add:	FAT
*FAT:	sí .
*MOT:	no .
*MOT:	ahí no .
*MOT:	es una vaca un poco loca .
*CHI:	loca . [+ IMI]
*MOT:	loca .
*FAT:	loca la vaca .
*CHI:	e(s)te xxx . [+ NON]
*MOT:	mira este , Lucía .
*MOT:	aquí .
*CHI:	&=q dónde ?
*CHI:	&=q acá ?
*MOT:	sí .
*CHI:	&=q acá ?
*MOT:	no .
*MOT:	aquí .
*MOT:	donde te ha dicho Mamá .
*MOT:	ahí .
*MOT:	venga .
*CHI:	acá .
*MOT:	muy bien .
*FAT:	uy@i .
*MOT:	qué bien .
*FAT:	sólo falta una .
*FAT:	que igual no está &=q no ?
*MOT:	&=q ya ?
*FAT:	falta una , Lucía .
*MOT:	bueno .
*MOT:	va en la vaca .
*CHI:	bueno va en la vaca . [+ IMI]
*MOT:	la vaca tiene un rabito y tiene una cabecita .
%par:	canturreando
*MOT:	no .
*MOT:	al revés .
*MOT:	a girar la .
*CHI:	&=q así ?
*MOT:	así .
*MOT:	muy bien .
*MOT:	&=q < y ahora tienes > [//] dónde va esa ?
*CHI:	aquí .
*CHI:	la colita .
*MOT:	muy bien .
*MOT:	la colita .
*MOT:	muy bien .
*MOT:	muy bien .
*MOT:	&=q y ahora qué le falta por ahí abajo ?
*MOT:	unas flores .
*CHI:	f(l)ores .
*MOT:	&=q a ver esta por dónde irá ?
*CHI:	aquí e(s)tá .
*MOT:	Lucía .
*MOT:	está por aquí .
*CHI:	ahí .
*FAT:	no .
*MOT:	pero mejor .
*MOT:	mira .
*MOT:	piensa bien .
*MOT:	en negro .
*MOT:	ahí , claro .
*CHI:	no e(s)tá .
*MOT:	venga , pon la , hombre .
*MOT:	claro .
*MOT:	muy bien .
*FAT:	muy bien , Lu .
*FAT:	&=q qué falta ?
*MOT:	mira .
*MOT:	mira por aquí a ver qué pasa con esa .
*CHI:	aquí . [+ IMI]
*CHI:	xxx .
*MOT:	no [x 2] .
*MOT:	tch@i .
*CHI:	&=q no ?
*MOT:	no [x 2] .
*MOT:	por aquí .
*MOT:	por aquí .
*MOT:	mira .
*MOT:	no [x 2] .
*MOT:	da le la vuelta .
*MOT:	da le la vuelta .
*MOT:	da le la vuelta .
*MOT:	no .
*MOT:	da le la vuelta aquí .
*MOT:	así .
*MOT:	así [x 4] .
*MOT:	venga .
*MOT:	ahí .
*MOT:	así .
*CHI:	no .
*FAT:	uy@i qué bien .
*MOT:	no es aquí .
*FAT:	&=q no ?
*MOT:	ah@i , sí .
*MOT:	nos falta la campanita .
*MOT:	ah@i .
*MOT:	mira a ver aquí .
*MOT:	mira la campanita .
*MOT:	eh@i , muy bien .
*CHI:	(l)a xxx . [+ NON]
*MOT:	y: nos falta una flor rosa .
*MOT:	aquí una flor rosa nos falta .
*MOT:	mira .
*MOT:	&=q esta a lo mejor ?
*CHI:	vale .
*CHI:	a (l)o mejor . [+ IMI]
*MOT:	&=e muy bien !
*FAT:	nos vuelve a faltar una .
*FAT:	qué rabia .
*MOT:	bueno .
*MOT:	ahora nos falta la oveja .
*MOT:	venga .
*CHI:	(o)veja .[+ IMI]
*MOT:	venga .
*MOT:	la oveja .
*MOT:	venga .
*CHI:	ah@i .
*CHI:	ah@i .
*CHI:	ah@i .
*FAT:	uy@i .
*FAT:	esos mocos , Lu .
*FAT:	venga , peque .
*FAT:	sopla .
*CHI:	no .
*MOT:	ven .
*CHI:	xxx .
%par:	susurra
*MOT:	&=q y esta pezuñita ?
*CHI:	&=q aquí ?
*MOT:	sí .
*FAT:	hala@i qué bien , Lucía .
*FAT:	a ver un cántaro .
*MOT:	y una piedra .
*FAT:	a ver .
*FAT:	&=q esto dónde puede ir , Lu ?
*CHI:	&=q aquí e(s)te ?
*CHI:	xxx .
*FAT:	a lo mejor no .
*CHI:	&=q acá ?
*MOT:	no .
*CHI:	vale .
*CHI:	aquí no .
*CHI:	&=q es acá ?
*FAT:	sí .
*FAT:	yo creo que sí .
*CHI:	&=q así ?
@Situation:	Lucía y MOT están jugando con el rompecabezas sobre la mesita de Lucía
*CHI:	aquí .
%par:	susurra
*CHI:	no puedo .
*MOT:	sí [x 2] puedes .
*MOT:	corre .
*MOT:	mira .
*MOT:	&=q ves ?
*FAT:	bien .
*FAT:	ahora vas a poner la bien .
*FAT:	corre .
*CHI:	ya .
*FAT:	no .
*FAT:	a ver .
*FAT:	&=q esta dónde puede ir ?
*CHI:	a:quí .
*CHI:	aquí quero [*] .
%err:	quero = quiero $MOR $LOS $REG
*CHI:	aquí .
*CHI:	aquí sí quero [*] .
%err:	quero = quiero $MOR $LOS $REG
*CHI:	aquí sí quero [*] .
*MOT:	muy bien , Lucía .
*MOT:	cuidado .
*MOT:	< que se cae el cerdito que se cae el cerdito > [/] que se cae el cerdito .
*FAT:	anda .
*FAT:	&=q y estas montañas ?
*FAT:	ah@i .
*FAT:	esta ya estaba puesta &=q verdad ?
*FAT:	&=q aquí ?
*CHI:	ya .
%par:	susurra
*MOT:	no .
*MOT:	no estaba puesta .
*FAT:	&=q no ?
*FAT:	&=q y ahora esto qué es ?
*FAT:	esto es del cerdito &=q verdad ?
*MOT:	mira .
*MOT:	de la oveja .
*MOT:	el final .
*FAT:	uy@i .
*FAT:	le va a estar completo el primero .
*MOT:	&=e bien !
*MOT:	ya tenemos la oveja .
*FAT:	bien , Lu .
*FAT:	choca .
*FAT:	choca .
*MOT:	ya tenemos la oveja .
%par:	canturrea
*CHI:	ahora e(s)to .
*MOT:	choca .
*MOT:	y ahora +//.
*FAT:	falta poco .
*FAT:	uy@i .
*FAT:	el cerdito .
*CHI:	el cerdito . [+ IMI]
*MOT:	el cerdito tiene aquí un charco .
*MOT:	venga .
*MOT:	&=q dónde va eso ?
*MOT:	&=q dónde va todo eso ?
*MOT:	a meter .
*MOT:	venga .
*MOT:	venga , Lu .
*CHI:	voy .
*MOT:	venga .
*MOT:	&=q la mete Mamá aquí ?
*CHI:	sí .
*CHI:	Mamá .
*MOT:	pues vaya .
*MOT:	después de lo bien que lo habías hecho todo .
*CHI:	yo sí quero [*] .
%err:	quero = quiero $MOR $LOS $REG
*MOT:	venga .
*MOT:	méte lo tú sola .
*FAT:	uy@i .
*FAT:	mira lo que nos queda .
[truncated: 123 more rows]
