# Supplementary material for: Comparing Different Models of the Development of Verb Inflection in Early Child Spanish
Source: PLoS One. 2015 Mar 11;10(3):e0119613. doi: 10.1371/journal.pone.0119613 (PMC4356619; doi:10.1371/journal.pone.0119613)
Supplement: S1 File — (ZIP) [file pone.0119613.s001.zip › lu20307.cha]

@UTF8
@PID:	11312/c-00031820-1
@Begin
@Languages:	spa , eng
@Participants:	CHI Lucía Target_Child , FAT Padre Father , MOT Madre Mother
@ID:	spa , eng|OreaPine|CHI|2;3.07|female|||Target_Child|||
@ID:	spa , eng|OreaPine|FAT|||||Father|||
@ID:	spa , eng|OreaPine|MOT|||||Mother|||
@Transcriber:	Javier , University of Nottingham
@Date:	14-JAN-2001
@Location:	Madrid
@Situation:	FAT le lee un libro a Lucía. FAT va pasando las hojas , leyendo , y pidiéndole que señale (el libro está fuera de la imagen) , MOT está al aldo sin participar mucho
@Time Start:	00:00
*FAT:	a ver .
*FAT:	&=q con cuál empezamos ?
*FAT:	a ver .
*FAT:	&=q empezamos ?
*CHI:	sí .
*FAT:	a ver .
%act:	abre el libro , lo coloca sobre la mesa y va señalando dibujos del libro
*CHI:	mamá .
*CHI:	peros [: perros] .
%act:	está comiendo una galleta
*FAT:	&=q otra más ?
*FAT:	uy@i .
*CHI:	peros [: perros] .
*CHI:	e(s)tá [*] manchados .
%err:	está = están $MOR $LOS $NFL 3s/3p
*FAT:	&=q los perros están manchados ?
*CHI:	no .
*FAT:	a ver .
*FAT:	uy@i .
*FAT:	&=q qué es esto , Lucía ?
*CHI:	una (mari)posa .
%par:	con la boca llena
*FAT:	&=q una (mari)posa ?
*FAT:	muy bien .
*FAT:	y a ver .
*FAT:	al salir los cachorros jugaron al escondite < entre los cha > [//] entre los árboles y chapotearon en los charcos de barro .
%com:	FAT está leyendo lo que pone en el libro
*FAT:	&=q dónde están los charcos de barro ?
*CHI:	aquí .
%act:	señela sobre el libro , que está fuera de la imagen
*FAT:	&=q son esos ?
*CHI:	y aquí .
%par:	susurrando
*CHI:	y aquí .
%par:	susurrando
%act:	señala con la palma de la mano sobre el libro
*CHI:	y aquí .
%par:	susurrando
%act:	vuelve a señalar con la palma de la mano sobre el libro
*FAT:	después los perritos necesitaron un buen baño .
%com:	lee
*FAT:	a ver , Lu .
*FAT:	a ver .
*CHI:	0 .
%act:	sigue comiéndose la galleta , distraída del libro
*FAT:	mira .
*FAT:	&=q qué está haciendo Sally ?
*FAT:	&=q eh@i ?
*FAT:	&=q qué hace Sally , Lucía ?
*CHI:	(l)os perritos .
%com:	NO ENTIENDE O NO PUEDE RESPONDER CON VERBO
*FAT:	&=q el qué ?
*FAT:	&=q que está haciendo con los perritos ?
*CHI:	haciendo bachos [: baños] [*] .
%err:	< haciendo baños > = bañando $MOR $SUB $NFL
%com:	GEM
*MOT:	los está bañando . [+ COR]
*CHI:	banando [: bañando] . [+ IMI]
*FAT:	&=q los está +...
*CHI:	banando [: bañando] . [+ IMI]
*FAT:	&=q los está bañando ?
*CHI:	sí .
*FAT:	&=q por qué ?
*CHI:	Jaili [: Sally] .
*FAT:	&=q Sally les está bañanado ?
*CHI:	sí .
*FAT:	&=q y por qué los está bañando ?
*CHI:	(l)os per(r)os .
%com:	NO ENTIENDE O NO PUEDE RESPONDER CON VERBO
*FAT:	sí: .
*FAT:	&=q por qué ?
*FAT:	&=q por que los baña ?
*CHI:	(s)e sie(n)ta [*] el [*] perros .
%err:	sienta = sientan $MOR $LOS $NFL 3s/3p:NP ; el = los $MOR $SUB $AGA
*MOT:	se sientan , &=q verddad ? [+ COR]
*MOT:	los perros se sientan en el baño .
*MOT:	sí .
*FAT:	sí: .
*MOT:	no como Lucía , &=q verdad ?
*CHI:	y con Ini [: Jenny] .
*MOT:	con Jenny .
*CHI:	sí .
*MOT:	&=q con Jenny sentada ?
*CHI:	sí .
*MOT:	0 .
%par:	se ríe
*CHI:	xxx .
*CHI:	con Ini [: Jenny] abajo .
*MOT:	&=q abajo ?
*CHI:	sí .
*MOT:	&=q te sentabas ?
*CHI:	sí .
*MOT:	o de pie con Jenny .
*CHI:	así .
%act:	se mueve sobre la sila
*CHI:	sentada xxx . [+ NON]
*MOT:	&=q sentada ?
*CHI:	sí .
*FAT:	&=q y están sucios los perros ?
*CHI:	sí .
*FAT:	&=q cómo ?
*CHI:	xxx .
%act:	empieza a tirar de las solapas del libro , que es uno de esos modelos con solapas que hacen cambiar las imágnees al tirar de las solapas
*FAT:	a ver .
*FAT:	despacito .
*FAT:	&=q eh@i ?
*FAT:	despacito .
*MOT:	ahora veremos a ver .
*FAT:	a ver .
*FAT:	yo .
%act:	le quita las manos a Lucía del libro
*FAT:	a ver: .
%act:	pasa la hoja
*FAT:	uy@i [x 3] .
*CHI:	e(s) [*] b(l)ancos .
%err:	es = son/están $MOR $SUB $NFL 3s/3p
*FAT:	uy@i [x 6] .
*CHI:	e(s) [*] b(l)ancos .
*FAT:	&=q están blancos ahora ? [+ COR]
*CHI:	sí .
*FAT:	anda: .
*FAT:	blancos como la nieve , &=q verdad ?
*CHI:	sí .
*FAT:	a ver .
*FAT:	uy@i .
%par:	susurra
*FAT:	&=q y ahora ?
%act:	tira con cuidado de la solapa
*CHI:	susios [: sucios ] .
*FAT:	&=q ahora están sucios ?
*CHI:	sí .
*FAT:	&=q por eso los lava bien Sally ?
*CHI:	sí .
*FAT:	bueno .
*FAT:	a ver .
*FAT:	&=q y aquí qué pasa ?
*FAT:	cuenta .
*CHI:	Sally .
%com:	hace un momento dijo el nombre incorrectamente
*FAT:	&=q dónde está Sally ?
*CHI:	aquí e(s)tá .
%par:	susurra
%act:	señala con el dedo soobre el libro
*FAT:	ya .
*FAT:	&=q pero dónde está ?
*CHI:	aquí .
%par:	más convencida
%act:	vuelve a señalar con el dedo
*FAT:	&=q y < dónde es > [//] qué es esto ?
*FAT:	&=q está en la montaña ?
*CHI:	sí .
*FAT:	&=q sí ?
*CHI:	sí .
*FAT:	&=q con los árboles ?
*CHI:	sí .
*FAT:	o no .
*FAT:	a ver .
*CHI:	0 .
%act:	intenta tirar otra vez de la solapa
*FAT:	déja me .
*FAT:	< que yo tiro > [/] que yo tiro .
*FAT:	anda .
*FAT:	&=q qué está pasando aquí , Lucía ?
*FAT:	m@i .
%par:	interrogación
*CHI:	no sale .
*CHI:	el solo [: sol] .
%err:	solo = solo $MAL $ADD
*FAT:	uy@i .
*FAT:	&=q y ahora ?
*CHI:	el sol .
%par:	susurrando
*FAT:	&=e hala@i !
*CHI:	el sol .
*FAT:	&=q el sol ?
*MOT:	Lucía .
*MOT:	&=q esta mañana qué tenías aquí ?
*CHI:	una pupa .
*MOT:	&=q qué te ha puesto Papá aquí ?
*CHI:	xxx .
*FAT:	&=q el qué ?
*MOT:	&=q qué te ha puesto ?
*CHI:	un japi@f .
%exp:	japy = punto de la guardería por hacer algo bien
*MOT:	no: .
*MOT:	Papá .
*MOT:	en la nariz .
*MOT:	&=q qué te ha puesto ?
*CHI:	una pupa .
*MOT:	no .
*MOT:	te ha puesto una bolita blanca .
*MOT:	&=q no te acuerdas ?
*CHI:	vale .
%par:	susurrando
*FAT:	&=q una bolita blanca te he puesto , Lucía ?
*CHI:	sí .
*FAT:	&=q de qué era ?
*CHI:	< de ba > [//] de [*] b(l)anco+guais [: blanco white] .
%err:	de = 0 $SYN $ADD
*FAT:	blanco white@s .
*FAT:	m@i .
%par:	afirmando
*CHI:	&=q e(s)to ?
%act:	señala en el libro
*FAT:	&=q qué es ?
*CHI:	e(s)to .
*CHI:	no .
*FAT:	un pájaro .
*CHI:	e(s)to .
%act:	señala otro lugar del libro
*FAT:	mira dónde está el pájaro ahora .
*FAT:	&=q dónde está ?
*CHI:	aquí .
*FAT:	&=q y qué hace ?
*CHI:	hace voloa [//] volona [: volando] [*] .
%err:	volona = volando $PHO $SUB $AUXE
%act:	pasa de hoja con las dos manos
*FAT:	volando . [+ COR]
*CHI:	vol@x [//] xxx . [+ NON]
*FAT:	a ver .
*FAT:	pero primero hay que explicar , Lucía .
*FAT:	&=q qué está haciendo aquí Sally ?
*FAT:	a ver .
*CHI:	un castillo .
*FAT:	&=q un castillo ?
*CHI:	sí .
*FAT:	&=q con qué ?
*CHI:	con xxx . [+ NON]
*FAT:	&=q con la arena ?
*CHI:	sí .
*CHI:	con la arena . [+ IMI]
*FAT:	&=q y qué está haciendo la mamá de Sally ?
@Situation:	1 FAT le lee un libro a Lucía. FAT va pasando las hojas , leyendo , y pidiéndole que señale (el libro está fuera de la imagen) , MOT está al lado sin participar mucho (2) FAT y Lucía dibujan sobre la mesita. MOT está al lado sin participar mucho
@Situation:	1
*CHI:	fobeno [: cogiendo] f(l)ores .
%err:	$AUXVALID
*FAT:	&=q está cogiendo flores ?
*CHI:	sí .
*FAT:	&=q de qué color son las flores ?
*CHI:	rojo red .
*FAT:	anda .
*FAT:	&=q < y qué > [//] uy@i .
*FAT:	&=q esta de aquí qué es ?
*CHI:	0 [*] pe(rr)ito .
%err:	0 = un $SYN $LOS
*FAT:	&=q un perrito ? [+ COR]
*CHI:	sí .
%par:	susurra
*FAT:	&=q y qué hace el perrito ?
*CHI:	xxx .
*FAT:	&=q el qué ?
*CHI:	xxx .
*CHI:	el gatito .
*FAT:	uy .
*FAT:	anda .
*FAT:	mira .
*FAT:	otro perrito aquí .
*FAT:	son los tres perritos .
*CHI:	0 [*] (es)condido el per(r)o .
%err:	0 = está $SYN $LOS $AUXH
*FAT:	&=q está escondido ? [+ COR]
*CHI:	sí .
*CHI:	era 0 [*] papá .
%err:	0 = el $SYN $LOS
*FAT:	&=q y el pajarito qué hace ?
*CHI:	vola [*] .
%err:	vola = vuela $MOR $LOS $REG
*FAT:	&=q está volando ? [+ COR]
*CHI:	sí .
*FAT:	&=q o vuela ? [+ COR]
*CHI:	sí .
*CHI:	vola [*] .
%com:	GEM
*FAT:	vuela . [+ COR]
*FAT:	uy@i .
*FAT:	&=q qué hay ahí ?
*CHI:	unas f(l)ores .
*FAT:	unas flores .
*FAT:	&=q y qué más ?
*CHI:	una mo(s)quita .
*FAT:	&=q una +..?
*CHI:	< una bo > [//] una mosca .
%com:	SOBREGENREALIZACIÓN , mosca por avispa
*FAT:	&=q una mosca ?
*FAT:	me parece que es una avispa porque tiene unas rayas negras y amarillas .
*FAT:	y las moscas con rayas negras y marillas se llaman avispas .
*CHI:	ah@i .
%par:	sorprendida
*FAT:	que son las que pican .
*FAT:	mmmpi@o .
%par:	imita el sonido de una avispa seguido de un "beep"
%act:	le toca en la mano a Lucía con los dedos juntos en forma de pico
*CHI:	je@i .
%par:	se ríe
*FAT:	mmpi@o .
%par:	vuelve a imitar el sonido de una avispa seguido de un "beep"
%act:	vuleve a tocar en la mano a Lucía con los dedos juntos en forma de pico
*CHI:	je@i .
%par:	se ríe
*FAT:	uy@i .
*FAT:	&=q y qué está haciendo Sally ?
*CHI:	puedendo [=? regando] . [+ NON]
%com:	PUEDE QUE HAYA QUERIDO DECIR "PODANDO"
*FAT:	&=q eh@i ?
*FAT:	está regando las flores , &=q verdad ?
*CHI:	sí .
*FAT:	sí: .
*FAT:	anda .
*FAT:	&=q y el perrito ?
*FAT:	uy@i .
*FAT:	uy@i .
*FAT:	a ver .
*FAT:	ya , Lucía .
*FAT:	que se va a romper .
%com:	parece referirse a algo que están haciendo con el libro , probablemente tirar de las solapas
*FAT:	&=q pasamos la página ?
*CHI:	sí .
*CHI:	venga .
*FAT:	a ver .
*FAT:	a ver qué pasa aquí .
*FAT:	&=e uy@i !
*FAT:	&=q qué está haciendo aquí Sally ?
*CHI:	Sally . [+ IMI]
%com:	NO PRODUCE EL VERBO
*FAT:	&=q qué es ?
*CHI:	una xxx . [+ NON]
*CHI:	Sally una xxx . [+ NON]
*CHI:	un turé [: puré] .
*FAT:	&=q el qué está haciendo ?
*CHI:	un turé [: puré] .
*FAT:	&=q el qué es esto , Lucía ?
%act:	señala sobre el libro
*CHI:	un turé [: puré] .
*FAT:	&=q un puré ?
*CHI:	sí .
*FAT:	&=q o un pastel ?
*CHI:	no .
*CHI:	un puré . [+ IMI]
%com:	APROXIMACIÓON FONOLÓGICA , de turé a puré
*FAT:	&=q un puré ?
*CHI:	sí .
*FAT:	mira .
*FAT:	&=q y esto qué es ?
*CHI:	huevos .
*FAT:	unos huevos . [+ COR]
*FAT:	&=q esta quién es ?
%act:	señala
*CHI:	Sally .
*FAT:	&=q y quién más ?
*FAT:	esta es Sally .
*FAT:	&=q y esta ?
*CHI:	0 [*] mamá .
%err:	0 = la $SYN $LOS
*FAT:	es la mamá de Sally .
*FAT:	&=q y qué más hay ?
*FAT:	&=q qué es esto , Lucía ?
*CHI:	un (b)razo [?] . [+ NON]
*FAT:	&=q un brazo ?
*CHI:	no .
*CHI:	un [x 2] (b)razo [?] . [+ NON]
%act:	se baja por un lado de la silla y se sube por el otro
*CHI:	xxx .
*CHI:	ay@i .
%act:	no está cómoda
*CHI:	xxx .
*CHI:	ah@i .
*FAT:	a ver .
*FAT:	ahora .
%act:	ayuda a Lucía moviendo un poco la silla
*FAT:	&=q y aquí qué está haciendo Sally ?
*CHI:	un pa(s)tel .
*FAT:	&=q un pastel ?
*CHI:	sí .
*FAT:	uy@i .
*FAT:	&=q y qué echa encima del pastel ?
*CHI:	un [*] ta(r)ta .
%err:	un = una $MOR $LOS $AGA
%com:	SOBREGENARALIZACIîN tarta por crema
*FAT:	&=q una tarta ? [+ COR]
*FAT:	está echando crema .
*FAT:	crema rosa , &=q verdad ?
*FAT:	mira cómo cae por todo el pastel .
*FAT:	uy@i .
*FAT:	&=q qué más hay en la cocina ?
*FAT:	&=q eh@i , Lucía ?
*CHI:	guyures [=? yogures] . [+ NON]
*FAT:	&=q el qué hay ?
*CHI:	guyures [=? yogures] . [+ NON]
*FAT:	&=q yogures ?
*CHI:	no .
%act:	vuelev e alevantar el libro intentando pasar de página
*FAT:	a ver .
*FAT:	poco a poco , Lucía .
*FAT:	&=q dónde están ahora ?
*FAT:	&=q eh@i ?
*CHI:	0 .
%act:	mira a la página de la derecha
*FAT:	no .
*FAT:	aquí primero .
%act:	señala la página de la izquierda
*FAT:	&=q qué están haciendo aquí , Lucía ?
*FAT:	uy@i .
*FAT:	&=q qué es eso ?
*CHI:	0 .
%act:	está tirando de una de las solapas mientras observa los dibujos
*FAT:	&=q qué es eso , Lucía ?
*CHI:	fuego .
*FAT:	&=q y qué hace el fuego ?
*FAT:	&=q eh@i ?
*FAT:	a ver .
*FAT:	cuénta me .
*FAT:	&=q qué es esto ?
*CHI:	ph@i .
*FAT:	&=q y qué está haciendo Sally con su abuela ?
*CHI:	xxx .
*CHI:	< (l)a (l)una > [//] .
*CHI:	(l)a (l)una y el sol .
*FAT:	&=q la luna y el sol ?
*CHI:	sí .
*FAT:	&=q en dónde ?
*FAT:	&=q en el libro ?
*CHI:	sí .
*FAT:	&=q y qué hacen ?
*FAT:	&=q eh@i ?
*FAT:	&=q qué hacen con el libro ?
*FAT:	&=q están leyendo ?
*CHI:	sí .
*FAT:	&=q quiénes están leyendo ?
*CHI:	a Sally .
%com:	NO ENTIENDE LA PREGUNTA
%act:	intenta pasar de página
*FAT:	espera , Lucía .
*FAT:	hay que ver este primero .
*FAT:	uy@i .
*FAT:	&=q le está haciendo un regalo a Sally ?
*CHI:	sí .
*FAT:	&=q la abuela ?
*CHI:	sí .
*FAT:	uy .
*FAT:	pues ya hemos acabado el cuento .
*CHI:	0 .
%act:	lo coge en las manos para volver a páginas previas
@Situation:	FAT y Lucía dibujan sobre la mesita. MOT está al lado sin participar mucho
*FAT:	&=q de verdad ?
%add:	MOT
*CHI:	0 .
%act:	se pone a tirar de las solapas
*FAT:	despacito .
*FAT:	espera , Lucía .
*FAT:	que lo vas a romper .
*FAT:	espera [x 2] , Lucía .
*FAT:	que se está rompiendo , mi+amor .
*FAT:	a ver .
*FAT:	mira .
*FAT:	uy .
*FAT:	hala@i .
*FAT:	&=q qué de colores ?
@Situation:	2
*FAT:	&=q pintamos un poquito , Lu ?
*CHI:	sí .
*FAT:	venga .
*FAT:	vamos a pintar .
*FAT:	&=q te cojo yo un papel ?
*CHI:	no .
*FAT:	&=q no quieres un papel ?
%act:	se levnata d ela mesa y va a por material
*FAT:	a ver .
*FAT:	mira .
*FAT:	aquí hay dos lápices .
%act:	los deja sobre la mesa
*FAT:	&=q y dónde hay un papel ?
*FAT:	&=q hay papel por aquí , Mother ?
%add:	MOT
*MOT:	hay cuentos .
%add:	FAT
*MOT:	de esos de pintar .
%add:	FAT
*FAT:	no .
%act:	sale de la habitación
*CHI:	xxx .
%act:	tiene los lápices en las manos y el libro está abierto bajo sus manos , así que empieza a pintar sobre él
*MOT:	no .
*MOT:	el cuento no se pinta , Lucía .
%exp:	cuento = child book , story
*CHI:	&=q xxx color naranja orange ? [+ NON]
*MOT:	&=q naranja orange ?
*MOT:	sí .
*MOT:	no pintes el cuento .
*MOT:	que se estropea .
*MOT:	te va a traer Papá unas hojas ahora .
*CHI:	0 .
%act:	sigue pintando
*MOT:	no , Lucía .
*MOT:	que lo estropeas , hombre .
*MOT:	el cuento no .
%act:	lo recoge de la mesa
*CHI:	0 .
%act:	agarra todos los lápices en la mano y los observa
*FAT:	0 .
%act:	llega FAT
*CHI:	un papel .
*FAT:	a ver .
*FAT:	&=q quieres que te dibuje yo primero un sol ?
*FAT:	&=q y un barco , Lucía ?
*CHI:	sí .
*FAT:	a ver .
*FAT:	&=q qué quieres que te dibuje ?
*CHI:	u [//] un barco .
*FAT:	&=q un barco ?
*CHI:	sí .
*FAT:	&=q que va por altamar ?
%exp:	altamar = far into the sea , quite retoric
%act:	empieza a dibujar
*FAT:	aquí está el mar: .
*FAT:	aquí está el barco .
*FAT:	&=q con una vela ?
*FAT:	&=q o con (.) un pasaje ?
%exp:	pasaje = passage , way , quite technical
*CHI:	sí .
%par:	susurra
*FAT:	todo lleno de las ventanas del barco: .
*FAT:	&=q y ahora una chimenea ?
*FAT:	como en el barco nuestro cuando fuimos a Córcega .
*FAT:	&=q te acuerdas ?
*FAT:	&=q esto qué es ?
%act:	ha hecho un trazo , pero no puede verse porque está fuera de la imagen
*CHI:	xxx .
*FAT:	es el humo , &=q verdad ?
*FAT:	del barco .
*CHI:	sí .
*CHI:	ya xxx . [+ NON]
*FAT:	muy bien .
*FAT:	venga .
*FAT:	a ver cómo lo dibujas tú .
*CHI:	0 .
%act:	coge el lapiiz como se suele coger el cuchillo al comer , y empieza a hacer trazos rápidos
*FAT:	sí .
*FAT:	no .
*FAT:	coge bien el lápiz , Lucía .
*FAT:	a ver .
*FAT:	&=q cómo se coge el lápiz ?
*CHI:	así .
%act:	se lo cambia de mano pero lo vuelve a coger como lo tenía
*MOT:	no .
*MOT:	así no se coje .
*FAT:	mira .
*FAT:	así , mi+amor .
*FAT:	así .
%act:	le muestra a Lucía cómo lo coge él
*FAT:	&=q vale ?
*FAT:	a ver .
*MOT:	lo sabes coger muy bien además .
*CHI:	así .
%act:	lo intenta coger correctamente
*FAT:	venga .
*FAT:	a ver cómo lo cojes .
*FAT:	toma este .
%act:	le da otro lápiz
*FAT:	que es mejor para colorear .
*CHI:	xxx .
%act:	lo coge bien
*MOT:	eso es .
*FAT:	muy bien .
*FAT:	muy bien , Lu .
*CHI:	0 .
%act:	se pone a dibujar sobe el papel
*FAT:	a ver .
*FAT:	sin salir se .
*FAT:	así .
*FAT:	despacito .
*FAT:	muy bien .
*CHI:	ot(r)o sol .
*FAT:	&=q otro sol ?
%com:	no había dibujado ninguno hasta ahora
*FAT:	&=q dibujo un sol ?
*CHI:	sí .
*FAT:	&=q con los rayos ?
%act:	lo está dibujando
*CHI:	sí .
*FAT:	&=q cuántos rayos pongo ?
*CHI:	ya .
*FAT:	&=q así ?
*CHI:	sí .
*FAT:	venga .
*FAT:	&=q cogemos otro color ?
*CHI:	sí .
*FAT:	vamos a coger otro color para que sea del color del sol .
%act:	se levanta y va a por más lápices
*FAT:	mira .
*FAT:	este color .
*FAT:	a ver .
*FAT:	este para el sol .
*FAT:	< no para > [//] eso es .
*FAT:	muy bien .
*CHI:	0 .
%act:	dibuja con el lápiz que le ha dado FAT
*CHI:	quero [*] una luna .
%err:	quero = quiero $MOR $LOS $REG
*FAT:	&=q una luna ?
*CHI:	sí .
*FAT:	0 .
%act:	dibuja la luna
*CHI:	0 .
%act:	se pone a colorear la Luna que ha dibujado FAT
*FAT:	&=q qué estás haciendo , Lu ?
*CHI:	pintando .
%err:	$AUXVALID
*FAT:	&=q pintando el qué ?
*CHI:	la luna .
*FAT:	&=q de qué color ?
*CHI:	rojo red .
*FAT:	pero te has salido de la luna , Lucía .
*CHI:	ay@i .
*CHI:	xxx .
%act:	alcanza un lápiz que estba al otro lado de la mesa
*FAT:	&=q mejor ese ?
*CHI:	sí .
*FAT:	muy bien .
*CHI:	ahora el rojo red .
*CHI:	rojo .
%par:	susurra
%act:	va cogiendo todos los lápices y hace unos pocos trazos sobre el papel como si los estubiera probando
*FAT:	0 .
%act:	coge la cámara y muestra el dibujo que han hecho entre los dos
*CHI:	a ver .
*FAT:	mira .
*FAT:	el barco .
*FAT:	la luna .
*FAT:	el sol .
*FAT:	hala@i .
*FAT:	qué bien .
*FAT:	mira .
*FAT:	aquí está , Lucía .
%exp:	posiblemente se refiere a la pantallita de la cámara
*FAT:	&=q lo ves ?
*FAT:	&=q qué se ve ?
*CHI:	0 .
%act:	parece que intenta pintar en la pantallita de la cámara
*FAT:	no .
*FAT:	< no pintes en > [//] no pintes ahí , Lucía .
*FAT:	que aquí no se puede pintar .
*FAT:	está intentando pintar en el monitor .
%add:	MOT
@Situation:	1 FAT y Lucía dibujan sobre la mesita. MOT está al lado sin participar mucho (2) FAT se va a la cocina y se quedan MOT y Lucía , jugando con los lápices
@Situation:	1
*FAT:	como había una luna pintaba en la luna .
%add:	MOT
*CHI:	ya .
%act:	al terminar de hacer otro dibujo sobre otro papel
*FAT:	&=q ahora qué ?
*CHI:	otro color .
*FAT:	&=q otro color ?
*CHI:	sí .
*FAT:	&=q cómo se pide ?
*CHI:	avó [: por+favor] .
*CHI:	muchas .
*FAT:	a ver .
*FAT:	&=q qué color quieres ?
%act:	se ha levantado a por más lápices
*FAT:	anda .
*FAT:	tenemos hecho un morado .
*FAT:	y un verde .
*CHI:	quero [*] coger lo .
%err:	quero = quiero $MOR $LOS $REG
*FAT:	ah@i .
*FAT:	&=q lo quieres coger tú ?
*MOT:	mira la lechera .
*MOT:	jo@i .
*MOT:	mira que la he buscado , &=q eh@i ?
*FAT:	espera , Lucía .
*FAT:	espera .
*FAT:	venga .
*FAT:	aquí .
%act:	se vuelve a sentar
*FAT:	ay@i qué bien se está aquí .
%add:	MOT
*FAT:	&=q no ?
%add:	MOT
*FAT:	tranquilitos .
%add:	MOT
*CHI:	&=q y e(s)to ?
%act:	coge una especie de seta de plástico
*CHI:	&=q y e(s)to ?
*CHI:	una seta .
*MOT:	0 .
%par:	se ríe
*CHI:	una seta .
%act:	la coloca cerca de MOT
*CHI:	una seta .
*MOT:	sí .
*CHI:	sí .
*FAT:	como las que hoy hemos visto en el jardín .
*MOT:	&=q verdad ?
*CHI:	sí .
*FAT:	había muchas setas .
*CHI:	toma .
%act:	le da algo a MOT
*FAT:	0 .
*FAT:	&=q tú quieres que te prepare un sandwich o algo , Mother ?
%add:	MOT .
*MOT:	no sé .
%add:	FAT .
*MOT:	es que no sé lo que tengo .
%add:	FAT .
*CHI:	toma .
%act:	coge otra cosa y se la da a MOT
*MOT:	&=q tú te vas a hacer uno ?
%add:	FAT .
*FAT:	sí .
%add:	MOT .
*CHI:	toma .
%act:	coge otra cosa y se la da a MOT
*FAT:	&=q te preparo uno ?
%add:	MOT .
*MOT:	vale .
%add:	FAT .
*FAT:	mientras tanto .
%add:	MOT .
*MOT:	vale .
%add:	FAT .
*FAT:	mientras tanto .
%add:	MOT .
*CHI:	toma .
%act:	coge otra cosa y la tira algo al suelo
*MOT:	eh@i .
*MOT:	no lo tires al suelo .
*MOT:	no lo tires .
*MOT:	a ver cómo pintas .
*MOT:	a ver .
@Situation:	2
*CHI:	ya .
%act:	ha cogido un lápiz y ha ehcho un garabato rápido sobre el papel
*MOT:	pero di los colores .
*FAT:	ay@i , Mother .
%add:	MOT
*FAT:	&=q quieres algo de sopa ?
%add:	MOT
*FAT:	yo me voy a hacer un poco de consomé .
%add:	MOT
*MOT:	no .
%add:	FAT .
*MOT:	yo no .
%add:	FAT .
*FAT:	&=q no ?
%add:	MOT
*FAT:	pues yo sí .
%add:	MOT
*CHI:	0 .
%act:	está metiendo y sacando lápices de un recipiente grande
*MOT:	Lucía .
*MOT:	&=q qué vas a pintar ?
*CHI:	un sol .
*MOT:	&=q un sol ?
*MOT:	pues venga .
*MOT:	a ver .
*CHI:	0 .
%act:	coge el lápiz amarillo
*CHI:	xxx .
*CHI:	ya .
%act:	sigue cogiendo lápices y colocándolos en el recipiente
*FAT:	&=q estás segura que no quieres , Mother ?
%add:	MOT
*MOT:	no .
%add:	FAT
*FAT:	&=q no estas segura o sí ?
%add:	MOT
*MOT:	no .
%add:	FAT
*MOT:	no quiero .
%add:	FAT
*MOT:	es que me llena mucho el agua .
%add:	FAT
*FAT:	vale [x 2] .
%add:	MOT
*CHI:	rojo red .
*CHI:	ot(r)o [*] colores .
%err:	otro = otros $MOR $LOS $AGA
*FAT:	oye .
%add:	MOT
*FAT:	voy a tirar los estos de caldo .
%add:	MOT
*FAT:	&=q vale ?
%add:	MOT
*MOT:	bueno , sí .
%add:	FAT
*MOT:	pero espéra te a que se pase .
%add:	FAT
*MOT:	porque yo no me fío nada .
%add:	FAT
*FAT:	bueno .
%add:	MOT
*FAT:	en todo caso los quito de la circulación .
%add:	MOT
*FAT:	&=q vale ?
%add:	MOT
*MOT:	no .
%add:	FAT
*MOT:	lo que pasa es que no se usan .
%add:	FAT
*FAT:	no , hombre .
%add:	MOT
*FAT:	pero con tal de no tener lo aquí .
%add:	MOT
*MOT:	nadie lo usa .
%add:	FAT
*MOT:	ni ella los va a usar ni yo los voy a usar .
%add:	FAT
*FAT:	bueno .
%add:	MOT
*FAT:	pues como nadie lo usa no habrá problema de que los guarde . [+ ADD]
%add:	MOT
*CHI:	0 .
%act:	intenta bajarse de la sila
*FAT:	en su sitio .
%add:	MOT
*CHI:	ay@i .
*CHI:	no puedo .
*MOT:	&=q dónde vas , Lucía ?
*CHI:	a xxx ajul+blu [: azul blue] . [+ NON]
%act:	se baja de la silla
*MOT:	ah@i .
*MOT:	&=q que se te ha caído el azúl+blue ?
*CHI:	sí .
*CHI:	0 [*] v(o)y a se(n)ta(r) . [+ CLIMB]
%err:	0 = me $MOR $LOS $CLMB
%act:	se vuelve a subir a la silla
*CHI:	&=q sabes ?
*MOT:	&=q el qué ?
*CHI:	0 [*] v(o)y a se(n)ta(r) . [+ REP ]
*MOT:	ah@i .
*MOT:	&=q te vas a sentar ?
*FAT:	aquí en la despensa .
%add:	MOT .
*FAT:	pues voy a hacer te un sandwich de jamón y queso , &=q vale ? [+ ADD]
%add:	MOT .
*MOT:	vale .
%add:	FAT .
*CHI:	0 .
%act:	saca todos los lápices del recipiente
*MOT:	&=q qué haces , Lucía ?
*CHI:	xxx e(s)to . [+ NON]
%act:	sigue sacando lápices
*MOT:	&=q el qué ?
*CHI:	esto .
*MOT:	Lucía .
*MOT:	&=q vas a ir al cole mañana ?
*MOT:	&=q eh@i ?
*CHI:	toma .
%act:	le da un lápiz blanco
*CHI:	toma .
%act:	le da otro lápiz
@Situation:	1 MOT y Lucía dibujan sobre la mesita , FAT está en la cocina preparando la cena ; (2) MOT y FAT cenan en la cocina mientras Lucía juega
*CHI:	una .
%act:	tiene muchos lápices en las manos y le da algunos a MOT
%com:	podría ser un error morfológico , pero no lo considero porque los lápices podrían ser "pinturas" o "ceras"
*MOT:	Lucía .
*MOT:	&=q quién ha estado esta tarde contigo jugando ?
*MOT:	&=q eh@i ?
*MOT:	&=q quién ha estado , Lucía ?
*MOT:	&=q quién ha venido ?
*CHI:	yo .
%com:	NO PARECE ENTENDER LA PREGUNTA
*MOT:	&=q quién ha venido esta tarde ?
*CHI:	yo .
*MOT:	&=q quién estaba ?
*CHI:	0 .
%act:	sigue dándole lápices a MOT
*MOT:	&=q qué niños había esta tarde ?
*CHI:	estos .
*MOT:	&=q qué niños había ?
*CHI:	toma .
%act:	sigue dándole lápices a MOT
*MOT:	&=q qué niños había , Lucía ?
*CHI:	uno , dos , t(r)es , cuat(r)o .
%act:	cuenta los lápices
*CHI:	xxx .
*CHI:	todas .
*CHI:	una , dos , t(r)es , cuat(r)o , sinco [: cinco] .
*CHI:	alas [?] . [+ NON]
*CHI:	alas [?] . [+ NON]
*CHI:	ot(r)a vez .
*CHI:	una .
%act:	va cogiendo los lápices que acababa de dejar
*CHI:	xxx .
*CHI:	ot(r)o ba(r)co .
*CHI:	quero [*] ot(r)o [x 2] ba(r)co .
%err:	quero = quiero $MOR $LOS $REG
*MOT:	vale .
*CHI:	no .
*CHI:	quero [*] tú [*] .
%err:	quero = quiero $MOR $LOS $REG ; tú = yo $SYN $SUB
*CHI:	0 .
%act:	observa callada cómo dibuja MOT
*MOT:	ya .
%act:	ha terminado de dibujar el barco
*MOT:	ya lo puedes pintar .
%act:	le deja el lápiz sobre la mesa , se refiere a que lo coloree
*MOT:	toma .
*CHI:	&=q aquí en(ci)ma ?
%act:	se intenta bajar de la silla
*CHI:	oh@i .
*CHI:	&=q aquí en(ci)ma ?
*MOT:	no .
*CHI:	po [: pues] aquí .
%act:	se baja de la silla
%com:	se apaga la luz
*MOT:	no apagues .
%exp:	apagar = switch lights off
*MOT:	Father .
%add:	FAT .
*MOT:	&=q lo quito ?
%add:	FAT
%exp:	se refiere a la cámara
*FAT:	sí .
%add:	MOT
*FAT:	esto ya está .
%add:	MOT
*FAT:	sí .
%add:	MOT
@Situation:	2
*FAT:	a ver .
%act:	le está dando un vaso de agua a Lucía
*FAT:	con cuidado porque es de Mamá .
*FAT:	se lo tienes que dar ahora a Mamá .
*CHI:	0 .
%act:	coge el vaso con las dos manos
*MOT:	ay@i .
*MOT:	madre mía .
*CHI:	toma .
%act:	se lo pasa a MOT y se sube al caballito de juguete
*FAT:	&=q a dónde va el caballito ?
*FAT:	&=q al súper ?
%exp:	súper = supermarket
*MOT:	&=q vas al súper ?
*CHI:	xxx tomates . [+ NON]
*MOT:	vale .
*CHI:	v(o)y al súper .
%act:	deja de balancearse sobre el caballito y hace como si le diera algo a MOT
*MOT:	gracias .
*CHI:	ahora chechugas [: lechugas] .
*CHI:	ahora chechugas [: lechugas] .
*MOT:	vale .
*CHI:	y ahora xxx . [+ NON]
*MOT:	&=q lechugas ?
*MOT:	vale .
*CHI:	ahora patatas .
*MOT:	vale .
*CHI:	&=q vale ?
%act:	se balancea y está a punto de caerse
*CHI:	ay@i .
*MOT:	uy@i .
*CHI:	&=e xxx !
*CHI:	patatas .
%par:	susurra
*CHI:	ahora huevos .
*CHI:	&=q vale ?
*MOT:	vale .
*CHI:	ahora .
%act:	se baja del caballo y se queda mirando a MOT
*CHI:	&=q más ?
*MOT:	sí: .
*CHI:	vale .
%par:	susurra
*CHI:	&=q pomates [: tomates] ?
*MOT:	vale .
*CHI:	no patatas .
*MOT:	&=q no ?
*CHI:	no .
*CHI:	pomates [: tomates] .
%act:	se vuelve a balancear
*CHI:	toma .
%act:	hace como si le diera algo a MOT
*MOT:	gracias .
*FAT:	Lucía .
*FAT:	&=q estás yendo al supermercado ?
*CHI:	sí .
*FAT:	&=q me puedes traer por+favor de la carnicería un kilo de carne ?
*CHI:	sí .
%par:	susurra
%act:	se intenta bajar del caballo
*CHI:	un pollo .
*FAT:	&=q un pollo ?
*CHI:	sí .
%act:	no consigue bajarse del caballo
*FAT:	vale .
*FAT:	que quiero yo un pollo .
*CHI:	ay@i .
%act:	no puede bajar del caballito
*MOT:	venga .
*MOT:	tú sola .
*MOT:	venga .
%act:	le acerca la mano a Lucía , y ella se agarra y consigue bajarse
*CHI:	ay@i .
%act:	está arrastrando el caballito por la cocina
*CHI:	paso .
@Situation:	MOT y FAT cenan en la cocina , y FAT le da algo de sopa a Lucía
*FAT:	&=q dónde va ?
*FAT:	&=q dónde va este caballito ?
*CHI:	0 [*] pollo .
%err:	0 = a+por+el $SYN $LOS
*FAT:	&=q a por el pollo ?
*CHI:	sí .
%act:	deja de arrastrarlo y se intenta subir encima
*CHI:	ay@i .
*CHI:	no puedo .
%act:	consigue subirse y se balancea
*FAT:	&=q no puedes tirar por el suelo ?
*FAT:	ay@i .
*FAT:	madre mía .
%act:	que se le ha cído un huevo al suelo
*CHI:	un huevo .
%act:	se ha levantado del caballito y se acerca hacia el huevo roto
*FAT:	&=e un huevo !
*CHI:	0 .
%act:	recoge la cáscara del huevo con la mano
*FAT:	a la basura .
*CHI:	0 .
%act:	tira la cáscara a la basura
*FAT:	&=q te falta algo , Mother ?
%add:	MOT
*MOT:	no .
%add:	FAT
*CHI:	xxx .
%act:	desaparece de la imagen al ocultarse tras un muro
*FAT:	cuidado .
*FAT:	no , Lucía .
*FAT:	no , mi+amor .
*FAT:	no .
*FAT:	ven .
*CHI:	xxx .
*FAT:	venga .
*FAT:	vámo nos para allá .
*FAT:	vamos con Mamá .
*CHI:	el ca::ba::lli::to .
%par:	canturrea
*CHI:	el ca::ba::lli::to .
%par:	canturrea
%act:	viene hasta le mesa donde esta MOT y coge el orinal que hay sobre la mesa
*CHI:	xxx cuacua [= pato] . [+ NON]
*MOT:	&=q qué es ?
*CHI:	un cuacua [= pato] .
*MOT:	es un orinalito .
*MOT:	para Rita .
*FAT:	&=q es para Rita ?
*MOT:	m@i .
%par:	afirmación
*MOT:	es el orinalito de Rita .
*CHI:	xxx .
*CHI:	ay@i .
%par:	contenta
*CHI:	xxx .
*CHI:	e(s) mío .
*CHI:	e(s) mío .
%act:	está intentando coger el juguete con forma de teléfono que hace un ruido tremendo
*CHI:	e(s) mío e(s)to .
*MOT:	este no , Lucía .
*MOT:	este es un rollo .
*CHI:	este es mío .
*MOT:	sí .
*MOT:	pero es un rollo este juguete , cielo .
%exp:	cielo = darling
*MOT:	este no .
*MOT:	&=q vale ?
*CHI:	no .
*CHI:	e(s) mío .
*MOT:	ya .
*MOT:	pero es un rollo .
*MOT:	no .
*MOT:	lo vamos a guardar .
*MOT:	&=q vale ?
*CHI:	no .
*CHI:	e(s) mío .
*CHI:	0 .
%act:	empieza a hacerlo sonar y se sienta en el suelo con él
*CHI:	xxx .
*FAT:	a ver , Lucía .
*FAT:	&=q a quién vas a llamar ?
*CHI:	0 [*] Rosa .
%err:	0 = a $syn $los
*MOT:	&=q y qué le vas a decir a Rosa ?
*CHI:	toma .
%act:	le da el teléfono de juguete a FAT para que juegue con ella
*FAT:	espera .
*FAT:	&=q qué le vas a decir a Rosa ?
*FAT:	&=q qué le decimos a Rosa ?
*FAT:	a ver , Lu .
*FAT:	&=q eh@i ?
*CHI:	v(o)y a saltar .
*CHI:	&=q vale ?
%act:	da un saltito
*FAT:	Lucía .
*FAT:	&=q por qué no te traes tu saltito@c ?
%exp:	saltito = nombre que le ha puesto Lucía al caballito
*FAT:	corre .
*CHI:	no e(s) mío .
*CHI:	quero [*] sopa .
%err:	quero = quiero $MOR $LOS $REG
*FAT:	cuidado .
*FAT:	que esto quema mucho .
*CHI:	quero [*] sopa .
*FAT:	&=q quieres sopa ?
*CHI:	sí , sopa [x 2] .
*CHI:	mucha .
*FAT:	pero es que [x 2] quema mucho [x 3] .
*FAT:	&=q soplamos ?
*CHI:	sí .
%act:	sopla hacia la sopa
*FAT:	a ver .
*FAT:	toma .
*FAT:	despacito .
*FAT:	&=q eh@i , Lu ?
%act:	le da de comer con la cuchara , pero Lucía se retira rápidamente al notar la cuchara
*FAT:	&=q te has quemado ?
*CHI:	sí .
*CHI:	casi me quemo .
*FAT:	yo también me he quemado .
*CHI:	y yo .
*FAT:	es que quema mucho , Lu .
*CHI:	así .
%act:	acerca la boca a la cuchara
*FAT:	espera .
*FAT:	yo te doy .
*FAT:	pero es que quema mucho .
*CHI:	0 .
%act:	se acerca demasiado al bol con la sopa
*FAT:	cuidado .
*FAT:	no .
*FAT:	cuidado .
*FAT:	0 .
%act:	prueba un poco de la cuchara
*FAT:	ya .
*FAT:	a ver .
*FAT:	cuidado , &=q eh@i ?
*FAT:	cuidado .
*CHI:	0 .
%act:	bebe un pcoo de la cuchara pero se aparta rápidamente
*FAT:	&=q te quemas ?
*CHI:	ahora sí quiero .
%act:	se vuelve a acercar
*FAT:	cuidado .
*FAT:	Lucía .
*FAT:	por+favor .
*CHI:	xxx .
%par:	susurra
*FAT:	es que quema mucho , &=q no ?
*CHI:	ahora sí quero [*] .
%err:	quero = quiero $MOR $LOS $REG
%par:	susurra
*FAT:	a ver .
*CHI:	0 .
%act:	intenta beber de la cuchara pero se quema
*FAT:	&=q te has quemado ?
*CHI:	0 .
%par:	mueve la cabeza ; sí
*CHI:	ya sí quiero .
%par:	susurra
*FAT:	0 .
%act:	está soplando la sopa de la cuchara
*CHI:	ya [x 2] .
*CHI:	papá .
*FAT:	cuidado .
*FAT:	&=q eh@i , Lucía ?
*CHI:	caliente .
*CHI:	0 .
%act:	bebe un sorbito , parece que se quema
*FAT:	&=q más ?
*CHI:	0 .
%act:	bebe otro sorbo
*FAT:	m@i .
%par:	como si le gustara
*FAT:	&=e qué bueno está el caldito !
*FAT:	&=q verdad ?
*CHI:	yo sí quiero .
*CHI:	yo .
*CHI:	tú no .
%act:	mira a MOT
*MOT:	vaya .
%par:	susurra
*FAT:	&=q tú sí quieres ?
*CHI:	sí .
*FAT:	a ver .
*FAT:	0 .
%act:	le da otra cucharada
*CHI:	0 .
%act:	bebe pero se retira bruscamente
*FAT:	&=q te quemas ?
*CHI:	0 .
%par:	mueve la cabeza ; no
*FAT:	pues venga .
%act:	le vuelve a acercar la cuchara
*CHI:	0 .
%act:	come .
*FAT:	cuidado .
*FAT:	Lucía .
*FAT:	&=q eh@i ?
*CHI:	vale .
*FAT:	toma .
*FAT:	más [x 2] .
*FAT:	abre la boca .
*FAT:	corre .
*FAT:	cuidado .
*FAT:	&=q eh@i ?
*CHI:	0 .
%act:	come , pero se retira con los ojos y los puños cerrados
*FAT:	&=q te has quemado ?
*CHI:	sí .
*FAT:	venga .
*FAT:	dibuja un poquito este [x 2] barco , Lucía .
*CHI:	no .
@Situation:	MOT y FAT cenan en la cocina , y FAT le da algo de sopa a Lucía
*FAT:	sí .
*CHI:	no .
*CHI:	yo sí quiero .
*FAT:	es que quema mucho , Lucía .
*CHI:	yo sí quiero .
*CHI:	tú no .
*FAT:	abre la boca a ver .
*CHI:	un poquito .
*FAT:	&=q cuánto quieres ?
*CHI:	mucho .
%par:	susurro
*FAT:	&=q cómo se dic@x [//] pide ?
*CHI:	(f)avo(r) .
*FAT:	a ver .
*FAT:	abre la boca , Lu .
*FAT:	abre .
*FAT:	que ya está frío .
*FAT:	corre .
*FAT:	&=q abrimos la boca ?
*FAT:	venga .
*FAT:	a ver .
*FAT:	todo .
*FAT:	todo &=q eh@i ?
*FAT:	&=q todo ?
*FAT:	venga .
*FAT:	todo .
*FAT:	no .
*FAT:	todo , Lucía .
*FAT:	mm@i .
*CHI:	e(s)tá cal(i)ente .
*FAT:	&=q está caliente ? [+ ADS]
*FAT:	oye .
*FAT:	a mí no me estarás +...
*FAT:	&=q eh@i ?
*CHI:	así .
%par:	susurra
*FAT:	&=q más ?
*CHI:	sí .
*FAT:	cuidado , &=q eh@i ?
*FAT:	Lucía .
*FAT:	no , hombre .
*FAT:	te has tirado encima .
*FAT:	a ver .
*CHI:	xxx .
*FAT:	no puedo ni cenar agusto .
%add:	MOT
*MOT:	ya .
*CHI:	yo sí quiero .
*CHI:	&=q a ver ?
*CHI:	yo sí quiero .
*FAT:	no .
*FAT:	porque esto quema mucho .
*FAT:	toma , Lu .
*FAT:	guarda esto en la estantería .
*FAT:	no [x 3] .
*FAT:	no lo rompas .
*CHI:	quero [*] e(s)to .
%err:	quero = quiero $MOR $LOS $REG
*FAT:	es que quema mucho .
*FAT:	&=q no prefieres un poquito de (.) sandwich (.) de queso , Lucía ?
*CHI:	no .
*CHI:	yo si quiero un poquito .
*FAT:	es que quema mucho para Lucía .
*CHI:	yo si quiero un poquito .
*FAT:	&=e cuidado , Lucía !
*FAT:	hombre .
*FAT:	mira .
*FAT:	te has manchado todo el pelo .
*FAT:	ay@i por+dios .
*FAT:	qué rollo .
*FAT:	ya está .
*FAT:	venga .
*CHI:	quiero un poquito .
*FAT:	ya hemos acabado .
*CHI:	quiero un poquito .
*FAT:	de verdad .
*CHI:	quiero un poquito .
*FAT:	Lucía .
*FAT:	Lucía .
*FAT:	mira .
*FAT:	está todo manchado .
*CHI:	quiero xxx . [+ NON]
*FAT:	pues mira .
*CHI:	yo sí quiero .
%par:	susurra
*CHI:	yo sí quiero un caldito .
*CHI:	oye , Papá .
*CHI:	quiero caldito .
*FAT:	por+favor .
*CHI:	(f)avo(r) .
*FAT:	claro .
*FAT:	quema &=q verdad ?
*CHI:	xxx .
*CHI:	quiero en mi sitio .
*CHI:	quiero en mi sit@x .
*CHI:	más pa(ra) alante .
*CHI:	quiero en mi sitio .
*CHI:	quiero en mi sitio .
*FAT:	&=q qué [/] qué quiere ?
%add:	MOT
*MOT:	no [x 2] .
*MOT:	no es tu sitio , Lucía .
*MOT:	tú tienes tu sillita ahí .
*CHI:	no .
*CHI:	yo quero [*] esta .
*MOT:	pues siénta te aquí , venga .
*MOT:	da la vuelta por ahí .
*CHI:	quiero el [*] puzles .
%err:	el = los $MOR $SUB $AGA
*CHI:	quero [*] el puzles .
*FAT:	&=q dónde están ?
*MOT:	trae la caja de corcho que vamos a guardar los libris@c .
*FAT:	a ver .
*MOT:	hale@i .
*MOT:	a la estantería .
*MOT:	&=q me dejas probar la ?
%add:	FAT
*FAT:	sí , claro .
%add:	MOT
*FAT:	&=q hay agua (.) por ahí , Mother ?
%add:	MOT
*FAT:	Lucía , no .
*MOT:	Lucía .
*FAT:	Lucía , no .
*FAT:	no se toca , mi+amor .
*MOT:	hala@i cuánta patatita .
*CHI:	no .
*CHI:	xxx .
*FAT:	espera [x 2] .
*FAT:	uy@i .
*CHI:	0 .
%par:	se ríe
*FAT:	&=q qué ha pasado , Lucía ?
*CHI:	hay una .
*FAT:	no , hombre .
*FAT:	&=q me traes un vaso de leche ?
%add:	MOT
*MOT:	ah@i , sí .
%add:	FAT
*CHI:	mm@i .
*FAT:	no .
*FAT:	así [x 2] , Lucía .
*CHI:	ay@i .
*CHI:	no puedo .
*CHI:	ay@i .
*FAT:	uy@i .
*FAT:	&=q y Lucía ?
*CHI:	ay@i .
*FAT:	no , Lucía .
*FAT:	ahí no se pinta .
*FAT:	pintamos aquí .
*FAT:	&=q vale ?
*CHI:	y e(s)to .
*CHI:	xxx .
*CHI:	mira .
*CHI:	mira .
*FAT:	&=q qué estás asando , Lucía ?
*CHI:	un papel .
*FAT:	&=q eh@i ?
*CHI:	papel .
*FAT:	&=q qué has hecho , Lu ?
*CHI:	xxx .
*FAT:	&=q lo recogemos todo ?
*CHI:	sí .
*FAT:	a guardar .
*CHI:	xxx .
*CHI:	a guardar . [+ IMI]
*CHI:	xxx a guardar . [+ NON]
*CHI:	lo voy a guardar .
*CHI:	quiero los (dál)matas .
*FAT:	&=q los dálmatas ?
*CHI:	sí .
*FAT:	nos vamos a ir a la cama ya .
*CHI:	yo quiero 0 [*] (d)á(l)matas .
%err:	0 = los $SYN $LOS
*FAT:	mira .
*FAT:	aquí están .
*CHI:	no .
*FAT:	&=q cómo que no ?
*CHI:	< que sí > [/] que sí .
*CHI:	xxx .
*CHI:	&=e que no !
*CHI:	toma .
*CHI:	Pe(r)dita y Pom(b)o .
@Situation:	MOT y FAT cenan en la cocina , y FAT le da algo de sopa a Lucía
*MOT:	&=q quién es ?
*CHI:	Roge(r) .
*MOT:	&=q y qué está haciendo ?
*CHI:	pita [: pipa] [?] . [+ NON]
*MOT:	fumando en pipa .
*MOT:	&=q y aquí quién hay ?
*CHI:	Ana y [/] y Pe(r)dita .
*MOT:	no son Ana y Perdita .
*CHI:	este es Pongo y Perdita .
*MOT:	eso sí .
*CHI:	sí .
*CHI:	&=q qué 0 [*] haciendo ?
%err:	0 = están $SYN $LOS $AUXE
*MOT:	se están casando .
*CHI:	&=q e(s)to ?
*MOT:	se están casando .
*CHI:	e(s)tá [*] casando .
%err:	está = están $MOR $LOS $NFL 3s/3p
*MOT:	&=q esta quién es ?
*CHI:	&=e Nanny !
*MOT:	sí .
*MOT:	&=q qué trae Nanny ?
*CHI:	xxx ahí . [+ NON]
*CHI:	no xxx . [+ NON]
*MOT:	&=q está llorando ?
*CHI:	sí .
*CHI:	xxx .
*MOT:	&=q por qué ?
*CHI:	xxx el chupete . [+ NON]
*MOT:	&=q quiere chupete ?
*CHI:	sí .
*MOT:	&=q enciende el chupete ?
*CHI:	sí .
*MOT:	ah@i .
*MOT:	&=q y Cruela ?
*CHI:	el chupete .
*MOT:	&=q también quiere chupete Cruela ?
*CHI:	no .
*CHI:	Ana .
*CHI:	C(r)uella_De_Ville .
*CHI:	Pongo y Pe(r)dita .
*MOT:	sí , muy bien .
*CHI:	Perdita y Pongo .
*MOT:	muy bien .
*CHI:	C(r)uella_De_Ville 0 [*] mu(y) mala .
%err:	0 = es $SYN $LOS
*MOT:	&=q es muy mala ?
*CHI:	C(r)uella_De_Ville .
*MOT:	&=q por qué ?
*CHI:	Anita y Pongo y Roger .
*CHI:	y Anita y [/] y Nanny .
*CHI:	mira C(r)uella_De_Ville .
*MOT:	sí .
*CHI:	y Nanny .
*MOT:	sí .
*CHI:	C(r)uella_De_Ville 0 [*] muy mala .
*FAT:	&=q por qué es muy mala Cruella_De_Ville ?
*FAT:	&=q eh@i , Lu ?
*FAT:	&=q por qué es muy mala ?
*CHI:	C(r)uella_De_Ville y Roge(r) y Pongo .
*MOT:	les ha manchado &=q verdad ?
*CHI:	sí , C(r)uella_De_Ville .
*FAT:	Lucía .
*FAT:	&=q por qué es muy mala Cruella_De_Ville ?
*FAT:	es buena .
*CHI:	no .
*CHI:	es malo [*] .
%err:	malo = mala $MOR $SUB $AGA
*FAT:	&=q por qué es mala ? [+ COR]
*CHI:	mira Pongo y Perdita y Roger .
%par:	susurra
*MOT:	&=q están dormidos ?
*CHI:	sí .
%par:	susurra
*CHI:	xxx .
%par:	susurra
*FAT:	&=q quiénes son ?
%par:	susurra
*CHI:	Pe(r)dita y [/] y Pe(r)dita y Pongo .
%par:	susurra
*CHI:	&=e el lobo !
*CHI:	Pongo 0 [*] Pe(r)dita .
%err:	0 = y $SYN $LOS
*MOT:	no .
*MOT:	Perdita aquí no está .
*CHI:	&=q y e(s)to ?
*MOT:	es un bebé .
*CHI:	no es Pongo .
*MOT:	es un bebé de Pongo .
*CHI:	xxx malos . [+ NON]
%par:	susurra
*FAT:	&=q quiénes son ?
*CHI:	es [*] malos .
%err:	es = son $MOR $SUB $NFL 3s/3p
*FAT:	&=q ah@i , sí ?
*FAT:	&=q y por qué son malos ? [+ COR]
*CHI:	mira .
*CHI:	Nanny e(s) malo .
*CHI:	y malos .
*CHI:	sí .
*CHI:	así e(s)tá xxx así [/] , Nanny . [+ NON]
*MOT:	se agarra , verdad , Nanny .
*CHI:	sí .
*CHI:	xxx azul blue@s . [+ NON]
*CHI:	negro black@s .
*MOT:	&=q negro black@s ?
*CHI:	subir [*] (l)a [*] e(s)caleras e(l) malo .
%err:	subir = sube $MOR $SUB $ROOT ; la = las $MOR $LOS $AGA
*MOT:	sí .
*MOT:	el malo está subiendo la escalera . [+ COR]
*CHI:	sí .
*FAT:	&=q porque dónde va ?
*CHI:	(l)a [*] e(s)caleras e(l) [*] malos .
%err:	el = los $MOR $SUB $AGA
*CHI:	&=q (d)e (r)odillas ?
*CHI:	ay@i .
*FAT:	sí .
*FAT:	de rodillas .
*CHI:	ay@i .
*MOT:	venga .
*MOT:	nos vamos a ir .
*CHI:	no .
*CHI:	quero [*] los dálmatas .
%err:	quero = quiero $MOR $LOS $REG
*MOT:	a ver .
*MOT:	&=q acabamos esta historia ?
*CHI:	no .
*MOT:	a ver qué perros hay aquí .
*MOT:	mira .
*MOT:	el gato .
*CHI:	Pongo [/] Pongo y Pe(r)dita .
*CHI:	sí .
*MOT:	los malos .
*MOT:	cuidado .
*CHI:	mira .
*CHI:	es [*] malos .
%err:	es = son $MOR $SUB $NFL 3s/3p
*CHI:	y el gatito .
*FAT:	&=q qué hace el gatito ahí , Lucía ?
*CHI:	un lobo .
*MOT:	no .
*MOT:	es otro perro .
*CHI:	no .
*CHI:	e(s) ot(r)o perro . [+ IMI]
*CHI:	&=e (l)as vacas !
*FAT:	&=q cómo hacen las vacas ?
*CHI:	mu@o .
*CHI:	mira .
%par:	susurra
*MOT:	son las vacas &=q verdad ?
%par:	susurra
*CHI:	Pongo y Pe(r)dita .
*FAT:	&=q dónde están ahora ?
*CHI:	aquí .
*CHI:	susios [: sucios] .
*MOT:	mm@i .
*MOT:	se han manchado de barro .
@Situation:	MOT y FAT cenan en la cocina , y FAT le da algo de sopa a Lucía
*CHI:	sí .
*CHI:	< el blanco white@s > [//] e(s) el blanco white@s .
*CHI:	e(s)te e(s) (l)o [*] vaca .
%err:	lo = la $MOR $SUB $AGA
*FAT:	uy@i .
*FAT:	&=q se ha acabado el cuento ?
*MOT:	se ha acabado .
*CHI:	xxx .
*MOT:	xxx .
*CHI:	el azul blue@s .
*CHI:	xxx garage . [+ NON]
*CHI:	&=q sabes ?
*CHI:	quiero el garage .
*FAT:	no .
*FAT:	venga , vamos .
*FAT:	a ver , Lucía .
*FAT:	vámo nos .
*FAT:	nos vamos a la cama .
*FAT:	&=q vale ?
*CHI:	xxx .
*FAT:	venga .
*FAT:	Lucía .
*FAT:	que nos vamos a dormir .
*FAT:	venga .
*CHI:	yo me [*] quiero el ga(ra)ge .
%err:	me = 0 $MOR $ADD $PREFIX
*FAT:	adiós .
*FAT:	adiós , Lu .
*FAT:	&=q decimos adiós ?
*FAT:	adiós , Lucía .
*FAT:	venga .
*FAT:	vamos a la cuna .
*FAT:	&=q a la cuna o a la cama ?
*FAT:	Lu .
*FAT:	Lucía .
*FAT:	que es muy tarde ya , bonita .
*FAT:	venga .
*FAT:	vámo nos .
@End
