# Supplementary material for: Comparing Different Models of the Development of Verb Inflection in Early Child Spanish
Source: PLoS One. 2015 Mar 11;10(3):e0119613. doi: 10.1371/journal.pone.0119613 (PMC4356619; doi:10.1371/journal.pone.0119613)
Supplement: S1 File — (ZIP) [file pone.0119613.s001.zip › lu20310.cha]

@UTF8
@PID:	11312/c-00031821-1
@Begin
@Languages:	spa , eng
@Participants:	CHI Lucía Target_Child , MOT Madre Mother , FAT Padre Father
@ID:	spa , eng|OreaPine|CHI|2;3.12|female|||Target_Child|||
@ID:	spa , eng|OreaPine|MOT|||||Mother|||
@ID:	spa , eng|OreaPine|FAT|||||Father|||
@Transcriber:	Javier , University of Nottingham
@Date:	17-JAN-2001
@Location:	Madrid
@Situation:	Por la noche , cenando
*CHI:	&=e eh@i !
*MOT:	tam@o talalam@o .
%par:	canturrea
*CHI:	&=e ih@i !
*CHI:	&=e ah@i !
*MOT:	&=q por qué chillas ?
*CHI:	&=e ah@i [x 5] !
%par:	como llorando
*MOT:	pide las cosas en vez de chillar .
*FAT:	&=q qué te falta , Lucía ?
*CHI:	&=e ah@i !
*MOT:	pide las cosas .
*FAT:	a ver .
*MOT:	&=q qué le pasa a Lucía ?
%par:	canturreando
*CHI:	no .
%par:	como lloriqueando
*MOT:	píde las .
*FAT:	&=q no ?
*MOT:	píde las .
*CHI:	no .
*MOT:	píde las y así se te concederán .
*MOT:	&=q mm@i ?
*MOT:	&=q eh@i ?
%par:	y después silba
*CHI:	(f)avo(r) .
*FAT:	&=q avo@c qué ?
*CHI:	&=e (f)avo(r) !
*MOT:	&=q avo@c qué ?
*FAT:	&=q avo@c qué ?
*CHI:	&=e (f)avo(r) !
*MOT:	Papá .
*FAT:	&=q avo@c qué ?
*CHI:	(f)avo(r) , Papá .
*CHI:	&=q me a(rr)ima [*] (l)a silla ?
%err:	arrima = arrimas $MOR $LOS $NFL 3s/2s
*MOT:	&=e eh@i !
*MOT:	&=e muy bien !
*FAT:	&=e muy bien !
*FAT:	a ver otra vez .
*CHI:	&=q me a(rr)imas (l)a silla ?
*CHI:	a@x [//] ar(r)ima [//] .
%par:	se ríe
*MOT:	&=e muy bien !
*FAT:	&=q arrimar has dicho ?
*CHI:	sí .
*MOT:	&=e muy bien el verbo !
*FAT:	muy bien , Lucía .
%act:	acerca Lucía a la mesa
*FAT:	ya está .
*CHI:	eh@i [x 2] .
*CHI:	quero [*] pan .
%err:	quero = quiero $MOR $LOS $REG
*FAT:	&=q quieres pan , carota ?
%exp:	carota = cheecky
*MOT:	toma pan .
%act:	le da un poco de pan
*FAT:	pan@o parabarán@o .
*FAT:	paraparapapán@o .
*FAT:	&=q qué tal ?
%add:	MOT
*FAT:	&=q qué tal te encuentras ?
%add:	MOT
*FAT:	te veo ahí recogida en tu +...
%add:	MOT
*MOT:	helada .
%add:	FAT
*FAT:	pero no porque haga frío en casa .
%add:	MOT
*FAT:	&=q o sí ?
%add:	MOT
*MOT:	no .
%add:	FAT
*MOT:	no lo sé como [//] como xxx . [+ NON]
%add:	FAT
*FAT:	&=q qué has hecho , Lucía ?
*FAT:	&=q qué has hecho en el cole ?
*FAT:	cuenta .
*FAT:	&=q dónde está ?
%add:	MOT
*FAT:	&=q el qué te has puesto tú ?
%add:	MOT
*FAT:	&=q este ?
%add:	MOT
*MOT:	sí .
%add:	MOT
*FAT:	&=q ajo y perejil ?
%add:	MOT
*FAT:	&=q qué tal le va ?
%add:	MOT
*MOT:	no sé .
%add:	FAT
*FAT:	Lucía .
*FAT:	&=q qué has hecho en el cole ?
*FAT:	cuénta me .
*FAT:	cuénta me cosas , Lu .
%act:	le quita un trozo de pan de la mano a Lucía
*CHI:	ay@i .
%act:	estira el brazo hacia FAT
*CHI:	mi pan .
%par:	lloriquea
*FAT:	es un juego .
*CHI:	no .
*CHI:	es mío .
*FAT:	&=q es tuyo ?
*CHI:	sí .
*FAT:	pues mira .
*FAT:	me lo estoy comiendo yo .
*CHI:	me ha quitado mi pan .
%par:	lloriqueandoy dirigiéndose a MOT
*CHI:	Papá .
*MOT:	&=q te lo ha quitado ?
*CHI:	sí .
*MOT:	&=q y eso ?
*FAT:	0 .
%act:	echa agua de la jarra a los vasos
*CHI:	ay@i .
*CHI:	no .
*CHI:	agua .
*MOT:	&=q qué tal , Father ?
%add:	FAT
*FAT:	cansado .
%add:	MOT
*FAT:	intenso xxx . [+ NON]
%add:	MOT
*FAT:	intenso y cansado .
%add:	MOT
*CHI:	e(s) [*] f(r)ía .
%err:	es = está $SYN $SUB
%act:	acaba de beber un poco de agua
*FAT:	está fría el agua . [+ COR]
*CHI:	sí .
*CHI:	e(s) [*] f(r)ía .
%err:	es = está $SYN $SUB
*CHI:	e(s) [*] f(r)ía .
%err:	es = está $SYN $SUB
*FAT:	&=q el qué es fría ?
*CHI:	el agua .
%act:	después de beber otro poc
*FAT:	preparando el viaje de la semana que viene .
%add:	MOT
*MOT:	&=q sí ?
*MOT:	y llamando a última hora .
*FAT:	www .
%com:	habla del trabajo
%act:	le vuelve a quitar un trozo de pan a Lucía
*CHI:	ah@i .
%par:	lloriquea y señala a FAT mirando hacia MOT
*MOT:	no te dejes .
*CHI:	xxx .
*CHI:	sí .
*FAT:	pan , no .
*MOT:	Lucía .
*FAT:	&=q tú a qué hora has llegado ?
%add:	MOT
*MOT:	ocho menos cuarto .
%add:	FAT
*FAT:	&=q ah@i sí ?
%add:	MOT
*MOT:	claro .
%add:	FAT
*FAT:	qué tarde .
%add:	MOT
*MOT:	claro .
%add:	FAT
*FAT:	&=q entonces no te sale a cuento , no ?
%add:	MOT
*MOT:	no [x 2] .
%add:	FAT
*CHI:	0 .
%act:	se incorpora sobre la mesa para intentar cojer algo
*FAT:	cuidado [x 2] que no quiero que coja pan .
%add:	MOT
*CHI:	quie(r)o esto .
*FAT:	Lucía .
*CHI:	no .
%par:	lloriqueando
*FAT:	pero tú ya has cenado , Lucía .
*CHI:	oh@i .
%par:	se queja
*FAT:	&=q qué has cenado hoy , Lu ?
*CHI:	ah@i .
%par:	lloriqueando
*MOT:	&=q quieres mandarinas ?
*CHI:	no .
%par:	sigue lloriqueando
*MOT:	&=q no ?
*MOT:	&=q unas mandarinas ?
*CHI:	no .
%par:	sigue lloriqueando
*FAT:	Lucía .
*FAT:	&=q cómo se pide ?
*CHI:	(f)avor .
*FAT:	&=q avor@c qué ?
*CHI:	(f)avo(r) .
*CHI:	Mamá [//] Papá .
*CHI:	quero [*] pan .
%err:	quero = quiero $MOR $LOS $REG
*FAT:	&=q me das un poco de pan , por+favor ? [+ COR]
*CHI:	un poco de pan . [+ IMI]
%par:	susurra
*CHI:	Papá .
%par:	susurra
*FAT:	por+favor .
*CHI:	po(r)+favo(r) . [+ IMI]
*FAT:	lo último .
*MOT:	&=q eh@i , Lucía ?
*CHI:	vale .
*FAT:	&=q lo último ?
*CHI:	sí .
*FAT:	vale .
*FAT:	toma .
%act:	le da un poco de pan
*CHI:	xxx .
*FAT:	no puedes estar comiendo pan a todas horas , Lucía .
*CHI:	0 .
%par:	se ríe
@Situation:	Por la noche , cenando
*CHI:	oh@i .
*CHI:	xxx .
%par:	tiene la boca llena de comida
*CHI:	ah@i .
%act:	se baja de la silla y parece que se hace daño al caer al suelo
*FAT:	uy@i .
*CHI:	ah@i .
%par:	lloriqueando
*FAT:	&=q qué ?
*FAT:	&=q pupa ?
*CHI:	sí .
*FAT:	&=q ya ?
*CHI:	ah@i .
*FAT:	mm@i .
*CHI:	ah@i .
%act:	corre por el salón
*MOT:	viene con la banqueta .
%add:	FAT
*FAT:	panparabaran@o .
%par:	canturrea
*CHI:	ah@i .
%act:	corre por el salón
*FAT:	tú lo ves así , &=q no ?
%add:	MOT
%act:	ha cambiado la cámara de posición
*MOT:	sí .
%add:	FAT
*FAT:	Lucía .
*FAT:	&=q te has traído esto aquí ?
*FAT:	&=q tu escaloncito ?
*CHI:	sí .
*FAT:	&=q para qué ?
*FAT:	&=q eh@i ?
*CHI:	quiero e(s)paguetis .
*FAT:	no .
%par:	se ríe
*CHI:	&=e sí !
%act:	se ha subido a su tuberete e intenta coger espaguetis del plato de FAT
*FAT:	no .
*FAT:	no quieres espaguetis .
*CHI:	ay@i .
%act:	insiste en coger espaguetis del plato de FAT
*FAT:	Lucía .
%par:	serio
*FAT:	no .
*CHI:	que sí xxx . [+ NON]
*FAT:	Lucía .
*FAT:	tú ya has cenado , mi+amor .
*FAT:	no [x 2] .
*FAT:	no te voy a dar espaguetis y no puede ser .
%act:	aparta a Lucía de la mesa con el brazo , pero ella se vuelve a acercar
*MOT:	pero fruta sí .
*MOT:	&=q quieres mandarinas ?
*CHI:	no .
*MOT:	xxx .
*FAT:	pues ya está .
*FAT:	Lucía .
*FAT:	no .
*FAT:	no puedes estar picando de [x 2] la cena de los mayores .
%act:	se abraza lloriqueando a FAT
*FAT:	no , mi+amor .
*FAT:	no .
*FAT:	tú ya has cenado bastante .
*FAT:	mira .
*FAT:	Mamá te dice el postre .
*FAT:	&=q no ?
*MOT:	si quieres mandarinas , sí .
*CHI:	no .
*CHI:	(m)a(ndar)ina(s) no .
*FAT:	&=q por qué no , Lucía ?
*FAT:	&=q eh@i ?
*FAT:	un postrecito que no has cenado antes .
*CHI:	&=e no !
*MOT:	mandarinas .
*FAT:	&=q qué tal está de su tos ?
%add:	MOT
*MOT:	fatal .
%add:	FAT
*FAT:	&=q sí ?
*CHI:	0 .
%act:	se aleja de la mesa llorando a voces , luego se caya y se queda en la puerta que da a la cocina
*FAT:	bueno .
*FAT:	Lucía .
*FAT:	&=q dónde vas ?
*FAT:	&=q dónde vas , Lu ?
*CHI:	0 .
%par:	vuelve a llorar
*MOT:	déja la .
%add:	FAT
*MOT:	xxx .
*FAT:	no .
*FAT:	pregunto .
*FAT:	&=q te llevas la caja ?
*CHI:	vale .
*MOT:	xxx .
*CHI:	&=q xxx yo ? [+ NON]
*MOT:	&=e sí !
*CHI:	&=q mucho ?
*MOT:	&=e sí !
*CHI:	vale .
%par:	contenta
*MOT:	&=e mucho !
*CHI:	< una dos > [//] una dos y tres .
*CHI:	pum@o .
%act:	se ha subido al taburete de plástico y ha saltado
*FAT:	&=e hala@i !
*FAT:	&=e cuánto ha saltado Lucía !
*CHI:	0 .
%par:	se ríe
*CHI:	ot(r)a vez .
*CHI:	&=q vale ?
*FAT:	vale .
*CHI:	< una dos > [//] una dos y tres .
*CHI:	pum@o .
%act:	ha vuelto a saltar desde el taburete de plástico
*FAT:	uy@i .
*FAT:	&=q cuánto has saltado ?
*CHI:	menos .
*CHI:	&=q otra vez ?
*FAT:	sí .
*CHI:	vale .
*CHI:	< una dos > [//] una dos y tres .
*CHI:	pua@o .
%act:	ha vuelto a saltar desde el taburete de plástico
*CHI:	&=q otra vez ?
*FAT:	mm@i .
%par:	afirmando
*CHI:	vale .
*CHI:	una dos y tres .
*CHI:	una dos y tres .
*CHI:	pua@o .
%act:	vuelve a saltar
*FAT:	0 .
%par:	se ríe
*FAT:	Lucía .
*FAT:	&=q y Soco ?
*CHI:	no .
*CHI:	Soco no .
*FAT:	&=q dónde está Soco ?
*CHI:	no e(s)tá .
*CHI:	no (es)tá .
%par:	canturreando
*FAT:	&=q no ?
*CHI:	no: .
*FAT:	&=q y qué has comido hoy el cole ?
*CHI:	una dos y tres .
%act:	subida al taburete
*FAT:	&=q eh@i ?
*CHI:	una dos y tres .
*CHI:	pua@o .
%act:	vuelve a saltar
*CHI:	&=q otra vez ?
*FAT:	a ver .
*CHI:	una dos y tres .
*FAT:	pre@x [//] pregúnta le a Mamá .
*CHI:	< una dos > [//] una dos y tres .
*CHI:	pua@o .
%act:	otro salto desde el taburete de plástico
*MOT:	jo@i .
*MOT:	cómo saltas .
*FAT:	cómo salta Lucía .
*CHI:	&=q ot(r)a vez ?
*CHI:	< una dos > [//] una dos y tres .
*CHI:	uah@o .
%act:	otro salto desde el taburete de plástico
*FAT:	Lucía .
*FAT:	&=q has hablado hoy con rosa ?
*CHI:	sí: .
*FAT:	&=q qué te ha dicho Rosa ?
*CHI:	un cuento .
*FAT:	&=q te ha contado un cuento ?
*CHI:	sí .
*FAT:	&=q qué cuento es ese ?
*CHI:	Sally .
*FAT:	&=q el cuento de Sally ?
*CHI:	sí .
*FAT:	&=q y qué le pasaba a Sally ?
*CHI:	xxx dado e(l) (r)egalo &e Sally . [+ NON]
*MOT:	&=q había [//] había dado el regalo ?
*CHI:	el (r)egalo . [+ IMI]
*MOT:	&=q y qué era ?
*CHI:	xxx Sally . [+ NON]
*MOT:	&=q estaba llorando ?
*CHI:	sí .
*MOT:	&=q por qué ?
*FAT:	&=q llorando ?
*CHI:	sí .
*MOT:	&=q por qué ?
@Situation:	Por la noche , cenando
*CHI:	xxx (r)egalo xxx Sally . [+ NON]
*MOT:	&=q qué ?
*CHI:	0 .
%par:	se ríe
*MOT:	&=q qué ?
*CHI:	otra .
*CHI:	a saltar .
*CHI:	una dos y tres .
*CHI:	una dos y tres .
%act:	salta
*FAT:	&=q qué le pasaba a Sally , Lu ?
*FAT:	Lucía .
*FAT:	&=q qué le pasaba a Sally ?
*FAT:	que no me he enterado .
*MOT:	&=q estaba llorando ?
*CHI:	ay@i .
%act:	dan otro salto
*MOT:	&=q estaba llorando Sally ?
*CHI:	sí .
*MOT:	&=q por qué ?
*FAT:	&=q por qué lloraba Sally ?
*CHI:	< el su@x > [//] el supete [: chupete] .
%com:	OMITE EL VERBO
*MOT:	&=q le faltaba el chupete ? [+ COR]
*CHI:	sí .
*FAT:	no: .
*CHI:	sí: .
*MOT:	no .
*FAT:	no es por eso .
*MOT:	Sally no usa chupete .
*CHI:	mm@i .
%par:	afirma
*MOT:	ya es mayor .
*FAT:	no [x 3] .
*CHI:	no e(s) mayor .
*MOT:	sí es mayor .
*CHI:	iih@o .
%par:	imita el sonido del caballo
%act:	se mete hacia la cocina
*MOT:	bueno ahora .
%add:	FAT
*MOT:	lo abre .
%add:	FAT
*CHI:	a ver .
*FAT:	&=q sí ?
*CHI:	a+ver .
*CHI:	xxx .
%com:	está en la cocina
*CHI:	Papi .
%act:	entra en el salón con un frasquito de especias en la mano
*FAT:	&=q qué ?
*CHI:	xxx .
*FAT:	uy@i .
*FAT:	&=q qué es eso , Lucía ?
*CHI:	uh@i .
*FAT:	&=q le ponemos la tapa ?
*CHI:	no .
*FAT:	se va a caer todo .
*FAT:	&=q no ?
*CHI:	&=q e(s) azúcar ?
*FAT:	&=q es azúcar ?
*CHI:	sí .
*FAT:	no: .
*FAT:	es albahaca .
%exp:	albahaca ; basil
*FAT:	hay que poner le la tapa .
*CHI:	así .
*FAT:	así no: .
*FAT:	hay que dar le (.) la rosca .
*FAT:	le tienes que dar vueltas .
*CHI:	0 .
%act:	enrosca la tapa
*FAT:	eso es .
*FAT:	así .
*FAT:	otra vez .
*FAT:	&=q quieres que te lo cierre yo ?
*CHI:	no yo .
*CHI:	xxx .
*CHI:	&=q vale ?
%act:	se vuelve a meter en la cocina
*CHI:	esta .
*CHI:	más .
%act:	vuelve a entrar en el salón y se coloca junto a MOT
*MOT:	Lucía .
*MOT:	déja me .
*MOT:	que me voy a echar un poquito .
%act:	le coge el tarrito a Lucía
*MOT:	a ver .
*MOT:	me voy a echar .
*MOT:	tucu@o [x 3] .
%act:	agita el frasco como si se echara albahaca en el plato
*MOT:	ya está .
*CHI:	ay@i .
%par:	muy contenta
*MOT:	bueno .
%add:	FAT
*MOT:	ahora lo va a coger ella .
%add:	FAT
*FAT:	no .
*MOT:	< este no > [/] este no , Lucía .
%act:	coge el frasco de albahaca de la mesa
*FAT:	Lucía .
*FAT:	&=q limpiamos esos mocos ?
*FAT:	ven .
*CHI:	no: .
%par:	riéndose
%act:	se va
*MOT:	tú tienes catarro también , &=q no ?
%add:	FAT
*FAT:	joé@i y hoy me he puesto como una sopa .
*CHI:	0 .
%par:	se ríe .
*CHI:	a ver .
%act:	ha vuelto a entrar en el salón
*FAT:	0 .
%act:	ha dejado con cuidado un trozo de pan sobre la mesa
*CHI:	ay@i .
*CHI:	e(s) mío .
*MOT:	hay que tener cuidado &=q eh@i ?
%add:	FAT
%act:	coge el pan que acaba de dejar FAT sobre la mesa
*CHI:	aja@i .
%par:	se ríe
*CHI:	buah@i .
*CHI:	&=q a ver ?
%act:	parece que Lucía se ha colocado detrás de la pantilla de la cámara , para tratar de ver lo que sale en ella , aunque obviamente no es posible ver la situación completa
*CHI:	no está Mamá [?] . [+ NON]
*FAT:	0 .
%act:	mueve la camara hasta colocar a MOT en el centro de la imagen
*CHI:	xxx .
*MOT:	no me saques , Father .
%add:	FAT
%par:	entre dientes
*CHI:	ma@x [//] mamá .
*MOT:	no me saques .
%add:	FAT
%par:	entre dientes
*CHI:	&=q y Papá ?
*FAT:	no está .
*FAT:	aquí mira .
%act:	coloca los dedos delante de la cámara y mueve la mano haciendo como si los dedos andaran por la mesa
*FAT:	je@o [x 3] .
*CHI:	ja@i .
%par:	se ríe
*FAT:	mira .
*FAT:	pi@o [x 3] .
%act:	mientras mueve los dedos
*FAT:	mira aquí .
*FAT:	mira lo aquí , Lu .
*FAT:	mira .
*FAT:	hola@q .
*FAT:	+" yo soy los dedos de Papá .
*FAT:	jo@o [x 5] .
*CHI:	ji@i .
%par:	se ríe
*FAT:	&=q y Lucía ?
*FAT:	&=q dónde está ?
*FAT:	hola .
*FAT:	+" &=q dónde está Lucía ?
*CHI:	aquí .
*FAT:	Lucía .
*FAT:	+" &=q me cuentas la [x 2] historia de Sally ?
*CHI:	no .
%act:	se coloca junto a MOT , delante de la cámara
*FAT:	+" yo quiero que me cuentes la historia de Sally .
*CHI:	no .
*CHI:	ja@i .
%par:	se ríe
*FAT:	sí .
*FAT:	+" quiero que me los cuen@x .
*CHI:	no .
*FAT:	+" <quiero que me lo cuentes > [x 2] .
*CHI:	&=e xxx !
%par:	muy contenta
*FAT:	&=q no ?
*CHI:	no .
*FAT:	bueno .
*FAT:	pues nada .
*CHI:	quero [*] pis .
%err:	quero = quiero $MOR $LOS $REG
%exp:	pis ; wee-wee
*FAT:	&=q quieres pis ?
*CHI:	sí .
*CHI:	ot(r)a vez .
*FAT:	&=q otra vez ?
*FAT:	&=q ya has hecho antes ?
@End
