# Supplementary material for: Comparing Different Models of the Development of Verb Inflection in Early Child Spanish
Source: PLoS One. 2015 Mar 11;10(3):e0119613. doi: 10.1371/journal.pone.0119613 (PMC4356619; doi:10.1371/journal.pone.0119613)
Supplement: S1 File — (ZIP) [file pone.0119613.s001.zip › lu20311.cha]

@UTF8
@PID:	11312/c-00031822-1
@Begin
@Languages:	spa , eng
@Participants:	CHI Lucía Target_Child , FAT Padre Father , MOT Mother
@ID:	spa , eng|OreaPine|CHI|2;3.11|female|||Target_Child|||
@ID:	spa , eng|OreaPine|FAT|||||Father|||
@ID:	spa , eng|OreaPine|MOT|||||Mother|||
@Transcriber:	Javier , University of Nottingham
@Date:	17-JAN-2001
@Location:	Madrid
@Situation:	1 Por la mañana , jugando a los rompecabezas
@Situation:	1
*CHI:	0 .
%act:	está cogiendo la caja del rompecabezas de la estantería mientras espera a que FAT venga a jugar con ella
*CHI:	toma .
%act:	coloca la caja sobre la mesa
*FAT:	venga .
*FAT:	va .
%act:	se sienta a la mesa
*FAT:	venga .
*FAT:	a ver .
*FAT:	&=q esto qué es ?
*CHI:	puzles .
*FAT:	&=q jugamos al puzle ?
*CHI:	sí .
*FAT:	venga .
*FAT:	a ver .
*FAT:	&=q qué hacemos primero ?
*FAT:	&=q el caballo o la vaca ?
*CHI:	el caballo .
*FAT:	hala@i .
*FAT:	el caballo .
*FAT:	a ver .
*CHI:	(l)a colita .
*FAT:	&=q la colita del caballo ?
*CHI:	sí .
*CHI:	(l)a colita .
*FAT:	&=q dónde está la colita ?
*CHI:	< (l)a colita > [/] (l)a colita .
*FAT:	&=q dónde está ?
*FAT:	pero si es que primero tenemos que dar le la vuelta a todas las piezas .
*FAT:	&=q o no ?
*CHI:	o sí .
*FAT:	venga .
*FAT:	&=q las sacamos de aquí ?
*CHI:	sí .
*FAT:	venga .
*FAT:	así .
*CHI:	sí .
*CHI:	el caballo .
*FAT:	venga .
*FAT:	a ver .
*FAT:	&=q dónde está xxx ? [+ NON]
*CHI:	&=q colita ?
*FAT:	&=q dónde estás ?
*CHI:	&=q de [: dónde] estás ?
*FAT:	venga .
*FAT:	hay que dar le la vuelta a todas las piezas .
*FAT:	esta aquí .
*CHI:	el caballo .
%act:	coge una pieza
*FAT:	< esta de aquí > [/] esta de aquí .
*CHI:	esta sí cabe por aquí .
*FAT:	a ver , Lucía .
*FAT:	oy@i .
*FAT:	mira .
*CHI:	&=q (l)a colita ?
*FAT:	&=q dónde está ?
*CHI:	aquí .
*FAT:	a ver si la encuentras .
*CHI:	aquí está .
*FAT:	&=q aquí está ?
*CHI:	sí: .
*FAT:	venga .
*FAT:	&=q dónde la ponemos ?
*CHI:	por a:quí .
*FAT:	hala@i .
*FAT:	&=e qué bien !
*FAT:	muy bien .
*FAT:	&=q qué más ?
*CHI:	xxx .
*FAT:	&=q y la del establo ?
*CHI:	0 .
%act:	coge otra pieza
*FAT:	&=q esa también va ahí o no ?
*CHI:	o: sí .
*CHI:	ot(r)a .
*CHI:	uy@i .
*CHI:	no xxx . [+ NON]
*CHI:	sí pueda [*] .
%err:	pueda = puedo $MOR $SUB $NFL PRESUB3s/1s
%com:	GEM
%act:	está intentando colocar la pieza
*CHI:	(l)a xxx . [+ NON]
*CHI:	el caballo .
*FAT:	muy bien .
*CHI:	no puedo .
*FAT:	sí .
*FAT:	sí puedes .
*FAT:	si la tenías puesta hasta ahora .
*FAT:	< a ver > [/] a ver .
*FAT:	&=q y la otra ?
*FAT:	&=q esa también va ?
*CHI:	sí .
*CHI:	tam(bi)én .
*CHI:	&=q por aquí ?
*FAT:	no .
*FAT:	&=q a ver ?
*FAT:	mira .
*CHI:	sí .
*FAT:	tienes que mirar el dibujo .
%act:	señala
*FAT:	&=q esto qué es ?
*FAT:	un trozo de la colita &=q verdad ?
*CHI:	el trozo .
*FAT:	de la colita .
*FAT:	de la colita . [+ IMI]
*FAT:	ese tampoco ahí .
*FAT:	venga .
*FAT:	sólo te queda probar en este .
%act:	le coloca las piezas
*FAT:	a ver si en ese cabe .
*CHI:	&=e sí cabe !
*FAT:	&=e muy bien !
*FAT:	&=e choca !
%act:	choca la mano con Lucía
*FAT:	muy bien , Lucía .
*CHI:	por aquí el caballo .
*FAT:	por aquí el caballo .
*FAT:	&=q lo dejamos ahí apartadito ?
*CHI:	sí .
*FAT:	&=q o buscamos más piezas ?
*FAT:	ahora el cerdito .
*FAT:	venga .
*FAT:	a ver .
*FAT:	&=q dónde está el cerdito ?
*CHI:	as@x [//] aquí falta .
*FAT:	&=q falta ?
*CHI:	sí .
*CHI:	falta aquí .
*FAT:	pues venga .
*FAT:	&=q dónde está (.) la otra pieza ?
*CHI:	e(s)ta xxx . [+ NON]
%act:	coge otra pieza
*FAT:	esa es la oveja .
*FAT:	ah@i .
*FAT:	es esa .
%par:	susurra
*CHI:	esa .
*CHI:	&=q vale ?
*CHI:	&=q así ?
%act:	coloca la pieza
*FAT:	así no .
*FAT:	así tampoco .
*CHI:	0 .
%act:	la gira
*CHI:	&=e así !
*FAT:	así sí .
*FAT:	hala@i .
*FAT:	qué rápido , Lucía .
*CHI:	y e(s)te sí falta .
*CHI:	no .
*FAT:	&=q qué más queda ?
*CHI:	e(s)te .
*FAT:	xxx .
*CHI:	este sí .
*CHI:	xxx una cola grande . [+ NON]
*FAT:	no .
*FAT:	esa no es la cola del cerdito .
*FAT:	me parece .
*FAT:	&=q la cola del cerdito ?
*CHI:	aquí e(s)tá la colita .
*FAT:	es verdad .
@Situation:	1 Por la mañana , jugando a los rompecabezas
@Situation:	1
*FAT:	esa es la colita .
*FAT:	no nos falta la colita del cerdito .
*FAT:	venga .
*FAT:	&=q hacemos otro ?
*FAT:	&=q hacemos la oveja ahora ?
*CHI:	o: sí .
*FAT:	venga .
*CHI:	xxx .
%act:	alarga el brazo para coger otra pieza
*FAT:	&=q te la doy ?
*CHI:	sí .
%par:	susurra
*CHI:	ay@i .
*CHI:	así puedo .
*CHI:	así puedo .
*FAT:	hala@i .
*FAT:	qué facil esa .
*FAT:	qué facil es la oveja .
*FAT:	&=q y qué nos falta en la oveja ?
*CHI:	e(s)tas .
*FAT:	&=q esa ?
*CHI:	si .
*CHI:	yo lo cojo .
*CHI:	&=q vale ?
*FAT:	aquí no: .
*CHI:	aquí sí .
*FAT:	ahí no: .
*CHI:	< por aquí tam@x > [//] &=q por aquí ?
*FAT:	< ahí > [//] ahí a lo mejor sí .
*FAT:	&=q a ver ?
*FAT:	&=e ahí sí !
*CHI:	sí cabe .
*FAT:	sí cabe .
*FAT:	muy bien .
*FAT:	venga .
*FAT:	vamos a empujar la .
*FAT:	así .
*FAT:	un poquito .
*FAT:	tiqui@o [x 4] .
*FAT:	y la ponemos aquí .
*FAT:	&=q vale ?
*FAT:	ya tenemos +...
*CHI:	ya tenemos la abeja [*] y el caballo . [+ IMI]
%err:	abeja = oveja $SYN $SUB
*FAT:	&=q y qué más ?
*FAT:	ya tenemos la oveja .
*FAT:	ya tenemos el caballo .
*FAT:	&=q ya tenemos +..?
*CHI:	< el ser@x > [/] el serdito [: cerdito] falta .
*FAT:	el cerdito .
*FAT:	venga .
*FAT:	&=q qué nos falta , Lucía ?
*CHI:	xxx .
*CHI:	aquí .
*CHI:	no puedo .
*FAT:	Lucía .
*FAT:	&=q qué nos falta ?
*CHI:	no puedo .
%act:	está intentando encajar una poeza
*FAT:	es que esa no debe de ser de ahí .
*FAT:	venga .
*FAT:	&=q qué nos falta ahora ?
*CHI:	e(s)ta .
*FAT:	&=q hacemos la vaquita ?
*CHI:	no .
*FAT:	&=q no ?
*CHI:	no .
*CHI:	o sí .
*CHI:	la colita .
*FAT:	uy@i .
*CHI:	< la colita > [/] la colita .
%act:	ocloca otra pieza
*CHI:	quero [*] Pinocho .
%err:	quero = quiero $MOR $LOS $REG
*CHI:	quero [*] Pinocho [x 4] .
*CHI:	xxx .
*CHI:	quero [*] Pinocho [x 4] .
*FAT:	&=q cogemos el cuento de Pinocho ?
*CHI:	sí .
%par:	susurra mientras sigue buscando piezas en la mesa
*FAT:	&=q y lo leemos ?
*CHI:	< e(s)te no cabe > [/] e(s)te no cabe .
*FAT:	&=q este sabes dónde está ?
*FAT:	en el caballo .
*FAT:	venga .
*FAT:	&=q a ver cómo lo pones en el caballo ?
*CHI:	sí [x 2] cabe .
*CHI:	0 .
%com:	suena la música del teléfono de juguete , que parece haber tocado ella sin darse cuenta
%par:	sonríe
*CHI:	&=q así ?
*CHI:	xxx .
*CHI:	sí cabe .
*FAT:	muy bien .
*CHI:	&=q ot(r)a vez ?
*FAT:	no .
*FAT:	el teléfono hace mucho ruido , Lucía .
*CHI:	0 .
%act:	vuelve a tocar el teléfono y suena otra vez
*FAT:	&=q te gusta el teléfono ?
*FAT:	venga .
*FAT:	cóge lo .
*FAT:	a ver quién es .
*FAT:	&=q está Lucía ?
*CHI:	0 .
%act:	le vuelve a dar a un botón y sigue la música
*FAT:	no .
*FAT:	pero co@x [/] coge el teléfono .
*FAT:	a ver .
*FAT:	&=q es Rosa ?
*FAT:	corre .
*FAT:	cóge lo .
*FAT:	a ver si es Rosa .
*FAT:	a ver .
*FAT:	hola .
%par:	como si hablara por teléfono
*FAT:	hola , Rosa .
*FAT:	espera que se pone Lucía .
%act:	le coloca el teléfono de juguete en la caraa Lucía para que hable por él
*CHI:	hola .
*CHI:	xxx .
%act:	después da un beso al teléfono
*FAT:	no .
*FAT:	< cuénta le > [/] cuénta le qué [x 2] has desayunado (.) a Rosa .
*FAT:	corre .
*FAT:	dí le .
*FAT:	a ver .
*FAT:	venga .
*FAT:	cuénta le alguna cosa a Rosa .
*CHI:	c(r)ispis y leche .
*FAT:	a ver .
*FAT:	di “Rosa , he desayunado crispis y leche” .
*CHI:	xxx .
*FAT:	y cuénta le qué vas a hacer hoy , Lu .
*FAT:	di le “voy a ir a la guardería” .
*FAT:	+" voy a estar con Socorro .
*FAT:	+" voy a jugar mucho con las niñas .
*FAT:	a ver .
*FAT:	corre .
*FAT:	cóge lo tú el teléfono .
*FAT:	eso es .
*FAT:	y le cuentas tú todo .
*CHI:	0 .
%act:	sujeta el auricular del teléfono con una mano y marca un número con la otra varias veces
*CHI:	0 .
%act:	sigue jugando
@Situation:	2 Por la noche , FAT prepara la cena mientras Lucía espera en la mesa
@Situation:	2
*FAT:	a pelar patatas .
*CHI:	ay@i .
%act:	se pone de rodillas sobre la silla y acerca la mano al interruptor de la luz
*FAT:	bueno .
*FAT:	no , Lucía .
*FAT:	eso no .
%com:	no se ve nada porque Lucía ha apagado la luz
*FAT:	no .
*FAT:	enciende .
*FAT:	Lucía .
*FAT:	como empieces a jugar con las luces no juego .
*FAT:	vale .
*FAT:	venga .
*FAT:	enciende , Lu .
*CHI:	0 .
%act:	enciende la luz
*FAT:	eso es .
*FAT:	a ver , Lucía .
*FAT:	&=q cuántas patatas tenemos ?
*CHI:	cuat(r)o .
*FAT:	&=q cómo son las patatas ?
*CHI:	grandes .
*FAT:	&=q son grandes o pequeñas ?
*CHI:	no .
*CHI:	grandes .
*FAT:	&=q y qué son ?
*CHI:	xxx .
%par:	se baja de la silla
*FAT:	&=q bonitas ?
*CHI:	sí .
*CHI:	bonitas .
*FAT:	&=q son guapas ?
*CHI:	no .
*CHI:	guapas no .
*FAT:	&=q quién es guapa ?
*CHI:	yo y mapá@x [/] < Mamá es guap@x > [//] Papá es guapo .
%act:	se ha vuelto a subir a la sila
*FAT:	oye , Lucía .
*FAT:	&=q qué has hecho hoy en el cole ?
*CHI:	Rocío y Soco xxx ido . [+ NON]
*FAT:	&=q < han ido > [//] han venido Rocío y Soco ?
*CHI:	sí .
*FAT:	&=q dónde han venido ?
*CHI:	a casa .
*FAT:	&=q a casa han venido ?
%par:	riéndose
*FAT:	no: .
*FAT:	a casa no vienen Rocío y Soco .
*CHI:	xxx .
*FAT:	mira .
*FAT:	cogemos la patata .
*FAT:	la lavamos bien [x 3] .
*CHI:	0 .
%par:	se baja de las silla y se ríe
*FAT:	y ahora +...
*FAT:	Lucía .
*FAT:	tú a tu sitio .
*FAT:	uy@i .
*FAT:	que coge una patata .
*FAT:	Lucía ha cogido una patata .
*FAT:	Lucía .
*FAT:	ve te a por un cuchillo de los tuyos y pelas la patata .
*FAT:	&=q vale ?
*CHI:	0 .
%act:	abre un cajón de la cocina
*FAT:	no .
*FAT:	tiene que ser < de tus > [/] de tus cuchillos , Lucía .
*FAT:	los de tus juguetes .
*FAT:	los de tu cocina de juguete .
*FAT:	&=q vale ?
*CHI:	no .
*CHI:	un p(l)ato .
%act:	trae un plato de juguete
*FAT:	&=q a ver el plato de Lucía ?
*CHI:	xxx .
*CHI:	uy@i .
*CHI:	toma .
*CHI:	e(s)te es tuya [*] .
%err:	tuya = tuyo $MOR $SUB $AGA
*FAT:	&=q es mía ?
*CHI:	sí .
*FAT:	&=q el plato es mío ?
*CHI:	sí .
*CHI:	y un [*] patata .
%err:	un = una $MOR $LOS $AGA
*FAT:	&=q y la patata ? [+ COR]
*CHI:	sí .
*CHI:	tam(bi)én .
*FAT:	&=q la patata en el plato ?
*CHI:	sí .
%act:	se ha subido a una silla y está intentando alcanzar la cámara , que está sobre la mesa
*CHI:	&=e a ver !
*FAT:	a ver el qué , Lu .
*CHI:	un [*] patata .
%par:	susurra
%act:	coge un trozo de patata cruda y se la come
*FAT:	una patata .
*FAT:	no .
*FAT:	< así no > [/] así no son ricas , Lucía .
*FAT:	las patatas son ricas cuando están hechas .
*FAT:	no cuando están sin cocinar .
*FAT:	bueno .
*FAT:	cuidado [x 2] , Lucía .
*FAT:	no .
*FAT:	no te comas la patata cruda , Lucía .
*FAT:	no .
*FAT:	Lucía .
*FAT:	no .
*FAT:	Lucía .
*FAT:	no comas patata , mi+amor .
%act:	aparta la mano de Lucía del plato de las patatas que está cortando
*FAT:	no: .
*FAT:	ahora cenamos bien .
*FAT:	&=q vale ?
*FAT:	&=q y te bañamos ?
*CHI:	0 .
%par:	mueve la cabeza ; sí
*FAT:	venga .
*CHI:	&=e Mamá !
%act:	ha salido de la cocina
*CHI:	&=e Mami !
%com:	hay un corte
*CHI:	todo [x 2] .
%act:	acaba de terminar de beber un vaso
*FAT:	&=q todo [x 2] qué , Lu ?
*CHI:	e(s)ta .
*FAT:	&=q eh@i ?
*CHI:	esto .
*FAT:	&=q qué , mi+amor ?
*CHI:	quero [*] un pan grande .
%err:	quero = quiero $MOR $LOS $REG
*CHI:	Papá .
*FAT:	&=q qué , Lucía ?
*CHI:	quero [*] un pan grande [x 2] .
*FAT:	&=q grande [x 3] ?
*CHI:	sí .
*FAT:	&=q cómo de grande ?
*CHI:	así .
%par:	mueve el brazo haciendo círculos
*CHI:	pe@x [//] grande [x 2] así .
*FAT:	&=q como este ?
*CHI:	sí .
*FAT:	toma , mi+amor .
%act:	le da un pedazo de pan de molde
*FAT:	Mother .
*FAT:	&=q dónde puede estar el termómetro ?
%add:	MOT
@Situation:	(3) Por la noche , FAT , MOT y Lucía cenan en el salón
@Situation:	(3)
*CHI:	me 0 [*] ha dado [*] Papá .
%err:	0 = lo $MOR $LOS $PREFIX
%act:	está con MOT , que está sentada en el sofá
*MOT:	&=q te lo ha dado Papá ? [+ COR]
*CHI:	sí .
*FAT:	Lucía .
*FAT:	&=q te vienes a sentar aquí con nosotros ?
*FAT:	&=q eh@i ?
*FAT:	&=q nos sentamos aquí ?
*FAT:	&=q sí o no ?
*FAT:	venga .
*CHI:	mm@i .
*CHI:	xxx .
*FAT:	Lucía .
*FAT:	&=q nos sentamos en la mesa ?
*FAT:	&=q eh@i ?
*FAT:	uy@i .
*FAT:	&=q a dónde viene ya ?
*CHI:	por acá .
*FAT:	por acá viene .
*CHI:	sí .
*CHI:	xxx , Mamá . [+ NON]
*FAT:	Mother .
%add:	MOT
*FAT:	&=q quieres queso ?
%add:	MOT
*MOT:	no .
%add:	FAT
*FAT:	&=q no quireres ?
%add:	MOT
*MOT:	no .
%add:	FAT
*FAT:	bueno , Lucía .
*FAT:	vamos para allá .
*FAT:	venga .
*FAT:	hala@i .
*FAT:	a sentar se a la mesa .
*CHI:	no .
*FAT:	no quiere sentar se a la mesa .
*FAT:	&=q te sientas aquí en la sillita ?
*CHI:	0 .
%par:	mueve la cabeza ; sí
*FAT:	&=q eh@i ?
*FAT:	venga .
%act:	se va a la cocina
*CHI:	ay@i .
%par:	lloriquea
%act:	aparta la silla y se va hacia la concina
*FAT:	Lucía .
*FAT:	te has comido < todo el pan > [/] todo el pan .
*FAT:	venga .
*FAT:	&=q nos sentamos ?
*FAT:	venga .
*FAT:	que ya vienen Papá y Mamá .
*FAT:	una dos y +...
*FAT:	&=q no quieres que te siente ?
*FAT:	bueno .
%com:	hay un corte
@End
