# Supplementary material for: Comparing Different Models of the Development of Verb Inflection in Early Child Spanish
Source: PLoS One. 2015 Mar 11;10(3):e0119613. doi: 10.1371/journal.pone.0119613 (PMC4356619; doi:10.1371/journal.pone.0119613)
Supplement: S1 File — (ZIP) [file pone.0119613.s001.zip › lu20312.cha]

@UTF8
@PID:	11312/c-00031823-1
@Begin
@Languages:	spa , eng
@Participants:	CHI Lucía Target_Child , MOT Madre Mother , FAT Padre Father
@ID:	spa , eng|OreaPine|CHI|2;3.12|female|||Target_Child|||
@ID:	spa , eng|OreaPine|MOT|||||Mother|||
@ID:	spa , eng|OreaPine|FAT|||||Father|||
@Transcriber:	Javier , University of Nottingham
@Date:	13-JAN-2001
@Location:	Madrid
@Situation:	1 Por la mañana , en la salita jugando con el rompecabezas
@Warning:	Wrong file , the mornig session recorded 18-JAN-2001 starts at time 140000 in file LU20311D.mov , but it should be a new one with the name "LU20312A.MOV". The file called "LU20312A.MOV" corresponds to the afternoon session recorded on 18-JAN-2001
*FAT:	&=q has dibujado en la mesa ?
%act:	vuelca la piezas sobre la mesa
*CHI:	t(r)ae un caballo .
*FAT:	&=q un caballo ?
*CHI:	sí .
*FAT:	a ver .
*FAT:	&=q dónde está el caballo ?
*FAT:	&=q a ver qué has dibujado ?
*FAT:	un gallo .
*CHI:	0 .
%par:	mueve la cabeza ; sí
*FAT:	&=q qué es eso ?
*CHI:	gallina .
*FAT:	&=q una gallina ?
*CHI:	sí .
%act:	bebe un poco de un vaso
*FAT:	&=q cómo es la gallina ?
*CHI:	quiquiriquí@o .
*FAT:	&=q quíquiriquí@o hace la gallina ?
*CHI:	sí .
*FAT:	andá@i .
*FAT:	&=q y dónde está ?
*FAT:	&=q está en un parque ?
*FAT:	&=q con niños ?
*CHI:	0 .
%par:	mueve la cabeza ; sí
*FAT:	&=q sí ?
*CHI:	sí .
%act:	vuelve a beber y deja el vaso sobre la mesa
*FAT:	hala@i .
*FAT:	&=q y a ver cómo coloreas ?
%act:	intenta apartar el vaso para que no se caiga
*CHI:	no .
*CHI:	es mía .
*FAT:	no [x 2] .
*FAT:	ya sé que es tuya , Lucía .
*FAT:	despacito sin salir se .
*CHI:	xxx .
*FAT:	&=q eh@i ?
*CHI:	uy@i .
%act:	vuelve a beber
*CHI:	ot(r)a xxx . [+ NON]
*CHI:	&=q vale ?
*FAT:	vale .
*CHI:	ah@i .
%act:	mira debajo de la mesa
%par:	riéndose
*FAT:	&=q qué hay ?
*CHI:	un xxx . [+ NON]
*CHI:	una (cu)chara .
*FAT:	&=q una cuchara ?
*CHI:	sí .
%act:	tiene un juguetito en la mano
*FAT:	&=q qué es esto , Lu ?
*CHI:	uf@i .
*CHI:	mira .
*FAT:	&=q qué es ?
*CHI:	uh@i .
*FAT:	&=q a ver la gallina dónde está ?
*CHI:	por acá .
*FAT:	&=q está aquí la gallina ?
*CHI:	sí .
*FAT:	&=q qué está haciendo la gallina ?
*FAT:	hala@i .
*FAT:	&=q qué son estos ?
*CHI:	g(l)obos .
*FAT:	&=q cuántos globos hay ?
*CHI:	muchos .
*FAT:	&=q muchos ?
*CHI:	sí mi@x [//] muchos .
*FAT:	&=q cuántos son muchos , Lu ?
*FAT:	a ver .
*CHI:	un dos t(r)es cuat(r)o cinco y seis .
%act:	va contando con los dedos
*CHI:	seis .
%par:	susurra
*FAT:	&=q seis globos hay ?
*CHI:	0 .
%act:	vuelve a beber
*FAT:	&=q y de qué los pintamos ?
*FAT:	a ver .
*FAT:	corre .
*FAT:	coge un color .
*FAT:	y los vamos pintando .
*FAT:	&=q quieres ?
*CHI:	e(s)te b(l)anco white@s .
*FAT:	no pinta .
*FAT:	no pinta el blanco sobre el blanco , Lucía .
*FAT:	no se ve .
*FAT:	tienes que coger un color +/.
*FAT:	a ver qué color puedes coger .
*CHI:	e(s)te sí sona [*] .
%err:	sona = suena $MOR $SUB $REG
*FAT:	&=q este ?
*FAT:	a ver .
*CHI:	xxx .
%par:	susurra
*FAT:	&=q cómo se coge el lápiz ?
*FAT:	&=q cómo se coge bien , Lucía ?
*CHI:	así .
*FAT:	a ver .
*FAT:	no .
*FAT:	así no .
*CHI:	así .
*FAT:	no .
*FAT:	se coge así .
*FAT:	mira .
*FAT:	así .
%act:	le muestra cómo coger el lápiz
*CHI:	e(s)te 0 [*] (n)a(r)anja orange@s .
*MOT:	&=q ese es naranaja orange@s ? [+ COR]
*CHI:	sí .
*CHI:	e(s)ta [*] .
%err:	esta = este $MOR $SUB $AGA
*FAT:	muy bien .
*FAT:	a ver cómo se coge así .
*CHI:	así [x 2] .
*CHI:	quiero una a@l .
*CHI:	toma .
%act:	suelta el lápiz para dárselo a FAT
*CHI:	una a@l .
*FAT:	&=q una a@l quieres que te dibuje ?
*CHI:	sí .
*FAT:	a ver .
*FAT:	&=q cómo quieres la a@l de grande ?
@Warning:	end of LU20311D.mov; LU20311E.mov starts
*FAT:	&=q aquí te la dibujo ?
*CHI:	sí .
*FAT:	y tú la recoloreas &=q eh@i ?
*CHI:	vale .
*CHI:	&=e una a@l !
*FAT:	muy bien .
*CHI:	quiero una U@l .
*FAT:	&=q una ?
*CHI:	una U@l .
*FAT:	&=q una U@l ahora ?
*CHI:	sí .
*FAT:	&=q del mismo color ?
*CHI:	sí .
*CHI:	&=e U@l !
*CHI:	quero [*] una n@l .
%err:	quero = quiero $MOR $LOS $REG
*FAT:	&=q n@l ?
*CHI:	sí .
*CHI:	&=e n@l ! [+ IMI]
*CHI:	quiero una I@l .
*FAT:	&=q una I@l ?
*CHI:	sí .
*FAT:	&=q y@l o I@l ?
*MOT:	0 .
%act:	entra en la habitación
*CHI:	aquí .
%act:	mira detrás
*FAT:	mira .
*FAT:	&=q cómo quieres la I@l ?
*FAT:	&=q eh@i ?
*CHI:	ay@i .
*CHI:	toma .
*CHI:	una I@l .
*FAT:	&=q una I@l ?
*CHI:	sí .
*FAT:	aquí en el globo .
*FAT:	&=q vale ?
*CHI:	vale . [+ IMI]
*CHI:	mira .
*CHI:	&=e una I@l ! [+ IMI]
*MOT:	anda .
*MOT:	es verdad .
*FAT:	ahora la va a colorear Lucía .
*CHI:	toma .
%act:	le da el lápiz a MOT
%exp:	MOT is not called Lucía
*MOT:	tú [x 2] .
*CHI:	no .
*MOT:	tú solita .
*CHI:	&=e no !
*MOT:	&=q quién ha hecho esto ?
%exp:	Lucia wrote on the table
*CHI:	&=e yo !
*MOT:	muy mal .
*CHI:	0 .
%par:	se ríe
*CHI:	mira (l)a leche .
%act:	coge el vaso
@Situation:	1 Por la mañana , en la salita jugando con el rompecabezas
@Warning:	Wrong file , the mornig session recorded 18-JAN-2001 starts at time 140000 in file LU20311D.mov , but it should be a new one with the name "LU20312A.MOV". The file called "LU20312A.MOV" corresponds to the afternoon session recorded on 18-JAN-2001
*CHI:	sí .
*CHI:	es leche .
*CHI:	v(o)y [*] a beber .
%err:	vy = voy $PHO $LOS
%act:	bebe
*MOT:	muy bien .
*FAT:	uy@i .
*FAT:	no se la ha tomado toda .
*MOT:	toda no se la toma Lucía .
*CHI:	0 .
%act:	vuelve a beber y se acaba toda la leche , mostrándoles el vaso vacío
*CHI:	una U@l .
*CHI:	<ot(r)a vez > [/] ot(r)a vez .
*FAT:	no .
*FAT:	ahora tienes que colorear tú la U@l y después yo te dibujo otra .
*FAT:	primero hay que colorear la , Lucía .
*FAT:	&=q dónde está la a@l ?
*CHI:	aquí .
%par:	la señala
*FAT:	&=q es esa ?
*CHI:	sí .
*FAT:	pues venga .
*FAT:	coloréa la de rojo red@s .
*CHI:	0 .
%act:	empieza a dibujar , pero le devuelve el lápiz a FAT
*FAT:	&=q no ?
*FAT:	&=q este no ?
*FAT:	mira .
*FAT:	aquí tienes uno [//] un rojo que sí te pinta ?
*CHI:	este sí .
%par:	contenta
*FAT:	sí .
*CHI:	toma .
%act:	le da el lápiz a MOT , pero primero dibuja sobre la mesa
*MOT:	no se pinta en la mesa .
*FAT:	Lucía , no .
*FAT:	no se pinta en la mesa , mi+amor .
*CHI:	ah@i .
*CHI:	bu@i .
%act:	coge la caja de los lápices de colores y la quita de la mesita
*MOT:	mira .
*MOT:	con este .
*CHI:	no .
*CHI:	con e(s)ta [*] .
%err:	esta = este $MOR $SUB $AGA
*CHI:	no .
*CHI:	con e(s)te no .
*CHI:	con e(s)ta [*] .
%err:	esta = este $MOR $SUB $AGA
*CHI:	sí .
*CHI:	sí pinta .
*MOT:	tienes que pintar lo en ese lado .
*MOT:	ahí .
*CHI:	no [x 2] .
*CHI:	la j@l .
%act:	dibuja sobre el cuaderno
*MOT:	muy bien .
*CHI:	así .
%par:	susurra
%act:	vuelve a dibujar sobre la mesa
*MOT:	no [x 2] .
*CHI:	ahí .
*MOT:	en la mesa no .
*MOT:	Lucía .
*MOT:	&=e la mesa no se pinta !
*MOT:	hombre .
*MOT:	se pinta aquí .
%act:	coloca el cuaderno en el lugar enque acaba de pintar
*CHI:	&=e no !
*MOT:	muy mal , Lucía .
*MOT:	muy mal .
*CHI:	Papá .
%act:	intenta bajarse la silla
*MOT:	oh@i [x 2] .
%par:	niega
*CHI:	ah:@i .
%par:	lloriquea
*CHI:	Papá sí .
%act:	se va a la cocina
*CHI:	Papí [x 2] .
*FAT:	&=q qué pasa , Lucía ?
*FAT:	&=q quieres que vaya contigo ?
*FAT:	te estaba cogiendo un regalito .
*FAT:	xxx .
*FAT:	&=q vale ?
*MOT:	0 .
%act:	sale
*FAT:	corre .
*FAT:	vamos todos allí y lo abrimos todos juntos .
*FAT:	&=q vale ?
*FAT:	corre .
*FAT:	vamos a abrir lo con Mamá .
*FAT:	vamos , Lu .
*FAT:	venga .
*CHI:	&=e colores !
*FAT:	son colores .
*CHI:	&=e sí !
*FAT:	corre .
*FAT:	ve te a tu sitio (.) y lo abrimos los colores .
*FAT:	&=q vale ?
*CHI:	xxx colores . [+ NON]
*FAT:	venga .
*FAT:	siénta te .
*FAT:	vamos a sentar nos , Lu .
*FAT:	venga .
*FAT:	a ver: .
*CHI:	son nueva [*] .
%err:	nueva = nuevos $MOR $SUB $AGA
*FAT:	uy@i .
*FAT:	&=q qué es esto ?
*FAT:	&=q lo abro ?
*CHI:	sí .
*FAT:	a ver: .
*CHI:	a ve(r) . [+ IMI]
*FAT:	toma .
@Warning:	LU20311F.mov starts
*FAT:	sáca lo tú (.) de la bolsa .
*CHI:	0 .
%act:	intenta abrir la bolsa
*FAT:	vamos a llevar nos el vaso porque ya no hay leche .
*CHI:	no .
*CHI:	&=q a que no ?
*FAT:	&=q quién se ha bebido la leche ?
*CHI:	&=e yo !
*FAT:	&=q tú qué has hecho ?
*CHI:	0 [*] comidas [*] .
%err:	comidas = comido $MOR $SUB $NFL NP/PAR
*FAT:	&=q eh@i ?
*CHI:	comidos [*] .
%err:	comidos = comido $MOR $ADD $NFL NP/PAR
*CHI:	no puedo .
%act:	no puede quitarle los celos a la bolsa
*CHI:	no [x 3] puedo .
*FAT:	sí .
*FAT:	lo estás haciendo muy bien , Lu .
*CHI:	no puedo .
*FAT:	venga .
*FAT:	mira .
%act:	le ayuda a abrir la bolsa
*FAT:	por aquí .
*CHI:	abrir [*] otro .
%err:	abrir = fin $MOR $SUB $ROOT
@Situation:	1 Por la mañana , en la salita jugando con el rompecabezas
@Warning:	Wrong file , the mornig session recorded 18-JAN-2001 starts at time 140000 in file LU20311D.mov , but it should be a new one with the name "LU20312A.MOV". The file called "LU20312A.MOV" corresponds to the afternoon session recorded on 18-JAN-2001
*CHI:	e(s)ta .
*CHI:	ay@i .
*CHI:	saca co [*] tú .
%err:	co = esto $MAL
*FAT:	&=q qué hay ahí , Lucía ?
*FAT:	&=q qué hay en esa bolsa ?
*FAT:	no .
*FAT:	mira .
*FAT:	&=q qué es eso ?
*CHI:	ahora .
*CHI:	ab(r)e esto .
%act:	le da un paquete de láices de colores a FAT que ha sacado de la bolsa
*CHI:	e(l) [*] colores .
%err:	el = los $MOR $SUB $AGA
*CHI:	quero [*] ab(r)ir lo , Pa@x [/] Papá .
%err:	quero = quiero $MOR $LOS $REG
*FAT:	&=q cómo se pide ?
*CHI:	(f)avo(r) .
*CHI:	(f)avo(r) .
*CHI:	&=q xxx a [*] colores , Papá ? [+ NON]
%err:	a = los $MOR $SUB $AGA
%com:	FAILS TO USE VERB ABRIR
*FAT:	sí .
*FAT:	mira .
*FAT:	coge ese [x 2] cuaderno .
*FAT:	a ver qué es , Lu .
*FAT:	corre [x 2] .
*FAT:	saca el cuaderno .
*FAT:	porque vamos a colorear el cuadernito .
*CHI:	0 .
%act:	coge el cuaderno y se lo da a FAT
*FAT:	muy bien .
*FAT:	a ver .
*FAT:	&=q qué es eso , Lucía ?
*CHI:	un papel .
*FAT:	venga .
*FAT:	pues sáca lo y lo vemos todos .
*FAT:	a ver .
*FAT:	toma , Lucía .
*FAT:	vamos a guardar el puzle .
*FAT:	&=q guardamos el puzle ?
*CHI:	sí .
*FAT:	vale .
*CHI:	&=e mira !
%par:	muy contenta
%act:	acaba de sacar los lápices del paquetito
*CHI:	ay@i .
%par:	alegre
%act:	empieza a colorear
*FAT:	&=q cómo [//] qué tal pinta ?
*CHI:	bien .
*FAT:	&=q pinta bien ?
*CHI:	&=q las pintanos [: pintamos] ?
*FAT:	&=q eh@i ?
*CHI:	&=q las pintanos [: pintamos] ?
%act:	colorea el cuaderno , deja el lápiz sobre la mesa y va sacando otros del paquete
*CHI:	0 .
%act:	sigue sacando lápices en silencio
*CHI:	xxx .
*CHI:	xxx .
*CHI:	&=q vale ?
*FAT:	&=q qué es eso , Lucía ?
*CHI:	(nar)anja orange@s .
*FAT:	no .
*FAT:	&=q dónde está el cuaderno que nos han regalado ?
*FAT:	&=q dónde está ?
*FAT:	&=q eh@i ?
*FAT:	&=q dónde está el cuaderno ?
*FAT:	y pintamos sobre el cuaderno nuevo .
*FAT:	&=q eh@i , Lucía ?
*FAT:	&=q dónde está el cuaderno ?
*FAT:	&=q dónde está el cuaderno nuevo , Lucía ?
*FAT:	mira .
*FAT:	está ahí .
*FAT:	pása melo .
*FAT:	ese .
*CHI:	toma .
%act:	se ha agachado al suelo a recogerlo y se lo ha dado a FAT
*FAT:	a ver .
%act:	abre el cuaderno y lo examina
*FAT:	hala@i .
*FAT:	mira .
*FAT:	esto es para dibujar (.) la familia .
%act:	empieza a dibujar
*FAT:	a ver .
*FAT:	vamos haciendo lo que nos dice el libro .
*CHI:	sí .
*FAT:	mira .
*FAT:	aquí tenemos que dibujar a ver una familia .
*FAT:	&=q vale ?
*CHI:	vale . [+ IMI]
*FAT:	a ver .
@Warning:	LU20311Z.mov starts
*FAT:	&=q a quién dibujo primero ?
*CHI:	vale [x 2] . [+ IMI]
*FAT:	&=q a quién dibujo ?
*CHI:	pinta .
%par:	susurra
*FAT:	dibujo a mamá: .
*FAT:	&=q le hacemos el pelo a Mamá ?
*CHI:	sí .
*FAT:	&=q dibujo a Papá ?
*CHI:	sí .
*FAT:	0 .
%act:	dibuja
*FAT:	&=q dibujo a quién ahora ?
*CHI:	xxx .
%par:	susurra
*FAT:	&=q eh@i , Lucía ?
*FAT:	&=q a quién dibujamos ahora ?
*FAT:	&=q a Lulú ?
*CHI:	sí .
*CHI:	ahora e(s)ta [*] .
%err:	esta = este $MOR $SUB $AGA
%act:	le da un lápiz a FAT
*FAT:	&=q este ?
*CHI:	sí .
@Situation:	1 Por la mañana , en la salita jugando con el rompecabezas
@Warning:	Wrong file , the mornig session recorded 18-JAN-2001 starts at time 140000 in file LU20311D.mov , but it should be a new one with the name "LU20312A.MOV". The file called "LU20312A.MOV" corresponds to the afternoon session recorded on 18-JAN-2001
*FAT:	corre .
*FAT:	ahora lo tienes que colorear tú , Lucía .
*CHI:	e(l) azul blue@s .
*FAT:	venga .
*FAT:	tú .
*CHI:	no .
*CHI:	tú .
*FAT:	&=q no quieres dibujar lo tú ?
*CHI:	no , tú .
*FAT:	&=q y [x 2] qué dibujo ?
*CHI:	un sol .
*FAT:	&=q un sol ?
*CHI:	sí .
*CHI:	&=e un sol !
*CHI:	quero [*] una luna .
%err:	quero = quiero $MOR $LOS $REG
*FAT:	&=q una luna también ?
*CHI:	sí .
*CHI:	&=e una luna !
*CHI:	ahora e(s)ta [*] .
%err:	esta = este $MOR $SUB $AGA
*CHI:	e(s)to .
%act:	le da otra pintura a FAT
*FAT:	&=q y qué dibujo ?
*CHI:	un sol .
*FAT:	no .
*FAT:	ya lo he hecho .
*CHI:	ahora xxx . [+ NON]
%par:	susurra
*FAT:	&=q ahora el qué , Lucía ?
*FAT:	&=q eh@i ?
*CHI:	sí .
%act:	sigue metiendo y sacando lapices de colores del paquetito
*FAT:	&=q ahora qué ?
*FAT:	&=q qué dibujo ahora , Lucía ?
*CHI:	una luna .
*FAT:	ya la he dibujado .
*FAT:	&=q los estás colocando ?
*CHI:	sí .
*FAT:	&=q los lápices ?
*CHI:	sí .
%par:	susurra
*FAT:	hala@i .
*FAT:	qué bien colocados .
*FAT:	&=q verdad Lucía ?
*CHI:	xxx .
%par:	susurra algo apenas audible
*CHI:	e(s)te sí cabe así .
%act:	está metiendo un lápiz
*CHI:	sí cabe .
*CHI:	y e(s)te no cabe .
%act:	coge otro lápiz
*FAT:	&=q no cabe ?
*CHI:	no .
*FAT:	a ver .
*CHI:	sí cabe .
*CHI:	y e(s)te no .
%act:	mete todos los lápices y cierra el paquetito
*CHI:	&=q ot(r)a vez ?
%act:	vuelve a abrirlo
*CHI:	xxx .
%act:	ha sacado un lápiz y se lo ha dado a FAT
*CHI:	pi(n)ta el sol .
%act:	coloca la mano sobre el cuaderno
*FAT:	&=q pinto un sol ?
*CHI:	sí .
%par:	susurra
*FAT:	un sol morado .
*CHI:	ot(r)a vez .
%par:	susurra
%act:	saca otro lápiz
*CHI:	toma .
*CHI:	pi(n)ta .
*FAT:	&=q el qué ?
*CHI:	pi(n)to [*] .
%err:	pinto = pinta $MOR $SUB $NFL 1s/3s
*FAT:	&=q el qué ?
*CHI:	pi(n)ta .
*FAT:	&=q el qué , Lucía ?
*CHI:	el sol .
*FAT:	&=q otro sol ?
*CHI:	sí .
*FAT:	ya .
*CHI:	ahora otra [*] .
%err:	otra = otro $MOR $SUB $AGA
%act:	le da otro lápiz
*CHI:	toma .
*FAT:	&=q qué hago con este ?
*CHI:	este es mío .
*CHI:	e(s) mío .
%par:	susurra
*CHI:	xxx .
%par:	susurra
*CHI:	&=q vale ?
%act:	guarda el lápiz
*FAT:	Lucía .
*FAT:	&=q qué más hago ahora ?
*CHI:	0 .
%act:	le da otro lápiz
*FAT:	&=q qué ?
*CHI:	e(s)ta [*] .
%err:	esta = este $MOR $SUB $AGA
*FAT:	&=q esto qué ?
*CHI:	e(s)ta [*] .
%err:	esta = este $MOR $SUB $AGA
*FAT:	&=q y qué hago con esto ?
*CHI:	e@x [/] esto e(s) mío .
%act:	le quita el lápiz
*CHI:	no .
*CHI:	esto no .
*CHI:	pi(n)ta un sol .
*FAT:	no .
*FAT:	ya he pintado dos soles .
*CHI:	quero [*] acá .
%err:	quero = quiero $MOR $LOS $REG
*FAT:	&=q el qué quieres que pinte ?
*CHI:	acá .
%act:	golpea con la mano sobre la mesa
*FAT:	&=q el qué ?
*CHI:	acá .
%act:	golpea con la mano sobre la mesa
*FAT:	&=q qué quieres que pinte acá ?
*CHI:	acá .
%act:	golpea con la mano sobre la mesa
*CHI:	e(s)te e(s) mío .
*CHI:	xxx .
%act:	coge un platito y una charita de juguete
*FAT:	&=q me traes un café+con+leche , Lucía ?
*CHI:	un p(l)ato .
*FAT:	&=q un plato ?
*CHI:	y un xxx . [+ NON]
*FAT:	oye .
*FAT:	&=q me traes por+favor un café+con+leche ?
*CHI:	&=q e(s)te e(s) míos [*] ?
%err:	míos = mio $MOR $ADD $AGA
*FAT:	sí .
*CHI:	a guardar .
%par:	susurra
%act:	guarda un lápiz en el paquetito
*CHI:	xxx .
*CHI:	ahora .
*CHI:	ya 0 [*] he guardado .
%err:	lo = 0 $MOR $LOS $PREFIX
*CHI:	toma .
%act:	le da el paquetito a FAT
@End
