# Supplementary material for: Comparing Different Models of the Development of Verb Inflection in Early Child Spanish
Source: PLoS One. 2015 Mar 11;10(3):e0119613. doi: 10.1371/journal.pone.0119613 (PMC4356619; doi:10.1371/journal.pone.0119613)
Supplement: S1 File — (ZIP) [file pone.0119613.s001.zip › lu20313.cha]

@UTF8
@PID:	11312/c-00031824-1
@Begin
@Languages:	spa , eng
@Participants:	CHI Lucía Target_Child , MOT Madre Mother
@ID:	spa , eng|OreaPine|CHI|2;3.12|female|||Target_Child|||
@ID:	spa , eng|OreaPine|MOT|||||Mother|||
@Transcriber:	Javier , University of Nottingham
@Date:	20-JAN-2001
@Location:	Madrid
@Situation:	1 Por la tarde , cenando en la cocina
*CHI:	pan .
%exp:	parece contestar a alguna pregunta que no se ha grabado
*MOT:	&=q pan ?
*CHI:	sí .
*MOT:	bueno .
*MOT:	&=q y leche ?
*CHI:	sí .
*CHI:	0 .
%par:	tose
*CHI:	sí ahí 0 [*] pan .
%err:	0 = hay $SYN $LOS
*CHI:	eh:@i .
*CHI:	un [*] g(r)ande .
%err:	un = uno $MOR $LOS $AGA
*MOT:	&=q uno grande ? [+ COR]
*CHI:	sí .
%act:	estira los brazos y coge una rebanada de pan de molde que le da MOT
*CHI:	0 .
%act:	come
*MOT:	&=q leche también ?
*CHI:	sí .
%par:	con la boca llena
*MOT:	&=q en el vaso amarillo yellow@s ?
*CHI:	o: sí .
*MOT:	&=q aquí ?
%exp:	la madre está fuera del encuadre
*CHI:	sí .
*CHI:	0 .
%act:	sigue comiendo
*CHI:	y con pipis [= crispis] .
%exp:	crispis = cereals (based on Kellogs brand)
*MOT:	0 .
%act:	coloca un vaso sobre la mesa
*MOT:	Lucía .
*MOT:	&=q quién había en la guardería ?
*CHI:	0 .
%com:	no contesta
*MOT:	&=q eh@i ?
*MOT:	&=q quién había ?
*CHI:	0 .
%act:	sigue comiendo
*CHI:	Naso [: Ignacio] .
*MOT:	&=q Ignacio ?
%com:	suena el teléfono y lo coge la madre , es el padre quien llama
*MOT:	hola .
%add:	FAT
%exp:	MOT se pone a hablar por teléfono
*MOT:	bien .
%add:	FAT
*MOT:	bien , aquí con Lucía .
%add:	FAT
*MOT:	sí .
%add:	FAT
*MOT:	un poquito .
%add:	FAT
*MOT:	sí .
%add:	FAT
*MOT:	&=q y tú dónde estás ?
%add:	FAT
*MOT:	ah@i , vale .
%add:	FAT
*MOT:	&=q dónde estás ?
%add:	FAT
*MOT:	sí .
%add:	FAT
*MOT:	ah@i .
%add:	FAT
*MOT:	muy bien .
%add:	FAT
*MOT:	bueno .
%add:	FAT
*MOT:	no ahora no , ya no .
%add:	FAT
*MOT:	xxx .
*MOT:	sí .
*CHI:	&=q sí ?
*MOT:	es Papá .
*CHI:	sí .
*CHI:	es Papá . [+ IMI]
*MOT:	bueno .
%act:	ha colgado el teléfono y se sienta con Lucía
*MOT:	me vas a contar lo de la guardería o no .
*MOT:	Lucía .
*MOT:	has cogido el autobús .
*CHI:	0 .
%act:	no contesta , está comiendo
*MOT:	&=q eh@i ?
*CHI:	sí .
*MOT:	&=q y quién había ?
*CHI:	niños .
*CHI:	niños .
*MOT:	&=q en la parada +...
*CHI:	++ uno .
*MOT:	&=q y qué has hecho en la parada uno ?
*CHI:	0 .
%act:	está comiendo .
*MOT:	&=q eh@i ?
*CHI:	xxx señora . [+ NON]
%exp:	es imposible entender porque tiene la boca llena de comida
*MOT:	&=q el qué ?
*CHI:	xxx señora . [+ NON]
%exp:	sigue con la boca llena de comida
*MOT:	&=q iba una señora ?
*CHI:	sí .
*MOT:	&=q y qué decía la señora ?
*CHI:	xxx a Luz [= Lucía] . [+ NON]
*CHI:	un caramelo .
*CHI:	la señora .
*MOT:	&=q te ha dado un caramelo la señora ?
*CHI:	sí .
*CHI:	y tú no .
*MOT:	yo no .
*CHI:	no .
*CHI:	sólo Lu [= Lucía] .
*MOT:	&=q y en la guardaría ?
*CHI:	ah@i .
*MOT:	&=q quién había ?
*CHI:	niños .
*CHI:	María .
*MOT:	&=q María +...
*CHI:	y Soco [= Socorro] .
*MOT:	&=q Soco +...
*CHI:	quién más .
*CHI:	&=e Ana !
*MOT:	Ana .
*CHI:	&=q quién más ?
*MOT:	Ana .
*CHI:	Pili .
*MOT:	&=q Pili ?
*CHI:	sí .
%act:	bebe leche
*CHI:	es [*] f(r)ía .
%err:	es = está $SYN $SUB
*MOT:	&=q está fría ? [+ COR]
*CHI:	sí .
*CHI:	&=q a que sí ?
*MOT:	sí .
*CHI:	no es [*] cal(i)ente .
%err:	es = está $SYN $SUB
*CHI:	&=q a que no ?
*CHI:	es [*] f(r)ía .
%err:	es = está $SYN $SUB
*MOT:	sí .
*CHI:	sí .
*CHI:	&=q a que sí ?
*MOT:	sí .
*CHI:	0 .
%act:	bebe más leche
*CHI:	0 [*] ot(r)a vez pan .
%err:	0 = quiero $SYN $LOS
*MOT:	&=q otra vez pan ?
*CHI:	sí .
*CHI:	0 [*] ot(r)a vez pan .
%err:	0 = quiero $SYN $LOS
*CHI:	0 [*] ot(r)a vez pan .
%err:	0 = quiero $SYN $LOS
%act:	tiras las migas fuera de la mesa
*MOT:	no [x 2] .
*MOT:	no lo tires .
*MOT:	no lo tires .
*MOT:	no .
*MOT:	no lo tires al suelo .
*MOT:	no .
*CHI:	0 .
%act:	deja de tirar migas y está a punto de caerse de la silla .
@Situation:	1 Por la tarde , cenando en la cocina ; (2) charlando en la mesa de la cocina al terminar de cenar
*MOT:	&=q quién se caía ?
*CHI:	sí [*] .
%err:	sí = yo $SYN $SUB
*CHI:	por la silla .
*CHI:	por aquí .
%act:	señala la silla
*MOT:	&=q por la silla ?
*CHI:	sí .
*CHI:	0 [*] más pan .
%err:	0 = V $SYN $LOS
*MOT:	&=q quieres crispis [= cereales] ?
*CHI:	no .
*CHI:	quero [*] pan .
%err:	quero = quiero $MOR $LOS $REG
*MOT:	&=q y un quesito ?
*CHI:	no .
*CHI:	quero [*] pan: .
*MOT:	más pan no , Lucía .
*CHI:	sí quero [*] .
%err:	quero = quiero $MOR $LOS $REG
*MOT:	mucho pan , cielo .
*CHI:	quero [*] mucho .
%err:	quero = quiero $MOR $LOS $REG
*MOT:	&=q luego un quesito ?
*CHI:	&=e no !
*CHI:	quero pan .
%err:	quero = quiero $MOR $LOS $REG
*MOT:	bebe un poquito más de leche .
*CHI:	no .
*MOT:	venga .
*MOT:	un poquito más y te doy más pan .
*MOT:	< un poquito más: > [/] un poquito más: .
*MOT:	ya .
*CHI:	uh@i .
*CHI:	0 .
%par:	se ríe .
*MOT:	&=q que haces: ?
*CHI:	mah@i .
*MOT:	0 .
%par:	tose .
*CHI:	0 .
%par:	tose .
*CHI:	0 .
%par:	se ríe .
*CHI:	todo [x 2] .
%com:	se ha terminado toda la leche del vaso
*MOT:	&=e muy bien !
*CHI:	más no .
*MOT:	&=q mas no ?
*CHI:	no .
*CHI:	&=e uy@i !
*CHI:	quero [*] pan .
%err:	quero = quiero $MOR $LOS $REG
*CHI:	otro 0 [*] pan .
*CHI:	da me 0 [*] .
%err:	0 = O $SYN $LOS
*MOT:	&=q cómo se pide ?
*CHI:	da me 0 [*] .
%err:	0 = O $SYN $LOS
*MOT:	&=q cómo se pide ?
*CHI:	avó [: por+favor] .
*CHI:	&=e mu(y) g(r)ande !
*CHI:	xxx .
*CHI:	es grande este .
*CHI:	&=q a que sí ?
*MOT:	sí .
*CHI:	no es pequeño .
*CHI:	no .
*CHI:	es g(r)ande .
*MOT:	es grande .
*CHI:	sí .
*MOT:	&=q quieres crispis o no ?
%exp:	crispis = cereals
*CHI:	o: sí .
*MOT:	&=q sí ?
*CHI:	sí .
*MOT:	xxx .
*CHI:	sí .
*CHI:	es g(r)ande .
*MOT:	es grande .
*CHI:	sí .
*CHI:	0 .
*CHI:	0 .
*CHI:	con leche .
*MOT:	&=q con leche ?
%sit:	Se corta (1) y empieza (2)
*MOT:	di me .
*MOT:	&=q a qué has jugado ?
*CHI:	0 [*] cosas .
%err:	0 = a $SYN $LOS
*MOT:	&=q a qué cosas ? [+ COR]
*CHI:	un cuento .
*MOT:	&=q te han leído un cuento ?
*CHI:	Rocío .
*MOT:	&=q te ha leído un cuento Rocío ?
*CHI:	sí .
*CHI:	a ti no .
*MOT:	a mí no .
*CHI:	no .
*CHI:	a ti no .
@Situation:	2 charlando en la mesa de la cocina al terminar de cenar
@Time Start:	11:00
*MOT:	cuénta me .
*CHI:	xxx .
*MOT:	cuénta me qué cuento era .
*CHI:	xxx .
*CHI:	xxx .
*MOT:	&=q el Tino ?
*CHI:	sí .
*MOT:	&=q < y en qué > [//] y qué pasaba ?
*CHI:	y Ma(r)ía .
*MOT:	&=q y María estaba también ?
*CHI:	sí .
*MOT:	&=q y qué pasaba en el cuento ?
*CHI:	0 .
%par:	tose
*MOT:	&=q quién había en el cuento ?
*CHI:	Rocío xxx . [+ NON]
*CHI:	&=q vale ?
*MOT:	vale .
*CHI:	xxx .
*CHI:	y Memé .
*MOT:	&=q y Memé ?
*CHI:	sí .
*CHI:	y Mari .
%exp:	Mari ; María .
*MOT:	Mari .
*CHI:	&=e y Mari !
*MOT:	&=q y quién más ?
*CHI:	Ignacio .
*MOT:	Ignacio .
*MOT:	0 .
%par:	tose
*CHI:	xxx .
*CHI:	0 .
%par:	tose
*CHI:	uy@i .
*CHI:	mm@i .
*CHI:	por acá .
*CHI:	ah@i .
*CHI:	xxx .
*CHI:	0 .
%par:	tose
*MOT:	ah:@i .
%par:	riéndose
*CHI:	uy@i .
*MOT:	no .
*CHI:	0 .
*MOT:	que te mojas .
*MOT:	no .
*MOT:	que te mojas , Lucía .
*MOT:	xxx .
*CHI:	xxx .
*CHI:	au:@i .
*MOT:	no .
*MOT:	es lo último ya .
*CHI:	uy@i .
*CHI:	eh@i .
*CHI:	&=q vamos ?
*MOT:	no .
*MOT:	no que si no se cae el almuerzo .
*CHI:	0 .
%com:	intenta bajarse de la silla
*MOT:	no te bajes .
*MOT:	que si no no te puedes subir , Lucía .
*CHI:	voy a (r)ecoger .
*CHI:	&=q vale ?
*MOT:	vale .
*CHI:	0 .
%act:	se baja de la silla y desparece de la imagen .
*MOT:	uy@i .
*CHI:	uy@i .
*MOT:	uy@i .
*CHI:	un pedete .
*CHI:	era [*] un pedete .
%err:	era = ha sido $SYN $SUB $NFL IPF3s/PREX3s
*CHI:	a que sí .
*CHI:	era [*] un pedete .
*MOT:	&=q sí ?
*CHI:	sí .
%act:	se vuelve a subir a la silla y sigue comiendo
*CHI:	toma .
%act:	parece que le da unca cuchara a MOT
*CHI:	0 .
%act:	sigue comiendo
*MOT:	&=q otra vez ?
%com:	parece referirse a que Lucía vuelve a empezar a comer
*CHI:	sí .
*CHI:	ñam@o [x 3] .
%exp:	imita el sonido de comer como canturreando
*CHI:	ñam@o [x 3] .
*CHI:	0 .
%par:	tose
*CHI:	0 .
*CHI:	hola , Mamá .
*MOT:	hola , Lucía .
*CHI:	hola [x 2] .
*MOT:	hola [x 2] .
*CHI:	0 .
%com:	se le cae el vaso de leche sobre la mesa al darle con el codo
*MOT:	uy@i .
*MOT:	Lucía .
*MOT:	te tienes que sentar bien .
*MOT:	venga .
*MOT:	siénta te .
*CHI:	no .
%act:	coge el vaso y lo vuelve a poner de pie
*MOT:	Lucía .
*MOT:	hombre .
*MOT:	es que si no te sientas se cae todo , hija .
*MOT:	y te manchas .
*MOT:	no toques .
*MOT:	manchas todo , Lucía .
%act:	limpiando la mesa
*MOT:	&=q sabes ?
*MOT:	tienes que estar bien sentada para merendar .
*MOT:	venga .
*MOT:	siénta te bien .
*CHI:	bah@i .
*MOT:	0 .
%act:	mueve la silla para cercársela a la mesa
*CHI:	ay@i .
*CHI:	ay@i .
*CHI:	no .
%par:	lloriqueando
*MOT:	bien sentada , Luz .
*CHI:	no .
%par:	lloriqueando
*MOT:	venga .
*MOT:	sí .
*MOT:	así .
*CHI:	no: .
%par:	lloriqueando
*CHI:	&=e no !
*CHI:	&=e no: !
%act:	se baja de la silla y se aleja de la cámara
*MOT:	no lo tirarás .
*MOT:	xxx .
*MOT:	venga .
*MOT:	cóse lo .
*MOT:	&=q qué quieres ?
%com:	se corta la grabación
@Situation:	(3) en la sala de juegos , la madre dibuja sobre la mesita mientras Lucía hace como que le prepara un café
*MOT:	&=q qué me estás haciendo ?
*CHI:	un café .
*MOT:	&=q un café ?
*CHI:	sí .
%act:	está buscando en una caja llena de cacharritos de juguete
*CHI:	un vaso .
%act:	coge una tacita de plástico y la coloca sobre la mesa en la que está la madre
%com:	en realidad es una taza: SOBREGENERALIZACIÓN
*CHI:	0 .
%act:	hace como que le da vueltas
*MOT:	&=q qué haces ?
*CHI:	do [*] vueltas .
%err:	do = doy $MOR $LOS $REG
*CHI:	0 .
%act:	se aleja de la mesa y va a buscar algo
*CHI:	&=q y con xxx ? [+ NON]
*MOT:	&=q qué ?
*CHI:	&=q y con fafé [: café] ?
*MOT:	sí .
*CHI:	&=e no !
*CHI:	xxx .
%act:	ha encontrado una cucharilla de plástico
*CHI:	esta .
%act:	se acerca a la mesa con la cucharilla en la mano
*CHI:	e(s) e(s)ta .
*CHI:	e(s) e(s)ta .
*CHI:	xxx e(s)ta . [+ NON]
*MOT:	claro .
*MOT:	porque es del mismo color .
*MOT:	&=q verdad ?
*CHI:	sí .
*CHI:	y este no .
%com:	se refiere al vaso , por eso usa género MAS
*MOT:	no .
*CHI:	este sí .
*MOT:	ese sí .
*CHI:	e(s) un vaso .
*CHI:	uah@i .
%act:	da un salto desde la mesa hasta donde están los cacharritos
*CHI:	ajúcar [: azúcar] .
*CHI:	con ajúcar [: azúcar] .
%act:	busca en el mueble de los cacharritos
*CHI:	&=e ay@i !
%act:	se va hacia una silla que también tiene juguetes
*CHI:	aquí está el ajúcar [: azúcar] .
%act:	coge un bol
*CHI:	no hay nada .
%act:	vuelve a donde están los cacharritos y se pone a rebuscar entre ellos
*CHI:	mira e(s)te .
%act:	ha encontrado algo una sartén de plástico
*CHI:	ajúcar [: azúcar] .
*CHI:	0 .
%act:	coge una sartén de plástico y la trae hasta la mesa
*CHI:	azúcar .
%par:	susurrando
*CHI:	un poquito de asúca [: azúcar] .
*CHI:	un poquito de asúca [: azúcar] .
%act:	le enseña a MOT la sartén
*MOT:	muy bien .
*CHI:	ot(r)a .
*CHI:	titutitutato@x .
%act:	da una vuelta canturreando por la habitación y vuelve a donde están los cacharritos de juguete
*CHI:	&=e leche !
%act:	encuentra un cazo
*MOT:	leche .
*CHI:	e(s) leche .
%act:	trae el cazo y hace como si echara leche sobre la taza de plástico
*CHI:	0 .
%act:	vuelve a buscar en el armario de los cacharritos de juguete
*MOT:	&=q qué más ?
*MOT:	&=q las tostadas ?
*CHI:	sí .
*CHI:	&=q cuántas ?
%par:	pregunta sin mirar a MOT
*CHI:	por aquí y por acá .
*CHI:	0 .
%act:	revuleve entre los cacharros
*CHI:	xxx .
*MOT:	< tráe lo > [/] tráe lo .
%act:	Lucía trae un tostador de juguete a donde está MOT
*CHI:	xxx .
*MOT:	mm@i .
*MOT:	tostada .
*MOT:	qué bien .
*MOT:	esto se ha roto un poco Lucía .
%act:	MOT está intentando usar el tostador de juguete
*CHI:	oh@i .
%act:	se sienta a la mesa con MOT
*CHI:	paso yo .
%act:	coge una hoja en la que había estado dibujando MOT y hace un garabato .
*CHI:	mira .
*CHI:	mira .
*MOT:	muy mal .
*CHI:	sí .
*CHI:	la he hecho yo .
*MOT:	muy mal .
*CHI:	0 .
%act:	sigue haciendo garabatos en la hoja
*MOT:	muy mal .
*MOT:	eh@i .
@Situation:	(3) en la sala de juegos , la madre dibuja sobre la mesita mientras Lucía hace como que le prepara un café
*CHI:	mira .
%act:	coge otra hoja y sigue haciendo garabatos .
*CHI:	toma .
*CHI:	toma .
*CHI:	xxx .
%par:	canturrea
*CHI:	una U@l .
%act:	le da el rotulador a MOT para que haga la "U"
*MOT:	&=q una U@l ?
*CHI:	sí .
*CHI:	mira .
%act:	dibuja una "u" en el papel
*CHI:	(es)críbe me una a .
*CHI:	una a@l .
*MOT:	&=q una a@l ?
*CHI:	sí .
*MOT:	0 .
%act:	dibuja una "a"
*CHI:	&=e a@l !
*CHI:	quero [*] una I@l .
%err:	quero = quiero $MOR $LOS $REG
*MOT:	&=q I@l ?
*CHI:	una I@l .
*MOT:	0 .
%act:	dibuja una "i"
*CHI:	voy a pasar .
%act:	intenta bajarse de la silla
*CHI:	mi silla .
%act:	intenta acercar la silla a la mesa
*CHI:	&=q me ar(r)imas ?
*MOT:	&=q que te arrime ?
*CHI:	sí .
*MOT:	&=q cómo se dice ?
*CHI:	avó [: por+favor] .
*MOT:	avor@c qué más .
*CHI:	avó [: por+favor] .
*CHI:	&=q (l)a silla 0 [*] ar(r)imas , Mamá ?
%err:	0 = me $MOR $LOS $PREFIX ; la silla arrimas = arrimas la silla $SYN $SUB
*MOT:	muy bien .
*MOT:	sí señora .
%act:	le arrima la silla a la mesa a Lucía
*CHI:	je@i [x 2] .
%par:	se ríe
*MOT:	&=q qué más ?
*CHI:	ot(r)a I@l .
*MOT:	&=q otra I@l ?
*CHI:	0 .
%com:	no contesta
*MOT:	0 .
%act:	dibuja otra letra "i"
*CHI:	iguales .
%exp:	MOT ya había dibujado otra vez la "i"
*CHI:	sí .
*MOT:	sí: .
*CHI:	sí .
*CHI:	ot(r)a I@l .
*MOT:	&=q otra I@l ?
*CHI:	sí .
*MOT:	0 .
%act:	dibuja otra vez la letra
*CHI:	&=e iguales !
*MOT:	sí: .
*CHI:	sí .
*CHI:	&=e quero [*] una luna !
%err:	quero = quiero $MOR $LOS $REG
*MOT:	&=q una luna ?
*CHI:	sí .
*MOT:	0 .
%act:	dibuja
*CHI:	una luna .
*CHI:	quero [*] un sol .
%err:	quero = quiero $MOR $LOS $REG
*MOT:	0 .
%act:	sigue dibujando
*CHI:	yo .
*CHI:	yo pinto .
%par:	susurrando .
%act:	coge el lápiz que le da MOT y se pone a pintar
*CHI:	yo pinto .
*MOT:	&=q estás pintando el sol ?
*CHI:	sí .
%act:	de pronto se pone a soplar sobre el dibujo , cada vez con más fuerza
*MOT:	&=q qué haces ?
*CHI:	0 .
%act:	sigue soplando sobre el dibujo
*CHI:	eh@i 0 [*] soplando .
%err:	0 = estoy $MOR $LOS $AUXE
*MOT:	&=q soplando ?
*MOT:	&=q para qué soplas ?
*CHI:	0 .
%act:	vuelve a soplar
*MOT:	&=q para qué soplas , Lu ?
*CHI:	0 .
%act:	vuelve a soplar
*MOT:	&=q para qué soplas ?
*CHI:	espera .
%act:	vuelve a pintar
%par:	susurrando
*CHI:	xxx .
%par:	susurra
*CHI:	el sol pinto .
%par:	susurrando
*CHI:	mira el sol .
*MOT:	ya has pintado .
*CHI:	sí .
*CHI:	yo .
%act:	después se pone a pintar en la mesa
*MOT:	no .
*MOT:	la mesa no .
*MOT:	se estropea .
*CHI:	0 .
%act:	lanza el lápiz sobre la mesa
*MOT:	pobre mesa .
%act:	aparta el tostador de juguete
*CHI:	eso no: .
%par:	lloriquea
*MOT:	hay que tostar las .
*CHI:	no: .
%par:	lloriqueando
*CHI:	acá .
%par:	lloriqueando
%act:	vuelve a colocar el tostador más cerca
*CHI:	xxx .
%par:	susurra
*CHI:	eh@i .
%act:	se levanta de la silla y se pone a dar vueltas en la taza de plástico
*MOT:	&=q qué estás haciendo: ?
*MOT:	&=q qué haces ?
%act:	vuelve a apartar el tostador de juguete
*MOT:	&=q que está quemando ?
*CHI:	sí .
%act:	coge la tacita y se la acerca a la cara
*CHI:	ya .
*CHI:	te dejo aquí la taza .
%par:	susurrando
%act:	deja la taza en el platito
*CHI:	toma .
%act:	coge la taza y se la da a MOT
*MOT:	gracias: .
*MOT:	uh:@i .
*CHI:	y toma .
%act:	le está dando una tostada de plástico
*MOT:	y una tostada .
*MOT:	mm@i .
*CHI:	aquí no .
%act:	cambia la taza de donde la había puesto MOT
*MOT:	&=q no ?
*CHI:	no .
*CHI:	por acá .
*MOT:	&=q por aquí ?
*MOT:	&=q así ?
*CHI:	cóme te 0 [*] .
%err:	0 = O $SYN $LOS
%act:	coloca las cosas sobre la mesa
*MOT:	trae .
*CHI:	cóme te 0 [*] . [+ REP ]
%err:	0 = O $SYN $LOS
*MOT:	mm@i .
%par:	como si le gustara
%act:	da vueltas a la cucharita en la taza y hace como si comiera mientras Lucía la observa
*MOT:	mm@i .
%par:	como si le gustara
*MOT:	qué rico .
*CHI:	cóme te 0 [*] .
%err:	0 = O $SYN $LOS
*MOT:	qué bueno te ha salido .
*MOT:	&=q eh@i ?
*CHI:	cóme te toda la +...
*MOT:	&=q más ?
*MOT:	&=e qué rico !
*MOT:	a ver .
*MOT:	voy a beber .
*MOT:	mm@i .
%par:	como si le gustara
*MOT:	&=q mojamos la tostada aquí en la leche ?
*MOT:	mm@i .
%par:	como si le gustara
*MOT:	cómo se moja de bien: .
*MOT:	está empapadita [x 2] de leche .
@Situation:	(3) en la sala de juegos , la madre dibuja sobre la mesita mientras Lucía hace como que le prepara un café
*MOT:	ya está .
*MOT:	ya he acabado .
*CHI:	0 [*] la pila .
%err:	0 = a $SYN $LOS
%exp:	pila = sink
*MOT:	&=q la pila ?
*CHI:	sí .
%act:	coge una cuchara y la lleva donde están los demás cacharritos de juguete
*CHI:	0 [*] la pila .
%err:	0 = a $SYN $LOS
%exp:	pila = sink
%act:	coge un platito y una taza y los lleva con los demás cacharritos
*CHI:	xxx para tostada . [+ NON]
%act:	coge una tostada y la mete en el tostador de juguete
*CHI:	para aquí .
%act:	mueve el tostador sobre la mesa
*CHI:	ay@i .
%act:	se sienta en la silla , junto a MOT
*MOT:	vamos a pintar una casita .
*MOT:	&=q vale ?
*CHI:	vale .
*CHI:	una casita: .
*CHI:	no quero [*] un [*] casita .
%err:	quero = quiero $MOR $LOS $REG ; un = una $MOR $LOS $AGA
*MOT:	&=q no ?
*CHI:	no .
*MOT:	&=q qué quieres entonces ?
*CHI:	un sol .
*MOT:	&=q otro sol ?
*MOT:	mira [>] .
*CHI:	no [<] .
*MOT:	otra casita .
*MOT:	esta es la puerta .
*MOT:	&=q ves ?
*CHI:	xxx .
%act:	aparta la hoja y coge un libro
*MOT:	anda , Lucía .
*MOT:	se han +...
*MOT:	&=q has sacado todos los lápices de la cajita ?
*CHI:	0 .
%act:	mira a su alrededor extrañada
*MOT:	&=q dónde están los otros lápices ?
*MOT:	estos .
%act:	coge un làpiz y se lo muestra a Lucía
*MOT:	&=q dónde están Lu [= Lucía] ?
*MOT:	&=q dónde están estos pequeñitos ?
*CHI:	aquí está [*] .
%err:	está = están $MOR $LOS $NFL 1s/3s
%act:	coge un puñado de lápices en la mano y los observa con cuidado
*CHI:	quero [*] Pinocho .
%err:	quero = quiero $MOR $LOS $REG
*MOT:	tch@i .
%par:	negación
*CHI:	sí .
*MOT:	tráe te un cuento .
*MOT:	venga .
*MOT:	que te lo voy a contar .
*CHI:	no .
*CHI:	no cuero [: quiero] [*] .
%err:	cuero = quiero $MOR $SUB $PHO
*MOT:	yo te los cojo .
*MOT:	&=q cuál quieres ?
*CHI:	0 .
%act:	se da la vuelta y no contesta
*MOT:	&=q cuál cuento quieres ?
*CHI:	no .
*CHI:	cuento no .
*MOT:	hay que guardar los lápices primero .
*MOT:	venga .
*MOT:	&=q dónde está la caja ?
*MOT:	hay que guardar los para que no se pierdan .
*MOT:	cóge los .
*MOT:	venga .
*MOT:	corre .
*MOT:	ayúda me .
*MOT:	corre .
*CHI:	no .
*MOT:	venga .
*MOT:	que si no se pierden .
*MOT:	pequeñita .
%exp:	pequeñita refers to Lucía
*MOT:	venga .
*MOT:	llevamos uno +...
*MOT:	dos +...
*MOT:	tres +...
*MOT:	cuatro .
*MOT:	a ver .
*CHI:	tengo tres .
*MOT:	cinco +...
*MOT:	a ver .
*MOT:	&=q me das aquél ?
*MOT:	el rojo .
*CHI:	0 .
%act:	se agacha hasta el suelo y coge el lápiz rojo
*MOT:	el blanco .
*CHI:	toma .
%act:	le da otro lápiz después de recogerlo del suelo
*MOT:	seis +...
*MOT:	el blanco ahora .
*CHI:	toma .
%act:	le da otro lápiz después de recogerlo del suelo
*MOT:	siete +...
*MOT:	el azul .
*CHI:	toma .
%act:	le da otro lápiz después de recogerlo del suelo
*MOT:	ocho +...
*MOT:	el negro .
*CHI:	toma .
%par:	susurra
%act:	le da otro lápiz después de recogerlo del suelo
*MOT:	nueve +...
*CHI:	0 .
%act:	le da otro lápiz después de recogerlo del suelo
*MOT:	diez +...
*CHI:	toma .
%act:	le da otro lápiz después de recogerlo del suelo
*MOT:	once +...
*MOT:	falta uno , Lucía .
*CHI:	0 .
%act:	mira por el suelo
*CHI:	no .
*CHI:	no (es)tá .
*MOT:	&=q dónde puede estar ?
*CHI:	no [>] .
*MOT:	&=q el qué falta ?
*MOT:	falta uno .
*MOT:	mira a ver si está donde la bolsa .
*MOT:	mira a ver si está por ahí .
*MOT:	por la bolsa .
*CHI:	no xxx en la bolsa . [+ NON]
*MOT:	&=q no ?
*MOT:	&=q no está en la bolsa ?
*MOT:	pues nos falta uno , Lucía .
*CHI:	sí .
*MOT:	no sé por dónde puede estar .
*MOT:	xxx .
%par:	habla para sí
*CHI:	xxx .
%act:	coge un objeto que hay sobre la mesa con forma de disquete
*MOT:	venga , Lucía .
*MOT:	que hay que buscar lo .
*CHI:	0 .
%act:	coge una especie de ficha que MOT le quita de la mano
*MOT:	ay@i .
*MOT:	esto también va aquí .
*MOT:	sí .
@End
