# Supplementary material for: Comparing Different Models of the Development of Verb Inflection in Early Child Spanish
Source: PLoS One. 2015 Mar 11;10(3):e0119613. doi: 10.1371/journal.pone.0119613 (PMC4356619; doi:10.1371/journal.pone.0119613)
Supplement: S1 File — (ZIP) [file pone.0119613.s001.zip › lu20314.cha]

@UTF8
@PID:	11312/c-00031825-1
@Begin
@Languages:	spa , eng
@Participants:	CHI Lucía Target_Child , FAT Padre Father , MOT Madre Mother
@ID:	spa , eng|OreaPine|CHI|2;3.14|female|||Target_Child|||
@ID:	spa , eng|OreaPine|FAT|||||Father|||
@ID:	spa , eng|OreaPine|MOT|||||Mother|||
@Transcriber:	Javier , University of Nottingham
@Date:	21-JAN-2001
@Location:	Madrid
@Situation:	1 Por la mañana FAT le lee un libro de Pinocho a Lucía , MOT habla aveces con FAT desde la cocina , (2) FAT y Lucía juegan con el rompecabezas , MOT habla aveces con FAT desde la cocina
*MOT:	venga .
%add:	FAT .
*MOT:	pues una paella de [/] mixta .
%add:	FAT .
*MOT:	&=q o cómo ?
%add:	FAT .
*FAT:	sí .
%add:	MOT .
*MOT:	&=q pero qué es mixta ?
%add:	FAT .
*FAT:	ellos te lo preguntan .
%add:	MOT .
*CHI:	&=e toma !
%act:	mostrándole el libro a FAT
*MOT:	&=q de pollo nada más ?
%add:	FAT .
*FAT:	no .
%add:	MOT .
*FAT:	con judías me parece y +...
%add:	MOT .
*FAT:	&=q qué ?
*CHI:	toma .
%act:	empuja un poco el libro hacia FAT
*FAT:	a ver .
*FAT:	&=q qué pasa ?
*CHI:	toma .
%par:	susurra
*FAT:	&=q cómo lo empezamos , Lucía ?
*CHI:	no sé .
%par:	susurra
*FAT:	a ver .
*CHI:	aquí .
*CHI:	no .
%par:	lloriquea
*FAT:	era una de esas frías noches de finales de invierno .
%com:	lee un cuento
*FAT:	aquí .
%act:	señala dando unos golpecitos con el dedo sobre el libro
*FAT:	en las que la nieve aún hace su aparición y el viento helado del norte (.) y helado cala hasta los huesos .
*FAT:	ah@i .
*FAT:	prr@i .
%par:	como si hiciera mucho frío
*FAT:	&=e qué frío !
*CHI:	0 .
%par:	se ríe
*FAT:	mira Pepito_Grillo .
*CHI:	mi(r)a P(ep)ito_G(r)i(ll)o . [+ IMI]
*CHI:	qué f(r)ío . [+ IMI]
*CHI:	P(ep)ito_G(r)i(ll)o .
*FAT:	&=q y qué hace Pepito +...
*CHI:	xxx gor(r)o < po(r) (l)a > [//] por (l)a cabeza . [+ NON]
*CHI:	(Pep)ito_G(r)i(ll)o .
%act:	se señala la cabeza
*FAT:	&=q qué tiene en la cabeza ?
*CHI:	< un f > [//] .
*CHI:	un gor(r)o afol+blu [: azul blue@s ] .
*FAT:	&=q un gorro azul blue ?
*CHI:	mi(r)a .
*CHI:	mi(r)a xxx . [+ NON]
%act:	se pone de pie sobre la silla
*FAT:	&=q y qué más ?
*FAT:	oy@i .
*FAT:	&=q esto qué son ?
*CHI:	mi(r)a .
%act:	de pie sobre la silla con las manos apoyadas en la mesa
*FAT:	uy@i .
*FAT:	&=q qué haces ahí arriba , Lucía ?
*CHI:	&=e ah@i !
*FAT:	a ver .
*FAT:	&=q y este ?
*CHI:	este e(s) Minocho [: Pinocho] .
%act:	señala en el libro
%exp:	Pinocho ; Spanish name for Pinocchio
*CHI:	Epeto [: Gepetto] .
*CHI:	relojes .
*FAT:	&=q relojes ?
*CHI:	sí .
*CHI:	relojes .
*FAT:	&=q y qué está haciendo el Gepetto ?
*CHI:	(l)a cara de Pinocho .
*FAT:	&=q la cara de Pinocho ?
*CHI:	sí .
*CHI:	a ver .
%act:	se distrae del libro y coge el roempezabezas que tiene al lado , sobre la mesa también
*CHI:	mi(r)a .
@Situation:	2
*CHI:	e(s)te pu(z)le yo .
%com:	FALTA VERBO
*CHI:	ay@i .
*CHI:	se ha abie(r)to .
%com:	en realidad se ha caído una pieza , y no parece que se haya abierto nada
*CHI:	0 [*] cojo yo .
%err:	0 = lo $MOR $LOS $PREFIX
%act:	se baja de la silla y desaparece debajo de la mesa
*CHI:	xxx .
*MOT:	&=q a qué hora digo , Father ?
%add:	FAT
*FAT:	para las dos y media o tres menos cuarto .
%add:	MOT
*FAT:	ellos te dirán .
%add:	MOT
*MOT:	cómo que me dirán .
%add:	FAT
*FAT:	sí .
%add:	MOT
*FAT:	porque no pueden entregar todas a la vez .
%add:	MOT
*CHI:	(l)a colita .
%act:	ha cogido dos piezas del rompecabezas y las está intentando unir
*FAT:	muy bien , Lucía .
*MOT:	si me dicen entre las dos y las tres y media , las tres y media , &=q no ?
%add:	FAT
*FAT:	sí .
%add:	MOT
*FAT:	preferible .
%add:	MOT
*CHI:	ahora a ver .
%act:	se coloca ante el montón de piezas , buscando alguna con la mirada
*MOT:	&=q qué te iba a decir que +..?
%add:	FAT
*CHI:	mira .
*CHI:	&=q el caballo ? [+ NON]
*MOT:	xxx .
%add:	FAT
*FAT:	sí .
%add:	MOT
*CHI:	&=q y el caballo ?
*MOT:	&=q dónde está ?
*CHI:	no e(s)tá .
*FAT:	sí .
*FAT:	mira .
*FAT:	lo estoy viendo yo .
*CHI:	&=e aquí e(s)tá el caballo !
*CHI:	&=e mira la colita del caballo !
%act:	coge una pieza en intenta conectarla con las otras
*CHI:	sí e(s) el caballo .
*CHI:	sí e(s) el caballo .
*CHI:	este sí cabe .
*CHI:	&=q este sí cabe ?
*FAT:	&=q ese sí cabe ?
*FAT:	a ver .
*FAT:	&=q dónde ?
*CHI:	no cabe .
%act:	deja la pieza que había cogido y busca otra en el montón
*FAT:	no cabe ese .
*MOT:	&=q para cuántas personas ?
%add:	FAT
*MOT:	para dos , cuatro , cinco &=q no ?
%add:	FAT
*CHI:	así .
%act:	tiene dos piezas en la mano y está intentando ver si coinciden
*FAT:	yo creo que sí .
%add:	MOT
*MOT:	o+sea que la pondrán para seis .
%add:	FAT
*CHI:	&=q < aquí sa@x > [//] aquí cabe ?
*FAT:	no .
*FAT:	bueno .
*FAT:	sí cabe .
*FAT:	pero no es ahí , Lucía .
*MOT:	o+sea que entre seis y cuatro seis , &=q no ?
%add:	FAT
*FAT:	sí , Mother .
%add:	MOT
*FAT:	&=q pero por qué no les dices cinco ?
%add:	MOT
*MOT:	hombre , &=q por que no sé si hay de ese número ?
%add:	FAT
*FAT:	pues di le que la quieres para cinco .
%add:	MOT
*MOT:	sí .
%add:	FAT
*MOT:	ya lo sé , Father .
%add:	FAT
*CHI:	0 .
%act:	se le cae otra pieza y se baja de la silla a por ella
*FAT:	sí .
%add:	MOT
*FAT:	sí es , Mother .
%add:	MOT
*FAT:	sí hay para cinco .
%add:	MOT
*MOT:	vale .
%add:	FAT
*MOT:	oye .
%add:	FAT
*FAT:	qué: ?
%add:	MOT
*MOT:	&=q tú no te sabes el teléfono , verdad ?
%add:	FAT
*FAT:	no .
%add:	MOT
*CHI:	&=q xxx cerdito ? [+ NON]
*FAT:	&=q a ver ?
*CHI:	&=q xxx cerdito ? [+ NON]
%act:	encaja otra pieza
*FAT:	&=e muy bien , Lucía !
*CHI:	mira el caballo .
*FAT:	sí .
*FAT:	el caballo y el +...
*CHI:	0 .
%com:	no contesta
*CHI:	e(s)te no cabe .
*FAT:	&=q ese no cabe ?
*CHI:	no .
*FAT:	vaya .
*FAT:	a ver .
*FAT:	otro .
*FAT:	ahora la oveja .
*CHI:	no .
*CHI:	no xxx . [+ NON]
*CHI:	aquí e(s)tá .
*CHI:	(l)a colita .
%act:	coge rápidamente una pieza
*CHI:	ay@i .
*CHI:	(l)a colita de (l)a vaca .
*CHI:	xxx .
*FAT:	&=q cómo hace la vaca ?
*CHI:	mu:@i .
%par:	imita el sonido de la vaca y le da la tos
@Situation:	1 FAT y Lucía juegan con el romepcabezas , MOT habla aveces con FAT desde la cocina
*FAT:	uy@i .
*FAT:	qué tos .
%par:	susurrando
*CHI:	mu:@i .
%par:	vuelve a imitar el sonido de la vaca , ahora sin tos
*CHI:	xxx .
*FAT:	no .
*FAT:	pero le falta aquí un trocito a la vaca .
*FAT:	&=q dónde ésta ese trocito ?
*CHI:	no está .
*FAT:	sí .
*FAT:	lo estoy viendo .
%par:	canturrea
*CHI:	aquí está .
*FAT:	ese es del caballo .
*FAT:	a ver .
*CHI:	aquí está del caballo .
*FAT:	venga .
*CHI:	fa(l)ta una .
*FAT:	&=q dónde está la que falta ?
%act:	coloca otra pieza
*FAT:	eso es .
*FAT:	&=e muy bien , Lucía !
*FAT:	oye .
%add:	MOT
*FAT:	pone genial las piezas ya &=q eh@i ?
%add:	MOT
%exp:	genial = great , excellent
*MOT:	sí .
%add:	FAT
*CHI:	ya .
*CHI:	&=q vale ?
%act:	termina de colocarla y va a por otra pieza
*FAT:	muy bien .
*FAT:	ahora la oveja .
*FAT:	&=q dónde está la oveja ?
*CHI:	aquí e(s)tá la xxx . [+ NON]
*CHI:	xxx .
%act:	coge un apieza y la intenta encajar con las demás
*CHI:	sí .
*CHI:	< (l)a (ca)beza de (l)a oveja > [/] .
*CHI:	así .
*CHI:	< (l)a cabeza de la > [/] .
*CHI:	así .
*CHI:	la cabeza de la oveja .
*FAT:	muy bien .
*MOT:	www .
%add:	teléfono
%com:	está encargando la paella
*CHI:	así .
%par:	muy contenta
*FAT:	&=q dónde está el cuerpo de la oveja ?
*CHI:	a [//] .
*CHI:	aquí está .
*CHI:	aquí .
*CHI:	del caballo .
%par:	muy nerviosa
*FAT:	&=q del caballo es ese ?
*CHI:	sí .
*FAT:	a ver .
*CHI:	por aquí .
%act:	encaja la pieza
*CHI:	sí cabe .
*FAT:	muy bien: .
*FAT:	ese es el establo del caballo .
*FAT:	venga .
*FAT:	a ver .
*CHI:	a ver . [+ IMI]
%par:	susurra
*FAT:	&=q qué má(s) ?
*CHI:	&=q qué má(s) ? [+ IMI]
*CHI:	e(l) quete [: cuerpo] de (l)a oveja . [+ IMI]
%act:	coge rápidamente una pieza con las dos manos
*FAT:	el cuerpo de la oveja .
*FAT:	&=q cómo hace la oveja ?
*CHI:	be:@i .
%par:	imita el sonido de la oveja
%act:	está intentando colocar la pieza
*FAT:	no .
*FAT:	ahí no .
*CHI:	no .
%act:	cambia de posición la ficha
*FAT:	ahí sí .
*CHI:	así .
*CHI:	(l)a oveja .
*CHI:	así .
*CHI:	(l)a oveja .
*CHI:	be:@i .
%par:	vuelve a imitar el sonido de la oveja
*CHI:	así hace .
*CHI:	aquí [//] .
*CHI:	aquí está .
*CHI:	ot(r)o [*] 0 [*] (l)a vaca .
%err:	otro = otra $MOR $SUB $AGA ; 0 = de $SYN $LOS
%act:	coge otra pieza
*FAT:	&=q otro de la vaca ? [+ COR]
*CHI:	sí .
*FAT:	&=q otra pieza ? [+ COR]
*CHI:	&=q e(s)ta por aquí ?
%act:	intentando colocar una pieza
*FAT:	no: .
*CHI:	&=q por aquí ?
%act:	ha girado la pieza
*FAT:	no: .
*CHI:	&=q por aquí ?
%act:	ha vuelto a girar la pieza
*FAT:	&=e sí !
*MOT:	www .
%add:	teléfono
*CHI:	no cabe .
%act:	está intentando encajar una pieza
*CHI:	no cabe .
*FAT:	sí .
*CHI:	a ver .
*FAT:	muy bien .
*CHI:	así .
*CHI:	m@i .
%act:	se agacha a por la pieza que se le acaba de caer al suelo
*CHI:	ay@i .
*CHI:	xxx .
*FAT:	que se cae .
*FAT:	que se cae .
*CHI:	que se cae . [+ IMI]
*CHI:	el pu(z)le .
%act:	ha cogido la pieza y empieza a colocarla
*CHI:	por aquí .
*CHI:	por aquí .
%act:	ahora gira las que ya tiene colocadas
*FAT:	no .
*FAT:	si las tenías bien antes .
*CHI:	por aquí .
%act:	vuelve a girarlas
*FAT:	no .
*FAT:	esa no .
*CHI:	0 .
%act:	levanta las manos para que FAT toque el rompecabezas
*FAT:	aquí .
%act:	señala dónde debe ir la pieza
*CHI:	por aquí .
*CHI:	sí cabe .
*FAT:	&=e muy bien !
*CHI:	ot(r)a .
*CHI:	xxx .
%par:	susurra
*CHI:	&=q y esa ?
%act:	coge otra pieza .
*FAT:	&=q ya está , Mother ?
%add:	MOT
*MOT:	sí .
%add:	FAT
*CHI:	este e(s) de (l)a oveja .
*FAT:	&=q es de la oveja ?
*CHI:	sí .
*FAT:	a ver .
*CHI:	ay@i .
*CHI:	mira e(l) sedito [: cerdito] .
%act:	se acgacha a por el cerdito que tenía completo , y que se ha caído de la mesa
*CHI:	ay@i [x 4] .
*FAT:	ay@i [x 3] que se ha caído el cerdito .
*CHI:	ay@i .
*CHI:	sedito [: cerdito] .
*CHI:	a ve(r) .
*CHI:	no te cayayas [*] .
%err:	cayayas = caigas $MOR $SUB $REG
%par:	le habla a las piezas del rompecabezas
*FAT:	a ver , cerdito .
*FAT:	no te caigas . [+ COR]
*CHI:	no , sedito [: cerdito] .
*CHI:	no te cayas [: caigas] . [+ IMI]
*CHI:	xxx .
*CHI:	a ve(r) .
*CHI:	a ve(r) .
*CHI:	e(s)te es de la vaca .
%act:	coloca una pieza sobre la mesa , que ya está llena de piezas
*FAT:	es que no se puede hacer todo a la vez , Lucía .
*CHI:	xxx .
*FAT:	a ver .
*FAT:	quita el cerdito .
*FAT:	venga .
*FAT:	pon lo ahí .
*FAT:	y así acabamos este .
*CHI:	xxx con la arena . [+ NON]
%par:	quizás cante
%act:	desaparece de la imagen
*CHI:	a ve(r) .
*CHI:	pe@i [x 6] .
%par:	canturrea
*CHI:	(l)a luz .
*CHI:	la luz .
*CHI:	a ve(r) , ce(r)dito .
*CHI:	&=q aquí e(s)tá el cerdito ?
*CHI:	ah@i .
%par:	alegre
%act:	vuelve a aparecer en la imagen
*FAT:	a ver .
*FAT:	&=q cómo hace el cerdito ?
*CHI:	así .
*CHI:	oh@i .
%par:	trata de imitar el sonido del cerdo , luegho abre la boca y se aproxima
*FAT:	j@i .
%par:	hace el sonido del cerdo y los dos se ríen
*CHI:	vamos , ce(r)dito .
*CHI:	xxx .
*CHI:	por acá .
*CHI:	por acá .
*CHI:	por aquí .
*CHI:	por aquí .
*CHI:	no e(s)tá xxx . [+ NON]
*CHI:	&=q vale ?
*CHI:	así quieto .
*CHI:	&=q vale ?
*CHI:	no e(s)tá xxx . [+ NON]
%par:	susurrando
*CHI:	xxx .
%par:	susurrando
*CHI:	&=q vale ?
%par:	susurrando
*CHI:	xxx .
%par:	susurrando
@Situation:	FAT y Lucía juegan a que ella le prepara un café con leche y se lo da
*CHI:	xxx !
*FAT:	a ver .
*FAT:	&=q me das un café+con+leche , Lu ?
*CHI:	o: sí .
%act:	está en el mueble de los cacharritos de juguete
*CHI:	a ve(r) .
%act:	saca un platito de juguete
*CHI:	a ve(r) .
*CHI:	toma .
%act:	le da el platito a FAT
*FAT:	aquí .
*FAT:	&=q me lo pones aquí ?
*CHI:	así .
*CHI:	&=q vale ?
%act:	vuelve al mueble de los juguetes
*CHI:	xxx cuchara . [+ NON]
%act:	trae la cucharilla
*FAT:	uy@i .
*FAT:	qué bien .
*CHI:	así .
*CHI:	y así .
*CHI:	así .
%act:	ha vuelto al mueble
*CHI:	má(s) fácil .
*CHI:	no .
%act:	viene a la mesa donde está FAT
*CHI:	xxx rica . [+ NON]
*CHI:	xxx e(s)ta . [+ NON]
*CHI:	xxx e(s)ta . [+ NON]
*FAT:	la cuchara y el plato del mismo color .
*CHI:	xxx .
*CHI:	u(n) café .
*CHI:	&=q vale ?
*FAT:	vale .
*CHI:	a ve(r) .
*CHI:	te v(o)y a servir u(n) café .
*CHI:	&=q vale ?
%act:	se va otra vez hacia el mueble
*FAT:	vale .
*FAT:	me vas a servir un café .
*FAT:	&=q vale ?
*CHI:	vale .
*CHI:	y ahora xxx . [+ NON]
*CHI:	&=q vale ?
*FAT:	vale .
*CHI:	e(s)to e(s) el café .
%act:	trae una jarra de barro
*FAT:	uy@i .
*FAT:	&=e qué bien !
*FAT:	el café .
*CHI:	a ve(r) .
%act:	mira dentro de la jarra
*FAT:	no pero me falta una taza .
*CHI:	o: sí .
%act:	ha vuelto a llevar la jara al mueble
*CHI:	sí sabe rico .
*CHI:	sí .
*CHI:	< ahora s > [//] .
*CHI:	ahora .
*CHI:	a 0 [*] cuat(r)o .
%err:	0 = las $SYN $LOS
%act:	ha movido el relojito de la cocina de juguete
*CHI:	a xxx . [+ NON]
*FAT:	&=q estás colocando el reloj ?
*CHI:	así .
*CHI:	&=q vale ?
*FAT:	&=q qué hora es esa ?
*CHI:	a la(s) cuat(r)o de t(r)es .
*FAT:	&=q las cuatro son ?
*CHI:	sí .
*CHI:	ahora en mi casita .
%act:	se va corriendo hacia la caseta de juguete
*FAT:	oye .
*FAT:	&=q y la taza de mi café ?
*CHI:	a ve(r) .
*CHI:	ahora en la casita .
*CHI:	&=q vale ?
*FAT:	vale .
*CHI:	tú y yo .
%act:	se coloca en la puerta de la caseta
*FAT:	&=q los dos ?
*CHI:	sí .
*FAT:	pero yo no quepo en la casita .
*CHI:	sí quere [*] .
%err:	quiere = quieres $MOR $LOS $NFL 3s/2s ; quere = quieres $MOR $LOS $REG
%com:	&=q NO HA ENTENDIDO "QUEPO" ?
*FAT:	no quepo .
*FAT:	es una casa muy pequeñita para mí .
*CHI:	no e(s) g(r)ande .
*FAT:	&=q es grande ?
*CHI:	no e(s) g(r)ande .
*CHI:	es pe(qu)eñita .
%act:	se mete dentro de la caseta
*CHI:	ay@i .
*FAT:	toc@o [x 2] .
%par:	hace como si llamara a la puerta , aunque sigue sentado en la silla
*CHI:	0 .
%par:	se ríe
*FAT:	&=q se puede ?
*FAT:	&=q y Lucía ?
*FAT:	&=q dónde está ?
*FAT:	Mother .
%par:	hace como si le hablara a MOT
*FAT:	Lucía se ha escondido .
%par:	hace como si le hablara a MOT
*FAT:	no sé dónde está .
%par:	hace como si le hablara a MOT
*FAT:	&=q dónde está Lucía ?
%par:	hace como si no le oyera Lucía
*CHI:	xxx .
%par:	susurra algo inaudible
*FAT:	&=q dónde está Lucía ?
%par:	susurra
*FAT:	anda: .
*FAT:	no sé dónde está Lucía .
*FAT:	bueno .
*FAT:	me iré a buscar la abajo .
*FAT:	a ver si está abajo vistiéndo se .
*FAT:	adiós .
%act:	se le oye dar unos pasos como si saliera de la habitación , la cámara sigue enfocando a la casera , donde Lucia está dentro , callada
*FAT:	Lucía .
%act:	da unos golpecitos en la puerta de la habitación , como si llamara para entrar en ella
*FAT:	&=q dónde está ?
*FAT:	0 .
%act:	sube la puerta de la casita de juguete
*CHI:	0 .
%par:	se ríe
*FAT:	&=q estás aquí ?
*CHI:	xxx (l)a ventana . [+ NON]
*FAT:	&=q hay que cerrar la ventana ?
*CHI:	sí .
*FAT:	a ver cómo la cierras .
%act:	se aparta un poco de la caseta
*CHI:	no quero [*] .
%err:	quero = quiero $MOR $LOS $REG
%act:	tira ligeramente de dos cordones que culegan de la puerte , pero no puede cerrarla
*FAT:	&=q no sabes cerrar la ventana ?
*CHI:	no .
*CHI:	tú .
*FAT:	no .
*FAT:	tú .
*CHI:	no .
*CHI:	tú .
*FAT:	tú .
*CHI:	&=e no !
%par:	lloriquea
*FAT:	a ver cómo cierras , Lucía .
*CHI:	&=e no !
%par:	lloriquea
*FAT:	&=q no quieres cerrar la tú ?
*CHI:	no .
%act:	golpea en la pared de lona de la caseta
*FAT:	a ver .
*FAT:	&=q cómo se pide ?
*CHI:	(f)avo(r) .
*CHI:	&=q xxx (l)a ventana de (l)a cabaña xxx ? [+ NON]
*FAT:	&=q a ver cómo ?
*FAT:	otra vez .
*CHI:	&=q o [//] .
*CHI:	&=q de la cabaña me deja [*] , mam [//] Papá ?
%err:	deja = dejas $MOR $LOS $NFL 3s/2s
*CHI:	de la cabaña me deja [*] .
*FAT:	&=q aquí ?
%act:	deja caer la puerta de lona de la cabaña
*CHI:	sí .
*FAT:	bueno .
*FAT:	adiós , Lu .
%act:	se aleja
*CHI:	adiós .
%act:	se queda dentro de la caseta
*CHI:	&=e Papi !
*FAT:	&=q qué , Lu ?
*CHI:	cu@i [x 2] .
%exp:	cucu ; peek TO a TO booh
*FAT:	0 .
%par:	se ríe
*CHI:	Mamá .
*CHI:	Papá .
%act:	se ve la cara de Lucía , llamando a sus padres por la ventana , que está hecha de lona blanca poco tupida , translúcida
@Situation:	1 Lucía está dentro de la cabaña de juguete intentando hacer sonar el cassette , (2) Lucía se queda sola jugando con el rompecabezas
*FAT:	&=q qué ?
*CHI:	cu@i [x 2] .
*FAT:	cu@i [x 2] .
*CHI:	0 .
%par:	se ríe
*FAT:	Lucía .
*FAT:	&=q sales aquí a jugar conmigo ?
*FAT:	&=q eh@i ?
*CHI:	xxx no . [+ NON]
*CHI:	xxx aquí el cassette . [+ NON]
*CHI:	e(s)to se para así .
%act:	dentro de la caseta , por el ruido que se oye , parece que Lucía está metiendo y sacando cintas en su cassette
*CHI:	así .
*CHI:	xxx .
*CHI:	xxx .
*CHI:	así xxx . [+ NON]
%act:	sigue dentro de la caseta , haciendo ruido con su cassette
*FAT:	Lucía .
*FAT:	&=q no sales ?
*CHI:	no .
*CHI:	xxx .
*CHI:	xxx a do(r)mir . [+ NON]
*CHI:	me v(o)y a do(r)mir .
*CHI:	buenas noches .
*CHI:	me 0 [*] a dormir [*] .
%err:	0 = voy $SYN $LOS $AUX ; a = $SYN $ADD $INFA ; dormir = fin $MOR $SUB $ROOT
*CHI:	&=q vale ?
*CHI:	xxx .
*FAT:	a despertar: .
*FAT:	ya .
*FAT:	venga .
*FAT:	sal de ahí , Lucía .
*CHI:	no .
*FAT:	no quieres .
*CHI:	no .
*FAT:	bueno .
*FAT:	pues nada .
*FAT:	bueno , Lu .
*FAT:	si no sales me voy .
*FAT:	&=q vale ?
*FAT:	adiós: .
*FAT:	me voy .
*CHI:	adiós .
*FAT:	voy a recoger todo .
%act:	coge la cámara y la coloca para que se vea a Lucía por la ventana de la cabaña de juguete
*FAT:	&=q te vienes fuera ?
*CHI:	no .
*FAT:	&=q no te vienes ?
*CHI:	no .
*FAT:	anda .
*FAT:	anda , Lu .
*FAT:	Lucía .
*FAT:	&=q qué estás haciendo ?
*CHI:	0 .
%par:	se ríe
*FAT:	Lu .
*FAT:	&=q qué tienes ?
*FAT:	&=q tu cassette ahí dentro ?
*CHI:	sí .
%act:	se oye el rudio de meter cintas dentro del cassette
*FAT:	&=q estás poniendo música ?
*CHI:	o: sí .
*FAT:	&=q qué música estás poniendo ?
*CHI:	una de xxx .
*CHI:	ahora por a [//] así .
*CHI:	xxx (l)a de Cur(r)i_Cur(r)i a(d)ent(r)o . [+ NON]
*FAT:	venga .
*FAT:	pon la del Curri_Curri .
*FAT:	con el Curri_Curri_Curri .
%par:	canta
*CHI:	&=e cálla te !
*FAT:	ah@i .
%par:	como sorprendido
*FAT:	&=q me has dicho que me calle ?
*CHI:	0 .
%par:	sonríe
*CHI:	xxx sí . [+ NON]
*CHI:	(l)a música .
*FAT:	a ver .
*CHI:	así .
*CHI:	eh@i .
*FAT:	&=q no funciona ?
*CHI:	no .
*CHI:	sí .
*CHI:	a(l) rojo red sí sona [*] .
%err:	sona = suena $MOR $SUB $REG
*CHI:	a(l) rojo red .
*FAT:	&=q en el rojo red sí suena ? [+ COR]
*CHI:	sí .
*CHI:	si xxx . [+ NON]
@Situation:	1 Lucía está dentro de la cabaña de juguete intentando hacer sonar el cassette , (2) Lucía se queda sola jugando con el rompecabezas
*CHI:	xxx .
*CHI:	xxx .
%act:	sigue oyéndose como si manipulara el cassette dentro de la caseta de juguete
*CHI:	&=e así a ver !
*CHI:	así .
*CHI:	a ver cómo xxx . [+ NON]
*CHI:	xxx .
*CHI:	sí sona [*] .
%err:	sona = suena $MOR $SUB $REG
*FAT:	no suena . [+ COR]
*CHI:	&=e sí sona [*] !
*FAT:	no .
*FAT:	Lucía .
*FAT:	no suena .
%com:	realmente no suena el cassette
*CHI:	sí sona [*] .
*CHI:	a(l) rojo red@f sí sona [*] .
%err:	sona = suena $MOR $SUB $REG
%com:	GEM
*FAT:	se dice suena . [+ COR]
*CHI:	0 .
%act:	se queda mirando seria hacia FAT
*FAT:	no suena . [+ COR]
*CHI:	sí sona [*] .
%err:	sona = suena $MOR $SUB $REG
%par:	seria
*CHI:	sí sona .
%com:	se detiene la grabación
@Situation:	2
*FAT:	0 .
%act:	está colocando la cámara sobre la repisa para ver bien la situación
*CHI:	ay@i .
*CHI:	abeja .
%act:	golpea con la palma de la mano sobre el rompecabezas
*CHI:	qui(e)ta .
%act:	parece que la está golpeando a la abeja para que no se mueva
*CHI:	xxx .
*CHI:	ot(r)a vez .
*CHI:	míra lo [*] otra vez .
%err:	lo = la $MOR $SUB $SUFFIX
*CHI:	mira la abeja .
*CHI:	ot(r)a vez .
*CHI:	venga .
*CHI:	a ve(r) .
*CHI:	ah@i .
*CHI:	ot(r)a vez .
%act:	lo que hace es poner la mano y retirarla , haciendo , quizás , como si el rompecabezas de la abeja le picara en la mano
*CHI:	nada .
*CHI:	uy@i .
*CHI:	ot(r)a vez .
%act:	vuelve a golpear sobre el rompecabezas
*CHI:	uy@i .
*CHI:	e(l) xxx . [+ NON]
*CHI:	ay@i .
*CHI:	xxx .
*CHI:	a ver .
*CHI:	oh@i .
%par:	está haciendo fuerza para intentar encajar una pieza
*FAT:	&=q Mother ?
%add:	MOT
*CHI:	así .
%act:	revuelve entre las piezas del rompezabezas y luego coge un bolígrafo que hay sobre la mesa
*CHI:	tu@o [x 4] .
%par:	canturrea
*FAT:	uy@i , Lucía .
*FAT:	el bolígrafo no .
*FAT:	no , Lucía .
*CHI:	0 .
%act:	se está dibujando con una mano sobre la palma de la otra con el bolígrafo
*FAT:	deja el bolígrafo de Papá .
*FAT:	venga .
*CHI:	ahora .
*CHI:	&=q vale ?
%act:	le pone la cubierta al bolígrafo (más bien parece un rotulador) y lo deja sobre la mesa
*CHI:	así .
%act:	vuelve a coger el bolígrafo
*FAT:	no , Lucía .
*FAT:	no te pintes .
*FAT:	Lucía .
*FAT:	no .
*CHI:	0 .
%act:	empieza a pintar sobre las piezas del rompecabezas
*FAT:	Lucía .
*FAT:	no pintes el puzle , hombre .
*FAT:	trae .
%act:	le intenta quitar el rotulador pero eslla esconde la mano
*CHI:	ah@i .
*FAT:	Lucía [x 3] .
*FAT:	ah@i .
%act:	consigue quitarle el rotulador
*FAT:	ya está .
*FAT:	no puedes pintar el puzle , Lucía .
*FAT:	que se estropean los juguetes .
*CHI:	xxx .
%par:	susurra
*CHI:	así .
%act:	se h bajado de la silla y desparece de la imagen
*CHI:	a ver .
*CHI:	un perro .
*CHI:	a ver .
*CHI:	un perro .
*CHI:	&=q y el puzle ?
*CHI:	&=q y el perro ?
*FAT:	a ver , Lucía .
*FAT:	&=q me haces un café con leche ?
*CHI:	&=e no !
*CHI:	xxx .
@End
