# Supplementary material for: Comparing Different Models of the Development of Verb Inflection in Early Child Spanish
Source: PLoS One. 2015 Mar 11;10(3):e0119613. doi: 10.1371/journal.pone.0119613 (PMC4356619; doi:10.1371/journal.pone.0119613)
Supplement: S1 File — (ZIP) [file pone.0119613.s001.zip › lu20316.cha]

@UTF8
@PID:	11312/c-00031826-1
@Begin
@Languages:	spa , eng
@Participants:	CHI Lucía Target_Child , MOT Madre Mother
@ID:	spa , eng|OreaPine|CHI|2;3.16|female|||Target_Child|||
@ID:	spa , eng|OreaPine|MOT|||||Mother|||
@Transcriber:	Javier , University of Nottingham
@Date:	23-JAN-2001
@Location:	Madrid
@Situation:	Por la tarde MOT y Lucía juegan con las pinturas y los cuadernos de colorear
*MOT:	&=q vas a colorear , Lucía ?
*CHI:	no .
*MOT:	&=q este pajarito ?
*CHI:	no .
*CHI:	toma .
*CHI:	tú pinta [*] .
%err:	pinta = pintas $MOR $LOS $NFL 3s/2s:TU
%act:	le da una pintura a MOT
*MOT:	&=q pinto yo ? [+ COR]
*CHI:	sí .
%par:	mueve la cabeza ; sí
*MOT:	< a ver > [/] a ver .
*MOT:	esta cresta .
%exp:	cresta = cockscomb
*CHI:	c(r)e(s)ta . [+ IMI]
*MOT:	vamos a hacerle la cresta .
%act:	dibuja mientras Lucía observa
*CHI:	naranaja no .
%act:	le quita la pintura de la mano a MOT
*MOT:	&=q no ?
*MOT:	a ver .
*MOT:	&=q de qué color ?
*MOT:	&=q de qué color pintamos la cresta ?
*CHI:	este yo .
%act:	coge dos pinturas
*CHI:	no .
*CHI:	este .
%act:	le da una pintura a MOT
*MOT:	&=q azul ?
*CHI:	sí .
*CHI:	y este no .
*CHI:	&=q vale ?
*MOT:	azul .
*MOT:	la cresta .
*CHI:	esto .
%act:	coge otra pintura y se la da a MOT
*MOT:	&=q este azul ?
*CHI:	no .
*CHI:	esta .
*CHI:	y esta no .
*CHI:	esta .
%act:	dandole todo el tiempo pinturas a MOT y quitándoselas de la mano , auqnue al final le da un lapicero
*MOT:	&=q este ?
*CHI:	sí .
*MOT:	con este el pico .
%exp:	pico = beak
*MOT:	&=q vale ?
*CHI:	sí .
*CHI:	no .
*CHI:	el pico no .
%act:	le vuelve a quitar el lápiz a MOT
*MOT:	el pico .
*CHI:	el pico no .
*MOT:	&=q el pico no ?
*CHI:	no .
*MOT:	&=q por qué ?
*CHI:	porque no .
*MOT:	venga .
*MOT:	a ver .
*MOT:	da me un color para pintar el ala .
*CHI:	no .
*MOT:	&=q no quieres que lo pintemos el ala ?
*CHI:	no .
%par:	susurra
%act:	aparta la bandeja de las pinturas y señala hacia la cámara
*CHI:	quero [*] esto .
*MOT:	a ver .
*MOT:	pues este .
%act:	coge un libro de dibujar que había debajo de la cámara
*CHI:	&=q < a ver a ver > [/] a ver ?
*MOT:	este .
*MOT:	&=q a ver este qué tiene ?
*CHI:	xxx .
*MOT:	uy@i .
*MOT:	mira .
*MOT:	un cerdito sonriente .
*CHI:	ce(r)dito . [+ IMI]
*MOT:	&=q cuál quieres que pintemos ?
*MOT:	&=q la bruja ?
%exp:	bruja = witch
*CHI:	sí .
*CHI:	(l)a b(r)uja . [+ IMI]
*MOT:	&=q pintamos la bruja ?
*MOT:	el gorrito así .
*MOT:	mira .
*CHI:	sí .
*MOT:	xxx .
*CHI:	mira . [+ IMI]
*CHI:	(l)a [x 2] b(r)uja . [+ IMI]
*MOT:	la bruja .
*CHI:	que e(s) mala .
*MOT:	a ver .
*MOT:	&=q es mala la bruja ?
*CHI:	sí .
*MOT:	&=q por qué ?
*CHI:	eh@i .
*CHI:	el gorro 0 [*] blanco white@s .
%err:	0 = es $SYN $LOS
%com:	OMITE EL VERBO
*MOT:	&=q el blanco [//] gorro es blanco white@s ? [+ COR]
*CHI:	sí .
*MOT:	ahora ya no .
%act:	está pintando sobre el libro de dibujos
*MOT:	&=q ahora de qué color es ?
*CHI:	ve(r)de green@s .
*MOT:	claro .
*CHI:	mira (l)a b(r)uja .
%act:	señala con el dedo
*MOT:	&=q qué está haciendo la bruja ?
*CHI:	cogiendo ere@x [//] e(s)ta [*] .
%err:	$AUXVALID ; esta = este $MOR $SUB $AGA
*MOT:	&=q está cogiendo a este ? [+ COR]
*CHI:	sí .
*MOT:	&=q le va a coger en su escoba ?
*CHI:	sí .
*MOT:	mira su escoba .
*MOT:	mira .
*MOT:	esto es una escoba .
*MOT:	&=q ves ?
*CHI:	sí .
*MOT:	para volar .
*CHI:	sí .
*CHI:	mira .
*CHI:	(l)a b(r)uja e(s) mala .
*CHI:	e(l) [*] dientes .
%err:	el = los $MOR $SUB $AGA
*CHI:	mira e(l) [*] dientes .
%err:	el = los $MOR $SUB $AGA
*MOT:	sí .
*MOT:	es verdad .
*MOT:	los dientes . [+ COR]
*MOT:	se está riendo .
*MOT:	ji@o [x 4] .
*CHI:	no .
*CHI:	e(s) mala .
*MOT:	&=q es mala ?
*MOT:	&=q por qué ?
*CHI:	coge (l)a mano de e(s)ta .
*MOT:	&=q qué ?
*CHI:	0 [*] e(s)te coge .
%err:	0 = a $SYN $LOS
*MOT:	&=q está cogiendo a ese ?
*CHI:	sí .
*MOT:	&=q y qué va a hacer con él ?
*CHI:	mira el [*] patitos .
%err:	el = los $MOR $SUB $AGA
%act:	señala
*MOT:	uy@i .
*MOT:	los patitos . [+ COR]
*MOT:	&=q pintamos un patito ?
*CHI:	sí .
*MOT:	pues venga .
*MOT:	da me un color .
*MOT:	a ver .
*MOT:	toma .
%act:	le da una pintura a Lucía
*MOT:	para el patito .
*CHI:	toma .
%par:	susurra
%act:	ha rebuscado entre la bandeja de pinturas y le ha dado una MOT
*MOT:	&=q este ?
*CHI:	0 .
%par:	mueve la cabeza ; sí
*MOT:	uy@i .
*MOT:	es un color un poco oscuro , Lucía .
%act:	dibuja mientras Lucía observa atentamente
*MOT:	el pico .
*CHI:	mira .
%act:	le quita la pintura
*CHI:	e(s)te .
%act:	empieza a dibujar
*CHI:	&=q vale ?
*MOT:	vale .
*CHI:	bonito .
*CHI:	&=q vale ?
%act:	sigue dibujando
*MOT:	vale .
*CHI:	e(s)te e(s) mu(y) o(s)curo .
%act:	lo deja en la bandeja
*MOT:	muy oscuro .
*MOT:	sí .
*CHI:	sí .
*MOT:	coge uno más clarito a ver .
*CHI:	e(s)te .
%act:	ha cogido otra pintura
*CHI:	xxx .
%act:	empieza a dibujar
*MOT:	&=q este ?
*MOT:	vale .
*MOT:	a ver .
*MOT:	&=q el pico ?
*MOT:	&=q el pico rosa ?
*CHI:	no , este .
*MOT:	ese es el pico del pato .
%exp:	pato = duck
*CHI:	0 .
%act:	hace garabatos bruscos
*MOT:	uy@i .
*MOT:	uy@i .
*MOT:	cuánto estás pintando .
*MOT:	ay@i .
*MOT:	en el libro no , Lu .
*CHI:	0 .
%act:	tira la pintura en la bandeja
*MOT:	a ver .
*MOT:	vamos a pintar: el cerdito .
*MOT:	&=q de qué color es el cerdito ?
*CHI:	b(l)anco white@s .
%act:	coge una pintura de color rosa
*MOT:	no .
*MOT:	&=q cuál es este ?
*CHI:	rosa pink@s .
*MOT:	claro .
@Situation:	Por la tarde MOT y Lucía juegan con las pinturas y los cuadernos de colorear
*MOT:	el cerdito siempre es rosa .
*MOT:	&=q a que sí ?
*MOT:	&=q eh@i ?
*MOT:	tiene las patitas rosas .
*MOT:	tiene el rabito .
*MOT:	míra lo .
*MOT:	mira el rabito .
*MOT:	la colita .
*MOT:	la colita rosa .
*MOT:	&=q ya ?
*CHI:	y la b(r)uja .
*MOT:	la bruja mala .
*MOT:	vamos a pintar las botas rosas .
*MOT:	mira .
*MOT:	rosas las tiene .
*MOT:	y esta también .
*MOT:	&=q y esto sabes lo que es ?
*CHI:	sí .
*MOT:	&=q qué es ?
*CHI:	0 .
%act:	no dice nada y mira a MOT
*MOT:	un es::pan::ta::pá::ja::ros .
*MOT:	&=q eh@i ?
*CHI:	sí .
*MOT:	espantapájaros .
*CHI:	sí .
*MOT:	&=q qué mas hay en este libro ?
%act:	pasa de página
*MOT:	anda .
*MOT:	&=e qué divertido !
*MOT:	qué divertido .
%par:	bostezando
*MOT:	&=q esto sabes cómo se juega , Lucía ?
*CHI:	sí .
*MOT:	&=q cómo ?
*MOT:	hay que unir los números .
*MOT:	mira .
*MOT:	el uno con el dos: .
%act:	dibuja .
*MOT:	el dos con el tres: .
*MOT:	el tres con el cuatro .
*MOT:	el cuatro con el cinco .
*MOT:	el cinco con el seis .
*MOT:	el seis con el siete con el ocho y con el nueve .
*MOT:	con el diez .
*MOT:	con el once .
*MOT:	el doce .
*MOT:	el trece .
*MOT:	el catorce .
*MOT:	el quince .
*MOT:	dieciséis diecisiete dieciocho diecinueve .
*CHI:	ya .
%par:	contenta
*MOT:	&=q qué es ?
*CHI:	una rana .
*MOT:	&=e un caracol !
*CHI:	sí .
*CHI:	un caracol .
*CHI:	+" caracol col@x [x 2] .
*CHI:	+" xxx al sol . [+ NON]
*MOT:	+" que tu padre y tu madre ya lo sacó .
*CHI:	mira .
%act:	se pone de pie sobre la silla .
*MOT:	no .
*MOT:	de pie no , Lu .
*MOT:	muy mal .
*CHI:	0 .
%act:	se deja caer sobre la mesa
*MOT:	muy mal .
*CHI:	xxx .
%act:	se braza al cuello de MOT
*MOT:	no .
*MOT:	así no juego yo .
*MOT:	no juego , Lucía .
%act:	la aparta un poco
*MOT:	vale .
*MOT:	así , sí .
*CHI:	a ve(r) .
*MOT:	uy@i .
*MOT:	pupa .
*CHI:	no .
*MOT:	ay@i .
*MOT:	pupa .
*MOT:	&=q < que había en la > [//] qué has hecho en la guarde@c , Lucía ?
*MOT:	&=q has jugado ?
*CHI:	no .
*MOT:	&=q con qué nenes había ?
*CHI:	no .
*MOT:	&=q no había nenes hoy ?
*CHI:	no .
*MOT:	&=q has hecho caca ?
*MOT:	&=q eh@i ?
*CHI:	no .
*MOT:	no has hecho caca en el cole .
*CHI:	no .
%act:	se abraza otra vez a MOT y la besa
*MOT:	hola , cielo .
*CHI:	0 .
%act:	se pone de pie sobre la sila
*MOT:	no .
*MOT:	así no juego .
*MOT:	no hay que poner se de pie en los bancos .
%exp:	la silla en realidad es un banquito de los que se venden en Ikea , que también sirven para meter cosas ; banco = bench
*MOT:	así que yo así no juego a nada .
*CHI:	0 .
%act:	se pone un momento de rodillas sobre la silla
*MOT:	así sí .
*CHI:	0 .
%act:	se levanta , se vuelve a arrodillar y se acerca a la pantallita de la cámara para mirarse en ella
*CHI:	b(r)uja .
*MOT:	no .
*MOT:	no toques , Lucía .
*MOT:	no toques ahí .
*CHI:	0 .
%act:	coloca el dedo en el objetivo de la cámara
*MOT:	no toques ahí te digo , hombre .
*MOT:	Lucía .
%act:	coge a Lucía en brazos y la aparta de la cámara
*CHI:	mira .
%act:	se ha quitado una zapatilla y la ha colocado sobre la mesa
*CHI:	mira .
*CHI:	mira .
*MOT:	&=q qué ha pasado ?
*MOT:	mm@i .
%par:	interrogando
*MOT:	&=q qué ha pasado , Lucía ?
*CHI:	mira .
*CHI:	mira .
%act:	da un golpe con la zapatilla sobre la mesa
*MOT:	&=q qué ha pasado ?
*CHI:	mira .
%act:	vuelve a dar otro golpe ccon la zapatilla sobre la mesa
*MOT:	&=q qué es eso ?
*CHI:	mira .
*MOT:	&=q qué es ?
*MOT:	&=q te la has quitado tú ?
@Situation:	1 Por la tarde MOT y Lucía juegan con las pinturas
*CHI:	hala@i .
%act:	golpea a MOT con la zapatilla
*MOT:	no [x 2] .
*MOT:	golpes no , Lucía .
*CHI:	0 .
%act:	deja caer la zapatilla sobre el suelo y se baja a por ella
*CHI:	&=q xxx ayudas ? [+ NON]
*MOT:	&=q qué ?
*CHI:	&=q me ayudas [?] ? [+ NON]
*MOT:	sí .
*CHI:	ay@i .
%act:	le da la zapatilla a MOT
*MOT:	a ver .
*MOT:	siénta te .
*CHI:	0 .
%act:	se sienta sobre la silla
*MOT:	ya estás .
*CHI:	e(s)to .
%act:	se había metido debajo de la mesa y ha subido con el teléfono de juguete en la mano
@End
