# Supplementary material for: Comparing Different Models of the Development of Verb Inflection in Early Child Spanish
Source: PLoS One. 2015 Mar 11;10(3):e0119613. doi: 10.1371/journal.pone.0119613 (PMC4356619; doi:10.1371/journal.pone.0119613)
Supplement: S1 File — (ZIP) [file pone.0119613.s001.zip › lu20320.cha]

@UTF8
@PID:	11312/c-00031827-1
@Begin
@Languages:	spa , eng
@Participants:	CHI Lucía Target_Child , MOT Madre Mother , FAT Padre Father
@ID:	spa , eng|OreaPine|CHI|2;3.20|female|||Target_Child|||
@ID:	spa , eng|OreaPine|MOT|||||Mother|||
@ID:	spa , eng|OreaPine|FAT|||||Father|||
@Transcriber:	Javier , University of Nottingham
@Date:	27-JAN-2001
@Location:	Madrid
@Situation:	Por la tarde MOT le lee un libro a Lucía mientras FAT recoge el salón
*MOT:	+" no está nada bien .
*MOT:	+" que con las manos te toques los pies .
*MOT:	+" no cojas la comida con la mano .
*MOT:	&=q qué está cogiendo ?
*CHI:	paguitis [: espaguetis] .
*MOT:	claro .
*MOT:	no hay que hacer lo .
*MOT:	no hay que coger los con la mano .
*MOT:	&=q a que no ?
*CHI:	no .
*CHI:	sólo 0 [*] (l)a susara [: cuchara] .
%err:	0 = con $SYN $LOS
*MOT:	eso .
*MOT:	y el tenedor .
*CHI:	sí .
*MOT:	+" ni la ropa te debes quitar .
*MOT:	+" y tu cuerpo desnudo dejar .
*MOT:	+" pero si los dos años aún no has cumplido .
*MOT:	+" todo te está permitido .
*CHI:	o@x [/] ot(r)a vez .
*CHI:	a ve(r) .
*MOT:	+" sacar la lengua .
*CHI:	0 .
%act:	sada la lengua
*MOT:	+" es muy feo .
*MOT:	+" y es de mala educación .
*MOT:	+" sorber los mocos con pasión .
*CHI:	0 .
%par:	se ríe
*MOT:	+" no está nada bien .
*MOT:	+" que con las manos te toques los pies .
*MOT:	+" no cojas la comida con la mano .
*CHI:	no .
*MOT:	+" pero si los dos años aún no has cumplido .
*MOT:	+" todo esto te está permitido .
*CHI:	< ot(r)a vez > [/] ot(r)a vez .
*MOT:	&=q otra vez ?
*CHI:	sí .
*MOT:	+" sacar la lengua .
*MOT:	+" es muy feo .
*CHI:	xxx mira [?] . [+ NON]
%act:	ha vuelto a sacar la lengua primero
*MOT:	la lengua no porque se la has arrancado tú ya .
*MOT:	ya no tiene lengua .
*CHI:	no .
*FAT:	&=q cuál es el teléfono de www ?
%add:	MOT
*MOT:	www .
%add:	FAT
%exp:	le dice un número de teléfono
*MOT:	+" y es de mala educación .
*MOT:	+" sorber los mocos con pasión .
*MOT:	+" no está nada bien .
*MOT:	+" que con las manos te toques los pies .
*CHI:	< ot(r)a vez > [/] ot(r)a vez .
*MOT:	+" no cojas la comida con la mano .
*MOT:	+" porque te llamarán (.) marrano .
*MOT:	+" ni la ropa te debes quitar .
*CHI:	no .
*MOT:	+" y tu cuerpo desnudo dejar .
*CHI:	sí .
*MOT:	+" pero si los dos años aún no has cumplido .
*MOT:	+" todo te está permitido .
*CHI:	ay@i .
%par:	muy contenta
*MOT:	ay@i .
*MOT:	< que mama > [//] &=q qué te está haciendo Mamá ?
%act:	tiene a Lucía sobre las piernas y la besa
*CHI:	ot(r)a vez .
*FAT:	Lucía .
*FAT:	&=q cogemos los colores ?
*CHI:	no .
*CHI:	ot(r)a vez .
*MOT:	&=q el qué ?
*CHI:	ot(r)a vez .
*MOT:	&=q el cuento ?
*CHI:	sí .
*CHI:	&=q y este ?
%act:	señala en el libro
*MOT:	un nene con gafas .
*CHI:	a ver .
*CHI:	&=q y este ?
%act:	señala en otra página del libro
*MOT:	una nena .
*CHI:	&=q y este ?
*MOT:	una nena con un lazo .
*CHI:	&=q y este ?
%act:	ha pasado hojas del libro y señala en una de ellas
*CHI:	un: sombrerito .
*CHI:	&=q y este ?
*MOT:	un nene .
*CHI:	vale .
*CHI:	ya está .
%act:	coge el libro y se baja de las piernas de MOT para sentarse junto a ella
*MOT:	ya .
*MOT:	ot(r)a vez .
*CHI:	toma .
%act:	le devuelve el libro a MOT
*FAT:	a ver si te lo cuenta ella , Mother .
%add:	MOT
*MOT:	a ver .
*MOT:	&=q qué pasa aquí ?
*CHI:	no .
*CHI:	0 [*] cuento yo .
%err:	0 = lo $MOR $LOS $PREFIX
*CHI:	&=q vale ?
*MOT:	vale .
*CHI:	toma , Papá .
*FAT:	a ver .
*FAT:	&=q qué me cuentas tú ?
*FAT:	&=q le das esto a Mamá ?
*CHI:	sí .
%par:	susurra
*FAT:	venga .
*CHI:	toma .
%act:	le da a MOT el mando a distancia
*MOT:	gracias .
*CHI:	xxx .
@Situation:	Por la tarde FAT y Lucía juegan con el rompecabezas en el salón mientras MOT ve la televisión sin sonido
*FAT:	a ver cómo saltas , Lucía .
*CHI:	0 .
%act:	ha cogido el escaloncito que usa para dar saltos
*FAT:	&=q aquí ?
*CHI:	sí .
*FAT:	0 .
%act:	gira la cámara para que se pueda ver bien la escena
*CHI:	&=q y e(s)te ?
%act:	se mira en la pantallita de la cámara
*CHI:	Mamá .
*CHI:	&=q y e(s)te ?
*CHI:	&=q y e(s)te ?
*FAT:	Lucía .
*CHI:	&=e sí !
%par:	muy contenta al verse en la pantallita
*FAT:	&=q dónde están tus colores , Lucía ?
*FAT:	y dibujamos un poquito .
*CHI:	no .
*FAT:	&=q no quieres ?
*CHI:	no .
*FAT:	&=q qué quieres hacer ?
*CHI:	a [*] saltar .
%err:	a = 0 $SYN $ADD $INFA
*FAT:	&=q a saltar ? [+ ADS]
*FAT:	&=q a ver cómo saltas ?
*CHI:	mira .
%par:	susurra
*CHI:	salto .
%par:	susurra
*CHI:	papom@o .
%act:	ha saltado desde el escaloncito hacia el sofá
*FAT:	patapum@o .
*CHI:	sí .
*CHI:	&=q y e(s)te ?
*CHI:	&=q y e(s)te ?
%act:	señala con el dedo en el objetivo
*FAT:	este es la [/] la cámara .
*CHI:	y e(s)te [*] es Lucía .
%err:	este = esta $MOR $SUB $AGA
*FAT:	&=q es Lucía ?
*CHI:	sí .
*FAT:	sí: .
*CHI:	sí .
%act:	se queda mirando la cámara
*FAT:	Lucía .
*FAT:	< &=q jugamos con lo del > [//] .
*FAT:	venga .
*FAT:	vamos a sacar las piezas del puzle .
*FAT:	venga .
*FAT:	a ver .
*FAT:	&=q dejamos aquí el cuento ?
*FAT:	&=q eh@i ?
*MOT:	la del grande que es el divertido .
*FAT:	&=q el grande es el diver@f ?
%exp:	diver = divertido
*MOT:	el de las letras .
*FAT:	este .
*FAT:	&=q vale ?
*CHI:	vale .
*FAT:	a ver .
*FAT:	vamos a poner lo .
*FAT:	no .
*FAT:	pero aquí .
*FAT:	vamos a poner lo aquí , Lu .
*FAT:	sí .
*FAT:	pero espera .
*FAT:	a ver .
*CHI:	xxx .
%act:	se ha vuelto a subir al escaloncito
*FAT:	&=q el qué ?
*FAT:	&=q quieres saltar ?
*CHI:	sí .
%act:	se abraza a FAT
*FAT:	mi cremallera .
%exp:	FAT lleva un jersey con una cremallera en el cuello
*FAT:	no [x 3] .
*FAT:	pupa no , Lucía .
%exp:	pupa = shore
*CHI:	vale .
*FAT:	qué calentita al fuego .
%com:	FAT ha encendido la chimenea
*FAT:	&=q eh@i , Lucía ?
*FAT:	no .
*FAT:	por+favor .
*FAT:	pupa , no .
*FAT:	uy@i .
%par:	como hubiera estado a punto de pasar algo
*FAT:	uy@i .
*FAT:	me has chupado .
*FAT:	no .
*FAT:	no me chupes , Lu .
*CHI:	ah@i .
%act:	sigue abrazada a FAT
*CHI:	ay@i .
*CHI:	ay@i .
*FAT:	hala@i .
*FAT:	&=q y la z@l , Lucía ?
*FAT:	&=q dónde está la z@l ?
*CHI:	a ver .
*MOT:	haz el puzle todo .
%add:	FAT
*MOT:	con ella .
%add:	FAT
*FAT:	&=q sí ?
*CHI:	toma .
*FAT:	ah@i .
*FAT:	&=q que lo haga yo ?
*MOT:	sí .
*FAT:	a ver , Lucía .
*FAT:	vamos a hacer el puzle .
*CHI:	vale .
*FAT:	&=q esta cuál es ?
*CHI:	n@l .
*FAT:	muy bien .
*FAT:	&=q esta cuál es ?
*CHI:	g@l .
*FAT:	&=q g@l de qué ?
*CHI:	de gato .
*FAT:	muy bien .
*FAT:	&=q y esto qué es ?
*CHI:	udobe [: w@l] .
*FAT:	w@l .
*FAT:	&=q esta qué es ?
*CHI:	I@l .
*FAT:	&=q la I@l de qué ?
*CHI:	de yi:@x [/] yiño [: niño] .
*FAT:	&=q de +..?
*CHI:	++ iño [: niño] .
*FAT:	de: [//] la I@l de +...
*CHI:	de iño [: niño] .
*FAT:	no: .
*CHI:	sí .
*CHI:	de uno .
*FAT:	&=q de uno ?
*CHI:	sí .
*FAT:	no .
*CHI:	sí [x 2] .
*FAT:	venga .
*FAT:	vamos a ver .
*FAT:	&=q qué más ?
*CHI:	&=q qué más ? [+ IMI]
*FAT:	a ver .
*FAT:	saca la d@l .
*FAT:	y la vaca .
*CHI:	toma .
%act:	le da una pieza a FAT
*FAT:	venga .
*FAT:	vamos a poner la aquí y hacemos todo el puzle .
*FAT:	&=q vale ?
*CHI:	vale .
%act:	tiene varias peizas en la mano y las va colocando sobre la mesa
*FAT:	venga .
*FAT:	uy@i .
*FAT:	&=q esa cuál es ?
*CHI:	u@l .
*FAT:	&=q de qué ?
*CHI:	de vaca .
*FAT:	muy bien .
*FAT:	&=q y esa ?
*CHI:	k@l .
*FAT:	&=q de qué ?
*CHI:	de +...
%par:	se ríe
*FAT:	de kilo .
*CHI:	de kilo . [+ IMI]
*FAT:	muy bien .
*FAT:	&=q y esta ?
*CHI:	j@l .
*FAT:	&=q j@l de qué ?
*CHI:	de uvas .
*FAT:	o+sea la j@l y las uvas .
*FAT:	&=q de qué es la j@l ?
*CHI:	de Juana .
*FAT:	de Juana &=q verdad ?
*FAT:	como la abuela .
*CHI:	sí: .
*FAT:	venga .
*FAT:	vamos a poner la aquí también .
*CHI:	a ve(r) .
*CHI:	a coger 0 [*] .
%err:	0 = O $SYN $LOS
%act:	se agacha y coge una pieza del suelo
*FAT:	a coger . [+ ADS]
*CHI:	aquí .
%act:	la encaja
*FAT:	sí .
*CHI:	xxx .
%par:	susurra
*CHI:	xxx .
*CHI:	e(s)te [*] es 0 [*] Ze@x [/] z@l .
%err:	este = esta $MOR $SUB $AGA ; 0 = la $SYN LOS
%act:	coge la pieza de la Zeta y la vuelve a dejar en la caja donde están las demás
*CHI:	sí es 0 [*] z@l .
%err:	0 = la $SYN LOS
*FAT:	&=q es la Zeta ?
*CHI:	oh@i sí .
*CHI:	es esta .
*CHI:	y e(s)ta también .
*CHI:	sí .
*CHI:	xxx .
*CHI:	sí .
*CHI:	como e@x [//] .
*CHI:	sí .
%act:	acaba de colocar otra pieza
*CHI:	como si xxx m@l . [+ NON]
*CHI:	e(s)te es grande .
*CHI:	es queso .
%act:	ha sacado una pieza y se la enseña a FAT
@Situation:	Por la tarde FAT y Lucía juegan con el rompecabezas en el salón mientras MOT ve la televisión sin sonido
*FAT:	es un queso .
*FAT:	sí .
*FAT:	&=q y la m@l de qué ?
*CHI:	mm@i .
%par:	vocaliza
*FAT:	&=q la m@l de +..?
*CHI:	++ de Mamá y María .
*FAT:	y de Mamá y de María .
*FAT:	venga .
*FAT:	vamos a poner la ahí también .
*FAT:	corre .
*CHI:	no .
*MOT:	anda .
%add:	FAT
*MOT:	es la Super_Bowl .
%add:	FAT
*FAT:	sí .
%add:	MOT
*FAT:	&=q es mañana , no ?
*CHI:	a ver xxx . [+ NON]
*FAT:	&=q dice cuándo es ?
%add:	MOT
*MOT:	es mañana sí .
*MOT:	no lo dice .
*MOT:	dice que es este fin de semana .
*FAT:	sí .
*CHI:	xxx .
*FAT:	venga .
*FAT:	vamos a poner aquí el queso .
*CHI:	no .
*FAT:	&=q no quieres poner el queso ?
*FAT:	mira .
*FAT:	&=q ponemos el queso con la q@l ?
*CHI:	sí .
*FAT:	&=q la q@l de qué ?
*CHI:	de xxx zapato . [+ NON]
%act:	coloca la pieza
*FAT:	z@l de zapato .
*FAT:	muy bien .
*FAT:	uy@i .
*FAT:	a ver .
*CHI:	ah@i .
*CHI:	ay@i .
*CHI:	ya .
*CHI:	así .
*FAT:	&=q así qué ?
*CHI:	bom@o [x 3] .
*CHI:	xxx la let(r)a . [+ NON]
*CHI:	&=q y e(s)te ?
%act:	mira a la cámara
*CHI:	&=q e(s)ta ?
*CHI:	xxx .
*FAT:	mira , Lucía .
%act:	coge una pieza
*FAT:	la gallina .
*CHI:	no .
*FAT:	mira .
*FAT:	la gallina entra aquí .
*CHI:	no cabe .
*FAT:	sí cabe .
*FAT:	mira .
*FAT:	ha cabido perfectamente .
*FAT:	mira .
*FAT:	&=q cuál es este ?
*CHI:	e(l) yayón [: avión] .
*FAT:	&=q el avión con la +..?
*CHI:	a@l .
*FAT:	&=q con la a@l de qué ?
*CHI:	0 .
%par:	se ríe
*FAT:	a@l de avión y a@l de +..?
*CHI:	de Anita .
*FAT:	de Anita .
*FAT:	muy bien .
*FAT:	venga .
*FAT:	más .
%act:	coge otra pieza y se la enseña a Lucía
*CHI:	ese de e(l)e(f)avoante .
*FAT:	&=q ese de qué ?
*CHI:	e(l)efante .
*FAT:	&=q ese de +..?
*CHI:	de elefante .
*FAT:	no: .
*CHI:	de Susana .
*FAT:	de Susana .
*FAT:	muy bien .
*CHI:	sí: .
*CHI:	&=e iguales !
*FAT:	&=q son iguales ?
*CHI:	sí .
*FAT:	&=q quiénes ?
*CHI:	sí .
*FAT:	&=q quiénes son iguales ?
*CHI:	uah@i .
%act:	se tira sobre el sofá , al lado de FAT
*FAT:	&=q y cómo se quita el gordo este de los almohadones , Mother ? [+ ADD]
%add:	MOT
*MOT:	los abres xxx . [+ NON]
%add:	FAT
*CHI:	mira [x 2] .
*FAT:	&=q y ya está ?
%add:	MOT
*FAT:	&=q dónde está Lulu ?
*MOT:	mejor no porque igual tienen una telita o algo .
%add:	FAT
*FAT:	pues por eso .
%add:	MOT
*CHI:	oye .
%act:	está detrás del sofa
*FAT:	&=e uy@i !
*FAT:	mira .
*FAT:	está jugando al escondite .
%act:	después abra un almohadón y ve lo que hay dentro
*CHI:	anda .
*CHI:	&=q y este ?
*FAT:	esto es un almohadón .
*CHI:	&=q es mío ?
*FAT:	lo vamos a hacer ahora , Mother .
%add:	MOT
*CHI:	&=q es mío ?
*MOT:	&=q el qué ?
%add:	FAT
*CHI:	&=q es mío ?
*FAT:	quitar esto .
*CHI:	&=q es mío ?
*CHI:	&=q es mío ?
*FAT:	no: .
*FAT:	es de Mamá .
*CHI:	no , es mío .
*CHI:	es mío .
*FAT:	yo creo que habrá que hacer lo consiéndo lo .
%add:	MOT
*CHI:	es mío .
*FAT:	tiene aquí un fruncidito .
%add:	MOT
*FAT:	&=q sábes ?
%add:	MOT
*FAT:	&=q qué ?
*CHI:	e(s)te es mío .
*CHI:	Papá .
*CHI:	e(s)te es mío .
*CHI:	Papá .
*CHI:	e(s)te es mío .
*FAT:	&=q este es tuyo ?
*CHI:	sí .
*FAT:	venga .
*FAT:	cóge lo .
*FAT:	oye , Mother .
%add:	MOT
*FAT:	estás un poco vagoneta .
%add:	MOT
*MOT:	www .
%add:	FAT
*CHI:	ay@i .
%act:	parece que está sacando los cojines de sus fundas , pero no se ve bien porque aveces está fuera de la imagen
*FAT:	no [x 5] , Lucía .
*FAT:	no hay que sacar lo .
*FAT:	estos finitos no hay que sacar los .
*FAT:	hay que sacar los gordos .
*MOT:	www .
%add:	FAT
*FAT:	ya .
*CHI:	ahora así .
*FAT:	a ver , Lucía .
*CHI:	&=q e(s)te es mío ?
*FAT:	sí .
*FAT:	&=q te traes a Rita ?
*CHI:	no .
*FAT:	&=q dónde está Rita , Lucía ?
*CHI:	en el cuarto .
*FAT:	&=q en el cuarto está ?
*CHI:	sí .
*FAT:	&=q con quién esta ?
*CHI:	co@x [/] .
*FAT:	&=q eh@i ?
*CHI:	con los pu(z)les .
*FAT:	&=q con los puzles ?
*CHI:	xxx .
%act:	sale del salón
%com:	hay un corte
@Situation:	Por la tarde FAT y Lucía juegan con el rompecabezas en el salón mientras MOT ve la televisión sin sonido
*FAT:	&=q guardamos el otro puzle , Lucía ?
*FAT:	&=q eh@i ?
*CHI:	xxx .
*FAT:	&=q guardamos este puzle ?
*FAT:	&=q y hacemos el de los animales ?
*CHI:	vale .
*FAT:	venga .
*FAT:	vamos a guardar lo bien [x 3] .
*FAT:	que no se pierda ninguna ficha .
*CHI:	0 .
%act:	va recogiendo todas las piuezas que hay sobre la mesa
*CHI:	(l)a tapa .
%par:	susurra
*CHI:	&=q la tapa ?
*FAT:	&=q el qué ?
*CHI:	(l)a tapa .
*FAT:	la tapa está debajo de la caja .
*FAT:	sí .
%act:	coge la tapa y se la da a Lucía
*CHI:	ya .
%act:	ha tapado la caja del rompezacebzas y va a hacer otra cosa
*FAT:	&=q no lo guardas ?
*CHI:	no .
*FAT:	venga .
*FAT:	&=q por qué no lo dejas encima de la otra mesa , Lucía ?
*FAT:	y así puedes poner aquí las piezas .
*CHI:	0 .
%act:	coge la caja y se la lleva
*FAT:	eso es .
*CHI:	toma .
%act:	le da la caja a MOT
*MOT:	muy bien .
*CHI:	ya .
%act:	se ha vuelto cerca de FAT
*FAT:	venga .
*FAT:	a ver .
*FAT:	&=q cuál hacemos ?
*CHI:	< e(l) caballo > [/] el caballo .
*CHI:	mira .
*CHI:	e(s)te e(l) [*] caballo fa(l)ta .
%err:	el = 0 $SYN $ADD
*CHI:	< fa(l)ta el caballo > [/] fa(l)ta el caballo .
*CHI:	< fa(l)ta el caballo > [/] fa(l)ta el caballo .
*FAT:	pues venga .
*FAT:	encúentra lo .
*FAT:	&=q dónde está ?
*CHI:	no está .
*CHI:	e(s)te e(s) de la [*] abejas .
%err:	la = las $MOR $LOS $AGA
*CHI:	no 0 [*] busco [*] .
%err:	0 = lo $MOR $LOS $PREFIX ; busco = encuentro $SYN $SUB
*CHI:	no 0 [*] busco [*] .
%err:	0 = lo $MOR $LOS $PREFIX ; busco = encuentro $SYN $SUB
*FAT:	no lo encuentro . [+ COR]
*FAT:	se dice .
*CHI:	no lo encuentro . [+ IMI]
*FAT:	se dice no lo encuentro . [+ COR]
*FAT:	pues venga , Lucía .
*CHI:	no .
%act:	sigue revolviendo en la caja de piezas
*CHI:	encuentra [*] 0 [*] tú .
%err:	encuentra = busca $SYN $SUB ; 0 = lo $MOR $LOS $SUFFIX
*FAT:	&=q lo encuentro yo ?
*CHI:	sí .
*FAT:	a ver .
*FAT:	&=q dónde estás , caballo ?
*FAT:	&=e uy@i !
*FAT:	venga .
*FAT:	vamos a hacer el cerdo .
*FAT:	toma .
*CHI:	el serdo [: cerdo] .
*CHI:	&=q (es)tá el serdo [: cerdo] ?
*FAT:	venga .
*FAT:	vamos a poner todas las pinturas .
*CHI:	el cer:do .
*CHI:	&=q e(s)tá el caballo ?
*FAT:	anda .
*FAT:	mira dónde estaba .
*CHI:	sí [x 8] .
*FAT:	mira .
*FAT:	lo tienes aquí debajo .
*FAT:	a ver .
*CHI:	0 .
%act:	coloca una pieza
*FAT:	muy bien .
*CHI:	xxx el caballo . [+ NON]
*FAT:	a ver .
*FAT:	te falta la [x 2] pierna .
*FAT:	&=q ves < la pierna > [//] la pata del caballo ?
*CHI:	sí .
*FAT:	&=q dónde está la pata del caballo ?
*CHI:	mm@i .
*CHI:	aquí e(s)tá .
*CHI:	eh@i .
*CHI:	a [*] por aquí .
%err:	a = 0 $SYN $ADD
%act:	coloca otra ficha
*FAT:	caramba .
*FAT:	ya te lo sabes de memoria .
*FAT:	&=q eh@i Lucía ?
*CHI:	0 .
%par:	se ríe
*FAT:	muy bien .
*CHI:	fa(l)ta ot(r)a xxx . [+ NON]
*CHI:	xxx .
%act:	siugue colocando piezas y hablando sola
*CHI:	&=e mira !
*CHI:	mira .
*CHI:	xxx .
*CHI:	xxx .
*CHI:	aquí .
*CHI:	xxx .
*CHI:	aquí .
*CHI:	xxx .
*CHI:	por aquí .
*CHI:	&=e ya !
*CHI:	ya .
*CHI:	&=q aquí e(s)tá ?
*CHI:	ay@i .
*CHI:	que no: .
*CHI:	aquí .
*CHI:	nu@o [x 4] .
%par:	canturrea
@Situation:	Por la tarde FAT y Lucía juegan con el rompecabezas en el salón mientras MOT ve la televisión sin sonido
*CHI:	hola , Mapá [*] .
%err:	Mapá = Papá $MAL
*FAT:	hola , Lu .
*CHI:	hola .
*FAT:	&=q y el cerdito ?
*CHI:	&=q e(s)tá ?
*CHI:	ot(r)a vez .
%act:	sigue colocando piezas
*CHI:	xxx .
*CHI:	aquí 0 [*] cerdito .
%err:	0 = el $SYN $LOS
*CHI:	&=q vale ?
*FAT:	vale .
*CHI:	bum@o [x 6] .
%act:	apoya las palmas de la mano sobrre la mesa y se da impulso levantando el cuerpo con los brazos
*CHI:	bum@o [x 5] .
%act:	sigue haciendo el mismo ejercicio
*CHI:	xxx .
%act:	se coloca un momento para seguir con el rompecabezas pero de repente se levanta y se va corriendo como si se el hubiera olvidado algo
*CHI:	eh@i .
*CHI:	< que sí > [/] que sí .
*FAT:	&=q dónde vas , Lucía ?
*CHI:	xxx pis . [+ NON]
*FAT:	&=q te haces pis ?
*CHI:	sí .
*FAT:	espera .
*FAT:	que voy contigo .
%com:	hay un corte
*CHI:	mira xxx . [+ NON]
*CHI:	pum@o .
%act:	se ha subido al escaloncito y ha dado un salto
*CHI:	fa(l)ta < ot@x ot(r)a pes@x > [//] ot(r)a feta [: pieza] .
%act:	señala las piezas que hay sobre la mesa
*FAT:	&=q otra pieza ?
*CHI:	sí .
*FAT:	&=q dónde está ?
*CHI:	no e(s)tá .
*FAT:	sí .
*CHI:	xxx .
*FAT:	hay que buscar la .
*FAT:	venga .
*CHI:	tomo [*] .
%err:	tomo = toma $MOR $SUB $NFL 1s/IMP
*CHI:	busca .
%act:	le acerca las piezas a FAT
*FAT:	venga .
*FAT:	&=q dónde está la otra pieza , Lucía ?
*CHI:	fa(l)ta ot(r)a .
*CHI:	fa(l)ta ot(r)a .
*CHI:	ot(r)a p(i)eza .
*CHI:	ot(r)a p(i)eza .
*FAT:	&=q otra pieza falta ?
*CHI:	sí .
*CHI:	a ve(r) .
*CHI:	Papalo [*] .
%err:	Papalo = Papá $MAL
*FAT:	&=q qué ?
*CHI:	Palo [*] .
%err:	Palo = Papá $MAL
*FAT:	hola , Lu .
@End
