# Supplementary material for: Comparing Different Models of the Development of Verb Inflection in Early Child Spanish
Source: PLoS One. 2015 Mar 11;10(3):e0119613. doi: 10.1371/journal.pone.0119613 (PMC4356619; doi:10.1371/journal.pone.0119613)
Supplement: S1 File — (ZIP) [file pone.0119613.s001.zip › lu20321.cha]

@UTF8
@PID:	11312/c-00031828-1
@Begin
@Languages:	spa , eng
@Participants:	CHI Lucía Target_Child , FAT Padre Father , MOT MAdre Mother
@ID:	spa , eng|OreaPine|CHI|2;3.21|female|||Target_Child|||
@ID:	spa , eng|OreaPine|FAT|||||Father|||
@ID:	spa , eng|OreaPine|MOT|||||Mother|||
@Transcriber:	Javier , University of Nottingham
@Date:	28-JAN-2001
@Location:	Madrid
@Situation:	1 Lucía desyuna por la mañana en la cocina mientras FAT y MOT preparan su desayuno ; (2) MOT y Lucía desyunan en el salón mientras FAT prepara el desayuno
@Time Start:	09:30
*CHI:	nino@o [x 3] .
*CHI:	xxx .
*FAT:	Lucía .
*FAT:	&=q tomamos más chococrispis@f ?
*CHI:	&=e sí !
%act:	se ha bajado de la silla y ha cogido un bolígrafo que estaba apartado , en el sitio donde suele sentarse FAT
*FAT:	venga .
*FAT:	&=q mi bolígrafo me has cogido ?
*FAT:	no .
*FAT:	que no me cojas el bolígrafo .
%act:	ayuda a Lucía a sentarse en la silla
*FAT:	trae .
%act:	le quita el bolígrafo
*CHI:	&=e ay@i !
*FAT:	no .
*FAT:	esto para desayunar no , bonita .
*FAT:	venga .
*FAT:	&=q más leche ?
%act:	se la está echando
*CHI:	&=e mucha !
*FAT:	y los crispis .
*FAT:	venga .
*FAT:	&=q me quedo aquí contigo ?
*CHI:	sí .
*FAT:	venga .
*FAT:	a ver .
%act:	se sienta al lado de Lucía
*FAT:	venga , Lucía .
%act:	coge el plato de cereales y empieza a dar de comer a Lucía
*FAT:	venga .
*FAT:	&=q te tomas tú los crispis y yo me voy a buscar a Mamá ?
*FAT:	&=q eh@i ?
*FAT:	&=q a ver si se levanta ?
*CHI:	sí .
*FAT:	venga .
%act:	se levanta y se va
*FAT:	&=q te traigo a Rita , Lucía ?
*CHI:	sí .
*FAT:	a ver , Rita .
*FAT:	aquí .
*FAT:	a desayunar con Lucía .
%act:	deja la muñeca sobre la mesa , cerca de Lucía
*FAT:	&=q vale ?
%act:	vuelve a salir de la cocina
*CHI:	ay@i .
%act:	intenta dar de comer a la muñeca , pero luego sigue comiendo
*CHI:	0 .
%act:	se le cae un plato de plástico al suelo
*FAT:	Lucía .
*FAT:	&=q qué ha pasado ?
%act:	entra en la cocina
*FAT:	&=q qué ha pasado ?
*FAT:	&=q eh@i ?
*FAT:	ay@i .
*FAT:	has tirado todo , Lu .
%act:	recoge el plato del suelo
*MOT:	hola .
%act:	entra en la cocina
*MOT:	&=q has tirado los crispis ?
*CHI:	0 .
%act:	mueve la cabeza ; sí
*FAT:	0 .
%act:	barre el suelo
*CHI:	hola , Papá .
*FAT:	voy a por pan también &=q eh@i ?
%add:	MOT
*FAT:	&=q me esperas ?
%add:	MOT
%act:	sale
*FAT:	&=q tienes algo de dinero suelto , Mother ?
%add:	MOT
*MOT:	sí , algo .
%add:	FAT
*MOT:	hay que sacar dinero .
%add:	FAT
%par:	bostezando
*CHI:	&=e mira Rita !
%act:	está jugando con la muñeca
*CHI:	&=e mira , Rita !
*MOT:	&=q está desayunando contigo ?
*MOT:	&=q eh@i ?
*CHI:	no .
*CHI:	está xxx . [+ NON]
*MOT:	&=q no ?
*MOT:	&=q no le das de desayunar ?
*FAT:	oye .
%add:	MOT
*FAT:	&=q y las llaves del coche ?
%add:	MOT
@Situation:	1 Lucía desyuna por la mañana en la cocina mientras FAT y MOT preparan su desayuno ; (2) MOT y Lucía desyunan en el salón mientras FAT prepara el desayuno
@Time Start:	09:30
*CHI:	0 .
%act:	se baja de la silla
*CHI:	es [*] más c(r)i(s)pis .
%err:	es = quiero $SYN $SUB
*MOT:	&=q quieres más ? [+ COR]
*CHI:	sí .
*MOT:	vale .
*MOT:	pues sienta .
*MOT:	siénta te , cielo .
*CHI:	yo aquí .
*CHI:	xxx .
*MOT:	0 .
%act:	saca cereales de la caja y le echa en el plato
*CHI:	no te caigas .
%act:	sujeta la muñeca
%par:	susurra
*CHI:	&=q vale ?
*CHI:	&=q tú queres [*] ?
%err:	queres = quieres $MOR $LOS $REG
%add:	muñeca
*CHI:	&=q sí ?
*CHI:	tú no xxx . [+ NON]
*CHI:	tú no , Rita &=q eh@i ?
*CHI:	xxx , Rita . [+ NON]
*CHI:	xxx .
*CHI:	&=e hola , Mamá !
*MOT:	hola , Lucía .
*CHI:	hola .
*MOT:	&=q qué estás haciendo ?
*CHI:	0 .
%act:	no contesta
*MOT:	&=q qué estás haciendo , Lucía ?
*CHI:	quero [*] 0 [*] esotos [: vosotros] .
%err:	quero = quiero $MOR $LOS $REG ; 0 = con $SYN $LOS
*MOT:	&=q qué ?
*CHI:	con Papá y con Mamá .
*MOT:	sí .
*MOT:	todavía no estamos .
*MOT:	ahora vienes con nosotros .
*CHI:	quero [*] pan yo .
%err:	quero = quiero $MOR $LOS $REG
*MOT:	no .
*CHI:	sí .
*CHI:	sí quero [*] ot(r)a vez .
%err:	quero = quiero $MOR $LOS $REG
*MOT:	otra vez no , Lucía .
*CHI:	&=e sí !
*CHI:	quero [x 2] [*] , sí .
*CHI:	quero [*] ot(r)a vez .
*CHI:	&=q y Papá ?
*MOT:	se ha ido a buscar pan .
*MOT:	ahora viene .
*CHI:	xxx .
*MOT:	sí .
*MOT:	a buscar pan , hija .
*CHI:	&=q sí ?
*CHI:	xxx .
*CHI:	al rojo red@s .
*MOT:	xxx el rojo red@s , Lucía . [+ NON]
*CHI:	no .
*CHI:	&=e mira !
%act:	se le ha quitado el babero
*MOT:	&=q se te ha desabrochado ?
*CHI:	sí .
*CHI:	&=e uy@i !
*CHI:	&=e mira !
%act:	le enseña el babero a MOT
*CHI:	mira .
*MOT:	uy@i .
*MOT:	se ha desabrochado .
*CHI:	&=e mira !
%act:	primero golpea con el babero (es de plástico duro) sobre la mesa y luego cierra la puerta de la cocina
@Situation:	1 Lucía desyuna por la mañana en la cocina mientras FAT y MOT preparan su desayuno ; (2) MOT y Lucía desyunan en el salón mientras FAT prepara el desayuno
@Time Start:	09:30
*CHI:	&=e mira !
*CHI:	este no es azul .
*CHI:	este es rojo .
*CHI:	xxx rojo red@s . [+ NON]
*MOT:	&=q eh@i ?
*CHI:	a que no es este [x 2] rojo red@s .
*MOT:	&=q que ya te lo has puesto ?
*CHI:	sí .
*MOT:	no .
*CHI:	y azul blue@s .
*MOT:	sí .
*CHI:	sí .
*CHI:	y este no .
*CHI:	y este no .
*MOT:	ese no .
*CHI:	no .
*CHI:	(es)tá mu(y) susio [: sucio] 0 [*] espaguetis .
%err:	0 = de $SYN $LOS
*MOT:	&=q muy sucio de espaguetis ? [+ COR]
*CHI:	sí .
*CHI:	sucio de espaguetis . [+ IMI]
*CHI:	sí .
*CHI:	xxx .
*CHI:	uy@i .
%act:	está jugando con el babero sobre la mesa
*CHI:	&=e mira !
*MOT:	&=q lo has abrochado tú sola ?
*MOT:	&=q < tú sola > [/] tú sola ?
*CHI:	sí .
*CHI:	hola , Mamá .
*MOT:	hola , Lucía .
%act:	sale hacia el salón
*CHI:	xxx .
*MOT:	&=q te vienes aquí conmigo ?
*CHI:	sí .
*CHI:	quiero el rojo red@s .
*MOT:	espera [x 2] que hay que coger lo todo .
*MOT:	ven .
%act:	entra en la cocina
*CHI:	ya .
*CHI:	los c(r)i(s)pis .
*MOT:	espera .
*MOT:	vamos a echar aquí los que han quedado aquí .
%act:	añade los cereales que se habían caído sobre la mesa
*CHI:	mira .
*CHI:	xxx .
*CHI:	&=e y Rita también !
%act:	coge la muñeca
*CHI:	&=e Rita !
*CHI:	aquí (es)tá Rita .
*MOT:	muy bien .
%act:	coge la cámara
%com:	hay un corte
*MOT:	&=q eh@i , Lucía ?
*CHI:	sí .
*CHI:	e(s)ta .
%act:	señala la cámara
*MOT:	&=q cuál ?
*CHI:	e(s)ta es Lucía .
%act:	señala la pantallita de la cámara
*MOT:	&=q ah@i esa es Lucía ?
*MOT:	&=q sí ?
*CHI:	si .
*MOT:	anda .
%act:	se levanta y sale
*CHI:	ay@i .
%act:	se le cae un poco de comida de la cuchara
*MOT:	ay@i .
*MOT:	no te manches , peque .
%act:	acerca la silla de Lucía a la mesa
*CHI:	0 .
%act:	sigue ccomiendo
*MOT:	&=q tomas la leche con cuchara ?
*MOT:	&=q eh@i ?
*CHI:	no .
*MOT:	pues me parece que sí .
*CHI:	no .
*CHI:	con cuchara . [+ IMI]
*MOT:	con cuchara te estás tomando la leche &=q no ?
*CHI:	sí .
*MOT:	&=q y eso ?
*MOT:	&=q te gusta más que bebida ?
@Situation:	1 Lucía desyuna por la mañana en la cocina mientras FAT y MOT preparan su desayuno ; (2) MOT y Lucía desyunan en el salón mientras FAT prepara el desayuno
@Time Start:	09:30
*MOT:	mm@i .
%par:	interroga
*MOT:	&=q te gusta jugar ?
*CHI:	0 .
%par:	mueve la cabeza ; sí
*MOT:	&=q sí , verdad ?
*MOT:	&=q y a Rita ya le has dado de desayunar ?
*CHI:	no .
*MOT:	&=q no le has dado todavía ?
*MOT:	después cuando acabes tú &=q no ?
*MOT:	hace mucho aire , Lucía .
*MOT:	&=q ves que se mueven los árboles ?
*MOT:	&=q lo ves ?
*CHI:	0 .
%par:	mueve la cabeza ; sí
%com:	se oye la puerta de la calle
*FAT:	hola .
*MOT:	hola .
*CHI:	hola , Father .
*FAT:	&=q dónde estás ?
*CHI:	&=e aquí !
*FAT:	Lucía .
*FAT:	&=q y Mother ?
*CHI:	aquí .
*FAT:	no me habéis esperado , carotas .
*FAT:	&=q eh@i ?
*CHI:	xxx .
*FAT:	hala@i .
*FAT:	&=q Papá no tiene sitio ?
*CHI:	no .
*FAT:	joe@i .
*FAT:	pues nada .
*FAT:	me voy a la cocina , entonces .
*CHI:	&=e ha salido !
%par:	seria
*MOT:	&=q qué ?
*CHI:	ha salido a la cocina .
*MOT:	&=q se ha ido a la cocina Papá ?
*CHI:	sí .
*MOT:	&=q por qué será ?
*MOT:	&=q eh@i ?
*CHI:	en la silla de Papá .
*MOT:	claro .
*CHI:	sí .
*CHI:	0 [*] ha ritado [: quitado] Rita la silla de Papá .
%err:	0 = le $MOR $LOS $PREFIX
*MOT:	&=q se la ha quitado Rita la silla de Papá ? [+ COR]
*CHI:	sí .
*MOT:	me parece que se la has quitado tú .
*CHI:	sí .
*CHI:	0 [*] voy a bajar .
%act:	se está intentando bajar de la silla
*MOT:	porque Rita sola no sabe poner se .
*CHI:	&=e no !
%act:	sale hacia la cocina
*MOT:	&=q la has puesto tú ?
*CHI:	sí .
*CHI:	&=e fuera de aquí , Rita !
*CHI:	xxx de Papá . [+ NON]
*CHI:	ven 0 [*] tu sitio .
*FAT:	&=q ya tengo sitio ?
*CHI:	sí .
*FAT:	&=q y Rita ?
*FAT:	&=q no está en mi sitio ?
*CHI:	no .
*FAT:	hala@i .
*FAT:	&=e qué bien !
*FAT:	espera , Lucía .
*FAT:	podemos poner a Rita aquí al lado .
*FAT:	y así nos sentamos los cuatro .
*FAT:	&=q quieres ?
*FAT:	corre .
*FAT:	trae a Rita .
*FAT:	que cabemos todos , Lucía .
*FAT:	corre .
*FAT:	ven .
*FAT:	cabemos todos .
*CHI:	xxx .
*FAT:	&=q le ponemos esta silla a Rita ?
*CHI:	sí .
*FAT:	&=q aquí ?
*CHI:	sí .
*FAT:	venga .
*FAT:	pon la aquí sentadita .
*CHI:	xxx .
*FAT:	&=q tú quieres otra tostada , Mother ?
%add:	MOT
*MOT:	sí .
*MOT:	muy bien .
*CHI:	xxx .
*CHI:	ya está .
*MOT:	ya está , &=q verdad ?
*CHI:	xxx .
%act:	se va a la cocina , donde está FAT
*FAT:	hola , Lulú .
*FAT:	hola .
*CHI:	es tu sitio .
*FAT:	sí .
*FAT:	corre .
*FAT:	< ahora voy > [/] ahora voy .
*FAT:	toma .
*FAT:	lléva le esto a Mamá .
*FAT:	uy@i , no .
*FAT:	todavía no .
*FAT:	uy@i .
*FAT:	qué tos , Lucía .
*CHI:	< el carrito el carrito > [/] el carrito .
*FAT:	&=q dónde está < el carrito el carrito > [/] el carrito ?
%com:	hay un corte
*CHI:	no .
*CHI:	es pequeña .
*FAT:	&=q es pequeña Rita ?
*CHI:	xxx no . [+ NON]
@End
