# Supplementary material for: Comparing Different Models of the Development of Verb Inflection in Early Child Spanish
Source: PLoS One. 2015 Mar 11;10(3):e0119613. doi: 10.1371/journal.pone.0119613 (PMC4356619; doi:10.1371/journal.pone.0119613)
Supplement: S1 File — (ZIP) [file pone.0119613.s001.zip › lu20324.cha]

@UTF8
@PID:	11312/c-00031829-1
@Begin
@Languages:	spa , eng
@Participants:	CHI Lucía Target_Child , FAT Padre Father , MOT MAdre Mother
@ID:	spa , eng|OreaPine|CHI|2;3.24|female|||Target_Child|||
@ID:	spa , eng|OreaPine|FAT|||||Father|||
@ID:	spa , eng|OreaPine|MOT|||||Mother|||
@Transcriber:	Javier , University of Nottingham
@Date:	28-JAN-2001
@Location:	Madrid
@Situation:	(1) Lucía cena por la noche con FAT y MOT , (2) Lucía juega al puzle con MOT
@Time Start:	22:00
@Situation:	1
*MOT:	en un platito .
*FAT:	&=q en un platito ?
*MOT:	a ver .
*MOT:	no .
*MOT:	hay aquí .
*MOT:	mira .
*MOT:	en este , Lucía .
*CHI:	&=e ese !
*MOT:	en este .
*CHI:	ih@i .
*MOT:	aquí .
*CHI:	yuju@i .
%act:	intenta subirse a la silla
*MOT:	espera [x 2] .
*MOT:	así .
*MOT:	nos vamos allí .
*MOT:	espera .
*CHI:	ay@i .
%act:	está a punto de caerse de la silla
*CHI:	mis pasas .
*MOT:	ven [x 2] .
*CHI:	0 .
%act:	corre hacia el salón
*CHI:	xxx .
%act:	se ha sentado en la silla y empieza a comer pasas del paltito en el que se las ha colocado MOT
*FAT:	bueno .
*CHI:	0 .
%par:	muy contenta
%act:	come pasas
*CHI:	he ido al cole .
*MOT:	&=q has ido al cole ?
*CHI:	sí .
*MOT:	a ver .
*MOT:	&=q qué has hecho en el cole ?
*CHI:	Rocío y Soco .
*MOT:	&=q has estado con Rocío y Soco ?
*CHI:	y Mani .
*MOT:	&=q y Mani ?
*CHI:	sí .
*MOT:	&=q y qué más niños ?
*CHI:	Juan .
*MOT:	&=q Juan ?
*CHI:	sí .
*CHI:	y Sofía .
*MOT:	&=q Juan y Sofía ?
*CHI:	sí .
*MOT:	&=q y quién más ?
*CHI:	N(i)eves .
*MOT:	&=e y Nieves !
*CHI:	sí .
*MOT:	anda .
*MOT:	&=q Nieves es pequeñita ?
*CHI:	sí .
*MOT:	&=q y Sofía es pequeñita ?
*CHI:	sí .
*MOT:	hay una niña nueva .
%add:	FAT
*MOT:	ya me está contando más niños .
%add:	FAT
*MOT:	Nieves , Sofía .
%add:	FAT
*FAT:	andá@i .
*FAT:	&=q y qué más ?
*MOT:	&=q y quién más ?
*CHI:	María y Mercedes .
*MOT:	&=e María y Mercedes !
*FAT:	caramba .
*FAT:	&=q qué son , amigas tuyas , Lu ?
*CHI:	sí .
*FAT:	&=q de dónde ?
*MOT:	&=q pero son pequeñitas ?
*CHI:	sí .
*MOT:	&=q todas ?
*MOT:	María , Mercedes , Sofía .
*FAT:	&=q qué más ?
*MOT:	Nieves , Juan .
*CHI:	y Sofía .
*MOT:	Sofía ya la he contado .
*FAT:	&=q y qué hacían Sofía en la guardería , Lucía ?
*FAT:	&=q eh@i ?
*CHI:	la [*] pipas .
*FAT:	eh@i .
*FAT:	&=q de quién son las pasas ?
*CHI:	míos [*] .
%err:	míos = mías $MOR $SUB $AGA
*CHI:	< tú no > [/] y tú no .
*FAT:	bueno .
*FAT:	pues yo me como el pollo (.) con [x 2] zanahorias .
*CHI:	sí [x 2] .
*MOT:	&=q y qué has hecho en el cole , Lucía ?
*CHI:	xxx .
*MOT:	&=q has pintado hoy también ?
*CHI:	sí .
*CHI:	con Geis y con Jojano [: Alejandro] .
*MOT:	&=q con +..?
*CHI:	con Jano [: Alejandro] .
*MOT:	&=q Jano@c ?
*CHI:	con Lejano [: Alejandro] .
*MOT:	&=q Alejandro ?
*CHI:	sí .
*FAT:	&=q sí ?
*MOT:	no tengo ni idea .
%add:	FAT
*FAT:	&=q qué has pintado , con Alejandro ?
*CHI:	sí .
*FAT:	&=q y qué pintabas ?
*MOT:	&=q has pintado con Alejandro ?
*CHI:	con Lejando [: Alejandro] y Miguel .
*MOT:	y Miguel también .
*FAT:	&=q y qué pintabas , Lucía ?
*CHI:	0 .
%act:	mueves los labios pero no contesta
*MOT:	&=q pintabas con colores ?
*CHI:	sí .
*MOT:	&=q y has hecho plastilina hoy o no ?
*CHI:	sí .
*MOT:	mm@i .
%par:	interroga
*CHI:	sí .
*MOT:	&=q y caca ?
*CHI:	&=q qué ?
*CHI:	oy@i .
%act:	se le ha caido una pasa
@Situation:	(1) Lucía cena por la noche con FAT y MOT , (2) Lucía juega al puzle con MOT
@Time Start:	22:00
@Situation:	1
*MOT:	&=q has hecho caca ?
*CHI:	sí .
*MOT:	&=q < en la > [//] en el cole o aquí ?
*CHI:	en el cole .
*MOT:	&=q has cantado ?
*CHI:	sí .
*MOT:	&=q cuál canción ?
*CHI:	cocodrilo .
*FAT:	&=q cocodrilo ?
*CHI:	sí .
*FAT:	&=q cuál es esa ?
*CHI:	0 .
%par:	da una palmada
*MOT:	&=q < a ver > [/] a ver ?
*MOT:	cocodrilo .
*CHI:	0 .
%act:	hace mímica sin hablar
*MOT:	&=q a ver ?
*MOT:	esa es nueva .
*MOT:	cocodrilo [x 2] .
*CHI:	mira .
%act:	está golpeando con el plato sobre la mesa
*MOT:	no .
*MOT:	se caen .
*FAT:	&=q y has estado con Juana hoy ?
*CHI:	sí .
*FAT:	&=q te ha ido a buscar Juana a la guardería ?
*CHI:	sí .
*FAT:	&=q sí ?
*CHI:	sí .
*FAT:	&=q y cómo habéis venido ?
*CHI:	b(i)en .
*FAT:	mm@i .
*CHI:	mu(y) bien .
*FAT:	&=q muy bien habéis venido ?
%par:	riéndose
*CHI:	sí .
*CHI:	mío [*] .
%err:	mío = mía $MOR $SUB $AGA
%act:	se come una pasa
*MOT:	&=q en el autobús ?
*FAT:	&=q te han dado un caramelo en el autobús , Lucía ?
*CHI:	sí .
*CHI:	(l)a señora .
*FAT:	&=q qué señora te ha dado un caramelo ?
*CHI:	em@i .
%par:	duda
*CHI:	xxx .
*CHI:	sí .
*CHI:	y tú no .
*FAT:	no .
*FAT:	a mí no me ha dado .
*CHI:	no .
*FAT:	porque no estaba .
*CHI:	toma .
*FAT:	gracias , Lucía .
*FAT:	&=q me lo como ?
*CHI:	sí .
*FAT:	&=q le quito el [x 2] culito ?
*CHI:	sí .
*FAT:	mm@i .
%par:	como si le gustara
*FAT:	qué buena está la pasa .
*CHI:	mira .
%act:	se mete una pasa en la boca
*CHI:	y tú no .
*FAT:	eres una tragona , Lucía .
*CHI:	oh@i .
%act:	se le cae otra pasa
*MOT:	&=q qué has comido en el cole , Lucía ?
*CHI:	hola , pasas .
*MOT:	&=q qué has comido en el cole , Lu ?
*MOT:	&=q eh@i ?
*MOT:	&=q qué has comido en el colegio , Lucía ?
*MOT:	Lucía .
*MOT:	&=q qué has comido en el cole ?
*MOT:	mm@i .
%par:	interroga
*CHI:	toma .
%act:	le ofrece una pasa a FAT
*FAT:	no .
*CHI:	&=e vale !
*FAT:	no quiero más .
*FAT:	quiero comer pollo .
*FAT:	bueno , Lucía .
*FAT:	&=q no nos dices nada hoy o qué ?
*CHI:	no .
*CHI:	Mercedes y María .
*MOT:	Mercedes y María .
*FAT:	&=q qué pasa con Mercedes y María ?
*FAT:	mm@i .
*CHI:	quiere pasas la pata mía .
*CHI:	Mercedes .
*CHI:	0 .
%act:	sigue comiendo pasas sin hablar
@Situation:	(1) Lucía cena por la noche con FAT y MOT , (2) Lucía juega al puzle con MOT@Time Start:22:00
@Situation:	1
*CHI:	es mío .
*CHI:	y tuyo no .
*CHI:	y tú no .
*FAT:	&=q te traes un cuento , Lu ?
*CHI:	no .
*FAT:	y lo leemos .
*CHI:	no .
*FAT:	&=q por qué no ?
*MOT:	&=q entonces cuántos niños hay ahora en la guardería , Lucía ?
*MOT:	&=q cuántos hay ?
*CHI:	muchos .
*FAT:	&=q hay muchos niños ?
*CHI:	sí .
*CHI:	xxx .
*MOT:	&=q swis ?
*CHI:	sí , seis .
*MOT:	Alonso .
*CHI:	Alonso . [+ IMI]
%act:	coloca un dedo
*MOT:	Juan .
*CHI:	Juan . [+ IMI]
%act:	coloca otro dedo más
*MOT:	Miguel .
*CHI:	Miguel . [+ IMI]
%act:	otro dedo
*FAT:	Alejandro .
*CHI:	(Ale)jand(r)o . [+ IMI]
%act:	otro dedo
*CHI:	Teis [?] . [+ NON]
*MOT:	no .
*MOT:	cuatro , vamos .
*CHI:	cuatro . [+ IMI]
%act:	muestra los cinco dedos
*MOT:	así es más o menos .
*CHI:	así cuatro .
%act:	muestra cuatro dedos
*MOT:	muy bien .
*MOT:	así , cuatro .
*CHI:	es cuatro así .
*CHI:	xxx .
*MOT:	&=q y hay una chica mayor [//] grande que se llama Loreto ?
*CHI:	sí .
*MOT:	&=q sí ?
*CHI:	sí .
*MOT:	&=q Loreto cómo es , grande o pequeña ?
*CHI:	grande . [+ IMI]
*FAT:	&=q sí ?
*CHI:	0 .
%com:	come pasas en silencio
*FAT:	Lu .
*FAT:	&=q me traes un cuento tuyo ?
*CHI:	&=e no !
*FAT:	pero bueno .
*FAT:	&=q cómmo dices un no así ?
*FAT:	di bueno@q .
*FAT:	+" vale , Papá .
*FAT:	&=q me traes un cuento ?
*CHI:	no .
*FAT:	pero +/.
%par:	se ríe
*FAT:	uy@i ese moco .
*FAT:	hay un moco .
*FAT:	a la captura del moco verde .
%act:	intenta limpiarle la nariz a Lucía
*FAT:	ag@i .
%act:	como si le diera asco , de broma
*FAT:	verde green@s .
*CHI:	toma .
%act:	le ofrece una pasa a FAT
*FAT:	no .
*FAT:	&=e no !
*CHI:	sí .
*FAT:	&=e no !
*CHI:	sí [x 2] .
*CHI:	toma .
%act:	le vuelve a ofrecer la pasa a FAT
*FAT:	no , Lucía .
*FAT:	no quiero (.) tu pasa .
*CHI:	ot(r)a .
*CHI:	&=q otra ?
*FAT:	no .
*FAT:	voy a tomar más pollo .
*CHI:	xxx .
*CHI:	toma .
%act:	ahora se la ofrece a MOT
*MOT:	no quiero , bonita .
*CHI:	< la pipa > [/] la pipa .
*CHI:	quiero más .
*CHI:	ay@i .
%par:	lloriquea
%act:	está intentando bajarse de la silla
*CHI:	quiero más pasas .
%act:	se va corriendo a la cocina
*FAT:	no [x 2] .
*FAT:	más pasas no .
*CHI:	0 .
%par:	lloriquea en la cocina
*FAT:	bueno , las últimas .
*FAT:	&=q vale ?
*CHI:	vale .
*CHI:	0 .
%act:	se ha mordido
%par:	empieza a llorar
*MOT:	uy@i .
*MOT:	ten cuidado no te muerdas , chiquitina .
*MOT:	ya .
%act:	consule a Lucía
*MOT:	hay que masticar con cuidado , Lucía .
*MOT:	no te muerdas .
*CHI:	0 .
%par:	deja de llorar
*FAT:	&=q te has hecho daño ?
*CHI:	sí .
*FAT:	&=q dónde ?
*CHI:	aquí .
%act:	se señala la boca
*FAT:	&=q dónde es aquí , Lucía ?
*CHI:	aquí .
*FAT:	&=q en la lengua ?
*CHI:	sí .
*FAT:	&=q o en el labio ?
*CHI:	(l)a xxx . [+ NON]
*FAT:	&=q en la +..?
*CHI:	leng(u)a .
@Situation:	(1) Lucía cena por la noche con FAT y MOT , (2) Lucía juega al puzle con MOT
@Time Start:	22:00
@Situation:	1
*FAT:	&=q en la +..?
%par:	riéndose
*CHI:	leng(u)a .
*FAT:	lengua . [+ COR]
*CHI:	xxx < por una > [/] por una . [+ NON]
*FAT:	&=q < por una > [/] por una ?
*CHI:	sí .
*FAT:	&=q son las últimas ?
*CHI:	sí .
%act:	estáintentando comérselas todas a la vez
*FAT:	uy@i .
*CHI:	xxx .
*FAT:	lengua .
*CHI:	leng(u)a [x 4] . [+ IMI]
*CHI:	ñam@o [x 2] .
*FAT:	lengua [x 3] .
*CHI:	uenga [: lengua] [x 3] . [+ IMI]
*FAT:	0 .
%par:	susurra algo inaudible
*CHI:	sí .
%par:	riéndose
*FAT:	&=q qué hace Mamá ?
%par:	susurra
*CHI:	dormir .
%err:	$VALIDROOT
%par:	susurra
*FAT:	&=q está durmiendo ?
*CHI:	0 .
%par:	coloca el dedo sobre los labios para indicarle a FAT que no haga ruido
*CHI:	&=e mu@o !
%act:	se coloca las manos sobre la frente como si tuviera cuernos
*FAT:	mu@o .
*CHI:	&=e ya !
*FAT:	&=q ya qué ?
*CHI:	q@x [/] quero [*] pan .
%err:	quero = quiero $MOR $LOS $REG
*CHI:	pan [x 2] .
%act:	está intentando coger pan del cestillo que hay sobre la mesa
*FAT:	no , Lucía , mi+amor .
*FAT:	que tú ya has cenado .
*CHI:	quero [*] pan .
%act:	también golpea con el plato sobre la mesa
*FAT:	&=e Lucía !
*CHI:	quero [*] un poquito .
%err:	quero = quiero $MOR $LOS $REG
%act:	acaba de coger un pedazo de pan
*CHI:	un poquito .
*CHI:	quero [*] un poquito .
%act:	separa un poco de un pedazo de pan
*CHI:	&=e ya !
*FAT:	&=q con eso te vale ?
*FAT:	&=q no has cenado ya , Lucía ?
*FAT:	mm@i .
%par:	interroga
*FAT:	&=q Mamá está cansadita ?
*CHI:	sí .
*FAT:	&=q por qué ?
*CHI:	está xxx . [+ NON]
*FAT:	&=q está durmiendo ?
*CHI:	sí .
%par:	coloca el dedo sobre los labios otra vez para que FAT no haga ruido
*FAT:	&=q y por qué está durmiendo ?
*FAT:	&=q eh@i , Lu ?
*FAT:	&=q por qué está durmiendo Mamá ?
*FAT:	&=q eh@i ?
*CHI:	ot(r)o poco .
*FAT:	no .
%act:	aparta el cestito del pan
*FAT:	se ha acabado , Lucía .
*FAT:	es de Papá .
*FAT:	no .
*CHI:	oh@i .
%act:	está jugando a hacer saltar su plato de plástico sobre la mesa hasta que se cae sobre el de FAT
*FAT:	Lucía .
%act:	se lo vueve a colocar
*FAT:	&=q lo llevas a la pila ?
*CHI:	no .
*CHI:	ah@i .
%par:	lloriquea
%act:	está intentando bajarse de la silla
*FAT:	&=q < qué te pasa > [/] qué te pasa , Lu ?
*FAT:	&=q qué quieres ?
*CHI:	0 .
%par:	se baja con la ayuda de MOT y se va
%com:	hay un corte
@Situation:	(2)
*CHI:	xxx .
%act:	se sube a la silla , ha traído una caja de un puzle
*CHI:	es mío .
*CHI:	a ver .
%act:	quita la tapa
*CHI:	mira .
*CHI:	toma [x 2] .
%act:	le da la tapa a MOT
*CHI:	&=q < esta es del caballo esta es del caballo esta es del caballo esta es del caballo esta es del caballo esta es del caballo > [/] esta es del caballo ?
*CHI:	xxx .
*CHI:	del caballo .
*FAT:	&=q dónde estás , caballo ?
*CHI:	esta es del caballo .
*CHI:	&=e ah@i , no !
*CHI:	oh@i .
*CHI:	&=q este ?
*CHI:	no .
*CHI:	&=e ay@i aquí !
%par:	muy contenta
*CHI:	e(l) culo [x 2] .
*FAT:	&=q el culo de quién ?
*CHI:	< del el del caballo > [//] el culo del caballo .
*FAT:	&=q a ver dónde está ?
@Situation:	(1) Lucía cena por la noche con FAT y MOT , (2) Lucía juega al puzle con MOT
@Time Start:	22:00
@Situation:	2
*FAT:	&=q dónde estás ?
*CHI:	culo .
*FAT:	&=e este !
%act:	coge una pieza
*CHI:	no .
*CHI:	es del cerdito .
*FAT:	ah@i .
*FAT:	este no .
%act:	aparta una pieza
*MOT:	búsca lo , Lucía .
*FAT:	este no .
%act:	aparta otra pieza
*MOT:	da le tú la vuelta .
*MOT:	da le la vuelta a las piezas .
*CHI:	sí .
%act:	después de darle la vuelta a una pieza
*CHI:	este es de la oveja .
*CHI:	sí .
*CHI:	este es de la oveja .
*FAT:	&=q sí ?
*CHI:	sí .
*FAT:	muy bien .
*CHI:	a ver .
*CHI:	este tambien es de la ovejas [*] .
*FAT:	&=q ese es de la oveja también ?
*FAT:	ha@i .
*FAT:	pues haz la oveja .
*FAT:	que ya tienes dos piezas .
*FAT:	&=q hacemos el caballo después ?
%act:	se levanta y se va a la cocina
*CHI:	sí [x 2] .
*CHI:	el culo del caballo .
*MOT:	ahí [x 3] .
*MOT:	a lo mejor es ahí .
*MOT:	aquí [x 2] .
*MOT:	da le la vuelta a estas piezas .
*MOT:	da le la vuelta a estas .
*MOT:	corre .
*MOT:	a ver .
*MOT:	esa no: .
*MOT:	&=q esa es ?
*MOT:	&=e sí !
*CHI:	&=e sí !
%par:	muy contenta
%act:	itenta colocarla
*MOT:	pero no es el culo .
*MOT:	&=q eh@i , Lucía ?
*MOT:	hay que buscar primero el culo .
*CHI:	&=q el culo aquí [x 2] ?
*CHI:	&=q xxx aquí ? [+ NON]
*MOT:	no .
*CHI:	&=q no ?
*MOT:	tienes que poner el culo primero .
*MOT:	a ver si lo encuentras .
*CHI:	el culo .
*MOT:	primero , sí .
*CHI:	sí .
*MOT:	&=q a ver dónde está ?
*CHI:	no .
*CHI:	xxx de la vaca . [+ NON]
*MOT:	es de la vaca .
*CHI:	sí .
*CHI:	e(s)te tamb(i)é(n) es de la vaca .
*CHI:	este sí es de la vaca .
*CHI:	&=e xxx ! [+ NON]
*MOT:	&=q a ver ?
*CHI:	xxx .
*CHI:	ese sí .
*CHI:	mira .
*CHI:	este sí .
%act:	muestra la pieza
*MOT:	sí .
*CHI:	sí .
*CHI:	este es del caballo .
*CHI:	este .
*CHI:	sí .
*CHI:	así .
*CHI:	cloc [x 5] .
%par:	imita el trote del caballo
%act:	mueve los dedos por el aire como si trotara un caballo
*MOT:	muy bien .
*MOT:	a ver .
*MOT:	busca el culete del caballo .
*CHI:	xxx .
*MOT:	&=q y el culete del caballo ?
*MOT:	&=q dónde está ?
*CHI:	&=e eh@i !
%act:	muestra una pieza
%par:	muy contenta
*MOT:	sí .
*MOT:	parte del culete .
*MOT:	a ver por aquí .
*MOT:	a ver si está el culete por aquí .
*MOT:	mira .
*MOT:	el culete por aquí a ver si está .
*FAT:	&=q hoy qué día es ?
%act:	desde la cocina
*FAT:	&=q es treinta+y+uno no ?
%act:	desde la cocina
*CHI:	&=e sábado !
*MOT:	hoy no es sábado .
*CHI:	sí .
*MOT:	no , es miércoles .
*CHI:	mi(ér)coles . [+ IMI]
*CHI:	&=q 0 [*] está el culo ?
%err:	0 = dónde $SYN $LOS
*CHI:	bu(s)ca el culo (.) tú .
%act:	le da la caja con las piezas a MOT
*CHI:	bú(s)ca le tú el culo .
*CHI:	tú .
*MOT:	búsca le por aquí , Lucía .
%act:	le da una pieza
*CHI:	&=e ah@i !
*CHI:	xxx .
%act:	coloca la pieza
*CHI:	&=e ah@i !
%act:	coge otra pieza
*MOT:	< muy bien muy bien muy bien > [/] muy bien .
*CHI:	mu(y) bien . [+ IMI]
*MOT:	< muy bien muy bien > [/] muy bien .
*CHI:	ot(r)a pa(r)te < de la > [//] del cuello .
*MOT:	falta el cuello , sí .
*CHI:	sí .
*CHI:	esta xxx es la [//] de la oveja . [+ NON]
*CHI:	esta también es de la oveja .
*MOT:	esa es de la oveja , sí .
*MOT:	es de la oveja .
*CHI:	falta otra parte del cuello .
*CHI:	&=q dónde está ?
*CHI:	&=q 0 [*] está ?
%err:	0 = dónde $SYN $LOS
*CHI:	&=q 0 [*] está ?
%err:	0 = dónde $SYN $LOS
*MOT:	&=e mira !
*MOT:	&=q es ese ?
*MOT:	no: .
*MOT:	no es .
*CHI:	&=e ah@i !
*CHI:	este [x 2] .
%act:	ha cogido otra pieza y la está colocando
*MOT:	sí , señora .
*CHI:	sí .
*CHI:	fale [: falta] otra .
*MOT:	falta otra ahí &=q verdad ?
*CHI:	sí .
*MOT:	&=q a ver cuál es ?
*MOT:	una chiquitita .
*CHI:	&=e no !
*MOT:	no: .
*CHI:	ese .
*CHI:	ah@i .
*CHI:	oh@i .
*CHI:	0 .
%par:	hace una pedorreta con los labios
*CHI:	mira .
*CHI:	0 .
%act:	le muestra a MOT cómo le sale la saliva
*MOT:	uy@i .
*MOT:	qué potingues .
*MOT:	muy bien .
*MOT:	ahora falta la otra parte < de la cestita > [/] de la cestita de la comida del caballo .
*MOT:	mira .
*CHI:	0 [*] la cestita . [+ IMI]
%err:	0 = de $SYN $LOS
%act:	coge una pieza
*MOT:	no: .
*MOT:	esa no es .
*CHI:	no .
@Situation:	(1) Lucía cena por la noche con FAT y MOT , (2) Lucía juega al puzle con MOT
@Time Start:	22:00
@Situation:	2
*MOT:	no: .
*MOT:	esta no es .
*CHI:	así .
*MOT:	no .
*MOT:	esa es del cerdito .
*MOT:	eh@i .
*MOT:	mira .
%act:	le da una pieza
*CHI:	&=e ay@i !
*MOT:	sí .
*MOT:	sí que es esa .
*CHI:	< que sí > [/] que sí .
*CHI:	&=e ay@i !
%act:	le da la tos y tira un poco del mantel
*MOT:	se rompe todo ahora , Lucía .
*MOT:	&=q lo rompes ?
*CHI:	oh@i [x 2] .
*CHI:	xxx .
*CHI:	ay@i .
*CHI:	sí .
*CHI:	xxx .
*CHI:	no xxx caballo . [+ NON]
*MOT:	no .
*MOT:	eso no es del caballo .
*CHI:	no .
*CHI:	este .
*MOT:	ese sí .
*CHI:	sí .
*CHI:	aug@o .
%par:	como si rugiera
*MOT:	uy@i .
*CHI:	un yeyón [: león] .
*MOT:	un león .
*CHI:	aug@o .
%par:	como si rugiera
*MOT:	uy@i .
*CHI:	ti@o [x 5] .
*CHI:	&=e todo el xxx ! [+ NON]
*CHI:	&=e todo el xxx ! [+ NON]
*CHI:	&=e todo el xxx ! [+ NON]
*CHI:	&=e todo el xxx ! [+ NON]
*CHI:	&=e todo el xxx ! [+ NON]
*CHI:	&=e todo el xxx ! [+ NON]
*CHI:	&=e mira ya !
%act:	sigue colocando piezas
*CHI:	aquí .
*MOT:	ya está .
*CHI:	ya está .
*MOT:	hale@i .
*MOT:	a la cuna .
*CHI:	&=e no !
*CHI:	&=e el cerdito !
*MOT:	no que es muy tarde , Lucía .
*FAT:	el cerdito no .
*CHI:	el cerdito sí .
*CHI:	&=e mira el caballo !
*CHI:	&=e mira el caballo !
*FAT:	&=q lo has hecho entero , Lucía ?
*CHI:	sí .
*FAT:	hala@i .
*MOT:	el cerdito y a la cama luego .
*MOT:	&=q vale ?
*MOT:	a ver .
*MOT:	toma .
*CHI:	el caballo .
*MOT:	a ver .
*CHI:	a ver . [+ IMI]
*CHI:	así .
*CHI:	espera .
*CHI:	así .
*CHI:	&=e ya !
%act:	levanta los brazosx como si lo hubiera terminado
*MOT:	no .
*MOT:	< falta mucho > [/] falta mucho del cerdito todavía .
*CHI:	ay@i .
%par:	está contenta
*MOT:	no .
*CHI:	no .
*MOT:	a ver .
*CHI:	sí cabe .
*CHI:	ahora sí .
*MOT:	a ver .
*MOT:	estira esto bien .
%act:	coloca el mantel
*CHI:	oh@i .
*CHI:	ya 0 [*] he hecho mu(y) b(i)en .
%err:	0 = lo $MOR $LOS $PREFIX
*CHI:	ya 0 [*] he hecho mu(y) bren [: bien] .
%err:	0 = lo $MOR $LOS $PREFIX
*MOT:	no has acabado el cerdito , Lucía .
*CHI:	uy@i .
*MOT:	venga .
*CHI:	ya .
*MOT:	no .
*CHI:	&=e ya !
%act:	se aparta levantando los brazos después de poner varias piezas a toda prisa , pero aún queda más y sigue poniendo
*CHI:	&=q aquí [x 3] ?
*CHI:	&=q xxx aquí ? [+ NON]
*CHI:	&=q xxx aquí ? [+ NON]
*MOT:	mm@i .
%par:	afirma
*CHI:	no cabe .
*MOT:	venga [x 2] .
*MOT:	a ver .
*CHI:	no cabe e(s)te .
*MOT:	sí cabe .
*MOT:	sí , venga .
@Situation:	(1) Lucía cena por la noche con FAT y MOT , (2) Lucía juega al puzle con MOT
@Time Start:	22:00
@Situation:	2
*CHI:	&=q aquí ?
*MOT:	así .
*CHI:	oy@i .
*CHI:	no cabe .
*MOT:	así [x 4] .
*MOT:	muy bien .
*CHI:	así . [+ IMI]
*CHI:	la oveja .
*CHI:	oh@i [x 5] .
*CHI:	xxx .
%par:	parece que dice cosas sin sentido
*CHI:	no puedo .
*MOT:	porque está el mantel , hija .
*MOT:	así .
*CHI:	pon le tú .
*MOT:	0 .
%act:	colocas las piezas
*MOT:	&=e ya !
*CHI:	oh@i , no .
*CHI:	del caballo xxx . [+ NON]
*CHI:	la ha [*] hecho mu(y) bien .
%err:	ha = he $MOR $SUB $NFL PREX3s/PREX1s
*FAT:	&=q lo has hecho muy buen ?
*CHI:	ole@i .
*CHI:	&=e en el culo !
%par:	muy contenta , se ríe
%act:	se pone a balancearse sobre la silla
*CHI:	espera [x 2] .
*FAT:	Lulú .
*FAT:	&=q quién se va a dormir ?
*MOT:	hala@i .
*MOT:	venga .
*MOT:	vamos a guardar las piezas aquí .
*MOT:	a guardar .
*MOT:	corre .
*CHI:	no .
%act:	tiene mocos y se los intenta quitar con la manga
*FAT:	uy@i , Lu .
*FAT:	&=q eso es un moco ?
*CHI:	sí .
*CHI:	un moco . [+ IMI]
*CHI:	culo .
*FAT:	venga , Lucía .
*FAT:	recogiendo ya .
*CHI:	no .
*FAT:	venga .
*FAT:	las piezas a la caja .
*FAT:	espera que te llevas un poquito de arroz aquí .
*FAT:	está sucio eso , Lucía .
*FAT:	venga .
*FAT:	adiós .
*CHI:	&=e ah@i !
%act:	tienes varias piezas en la mano y las mete en la caja
*FAT:	todas .
*FAT:	todas las piezas , Lucía .
*CHI:	saltar [*] mucho .
%err:	saltar = salto $MOR $SUB $ROOT
%act:	ha dado un salto desde la silla hasta el suelo con la ayuda de MOT
@End
