# Supplementary material for: Comparing Different Models of the Development of Verb Inflection in Early Child Spanish
Source: PLoS One. 2015 Mar 11;10(3):e0119613. doi: 10.1371/journal.pone.0119613 (PMC4356619; doi:10.1371/journal.pone.0119613)
Supplement: S1 File — (ZIP) [file pone.0119613.s001.zip › lu20325.cha]

@UTF8
@PID:	11312/c-00031830-1
@Begin
@Languages:	spa , eng
@Participants:	CHI Lucía Target_Child , FAT Padre Father , MOT MAdre Mother
@ID:	spa , eng|OreaPine|CHI|2;3.25|female|||Target_Child|||
@ID:	spa , eng|OreaPine|FAT|||||Father|||
@ID:	spa , eng|OreaPine|MOT|||||Mother|||
@Transcriber:	Javier , University of Nottingham
@Date:	29-JAN-2001
@Location:	Madrid
@Situation:	1 Lucía desayujna en la cocina por la mañana con FAT
@Time Start:	08:00
@Situation:	1
*CHI:	y Miguel y Clara .
*CHI:	y Pat(r)icia .
*CHI:	y Miguel y Clara .
*FAT:	&=q el qué quieres con todo eso ?
*FAT:	&=q eh@i ?
*FAT:	&=q qué es lo que quieres ?
*FAT:	&=q qué pasa con Patricia y Lucía Clara Susana ?
*FAT:	&=q eh@i ?
*CHI:	oh@i .
*CHI:	no 0 [*] quites .
*FAT:	&=q no me lo quito ?
*CHI:	no .
*FAT:	&=q mi pupa ?
*CHI:	sí .
*FAT:	&=q quieres mi pupa ?
*CHI:	no .
*CHI:	no .
*CHI:	quiero c(r)i(s)pis .
*FAT:	&=q quieres crispis ?
*CHI:	sí .
*FAT:	&=q los traigo ?
*CHI:	sí .
*FAT:	&=q cuántos quieres , Lucía ?
*CHI:	muchos .
*FAT:	&=q muchos [x 3] ?
*CHI:	sí .
*MOT:	&=q o muchos nada más ?
*CHI:	no muchos [x 2] .
*FAT:	&=q los de chocolate ?
*CHI:	sí .
*FAT:	&=q o los de xxx ? [+ NON]
*CHI:	los de cololate [: chocolate] .
*FAT:	&=q los de chocolate ?
*CHI:	sí .
*FAT:	&=q y quieres leche ?
*CHI:	no: .
*FAT:	&=q sin leche ?
*CHI:	no: .
*FAT:	&=q con qué ?
*FAT:	&=q con leche ?
*FAT:	&=q con leche o sin leche ?
*CHI:	con Papá .
*CHI:	no .
*CHI:	con Papá .
%act:	coge la cucharilla y se la ofrece a FAT
*FAT:	venga , tú .
*FAT:	tú solta .
*FAT:	no .
*FAT:	< tú soli@x > [//] empieza tú solita .
*FAT:	yo ahora vengo .
*CHI:	no , Papá .
*CHI:	yo no .
*FAT:	ah@i .
*FAT:	lo que quieres es que juguemos .
*FAT:	&=q verdad ?
*FAT:	&=q quieres que juguemos ?
*CHI:	&=e sí !
*FAT:	&=q a qué quieres que juguemos , Lu ?
*CHI:	e(s)tos .
%act:	le muestra el plato a FAT
*FAT:	&=q a los crispis ?
*CHI:	sí .
*FAT:	popon@o [x 3] .
%par:	canturrea
*FAT:	ajajá@i .
%act:	le da de comer a Lucía
*FAT:	uy@i .
*FAT:	&=q y ahora ?
*FAT:	es que así no puede hablar , Lucía .
*FAT:	con lo cual no puedo grabar te .
*CHI:	no , más .
*FAT:	&=q quieres mas ?
*CHI:	0 .
%par:	mueve la cabeza ; sí
*FAT:	&=q ya ?
*FAT:	popon@o [x 3] .
%par:	canturrea
%act:	le da otra cucharada
*FAT:	popon@o [x 3] .
%par:	canturrea
%act:	le acerca otra cucharada pero Lucía no abre la boca
*CHI:	xxx .
*FAT:	popon@o [x 3] .
%par:	canturrea
%act:	le acerca otra cucharada pero Lucía no abre la boca
*FAT:	&=q no ?
*FAT:	iu@o .
%par:	con la cuchara como si fuera un avión
*FAT:	bueno .
*FAT:	&=q quieres ?
*FAT:	bueno .
*FAT:	pues no quieres &=q no ?
*FAT:	pues te lo dejo .
%act:	le deja el plato cerca
*CHI:	no .
*FAT:	&=q qué ?
*CHI:	no .
*FAT:	&=q no quieres entonces ?
*CHI:	no .
*CHI:	no quiero .
*FAT:	&=q no quieres los crispis ahora , Lu ?
*CHI:	no .
*FAT:	querida mía .
*FAT:	si me los has pedido .
*FAT:	0 .
%act:	le da otra cucharada y ahora sí se la come
*FAT:	venga , Lu .
*FAT:	a acabar te los crispis .
*CHI:	quiero un cuento .
*CHI:	quiero un cuento .
*FAT:	&=q qué es lo que quieres ?
*CHI:	un cuento .
*FAT:	&=q un queso ?
*CHI:	sí .
*CHI:	quiero un cuento .
*FAT:	&=q un cuento ?
*CHI:	sí .
*FAT:	venga .
*FAT:	ve a buscar lo .
*FAT:	ve a buscar el cuento .
*FAT:	corre .
*FAT:	venga .
*CHI:	0 .
%act:	come
*FAT:	si vas a buscar el cuento yo te espero aquí .
*CHI:	0 .
%act:	se intenta bajar de la silla
*FAT:	espera , Lu .
*FAT:	&=q puedes ?
*CHI:	0 .
%act:	sale
@End
