# Supplementary material for: Comparing Different Models of the Development of Verb Inflection in Early Child Spanish
Source: PLoS One. 2015 Mar 11;10(3):e0119613. doi: 10.1371/journal.pone.0119613 (PMC4356619; doi:10.1371/journal.pone.0119613)
Supplement: S1 File — (ZIP) [file pone.0119613.s001.zip › lu20328.cha]

@UTF8
@PID:	11312/c-00031831-1
@Begin
@Languages:	spa , eng
@Participants:	CHI Lucía Target_Child , FAT Padre Father , MOT MAdre Mother
@ID:	spa , eng|OreaPine|CHI|2;3.28|female|||Target_Child|||
@ID:	spa , eng|OreaPine|FAT|||||Father|||
@ID:	spa , eng|OreaPine|MOT|||||Mother|||
@Transcriber:	Javier , University of Nottingham
@Date:	04-FEB-2001
@Location:	Madrid
@Situation:	1 Lucía cena por la noche con FAT y MOT en la cocina
@Time Start:	21:00
@Situation:	1
*FAT:	hola , Lulú .
*CHI:	hola .
*CHI:	mira , rulitos .
*FAT:	&=q estás cenando rulitos ?
*CHI:	sí .
*FAT:	&=q y Papá y Mamá qué van a cenar ?
*FAT:	me parece que Mamá ya está cenando .
*FAT:	&=q no ?
*FAT:	&=q qué hora es ?
%add:	MOT
*MOT:	las nueve .
%add:	FAT
*FAT:	mm@i .
%par:	como si le gustara
*FAT:	qué bueno .
*CHI:	a mí no 0 [*] gu(s)ta .
%err:	0 = me $MOR $LOS $PREFIX
%act:	come rápido
*CHI:	a mí no 0 [*] gu(s)ta .
%err:	0 = me $MOR $LOS $PREFIX
*MOT:	despacito , Lucía .
*MOT:	despacito .
*CHI:	ah@i , despacito . [+ IMI]
*MOT:	poquito a poco .
*MOT:	&=q vale ?
*CHI:	vale . [+ IMI]
*CHI:	0 .
%act:	come en silencio
*FAT:	nada .
*FAT:	esto no tira .
%act:	está intentando usar el mando a distancia de la cámara
*CHI:	0 .
%act:	se mira en la pantallita de la cámara mientras come
*CHI:	xxx .
*MOT:	muy bien .
*MOT:	pues ya has acabado .
*FAT:	&=q te lo has acabado ya todo , Lucía ?
*CHI:	sí .
*FAT:	&=q quieres un postre ?
*FAT:	&=q tú quieres pan , Mother ?
%add:	MOT
*MOT:	bueno .
%add:	FAT
*CHI:	yo también .
*CHI:	ay@i que pica .
*FAT:	&=q el qué te pica a ti ?
*CHI:	mucho .
*FAT:	Lucía .
*FAT:	&=q qué le has contado a la abuela que hemos visto este fin+de+semana ?
*FAT:	&=q eh@i ?
*FAT:	&=q qué había , Lucía ?
*CHI:	pu(z)le en la ca(rr)etera .
*FAT:	&=q el qué ?
*CHI:	puzles .
*FAT:	ah@i , &=q el puzle ?
*CHI:	sí .
*FAT:	&=q que estabas haciendo el puzle ?
*CHI:	sí .
*FAT:	&=q con Guillermo ?
*CHI:	0 .
%par:	mueve la cabeza ; sí
*FAT:	&=q y de qué era el puzle ?
*CHI:	de xxx . [+ NON]
*FAT:	&=q de qué ?
*CHI:	de xxx . [+ NON]
*CHI:	hale@i .
*CHI:	me pica .
*CHI:	pica (.) el tomate .
*MOT:	&=q el qué ?
*CHI:	pica el tomate .
*MOT:	&=q sí ?
*CHI:	sí .
*CHI:	pica el tomate , Papá .
*FAT:	&=q cómo va a picar el tomate , Lucía ?
*FAT:	qué cosas más raras dices .
*CHI:	oye .
*CHI:	ya .
%act:	aparta el plato y el tenedor
*CHI:	oye .
*CHI:	ya .
*MOT:	lléva lo a la pila .
*CHI:	oye .
*CHI:	ya .
*MOT:	lléva lo a la pila .
*CHI:	no .
*MOT:	lléva lo a la pila .
*FAT:	corre .
*CHI:	xxx a comer así . [+ NON]
*CHI:	en la pila .
%com:	suena el timbre de un cronómetro
*CHI:	&=e ay@i qué susto !
*FAT:	&=q qué susto , Lucía ?
*CHI:	sí .
*FAT:	&=q qué susto ?
*CHI:	ay@i .
%act:	se baja de la silla y se lleva el plato .
*CHI:	&=e toma !
*CHI:	0 [*] pila .
%err:	0 = < para la > $SYN $LOS
*CHI:	toma .
*FAT:	pon lo aquí .
*FAT:	tíra lo aquí .
*FAT:	corre .
*FAT:	muy bien , Lu .
*FAT:	perfecto .
*CHI:	ya .
*FAT:	&=q Mother ?
*FAT:	&=q cortas la cámara según está ?
%add:	MOT
*CHI:	hola .
%com:	hay un corte
@Situation:	1 Lucía cena por la noche con FAT y MOT en la cocina
@Time Start:	21:00
@Situation:	1
*CHI:	es de Papá .
*CHI:	es de Papá .
%act:	come pasas de un cuenquito
*CHI:	xxx .
*CHI:	xxx .
*CHI:	< que no > [/] que no puedo .
%act:	le está intentando quitar una pipita a la pasa
*CHI:	que no puedo .
*CHI:	&=e no puedo !
*MOT:	&=q no se lo puedes quitar ?
*CHI:	no .
*FAT:	sí , hombre .
*FAT:	sí .
*FAT:	sí puedes , Lu .
*CHI:	no .
*CHI:	no puedo porque es pequeña (.) (l)a pasa .
*FAT:	&=q es pequeña la pasa ? [+ ADS]
*CHI:	porque es la pipa .
*FAT:	&=q por eso no puedes ?
*CHI:	no .
*CHI:	con la xxx sí .
*MOT:	&=q qué ?
*CHI:	con la boca sí .
*MOT:	&=q con la boca sí puedes ?
*CHI:	sí .
*FAT:	muy bien , Lu .
*CHI:	no puedo .
*CHI:	no puedo .
*CHI:	no puedo con la boca .
*CHI:	las bolitas .
%act:	como amasando la pasa entre las manos
*CHI:	mira .
*CHI:	las bolitas .
*CHI:	mira .
*CHI:	una bola .
%act:	separa las manos
*MOT:	&=q una bola ?
*CHI:	sí .
*CHI:	0 .
%act:	hace ruiditos con la boca mientras se come las pasas
*FAT:	&=q Lucía ?
*FAT:	&=q cómo eran los buitres ?
*FAT:	&=q cómo eran los buitres ?
*CHI:	muy pequeños .
*FAT:	&=q pequeños ?
%par:	extrañado
*CHI:	sí .
*FAT:	no .
*FAT:	eran grandes .
*CHI:	no .
*CHI:	pequeños .
*FAT:	&=q y cómo volaban ?
*CHI:	pío@o [x 3] .
*FAT:	no .
*CHI:	sí .
*FAT:	&=q y < qué más > [/] qué más viste este fin de semana ?
*CHI:	ovejas .
*FAT:	&=q y cómo hacían las ovejas ?
*CHI:	be@o .
*FAT:	&=q y qué más hemos visto ?
*CHI:	em@i .
*CHI:	una [*] vacas .
*FAT:	&=q unas vacas ? [+ COR]
*FAT:	&=q con quién estaban las vacas ?
*CHI:	con xxx . [+ NON]
*FAT:	&=q con quién ?
*CHI:	con xxx . [+ NON]
*CHI:	con xxx . [+ NON]
*FAT:	estaban con los terneritos .
*FAT:	&=q verdad ?
*CHI:	sí .
*CHI:	xxx no . [+ NON]
*FAT:	no .
*CHI:	xxx .
*CHI:	oye .
*CHI:	mira .
%act:	se ha puesto de rodillas sobre la silla , mirando hacia el respaldo , de espaldas a la mesa
*CHI:	< así no > [/] así no .
*CHI:	al revés .
*CHI:	ay@i .
*CHI:	&=e así no !
*MOT:	pues pon te bien .
*MOT:	&=q no te sabes poner bien ya ?
%act:	le ayuda a colocarse de pie sobre la mesa
@Situation:	1 Lucía cena por la noche con FAT y MOT en la cocina
@Time Start:	21:00
@Situation:	1
*CHI:	así .
*CHI:	de rodillas .
%act:	está de cara ya a la mesa
*CHI:	así .
*CHI:	de rodillas .
*MOT:	bueno .
*CHI:	a mí no 0 [*] gusta .
%err:	0 = me $MOR $LOS $PREFIX
*FAT:	&=q más pasas , Lucía ?
*FAT:	venga .
*FAT:	&=q y qué más hemos visto ?
*FAT:	&=q eh@i , Lu ?
*CHI:	un te(r)nerito .
*FAT:	&=q un ternerito ? [+ ADS]
*CHI:	sí .
*CHI:	y vacas .
*FAT:	&=q y cómo hacían las vacas ?
*CHI:	mu@o .
*FAT:	&=q y el ternerito ?
*CHI:	mu@o .
*FAT:	&=q tú tienes ahí tus alcachofas ?
%add:	MOT
*FAT:	&=q cuántas quieres , Mother ?
%add:	MOT
*FAT:	&=q así ?
%add:	MOT
*CHI:	ah@i .
*CHI:	el tuyo .
*FAT:	son mías .
*FAT:	qué bueno .
*CHI:	quie(r)o pasas .
*CHI:	pon@o [x 3] .
%par:	canturrea
*CHI:	tili@o [x 3] .
%par:	canturrea
*MOT:	uy@i .
*MOT:	era la canción de los payasos .
*MOT:	si toco la trompeta .
*CHI:	tara@o [x 3] .
*MOT:	si toco el +...
*CHI:	++ violín .
*CHI:	tilín@o [x 3] .
*CHI:	&=e pon@o [x 3] !
*MOT:	si toco el tambor .
*MOT:	pon@o [x 3] .
*CHI:	pon@o .
*CHI:	xxx canción . [+ NON]
*FAT:	&=q el qué ?
*CHI:	eta@o [x 3] .
*CHI:	tilín@o [x 3] .
*FAT:	&=q estás cantando ?
%act:	se ha sentado a cenar con MOT
*CHI:	pon@o [x 3] .
*CHI:	tilín@o [x 3] .
*CHI:	pon@o [x 3] .
*CHI:	ya .
*CHI:	&=q qué es esto ?
*CHI:	xxx f(r)ío . [+ NON]
*FAT:	&=q tienes frío ?
*CHI:	no .
*CHI:	xxx .
*CHI:	&=q qué es esto ?
*CHI:	uy@i qué grande .
*FAT:	qué grande . [+ ADS]
*FAT:	&=q sabes cómo se llama esto , Lucía ?
*CHI:	sí .
*FAT:	&=q cómo ?
*CHI:	tortilla+de+patata .
*FAT:	no .
*CHI:	sí .
*FAT:	no .
*FAT:	es una tortilla a la francesa porque no tiene patata .
*FAT:	la tortilla+de+patata tiene patata y cebolla .
*FAT:	y la tortilla a la francesa sólo tiene huevo .
*CHI:	no .
*FAT:	sí .
*CHI:	no tiene huevo .
*FAT:	sí tiene huevo .
*MOT:	sólo tiene huevo .
*CHI:	&=q sí tiene huevo ? [+ IMI]
*CHI:	&=q sí [x 2] ?
*FAT:	&=q y esto de aquí ?
*FAT:	&=q cómo se llama ?
*FAT:	alcachofa .
*FAT:	a ver .
*FAT:	di .
*CHI:	catofa [: alcachofa] . [+ IMI]
*FAT:	al::cachofa .
*CHI:	catofa [: alcachofa] . [+ IMI]
*FAT:	al@x +...
*CHI:	++ catofa [: alcachofa] . [+ IMI]
*FAT:	++ cahofa@x .
*CHI:	no .
*CHI:	no .
*CHI:	pon@o [x 3] .
%act:	se ha bajado de la silla
*CHI:	tirititirí@o .
%par:	canturrea
*CHI:	pon@o [x 3] .
%act:	se ha vuuelto a subir a la silla
*MOT:	si toco la trompeta +...
*CHI:	++ eta@o [x 3] .
@Situation:	1 Lucía cena por la noche con FAT y MOT en la cocina
@Time Start:	21:00
@Situation:	1
*MOT:	si toco el violín +...
*CHI:	++ tilín@o [x 3] .
*CHI:	++ pon@o [x 3] .
*MOT:	si toco el tambor +...
*CHI:	++ pon@o [x 3] .
*MOT:	si toco el trombón +...
*CHI:	++ pon@o [x 3] .
*FAT:	&=q dónde hemos estado este fin+de+semana ?
*CHI:	0 .
%par:	se ríe
*FAT:	hemos estado en Santo_Domingo_de_Silos .
*CHI:	ah@i .
*FAT:	sí .
*FAT:	&=q verdad ?
*CHI:	no .
*FAT:	sí .
*FAT:	con las bicicletas .
*CHI:	&=q Natal(i)a ?
*FAT:	mm@i .
%par:	interroga
*CHI:	&=q Natal(i)a ?
*MOT:	&=q Natalía ?
*CHI:	sí .
*FAT:	&=q quién es Natalia ?
*FAT:	&=q una compi del cole ?
%exp:	compi = classmate (children slang)
*FAT:	&=q cómo se llamaba tu amiguita china ?
*CHI:	Marta .
*FAT:	no .
*FAT:	&=q cómo se llamaba ?
%add:	MOT
*MOT:	Riota .
*CHI:	Riota .
*FAT:	Riota &=q verdad ?
*CHI:	sí .
*FAT:	Lucía .
*FAT:	qué moco más feo tienes .
*CHI:	que no .
*CHI:	ay@i no .
*CHI:	y tú no .
%act:	después de comerse una pasa
*CHI:	eta@o [x 3] .
*FAT:	tan@o [x 3] .
%act:	se ha levantado y vuelve con un pañuelo de papel
*FAT:	el pañuelo del antimoco@f .
*FAT:	la brigada del antimoco@f llega hasta lucía .
*FAT:	&=q una dos y +..?
*CHI:	quiero xxx . [+ NON]
%par:	se ríe y lloriquea
*FAT:	ya está .
%act:	mientras le limpia la nariz
*FAT:	la brigada antimoco@f ha sido una vez más eficaz .
%act:	coloca la mano y Lucía se la choca
*FAT:	guay .
*CHI:	y tú no , Mamá .
*CHI:	mira .
*CHI:	oye .
*CHI:	mira .
*CHI:	eh@i .
%act:	se ha puesto otra vez de espaladas a la mesa
*FAT:	uy@i .
*FAT:	&=q qué haces del revés (.) en la silla ?
*CHI:	así no quero [*] así [/] .
%err:	quero = quiero $MOR $LOS $REG
*CHI:	así .
*CHI:	del revés .
*CHI:	mira .
*CHI:	0 [*] derecho .
%err:	0 = del $SYN $LOS
*CHI:	aum@o .
%act:	se mete una pasa en la boca
*FAT:	&=q cuán@x [/] cuántas te quedan de pasas ?
*FAT:	&=q a ver ?
*FAT:	a contar .
*CHI:	una dos y t(r)es .
*FAT:	no .
*FAT:	hay más .
*CHI:	sí .
*FAT:	&=q cuántas ?
*CHI:	cinco .
*FAT:	eso sí .
*CHI:	sí .
*FAT:	eso sí .
*CHI:	sí .
*FAT:	&=q quieres un poquito de pan ?
%add:	MOT
*FAT:	qué bueno el pan este &=q eh@i ?
%add:	MOT
*CHI:	quiero pan yo .
*FAT:	&=q cómo se pide ?
*CHI:	por+favor .
*CHI:	&=q pan xxx e(s)te ? [+ NON]
*FAT:	mm@i .
*FAT:	wrong@s .
*FAT:	otra vez .
*FAT:	&=q cómo se pide ?
*CHI:	por+favor .
*CHI:	&=q 0 [*] da [*] este , eh@i Papá Mamá ?
%err:	0 = me $MOR $LOS $PREFIX ; da = das $MOR $LOS $NFL 3s/2s
*FAT:	no .
*FAT:	por+favor , Papá y Mamá .
*FAT:	&=q me das un poquito de pan ?
*CHI:	&=q un poquito de Pan , Mamá ? [+ IMI]
*CHI:	(f)avo(r) .
*FAT:	por+favor .
*FAT:	a ver .
*FAT:	otra vez .
@Situation:	1 Lucía cena por la noche con FAT y MOT en la cocina
@Time Start:	21:00
@Situation:	1
*CHI:	(f)avor .
*CHI:	&=q me das un poquto de pan , Papá Mamá ? [+ IMI]
*FAT:	sí .
*FAT:	toma .
%act:	le da pan
*FAT:	por+favor , Papá y Mamá .
*FAT:	&=q me das un poquito de pan ?
*FAT:	&=q y cuando se da qué se dice ?
*FAT:	&=q qué se dice ?
*CHI:	(f)avo(r) .
*FAT:	mm@i .
%par:	niega
*CHI:	gracias .
*FAT:	eso es .
*FAT:	gracias .
*CHI:	0 .
%act:	come en silencio
*FAT:	bueno , Lucía .
*FAT:	&=q dónde está Rita ?
%exp:	Rita = nombre de una muñeca
*FAT:	&=q dónde está Rita , Lucía ?
*CHI:	en e(l) cuarto .
*FAT:	&=q y qué hace en el cuarto ?
*CHI:	xxx .
*CHI:	xxx .
*FAT:	&=q eh@i ?
*FAT:	&=q qué está haciendo ?
*CHI:	du(r)m(i)endo .
%err:	$AUXVALID
*FAT:	&=q está durmiendo Rita ? [+ COR]
*CHI:	sí [x 2] .
*FAT:	&=q en dónde ?
*FAT:	&=q en la cama o en la cuna ?
*CHI:	la [//] en la cuna . [+ IMI]
*FAT:	&=q en la cuna de Lucía ?
*CHI:	sí .
*FAT:	&=q y quién está en la cama ?
*CHI:	xxx .
*FAT:	&=q y Lola ?
*FAT:	&=q dónde está Lola ?
*CHI:	en la cama .
*FAT:	&=q Rita en la cuna y Lola en la cama ?
*CHI:	sí .
*FAT:	muy bien .
*CHI:	eh@i .
%com:	suena el timbre del microondas
*FAT:	uy@i .
*FAT:	&=q qué es eso , Lucía ?
*CHI:	&=q qué es eso ?
*CHI:	el xxx . [+ NON]
*FAT:	&=q qué ?
*CHI:	no .
*CHI:	el horno .
*CHI:	&=q era [/] era 0 [*] ?
%err:	0 = O $SYN $LOS
*FAT:	sí .
*CHI:	&=q era 0 [*] ?
%err:	0 = O $SYN $LOS
*FAT:	mm@i .
%par:	afirma
*CHI:	no .
*FAT:	sí .
*CHI:	no era .
*CHI:	&=e no !
*FAT:	sí .
*CHI:	que no .
*FAT:	qué bueno .
*CHI:	que Pablo se va .
*CHI:	&=q vale ?
*CHI:	sí .
*CHI:	0 .
%act:	juega con las pasas
*CHI:	quiero más agua .
%act:	después de beber
*CHI:	xxx .
%act:	se baja de la silla y apaga la luz
*FAT:	uy@i Lucía .
*FAT:	enciende inmediatamente .
*CHI:	0 .
%act:	enciende
*FAT:	ya está .
*FAT:	no juegues con eso .
*CHI:	0 .
%act:	apaga
*FAT:	Lucía .
*CHI:	0 .
%par:	se ríe
%act:	enciende
*FAT:	venga .
*FAT:	que no podemos cenar bien .
*FAT:	bueno .
*FAT:	ya está .
*FAT:	Lucía se va a dormir .
*CHI:	no .
*CHI:	quiero las pasas .
%act:	coge otra pasa
@Situation:	1 Lucía cena por la noche con FAT y MOT en la cocina
@Time Start:	21:00
@Situation:	1
*CHI:	&=e es [*] mías !
%err:	es = son $MOR $SUB $NFL 3s/3p
*FAT:	son tuyas . [+ COR]
*FAT:	&=q de quién son estas llaves ?
%act:	le da unas llaves de juguete
*CHI:	mías .
*FAT:	Lucía fue a pescar (.) al río Guadalquivir .
%par:	canta
*CHI:	no , Pinocho .
%par:	se ríe
*FAT:	&=q es Pinocho ?
*CHI:	sí .
*FAT:	a ver .
*FAT:	&=q cómo es ?
*CHI:	Pinocho fue a pesca(r) 0 [*] río Guada(l)quivi(r) . [+ IMI]
*FAT:	se lo cayó la caña .
*FAT:	y pescó con la (.) nariz .
*CHI:	nariz . [+ IMI]
*CHI:	la nariz . [+ IMI]
*FAT:	&=q la nariz ? [+ ADS]
*CHI:	sí .
*CHI:	&=q a Pinocho ?
*FAT:	sí .
*CHI:	sí .
*CHI:	tiene llaves .
*CHI:	quiero más pasa [*] .
%err:	pasa = pasas $MOR $LOS $AGA
*FAT:	mm@i .
*CHI:	quiero más pasa .
*CHI:	sí .
*CHI:	au@i .
*FAT:	eran las últimas .
*CHI:	otra vez .
*FAT:	&=q otra vez las últimas ?
*CHI:	sí .
*FAT:	entonces serían las penúltimas .
*FAT:	pero no .
*FAT:	eran las últimas .
*CHI:	sí .
*FAT:	sí .
*CHI:	no .
*CHI:	sí no .
*CHI:	xxx .
%act:	mete las llaves de juguete con las pasas
*FAT:	uy@i las llaves .
*CHI:	uy@i las llaves . [+ IMI]
*CHI:	uy@i las llaves . [+ IMI]
*CHI:	toma .
%act:	le da un manotazo al cuenco
*CHI:	porque toma .
*FAT:	Lucía .
%com:	el cuenco se da la vuelta y hace ruido
*CHI:	&=e ah@i !
%par:	muy contenta
*CHI:	quiero agua .
*FAT:	&=q cómo se pide ?
*CHI:	&=q agua este xxx en el vaso ? [+ NON]
*CHI:	(f)avo(r) el vaso .
*CHI:	gracias .
*FAT:	0 .
%par:	se ríe
*CHI:	(f)avor(r) .
*FAT:	0 .
%act:	le echa agua
*FAT:	choca .
%act:	choca la mano con Lucía
*FAT:	coge [/] coge lo bien , Lucía .
*FAT:	que no se te caiga .
*CHI:	ay@i .
*CHI:	es [*] fría .
%err:	es = está $SYN $SUB
*FAT:	está fría . [+ COR]
*CHI:	sí .
*FAT:	0 .
%act:	ha sacado queso
*CHI:	yo también .
*CHI:	yo también .
*CHI:	yo también .
*FAT:	&=q tú también qué ?
*CHI:	yo también 0 [*] el queso de Mamá .
%err:	0 = quiero $SYN $LOS
*CHI:	0 .
%par:	lloriquea
*CHI:	yo también .
*FAT:	Lucía .
*FAT:	es que esto está de echar a andar .
*FAT:	vamos .
*FAT:	este queso .
*CHI:	no .
*CHI:	es mío .
*CHI:	no .
*CHI:	es mío .
*CHI:	yo también .
*FAT:	madre+mía .
*CHI:	hola .
%act:	ha metido la mano dentro del vaso y mira la base
*CHI:	quero [*] un pan .
%err:	quero = quiero $MOR $LOS $REG
*CHI:	lararito@o .
*CHI:	un pan .
*CHI:	quero [*] pan .
*CHI:	quero [*] pan .
*CHI:	quero [*] pan .
*FAT:	&=q cómo se pide ?
*CHI:	(f)avor [x 4] .
*CHI:	xxx (f)avor el pan este 0 [*] Mamá . [+ NON]
*FAT:	Lucía .
*FAT:	siénta te bien .
*FAT:	corre .
*FAT:	siénta te , bonita .
*FAT:	si no se sienta corta la cámara .
%add:	MOT
*MOT:	&=q te sientas ?
*CHI:	no .
@End
