# Supplementary material for: Comparing Different Models of the Development of Verb Inflection in Early Child Spanish
Source: PLoS One. 2015 Mar 11;10(3):e0119613. doi: 10.1371/journal.pone.0119613 (PMC4356619; doi:10.1371/journal.pone.0119613)
Supplement: S1 File — (ZIP) [file pone.0119613.s001.zip › lu20330.cha]

@UTF8
@PID:	11312/c-00031832-1
@Begin
@Languages:	spa , eng
@Participants:	CHI Lucía Target_Child , FAT Padre Father , MOT MAdre Mother
@ID:	spa , eng|OreaPine|CHI|2;3.30|female|||Target_Child|||
@ID:	spa , eng|OreaPine|FAT|||||Father|||
@ID:	spa , eng|OreaPine|MOT|||||Mother|||
@Transcriber:	Javier , University of Nottingham
@Date:	07-FEB-2001
@Location:	Madrid
@Situation:	1
@Time Start:	21:00
@Situation:	1 FAT y MOT cenan y Lucía les acompaña
*MOT:	&=q ya ?
*CHI:	que no .
*MOT:	que sí .
*CHI:	xxx .
*FAT:	Lucía .
*FAT:	&=q cantamos la del chino mandarín ?
*CHI:	no .
*FAT:	&=q cómo es ?
*FAT:	&=q no quieres ?
*FAT:	&=q eh@i ?
*CHI:	no .
*FAT:	&=q cómo es la del chino mandarín ?
*FAT:	Lu .
*FAT:	&=q cómo es la del chino ?
*CHI:	0 .
%act:	se acerca a FAT y le da un manotazo flojito
*FAT:	ah@i .
*FAT:	pero bueno .
*FAT:	ay@i .
*FAT:	esto es una agresión en toda regla .
*FAT:	venga .
*FAT:	vamos a traer las pasas aquí para que coma Lucía .
*FAT:	&=q vale ?
*FAT:	venga .
%act:	va al salón y deja la cámara sobre la mesa
*CHI:	xxx .
%act:	va al salón e intenta subirse a la silla
*FAT:	a ver , Lulú .
*CHI:	< a ver aver > [/] a ver .
*FAT:	a ver .
*FAT:	&=q cómo es la canción , Lu ?
*CHI:	xxx mandarín din [x 2] .
%par:	canta
*CHI:	xxx pon [x 3] .
%par:	canta
*CHI:	mi coleta .
%par:	canta
*FAT:	a ver .
*FAT:	otra vez .
*CHI:	no .
*FAT:	&=q cómo era ?
*FAT:	&=q a ver ?
*FAT:	&=q cómo empezaba , Mother ?
%add:	MOT
*MOT:	soy un chino [x 3] mandarín din@o [x 2] .
%par:	canta
*FAT:	soy un chino [x 3] mandarín din@o [x 2] .
%par:	canta
*FAT:	< de la era > [/] de la era del Japón pon@o [x 2] .
%par:	canta
*MOT:	< de la era > [/] de la era del Japón pon@o [x 2] .
%par:	canta
*MOT:	y por eso aun se estila el coletín tin@o [x 2] .
%par:	canta
*MOT:	soy un chino madarín rin@o [x 2] .
%par:	canta
*FAT:	soy un chino madarín rin@o [x 2] .
%par:	canta
*FAT:	ahora tú , Lu .
*CHI:	no .
*FAT:	ah@i , pues vale .
*FAT:	no hay pasas .
*CHI:	que sí .
*FAT:	&=q que sí qué ?
*CHI:	que sí hay pasas .
%par:	enfadada
*FAT:	bueno .
*FAT:	vale .
*FAT:	anda , Lu .
*FAT:	porfa .
%exp:	porfa = por fa(vor)
*MOT:	al pasar por un cafetín tin [x 2] .
%par:	canta
%act:	se va a la cocina
*CHI:	oh@i .
*FAT:	&=q y no ponemos nada más ?
%add:	MOT
%act:	también se ha ido a la cocina
*CHI:	este .
%act:	ha cogido el cuchillo de FAT al quedarse sola
*FAT:	Lucía .
*CHI:	0 .
%act:	suelta el cuchillo rápidamente al ver que llega FAT
*FAT:	&=q le ponemos pasas a Lu ?
%add:	MOT
*MOT:	&=q no las tienes ?
%add:	FAT
*FAT:	no .
*FAT:	están ahí .
%act:	viene
*CHI:	xxx .
*CHI:	pasas .
*FAT:	&=q eh@i ?
*CHI:	pasas xxx . [+ NON]
*FAT:	&=q cuántas pasas quieres , Lu ?
*CHI:	xxx .
*CHI:	ah@i .
*CHI:	quiero pasas .
%par:	lloriquea un pco
*FAT:	sí .
*FAT:	&=q cuántas pasas quieres , Lu ?
*CHI:	muchas .
*FAT:	&=q ponemos otro de estos ?
%act:	vuelve a irse a la cocina
*CHI:	&=e Mami !
*CHI:	&=e Mami !
%par:	vuelve a lloriquear y patalea sobre la silla
*FAT:	espera , Lucía .
*CHI:	yo también .
*FAT:	&=q quieres pasas como estas ?
%act:	le deja el cuenquito con las pasas sobre la mesa
*CHI:	sí .
*FAT:	vale .
%act:	se vuelve a ir a la cocina
*MOT:	hola , Lucía .
%act:	entra en el salón y deja un palto sobre la mesa
*FAT:	al pasar por un callejón jon@o [x 2] .
%par:	canta
*CHI:	0 .
%par:	se ríe
*MOT:	que no , Papá .
%par:	se ríe también
*FAT:	&=q qué ha pasado ?
*MOT:	que nos hemos reído del callejón las dos .
*FAT:	&=q por qué ?
*MOT:	porque no es así .
*FAT:	&=q cómo es ?
*MOT:	&=q cómo es , Lucía ?
*MOT:	dí selo a Papá .
*MOT:	al pasar por un (.) cafetín tin@o [x 2] .
*FAT:	&=q es un cafetín ?
*FAT:	&=q no es un callejón ?
*CHI:	no .
*FAT:	hala@i , jo@i .
*FAT:	no me sé ninguna canción .
*CHI:	0 .
%par:	se ríe
%act:	come pasas
*MOT:	&=q y la de “< que llueva > [/] que llueva” .
*FAT:	&=q cómo es , Lucía ?
*FAT:	bueno .
*FAT:	&=q yo tengo mi plato ?
*FAT:	&=q sí , no ?
*MOT:	la virgen de la cueva .
*MOT:	&=q te pongo ?
*FAT:	espera .
*FAT:	&=q abrimos esto un poquito más ?
%add:	MOT
*FAT:	es que estamos al final siempre aquí como en un palmo de terreno y mira que tenemos mesa .
%add:	MOT
%act:	se va a la cocina
*MOT:	trae te la sal , porfa , Father .
%add:	FAT
*MOT:	la@o [x 4] si te quieres divertir tir@o [x 2] .
*MOT:	< soy un chino > [/] soy un chino mandarín din@o [x 2] .
*CHI:	ot(r)a .
@Situation:	1
@Time Start:	21:00
@Situation:	1 FAT y MOT cenan y Lucía les acompaña
*MOT:	la de “< que llueva > [/] que llueva” .
*MOT:	la virgen de la cueva .
*CHI:	0 .
%par:	se ríe
*MOT:	los pajaritos cantan .
*MOT:	las nubes se levantan .
*MOT:	que sí , que no .
*MOT:	que caiga un chaparrón .
*MOT:	con azucar y turrón .
*MOT:	que se rompan los cristales de la estación .
*CHI:	es [*] mi [*] pasas .
%err:	es = son $MOR $SUB $NFL 3s/3p ; mi = mis $MOR $LOS $AGA
*CHI:	xxx Mamá . [+ NON]
*FAT:	te estás poniendo las botas de aceitunas .
%add:	MOT
*MOT:	no .
*MOT:	me acabo de comer una .
%add:	FAT
*CHI:	0 .
%act:	come en silencio
*CHI:	xxx .
*CHI:	ot(r)a vez .
*CHI:	ot(r)a vez .
*FAT:	tara@o .
%act:	trae una cacerla con comida
*CHI:	0 .
%par:	se ríe
*MOT:	pero qué sorpresa .
*FAT:	una sorpresa .
*FAT:	&=q a que sí , Lucía ?
*CHI:	sí .
*MOT:	madre mía .
*FAT:	una sorpresa para Mamá .
*MOT:	madre+mía , Father .
%add:	FAT
*FAT:	&=q a que está rico ?
*CHI:	sí .
*MOT:	me lo había soplado Lucía .
%add:	FAT
%exp:	soplar = discover a surprise
*FAT:	&=q te lo había soplado ?
%add:	MOT
*FAT:	&=q y tú te estabas haciendo la distraída ?
%add:	MOT
*MOT:	no .
%add:	FAT
*MOT:	es que pensaba que era mentira .
%add:	FAT
*MOT:	&=q sabes ?
%add:	FAT
*FAT:	&=q que le has soplado a Mamá nuestra sorpresa ?
*CHI:	sí .
*FAT:	pero bueno , Lucía .
*FAT:	&=q qué le has soplado a Mamá ?
*FAT:	&=q qué te ha dicho ?
%add:	MOT
*MOT:	que estabas cocinando .
%add:	FAT
*FAT:	&=q ah@i , sí ?
*FAT:	&=q le has dicho a Mamá que yo estaba cocinando ?
*CHI:	sí .
*FAT:	pero bueno .
*FAT:	&=q voy a tener que tener cuidado contigo o qué ?
*FAT:	&=q eh@i ?
*FAT:	decir te “eso es un secreto” .
*FAT:	ss@o .
*FAT:	solo entre tú y yo .
*FAT:	&=q vale ?
*CHI:	esto es mío .
%act:	coge el cuenco y se lo muestra a FAt
*FAT:	sí .
*FAT:	esas son tuyas .
*FAT:	bueno .
*FAT:	&=q te pones ?
%add:	MOT
*FAT:	&=q o te pongo yo ?
%add:	MOT
*CHI:	0 .
%act:	come pasas en silencio
*FAT:	al pasar por un +...
%par:	canta
*CHI:	&=e no !
*CHI:	así no .
*FAT:	ah@i es verdad .
*FAT:	perdona .
*FAT:	que estamos cenando .
*FAT:	bueno , Lucía .
*FAT:	como no hablas te voy a cortar , hija .
*CHI:	xxx .
*FAT:	&=q qué quieres ?
*CHI:	que no .
*FAT:	&=q nos vas a contar algo del cole hoy ?
*MOT:	me ha dicho que hay una niña que se llama Almudena .
%add:	FAT
*FAT:	&=q Almudena ?
*CHI:	sí .
*MOT:	pero no es una niña .
*MOT:	&=q a que no ?
*CHI:	&=e que sí !
*CHI:	&=e que sí !
*CHI:	que sí .
*CHI:	que sí e(s) una nena .
*CHI:	&=e sí !
*CHI:	&=q era un niño ?
*CHI:	&=q no [/] no es 0 [*] niña ?
*CHI:	&=q sí ?
*FAT:	&=q una niña ?
*CHI:	sí .
*FAT:	&=q de qué ?
*CHI:	xxx .
*MOT:	&=q cómo se llama ?
*MOT:	&=q se llama Almu ?
*CHI:	Almu . [+ IMI]
*FAT:	&=q Almudena ?
*CHI:	sí .
*CHI:	Almu [/] Almudena .
*FAT:	mm@i .
*CHI:	Almu [/] Almudena .
@Situation:	1
@Time Start:	21:00
@Situation:	1 FAT y MOT cenan y Lucía les acompaña
*FAT:	&=q Almudena se llama ?
*CHI:	sí .
*FAT:	&=q y qué es ?
*FAT:	&=q tu compi de juegos ?
*CHI:	sí .
*FAT:	&=q y a qué jugáis ?
*FAT:	mm@i .
%par:	interroga
*CHI:	mucho [x 2] .
*FAT:	&=q y a qué jugáis , Lucía ?
*CHI:	mucho [x 2] .
*FAT:	mm@i .
%par:	niega
*FAT:	eso es “cuánto jugáis” .
%com:	hay un corte
*FAT:	&=q quieres más , Lucía ?
*CHI:	sí .
*CHI:	y Aba@f y Abo@f .
*FAT:	&=q de qué ?
*FAT:	&=q de qué ?
*CHI:	xxx .
*FAT:	&=q cómo es la canción , Lucía ?
*CHI:	un chino mandarín din@o [x 2] .
%par:	canta
*CHI:	de la era pon@o [x 2] .
%par:	canta
*CHI:	mi coleta .
%par:	canta
*FAT:	a ver .
*FAT:	empieza otra vez .
*CHI:	no .
*FAT:	&=q cómo era ?
*FAT:	soy [/] soy un chino +...
*MOT:	soy un chino mandaríon .
%par:	canta
*FAT:	&=q a ver ?
*CHI:	xxx .
*FAT:	bueno .
*FAT:	&=q y la del cocodrilo cómo es ?
*CHI:	que no .
*MOT:	no me la sé .
*FAT:	dí selo tú .
*MOT:	no me la sé .
*MOT:	&=q cómo era la del cocodrilo , Lucía ?
*MOT:	el cocodrilo +...
*CHI:	0 .
%act:	hace algunos gestos que posiblemente acompañen la canción , pero está en silencio
*MOT:	el cocodrilo +...
*CHI:	escucha .
*MOT:	a ver .
*CHI:	que no .
*CHI:	que sí .
*FAT:	que sí que no .
%par:	canta
*CHI:	que sí que no .
%par:	canta
*FAT:	que caiga un chapurrón .
%par:	canta
%exp:	en la canción es chaparrón
*FAT:	con azúcar y limón .
%par:	canta
%exp:	en la canción es turrón en vez de limón
*CHI:	0 .
%par:	se ríe
*CHI:	con azúcar . [+ IMI]
*FAT:	&=q y ?
*CHI:	turrón .
*FAT:	limón .
*MOT:	turrón .
*FAT:	&=q es turrón ?
*FAT:	&=q sí ?
*FAT:	&=q también ?
*FAT:	pero bueno , Lucía .
*FAT:	te sabes tú todas y yo ninguna .
*CHI:	turrón .
*FAT:	mm@i .
%par:	afirma
*CHI:	0 .
%act:	come más pasas
*FAT:	&=q hoy es martes ya ?
*CHI:	0 .
%act:	sigue comiendo en silencio
*CHI:	coge .
%act:	le ofrece las pasas a FAT
*FAT:	&=q para mí ?
*CHI:	sí .
*FAT:	&=q es la última ?
*FAT:	&=q me has dado la última ?
*CHI:	sí .
*FAT:	gracias .
*FAT:	mira .
%add:	MOT
*FAT:	la última .
%add:	MOT
*MOT:	hala@i .
*MOT:	qué suerte .
*CHI:	ahora no .
*CHI:	ahora sí .
*CHI:	a bajar .
%act:	se agarra de la mano de MOT
*FAT:	&=q cómo se pide ?
*CHI:	(f)avo(r) .
%act:	se baja y se va
*FAT:	está muy poco locuaz esta niña .
%add:	MOT
*MOT:	sí .
*MOT:	hay días que es que no hay manera .
%add:	FAT
@End
