# Supplementary material for: Comparing Different Models of the Development of Verb Inflection in Early Child Spanish
Source: PLoS One. 2015 Mar 11;10(3):e0119613. doi: 10.1371/journal.pone.0119613 (PMC4356619; doi:10.1371/journal.pone.0119613)
Supplement: S1 File — (ZIP) [file pone.0119613.s001.zip › lu20400.cha]

@UTF8
@PID:	11312/c-00031833-1
@Begin
@Languages:	spa , eng
@Participants:	CHI Lucía Target_Child , FAT Padre Father , MOT MAdre Mother
@ID:	spa , eng|OreaPine|CHI|2;4.00|female|||Target_Child|||
@ID:	spa , eng|OreaPine|FAT|||||Father|||
@ID:	spa , eng|OreaPine|MOT|||||Mother|||
@Transcriber:	Javier , University of Nottingham
@Date:	07-FEB-2001
@Location:	Madrid
@Situation:	1
@Time Start:	21:00
@Situation:	1 FAT y MOT cenan y Lucía les acompaña
*FAT:	ay@i .
*FAT:	&=q puedes encender esa Luz , Mother ?
%add:	MOT
*MOT:	sí .
*FAT:	hola , Lu .
*FAT:	siénta te bien .
*MOT:	uy@i , Lucía .
*MOT:	qué frío tengo otra vez , hija .
*FAT:	hola , Lu .
*FAT:	Lulú .
*FAT:	&=q estás tomando pasas ?
*CHI:	sí .
*FAT:	&=q cuántas tienes hoy ?
*CHI:	muchas .
*FAT:	&=q muchas ?
*CHI:	0 .
%par:	mueve la cabeza ; sí
*FAT:	bueno .
*FAT:	&=q hoy nos vas a cantar la del chino mandarín ?
*CHI:	no .
*FAT:	vaya .
*MOT:	0 .
%par:	se ríe
*FAT:	es que no doy ni una .
*FAT:	anda .
*FAT:	hola , Lulú .
*FAT:	&=q qué te han enseñado hoy en el colegio ?
*FAT:	&=q eh@i ?
*FAT:	&=q qué has comido hoy en el colegio , Lucía ?
*CHI:	0 .
%act:	no contesta
*FAT:	&=q qué has comido , Lu ?
%par:	se ríe
*FAT:	aquí no hay quien +...
*CHI:	Alonso .
*MOT:	&=q Alonso ?
*CHI:	sí .
*MOT:	&=q y quién más ?
*CHI:	Juan .
*MOT:	&=q Juan también ?
*CHI:	y Dili .
*MOT:	&=q y Dili ?
*CHI:	no Lili .
*MOT:	&=q Lili ?
*CHI:	no .
*CHI:	&=e que no !
*FAT:	&=q quién es Lili ?
*MOT:	no sé .
%add:	FAT
*FAT:	&=q es nuevo ?
*MOT:	&=q Lili es pequeño o grande ?
*CHI:	sí .
%par:	susurra
*MOT:	&=q eh@i ?
*CHI:	tiene pipa .
%act:	le da la pasa a MOT después de intentar quitarle la pipita
*MOT:	&=q es pequeño o grande Lili ?
*CHI:	Alonso .
*MOT:	Alonso es pequeño &=q verdad ?
*MOT:	mm@i .
%par:	interroga
*FAT:	&=q y montan en el triciclo ?
*MOT:	&=q montas en triciclo ?
*CHI:	sí .
*FAT:	pero no dáis pedales &=q verdad ?
*CHI:	no .
%com:	hay un corte
*MOT:	&=q con papel y pinturas ?
*CHI:	y un sol .
*MOT:	&=q y un sol ?
*CHI:	sí .
*CHI:	0 [*] ha hecho Rosío [: Rocío] .
%err:	0 = lo $MOR $LOS $PREFIX
*MOT:	&=q que ha hecho Rocío un sol ?
*CHI:	sí .
*FAT:	&=q y tú qué has hecho ?
*MOT:	&=q colorear lo ?
*CHI:	sí .
*MOT:	&=q de qué color ?
*CHI:	verde green@s .
*FAT:	&=q un sol verde ?
%par:	extrañado
*CHI:	sí .
*FAT:	me parece que no &=q eh@i ?
*CHI:	sí .
*FAT:	eso serán los árboles , Lucía .
*CHI:	no .
*CHI:	un sol .
*FAT:	un sol es amarillo yellow@s .
*CHI:	&=e que no !
*FAT:	es un sol verde .
*MOT:	no existe el sol verde .
*CHI:	e(s)tos .
*CHI:	este si es verdes [*] .
%err:	verdes = verde $MOR $ADD $AGA
*CHI:	sí .
*CHI:	la a(l)fom(br)a .
*FAT:	&=q como el gatito ?
*CHI:	sí .
*CHI:	uh@i .
%act:	se el caen las pasas del cuenco
*FAT:	se te han caído las pasas .
*FAT:	&=q te ha ido a buscar Juana hoy ?
*CHI:	no , Elsa .
*FAT:	&=q y no estaba Juana ?
*CHI:	no .
*FAT:	sólo Elsa .
*FAT:	&=q Elsa ha ido ?
*CHI:	sí .
*CHI:	&=q y Elsa ?
*CHI:	&=q y Elsa ?
*CHI:	no e(s)tá .
*FAT:	&=q no está Elsa ?
*CHI:	no .
*CHI:	estaba durmiendo .
*MOT:	&=q está durmiendo ?
*CHI:	sí .
@Situation:	1
@Time Start:	21:00
@Situation:	1 FAT y MOT cenan y Lucía les acompaña
*FAT:	Lucía .
*FAT:	&=q y has subido en el autobús ?
*CHI:	sí .
*FAT:	&=q y qué ?
*CHI:	hay [*] 0 [*] señora .
%err:	hay = había $MOR $SUB $NFL 3s/IPF3s ; 0 = una $SYN $LOS
*FAT:	&=q hay una señora ? [+ ADS]
*CHI:	sí .
*FAT:	&=q cómo se llama ?
*CHI:	0 [*] ca(r)amelos .
%err:	0 = V $SYN $LOS
*FAT:	&=q te da caramelos ?
*FAT:	&=q eh@i , Lucía ?
*CHI:	sí .
*FAT:	&=q y tú qué le dices ?
*CHI:	0 .
%act:	señala un brik de tomate frito que hay sobre la mesa
*FAT:	tomate .
*FAT:	&=q tú qué le dices cuando te da caramelos , Lucía ?
*CHI:	xxx de noche . [+ NON]
*MOT:	&=q de noche ?
*CHI:	no , de día .
*MOT:	ah@i .
*MOT:	te da caramelos de día .
@End
