# Supplementary material for: Comparing Different Models of the Development of Verb Inflection in Early Child Spanish
Source: PLoS One. 2015 Mar 11;10(3):e0119613. doi: 10.1371/journal.pone.0119613 (PMC4356619; doi:10.1371/journal.pone.0119613)
Supplement: S1 File — (ZIP) [file pone.0119613.s001.zip › lu20405.cha]

@UTF8
@PID:	11312/c-00031834-1
@Begin
@Languages:	spa , eng
@Participants:	CHI Lucía Target_Child , FAT Padre Father , MOT MAdre Mother
@ID:	spa , eng|OreaPine|CHI|2;4.05|female|||Target_Child|||
@ID:	spa , eng|OreaPine|FAT|||||Father|||
@ID:	spa , eng|OreaPine|MOT|||||Mother|||
@Transcriber:	Javier , University of Nottingham
@Date:	12-FEB-2001
@Location:	Madrid
@Situation:	1 FAT y Lucía juegan por la noche en la salita de juegos con el libro gigante , (2) FAT y MOT cenan y Lucía les acompaña
@Time Start:	21:00
@Situation:	1
*CHI:	0 .
%act:	está agachada intentando coger el libro gigante de debajo de la mesa
*FAT:	&=q te ayudo ?
*CHI:	sí .
*FAT:	a ver .
*FAT:	&=q pero qué es este libro tan grande ?
*FAT:	&=q eh@i ?
*FAT:	&=q qué es ?
*CHI:	de María .
*FAT:	&=q te lo ha regalado María ?
*CHI:	sí .
*FAT:	&=q y qué es esto ?
*CHI:	un [x 2] gato .
*FAT:	&=q un gato ?
*CHI:	sí .
*FAT:	&=e hala@i !
*FAT:	&=q un gato que tiene el qué ?
*CHI:	el cuento .
*FAT:	tiene un cuento azul: .
*CHI:	azul blue@s .
*FAT:	&=q y qué más tiene ?
*FAT:	tiene unas letras y unos números .
*FAT:	&=q y qué más ?
*CHI:	el uno y el dos .
*FAT:	el uno y el dos .
*FAT:	&=q y qué tiene ?
*CHI:	ojos .
*FAT:	aquí .
%par:	señala los ojos del gato
*CHI:	y bigotes .
*FAT:	tiene bigotes .
*CHI:	xxx .
*FAT:	hala@i .
*FAT:	&=q y qué les está diciendo ?
*FAT:	está diciendo “hola , amiguitos” .
*FAT:	anda .
*FAT:	&=q y esto ?
*FAT:	a ver .
*FAT:	vamos a ver qué cuento tan grande .
*FAT:	&=e hala@i !
*FAT:	&=e qué grande es este cuento !
*FAT:	a ver .
*CHI:	mira .
*FAT:	&=q el qué ?
*CHI:	mira .
%par:	señala
*FAT:	&=q un cerdito ?
*CHI:	sí .
*FAT:	&=e hala@i !
*CHI:	hala@i . [+ IMI]
*FAT:	&=q y qué más ?
*FAT:	&=q qué es esto , Lucía ?
*FAT:	anda .
*FAT:	aquí nos enseñan las letras .
*FAT:	&=q sí o no ?
*CHI:	&=e un ratón !
*FAT:	un ratón .
*FAT:	yo creo que eso es un oso+hormiguero porque mira tiene una trompa < muy larga > [/] muy larga para coger todas las hormiguitas .
*FAT:	hormiguitas .
%par:	hace como si absorviera algo
*FAT:	&=q qué más ?
*FAT:	&=q vemos otra página ?
*CHI:	sí .
*FAT:	&=q qué hay aquí ?
%act:	no ha pasado la página
*FAT:	&=q qué son estos ?
*CHI:	coches .
*FAT:	de bomberos &=q verdad ?
*CHI:	sí .
*FAT:	&=e hala@i !
%act:	ha pasado la página
*CHI:	&=e hala@i !
*FAT:	&=q qué es esto ?
*CHI:	una casita .
*FAT:	&=q una casita ?
*CHI:	sí .
*FAT:	a ver .
*FAT:	vamos a ver .
*FAT:	&=q dónde estamos ahora ?
*CHI:	0 [*] comediendo [: comiendo] .
%err:	0 = estamos $SYN $LOS $AUXE
*FAT:	estamos comiendo . [+ COR]
*FAT:	&=q y esta señora ?
*FAT:	está cocinando &=q verdad ?
*FAT:	es la cocina .
*CHI:	una patata .
*FAT:	&=q dónde está la patata ?
*CHI:	aquí .
%par:	señala
*FAT:	no .
*FAT:	eso es un huevo .
*FAT:	un huevo .
*FAT:	mira .
*FAT:	&=q qué es esto ?
%par:	señala
*CHI:	un [*] pan .
%err:	un = 0 $SYN $ADD
*FAT:	un pan .
*FAT:	&=q que se lo está comiendo quién ?
*CHI:	el sedito [: cerdito] .
*FAT:	muy bien .
*FAT:	&=q y qué hace este ?
*CHI:	0 [*] bajando .
%err:	0 = está $SYN $LOS $AUXE
*CHI:	y < no y tiene > [//] no tiene paatillas [: zapatillas] .
*CHI:	&=q a que no ?
*FAT:	anda .
*FAT:	&=e no tiene zapatillas !
*FAT:	&=q dónde están las zapatillas ?
*FAT:	&=q dónde están ?
*FAT:	&=q eh@i ?
*FAT:	a ver dónde están las zapatillas del cerdito que baja las escaleras .
%par:	susurrando
*FAT:	&=q dónde están ?
*FAT:	&=e uy@i !
*FAT:	&=q y este ?
*FAT:	&=q qué está haciendo ese ?
*CHI:	0 [*] bañando 0 [*] .
%err:	0 = está $SYN $LOS $AUXE ; 0 = se $MOR $LOS $SUFFIX
*FAT:	&=q este se está bañando ? [+ COR]
*CHI:	sí .
*FAT:	anda .
*FAT:	&=q y este de aquí ?
*CHI:	un pa(s)tel .
*FAT:	&=q un pastel en el baño ?
*FAT:	no .
*FAT:	esa es la esponja .
*FAT:	es la esponja .
*FAT:	hala@i .
*FAT:	&=q y este cerdito qué está haciendo ?
*CHI:	0 [*] el abrigo .
%err:	0 = V $SYN $LOS
*FAT:	&=q se está poniendo el abrigo ?
*CHI:	sí .
*FAT:	&=e hala@i !
*CHI:	y [x 2] no tiene mano .
*FAT:	no .
*FAT:	porque se está poniendo el abrigo &=q verdad ?
*CHI:	sí .
*FAT:	&=q y este de aquí ?
*FAT:	&=q qué es ?
*CHI:	(l)a ventana .
*FAT:	es la ventana &=q verdad ?
*CHI:	sí .
*FAT:	con las cortinas .
*CHI:	sí .
*FAT:	muy bien .
*FAT:	a ver qué más tenemos por aquí .
%act:	pasa la hoja
*FAT:	&=e hala@i !
*FAT:	&=q qué es esto ?
*FAT:	&=q qué es esto , Lucía ?
*FAT:	&=q de qué te ríes ?
*CHI:	este [*] e(s) [*] e(l) [*] bomberos .
%err:	este = estos $MOR $SUB $AGA ; es = son $MOR $SUB $NFL 3s/3p ; el = los $MOR $SUB $AGA
*FAT:	&=q los bomberos ? [+ COR]
*CHI:	sí .
*FAT:	son estos &=q verdad ? [+ COR]
*CHI:	sí .
*FAT:	muy bien .
*FAT:	&=q y este ?
*FAT:	&=q qué está haciendo ?
*CHI:	< a pat@x > [/] esto 0 [*] (l)a patata .
%err:	0 = es $SYN $LOS
*FAT:	mm@i .
%par:	afirma
*FAT:	o una esponja también .
*FAT:	&=q es una esponja ?
*FAT:	que están lavando el coche .
*CHI:	sí .
*FAT:	a ver qué más hay .
*FAT:	uy@i .
*FAT:	&=q qué es esto de aquí , Lucía ?
%par:	señala
*FAT:	&=q qué es , Lucía ?
*CHI:	no lo so [*] .
%err:	so = sé $MOR $SUB $REG
*CHI:	no lo sé .
*FAT:	&=q no lo sabes ?
*CHI:	no .
*FAT:	es una manzana .
*CHI:	&=e una manzana ! [+ IMI]
*FAT:	qué raro .
*FAT:	una manzana con ruedas .
*FAT:	qué cosa más difícil .
%act:	pasa la hoja
*FAT:	&=e uy@i !
*FAT:	anda .
*FAT:	estos son los colores .
*FAT:	venga .
*FAT:	a ver cuántos colores nos sabemos .
*FAT:	&=q vale ?
*CHI:	&=e uno dos y tres !
%act:	da con la mano sobre el libro
*FAT:	muy bien .
@Situation:	1 FAT y Lucía juegan por la noche en la salita de juegos con el libro gigante , (2) FAT y MOT cenan y Lucía les acompaña
@Time Start:	21:00
@Situation:	1
*FAT:	nos sabemos tres colores .
*FAT:	pero aquí hay más .
*FAT:	mira .
*FAT:	&=q este qué es ?
*CHI:	un bote .
*FAT:	un bote de color .
*CHI:	sí .
*FAT:	&=q de qué color es este bote ?
*CHI:	a@x [//] rosa pink@s .
*FAT:	rosa , sí .
*CHI:	rosa pink@s .
*FAT:	&=e mira !
*FAT:	estos de aquí .
*FAT:	mira .
*FAT:	&=q qué es esto , Lucía ?
*FAT:	< esto de aquí esto de aquí > [/] &=q esto de aquí qué es ?
*CHI:	el [*] coche .
%err:	el = un $SYN $SUB
*FAT:	&=q un coche ? [+ COR]
*FAT:	me parece que es una máquina de tren .
*FAT:	una locomotora .
*FAT:	la están pintando .
*FAT:	lalaralarito@o .
%par:	canturrea
*FAT:	&=q verdad que la están pintando ?
*CHI:	con (l)a [x 2] colita ton@o [x 2] .
*FAT:	la colita del pintor .
*FAT:	que es un zorro &=q verdad ?
*CHI:	sí .
*FAT:	muy bien .
*CHI:	chon@o [x 3] .
*FAT:	&=q chon@o [x 3] ?
*CHI:	sí .
*FAT:	&=q qué está haciendo ?
*CHI:	a que xxx . [+ NON]
*CHI:	&=q a que sí ?
*FAT:	sí , Lucía .
*FAT:	&=q pero qué es lo que está haciendo ?
*CHI:	xxx .
%com:	dice deliberadamente cosas sin sentido
*FAT:	&=q ah@i sí ?
*FAT:	todo eso está haciendo .
*CHI:	xxx .
%com:	dice deliberadamente cosas sin sentido
*FAT:	xxx .
%com:	dice deliberadamente cosas sin sentido
*FAT:	&=e uy@i !
*FAT:	mira qué tenemos aquí .
*FAT:	un cerdito .
*FAT:	mira .
*FAT:	y nos pone todas las partes del cuerpo .
*FAT:	< a ver > [/] a ver .
*FAT:	vamos a ir repasándo las todas .
*FAT:	&=q vale ?
%act:	señala uel dibujo de la cabeza .
*FAT:	a ver .
*FAT:	&=q qué es esto ?
*CHI:	un sedito [: cerdito] .
*FAT:	un cerdito .
*FAT:	&=q y esto de aquí ?
%act:	señala el ojo del cerdito
*CHI:	un ojo .
*FAT:	los ojos .
*FAT:	&=q y esto ?
*CHI:	una [*] nariz .
%err:	una = la $SYN $SUB
*FAT:	bueno .
*FAT:	pero esto es muy fácil ya para tí .
*FAT:	&=q verdad , Lucía ?
*CHI:	e(s) grande .
*FAT:	es grande este cerdo (.) comparado con este pequeñito .
*CHI:	y e(s)te es Pepito_Grillo .
*FAT:	&=q es Pepito_Grillo ?
*CHI:	sí .
*FAT:	&=q por qué ?
*CHI:	porque es chon@o [x 2] .
*FAT:	&=q qué más tenemos por aquí ?
*CHI:	xxx .
%exp:	canturrea cosas sin sentido
*FAT:	&=q eso qué es ?
*FAT:	&=q te lo han enseñado en el cole ?
*CHI:	sí .
*FAT:	&=q el qué te han enseñado ?
*FAT:	a ver .
*FAT:	cuénta me .
*CHI:	xxx .
%exp:	canturrea cosas sin sentido
*FAT:	&=q quién te lo ha enseñado ?
*CHI:	Rocío .
*FAT:	&=q Rocío ?
*FAT:	&=q y qué os enseñaban ?
*FAT:	&=q < a qué > [/] a qué os enseñaban ?
*FAT:	cuénta me .
%act:	se cae el libro al suelo y lo recoge
*CHI:	&=e oh@i !
*CHI:	qué bonito .
%act:	hace como si se cayera ella también al suelo
*FAT:	&=e oh@i !
*CHI:	&=e cuidado !
*CHI:	que no puedo .
*CHI:	xxx .
%exp:	canturrea cosas sin sentido
*FAT:	&=q y qué más te han enseñado hoy , pequeñita ?
*FAT:	&=q con quién jugabas tú ?
*CHI:	con Me(r)cede(s) y con María .
*FAT:	&=q ah@i , sí ?
*FAT:	&=q a qué jugábais ?
*CHI:	xxx .
%exp:	canturrea cosas sin sentido
*FAT:	&=q a hacer música ?
*CHI:	sí .
*FAT:	muy bien .
*FAT:	&=q y qué más ?
*CHI:	xxx .
%exp:	canturrea cosas sin sentido
*FAT:	&=q y qué más hacíais ?
*CHI:	xxx .
%exp:	canturrea cosas sin sentido
*FAT:	&=q y con quién más estábais ?
*FAT:	a ver .
*FAT:	&=q eh@i ?
*CHI:	0 .
%act:	le sube la cremallera del chaleco
*FAT:	oy@i [x 4] .
*CHI:	xxx .
%exp:	canturrea cosas sin sentido
*FAT:	pan [x 4] .
*FAT:	uy@i .
*FAT:	mira este .
*FAT:	&=q qué se está haciendo este ?
%act:	señala el libro
*CHI:	un ojo .
*FAT:	uy@i .
*FAT:	los ojos .
*FAT:	sí .
*FAT:	&=q y este de aquí ?
*CHI:	un xxx .
*CHI:	un [*] dientes .
%err:	un = unos $MOR $LOS $AGA
*FAT:	&=q un cepillo de dientes ? [+ COR]
*CHI:	cepillo de dientes . [+ IMI]
*FAT:	&=q se está lavando los dientes ?
*CHI:	este .
%par:	señlala
*FAT:	sí .
*CHI:	sí [x 3] .
%com:	entra MOT
*CHI:	ya he cenado todo [x 2] .
*MOT:	&=e muy bien , Lucía !
*FAT:	&=q qué has cenado tú hoy ?
*CHI:	tortilla+de+patata .
*FAT:	&=q tortilla+de+patata has cenado ?
*CHI:	sí .
*FAT:	&=q quién te la ha dado ?
*CHI:	Elsa .
*FAT:	&=q ah@i , sí ?
*CHI:	0 .
%act:	le desabrocha la cremallera del chaleco
*FAT:	&=e me has quitado mi cremallera , Lucía !
*FAT:	pero bueno .
*FAT:	< pero bueno pero bueno > [/] pero bueno .
*FAT:	bueno .
*FAT:	&=q vamos a cenar ?
*CHI:	sí .
*FAT:	vale .
*CHI:	pero todavía no .
*FAT:	&=q todavía no ?
*CHI:	no .
*FAT:	vale .
*FAT:	&=q qué hacemos ?
*FAT:	&=q recogemos todos los lápices que se nos han caído ?
*CHI:	sí .
*FAT:	&=q eh@i ?
*FAT:	venga .
*FAT:	vamos a recoger los lápices y el libro .
*FAT:	&=q colocas el libro ahí junto al mapa ?
*FAT:	venga .
*FAT:	cóge lo .
*FAT:	&=q puedes con él , Lu ?
*CHI:	no .
*CHI:	es grande .
*FAT:	&=q es grnade ?
*CHI:	sí .
*FAT:	&=q no lo puedes coger tú solita ?
*CHI:	no .
%act:	sale corriendo hacia la cocina
*CHI:	&=e quiero pasas !
%act:	está en la cocina
*MOT:	vale .
*MOT:	ahora te damos .
*MOT:	&=q vale ?
*FAT:	0 .
%act:	apaga la cámara
%com:	hay un corte
@Situation:	2
*FAT:	&=q qué es , Lu ?
*CHI:	Soco y Rocío .
*MOT:	0 .
%act:	viene con un vaso en la mano
*CHI:	&=q a ver ?
*MOT:	&=q qué es tun@o [x 3] .
*CHI:	&=q < a ver a ver a ver > [/] a ver ?
%act:	intenta coger el vaso que tiene MOT , pero lo aparta un poco
*MOT:	mira .
*FAT:	&=e hola !
*FAT:	&=e qué tal !
%com:	hay un corte
@Situation:	1 FAT y Lucía juegan por la noche en la salita de juegos con el libro gigante , (2) FAT y MOT cenan y Lucía les acompaña
@Time Start:	21:00
@Situation:	1
*CHI:	0 .
%act:	está intentando coger algo del plato de MOT
*MOT:	no , Lucía .
*MOT:	no .
*CHI:	(es)to es mío .
*CHI:	(es)to es mío .
%act:	coge algo de pan de la mesa y se lo come
*FAT:	no , Lucía .
*FAT:	ese es de Mamá .
*FAT:	a ver cómo se lo pide a Mamá .
*FAT:	oye , caradura .
%exp:	caradura = cheecky
*FAT:	devuélve le a Mamá su pan .
*CHI:	no .
*FAT:	sí .
*CHI:	no .
*FAT:	sí .
*CHI:	no .
*FAT:	o píde selo bien .
*CHI:	no .
*FAT:	a ver .
*FAT:	&=q cómo se piden las cosas , Lucía ?
*FAT:	&=q no se piden ?
*CHI:	0 .
%par:	está moviendo la cabeza ; no
*FAT:	a Lucía le han estado enseñando a tocar los instrumentos hoy en el cole &=q verdad ?
%add:	MOT
*MOT:	&=q ah@i sí ?
*FAT:	sí .
*FAT:	cuénta le .
*FAT:	&=q qué te ha enseñado Rocío ?
*MOT:	&=q qué te ha enseñado ?
*MOT:	&=q qué instrumentos tocabas ?
*CHI:	to@o [x 4] .
*MOT:	ah@i .
*MOT:	era eso .
*MOT:	&=q y ese cuál es ?
*MOT:	&=q el piano ?
*CHI:	sí .
*MOT:	&=q qué mas instrumentos hay ?
*MOT:	&=q eh@i ?
*MOT:	de viento .
*MOT:	&=q cuáles son los de viento ?
*CHI:	lacauelas [: castañuelas] .
*FAT:	&=q castañuelas ?
*MOT:	&=q cuáles son los instrumentos de viento ?
*MOT:	mm@i .
%par:	interroga
*CHI:	xxx .
*MOT:	&=q y los de cuerda ?
*MOT:	&=q cuáles son los instrumentos de cuerda ?
*CHI:	xxx .
*CHI:	< mi pan > [/] mi pan .
*MOT:	era el último , Lucía .
*CHI:	vale .
%act:	intenta coger más
*CHI:	ay@i .
*FAT:	Lucía .
*FAT:	&=q cómo se piden las cosas ?
*CHI:	&=q (f)avor xxx Mamá ? [+ NON]
*CHI:	(f)avor .
*MOT:	el último .
*CHI:	vale .
*FAT:	&=q cómo se dice ?
*CHI:	(f)avor .
*FAT:	no .
*FAT:	&=q ahora qué se dice ?
*CHI:	grasias [: gracias] .
*MOT:	eso .
*FAT:	muy bien .
*FAT:	0 .
%com:	FAT y MOT hablan entre sí tratando de recordar si el piano es un instrumento de cuerda o de percusión
*FAT:	oye .
*FAT:	un león no .
*FAT:	me está atacando un león , Mother .
%add:	MOT
*MOT:	Lucía .
*MOT:	&=q cuáles son los instrumentos de cuerda ?
*CHI:	xxx .
*FAT:	ay@i , león .
*FAT:	un león peligroso .
*FAT:	al zoológico con el león peligroso .
*MOT:	&=q y los de viento ?
*CHI:	graum@o .
%par:	como si rugiera
*FAT:	&=q eres un león peligroso ?
*FAT:	gr@o .
%par:	también imita un rugido
*CHI:	te muerdo .
*FAT:	uy@i .
*CHI:	ah@i .
*FAT:	me ha atacado un león peligroso , Mother .
*MOT:	&=q sí ?
*MOT:	hale@i .
*CHI:	0 .
%act:	sale del salón hacia la cocina
*FAT:	león peligroso .
@Situation:	1 FAT y Lucía juegan por la noche en la salita de juegos con el libro gigante , (2) FAT y MOT cenan y Lucía les acompaña
@Time Start:	21:00
@Situation:	1
*FAT:	&=q alguien ha visto a un león peligroso ?
*CHI:	arg@o .
%par:	imita un rugido
%act:	entra corriendo desde la cocina y se vuelve a esconder en ella
*CHI:	arg@o .
%act:	entra otra vez desde la cocina y se vuelve a esconder
*FAT:	no .
*FAT:	no me comas , león peligroso .
*CHI:	arg@o .
%act:	se lanza hacia FAT
*FAT:	&=q me vas a comer , león peligroso ?
*FAT:	ostras@i .
*FAT:	qué mordiscos da la enana esta .
%add:	MOT
*CHI:	uh@i .
*CHI:	no .
*FAT:	&=q no qué ?
*FAT:	&=q ya no eres un león ?
*CHI:	0 .
%act:	se va hacía MOT
*CHI:	arg@o .
%par:	imita un rugido
%act:	hacia FAT y luego hacia MOT
*MOT:	&=e uy@i , dios+mío !
*CHI:	arg@o .
%par:	imita un rugido
%act:	como si atacara a MOT
*MOT:	ay@i qué miedo .
*CHI:	arg@o .
%par:	imita un rugido
%act:	como si atacara a MOT , incluso le muerde la bata
*MOT:	ay@i que me come .
*FAT:	&=q ahora qué le decía el león a Mamá ?
*FAT:	&=q qué le decía ?
*FAT:	&=q qué le dice ?
*CHI:	0 .
%act:	se queda cayada
*CHI:	arg@o .
%par:	imita un rugido
%act:	como si atacara a MOT
*MOT:	no [x 4] .
*FAT:	&=q le dice “< te voy a comer > [/] te voy a comer” ?
*MOT:	no .
*FAT:	&=q a ver qué le dice el león ?
*CHI:	0 .
%par:	se ríe
*MOT:	me he quedado con la nariz del león .
%act:	hace el juego que consite en imaginar que se la ha quitado la nariz un niño
*MOT:	ah@i .
*MOT:	la nariz del león .
*MOT:	no tiene nariz .
*MOT:	la tiene aquí .
%act:	coloca la mano enseñando la punta del pulgar entre los demás dedos
*MOT:	mira cómo se mueve .
*MOT:	&=q tú crees que el león querrá su nariz ?
%add:	FAT
*FAT:	no: .
*MOT:	porque no sabe que se la has quitado .
*MOT:	cómo se mueve la nariz .
*MOT:	&=q la ponemos ?
*CHI:	sí .
*MOT:	boi@o .
%act:	hace como si volviera a colocarle la nariz en la cara
*MOT:	ya la tiene .
*MOT:	ahora ya puede oler me .
*CHI:	arg@o .
%par:	imita un rugido
%act:	como si atacara a MOT
*MOT:	ah@i .
*MOT:	pum@o .
%act:	vuelve a hacer como si le quitara la nariz
*MOT:	cómo se mueve .
*MOT:	ay@i .
*MOT:	este león sin nariz ya no puede oler .
*FAT:	igual te puede pedir la nariz .
*FAT:	&=q cómo se pide la nariz , Lucía ?
*CHI:	0 .
%par:	se ríe
*FAT:	&=q eh@i ?
*CHI:	(f)avo(r) la nariz (d)e e(s)te , Mamá .
%act:	señala el dedo de MOT
*MOT:	vale .
*MOT:	a poner .
*MOT:	tin@o .
%act:	hace como si le volviera colocar la nariz
*CHI:	ot(r)a vez .
*MOT:	&=q te la quito ?
*CHI:	sí .
*MOT:	pumb@o .
*MOT:	mira la .
*MOT:	aquí .
*MOT:	uy@i cómo se mueve .
*MOT:	que se me escapa .
*MOT:	que se me escapa la nariz .
*FAT:	uy@i .
*FAT:	que se va .
*MOT:	se me escapa .
*FAT:	uy@i .
*FAT:	se ha quedado sin nariz este león .
*MOT:	&=q te la pongo ?
*CHI:	sí .
*FAT:	&=q se ha quedado sin nariz ?
*CHI:	sí .
*MOT:	ay@i < que se va > [/] que se va .
*MOT:	pom@o .
*MOT:	ya .
*MOT:	0 .
%act:	le da un beso a Lucía
*CHI:	no .
%act:	le da con la mano
*MOT:	&=q no qué ?
*CHI:	Mamá .
%act:	le agarra de la bata
*CHI:	el botón , Mamá .
*CHI:	el botón .
%act:	está intentando desabrocharle la bata a MOT
*CHI:	el botón .
%par:	se ríe
*MOT:	ya [x 2] .
*MOT:	ya , Lucía .
*MOT:	ya .
%act:	se vuelve a abrochar el botón
*FAT:	venga .
*FAT:	ya está , Lu .
*CHI:	el león .
*CHI:	xxx .
*MOT:	ya .
*CHI:	el león no le quites .
%act:	vuelve a desabrocharle el botón de la bata
*CHI:	no le quites el botón .
*CHI:	xxx .
*CHI:	< cu@o [x 2] cu@o [x 2] cu@o [x 2] cu@o [x 2] > [/] cu@o [x 2] .
%act:	está dando saltos cerca de la mesa
*FAT:	hay un cucú aquí .
*CHI:	hola [x 2] .
%act:	se ha subido al escaloncito , junto a MOT , y mira a FAT
*CHI:	quiero pan .
*CHI:	oye .
*CHI:	quiero pan .
*MOT:	no .
*CHI:	sí .
*CHI:	quiero pan .
*CHI:	quiero pan .
*CHI:	quiero pan .
*CHI:	&=e sí !
@Situation:	1 FAT y Lucía juegan por la noche en la salita de juegos con el libro gigante , (2) FAT y MOT cenan y Lucía les acompaña
@Time Start:	21:00
*CHI:	xxx .
*CHI:	es mi xxx . [+ NON]
%act:	le está desabrochando más botones de la bata a MOT sin que se de cuenta
*FAT:	uy@i .
*FAT:	pero Mother .
%add:	MOT
*CHI:	mira .
%act:	ha cogido un quesito en la cocina
*FAT:	&=q qué es eso , Lucía ?
*CHI:	mi quesito .
*FAT:	&=q se lo damos a Mamá para mañana ?
*FAT:	&=q o lo comemos ahora ?
*FAT:	&=q eh@i ?
*FAT:	&=q lo quieres ahora , Lu ?
*CHI:	esto aquí .
%act:	deja un poco de papel sobre el mueble y el resto se le va cayendo al suelo
*MOT:	oye , Lucía .
*MOT:	no estarás tirando los papeles al suelo &=q verdad ?
*CHI:	0 .
%act:	se mete corriendo a la cocina
*MOT:	ya no vuelve &=q eh@i ?
%add:	FAT
*FAT:	&=q no ?
*FAT:	Lucía .
*FAT:	Lulú .
*FAT:	&=q vienes ?
*CHI:	sí .
%act:	desde la cocina
*FAT:	corre .
*FAT:	ven , Lu .
*FAT:	&=e Lucía !
*FAT:	tan@o [x 4] .
%act:	coge la cámara y va hasta el cuarto de juegos , donde se ha metido Lucía
*FAT:	&=q qué estás haciendo ?
*CHI:	0 .
%act:	esta sentada quitándole el papel al quesito
*FAT:	pero Lucía .
*FAT:	así no se quita , hombre .
*FAT:	no .
*FAT:	así no se quita , Lulú .
*FAT:	&=q eh@i ?
*FAT:	&=q quieres que te lo dé de comer yo bien .
*FAT:	&=q eh@i ?
*CHI:	sí .
*FAT:	a ver .
*FAT:	venga .
*FAT:	vamos a quitar lo de ahí .
*FAT:	&=q vale ?
*CHI:	&=q es mío ?
*FAT:	sí .
*FAT:	te lo voy a dar .
*FAT:	&=q quieres ?
*CHI:	sí .
*FAT:	venga .
*CHI:	&=q 0 [*] que no es de Mamá ?
%err:	0 = a $SYN $LOS
*FAT:	&=q a que no ?
*FAT:	hombre .
*FAT:	es de Mamá , sí .
*FAT:	que te lo ha dado .
*FAT:	&=q o no te lo ha dado ?
*CHI:	sí .
*FAT:	pues toma .
*FAT:	uy@i .
*FAT:	te estás pringando entera .
*FAT:	&=q le decimos gracias a Mamá ?
*CHI:	sí .
*FAT:	corre .
*FAT:	venga .
*FAT:	+" gracias , Mamá , por el quesito .
*FAT:	&=q vale ?
*FAT:	venga .
*FAT:	corre [x 5] .
*CHI:	gracias .
%act:	ha ido corriendo hasta el salón
*FAT:	Mamá por el +...
*CHI:	0 .
%act:	termina de comerse el queso
*FAT:	ya está .
*CHI:	mira .
%act:	ha descubierto que tenía las manos llenas de queso
*MOT:	hala@i .
*MOT:	qué pringue , Lucía .
*CHI:	toma .
@End
