# Supplementary material for: Comparing Different Models of the Development of Verb Inflection in Early Child Spanish
Source: PLoS One. 2015 Mar 11;10(3):e0119613. doi: 10.1371/journal.pone.0119613 (PMC4356619; doi:10.1371/journal.pone.0119613)
Supplement: S1 File — (ZIP) [file pone.0119613.s001.zip › lu20408.cha]

@UTF8
@PID:	11312/c-00031835-1
@Begin
@Languages:	spa , eng
@Participants:	CHI Lucía Target_Child , FAT Padre Father , MOT MAdre Mother
@ID:	spa , eng|OreaPine|CHI|2;4.08|female|||Target_Child|||
@ID:	spa , eng|OreaPine|FAT|||||Father|||
@ID:	spa , eng|OreaPine|MOT|||||Mother|||
@Transcriber:	Javier , University of Nottingham
@Date:	16-FEB-2001
@Location:	Madrid
@Situation:	1 FAT prepara la cena mientras Lucía come pan sentada en la mesa de la cocina , (2) FAT , MOT y Lucía cenan
@Time Start:	20:00
@Situation:	1
*FAT:	hola , Lucía .
*FAT:	&=q cogemos un cuento , Lucía ?
*CHI:	sí .
*FAT:	&=q y lo vemos (.) mientras se hacen los espaguetis ?
*FAT:	a ver .
*FAT:	&=q vemos este cuento ?
*CHI:	sí .
*FAT:	a ver .
*FAT:	&=q cuál es este ?
%act:	ha traido un cuento basado en la película 101 Dálmatas
*CHI:	no .
*CHI:	este no .
%act:	lo aparta
*FAT:	&=q este no ?
*FAT:	&=q cuál quieres , Lucía ?
*CHI:	0 .
%act:	señala el libro que acaba de apartar
*FAT:	&=q este ?
*CHI:	sí .
*FAT:	&=q este de quiénes son ?
*FAT:	&=q quiénes son ?
*FAT:	&=q eh@i ?
*FAT:	&=q son los perritos ?
*CHI:	sí .
*FAT:	&=q cómo se llaman ?
*CHI:	pata [: dálmatas] .
*FAT:	&=q los dálamatas ?
*CHI:	sí .
*FAT:	&=q y cuántos son ?
*CHI:	muchos .
*FAT:	a ver .
*FAT:	&=q cómo se llama este ?
%act:	señala uno grande en la cubierta del libro
*CHI:	xxx .
*FAT:	0 .
%act:	señala otro
*CHI:	perrita .
*FAT:	muy bien .
*FAT:	a ver .
%act:	abre el libro
*FAT:	&=e uy@i !
*CHI:	0 .
%act:	señala un dibujo
*FAT:	&=q quién es ?
*CHI:	Roger .
*FAT:	&=q y qué está haciendo ?
*FAT:	&=q qué hace ?
*FAT:	&=q qué hace Roger ?
*FAT:	&=q qué está haciendo Roger , Lucía ?
*FAT:	&=q qué está haciendo ?
*FAT:	a ver .
*FAT:	ti@o [x 7] .
%par:	canturrea
*FAT:	ti@o [x 7] .
%par:	canturrea
*FAT:	&=q qué está haciendo ?
*FAT:	&=q eh@i , Lucía ?
*FAT:	a ver .
*FAT:	&=q este quién es ?
*CHI:	Pongo .
*FAT:	&=q y qué mira ?
*FAT:	la ventana .
*FAT:	&=q y a quién ve ?
*FAT:	&=q eh@i ?
*FAT:	anda .
*FAT:	mira .
*FAT:	&=q quiénes son todos estos ?
*FAT:	&=q eh@i , Lu ?
*FAT:	&=q quiénes son ?
%act:	se levanta y va a vigilar los espaguetis
*FAT:	&=q quiénes son todos esos perritos ?
*FAT:	&=q eh@i , Lucía ?
*FAT:	cuénta me .
*FAT:	&=q quiénes son ?
%act:	se sienta otra vez junto a Lucía
*FAT:	&=q son amiguitos de Pongo ?
*FAT:	&=q o qué ?
*FAT:	&=q son amiguitos ?
*FAT:	anda .
*FAT:	mira .
*FAT:	&=q qué es este ?
*CHI:	perro .
*FAT:	&=q y este ?
*CHI:	también perro .
*FAT:	&=q y este ?
*CHI:	perro .
*FAT:	&=q y este ?
*CHI:	perro .
*FAT:	&=q cuántos perros hay ?
*CHI:	muchos .
*FAT:	a ver .
*FAT:	vamos a contar los .
*CHI:	uno dos tres y cuatro y cinco .
*FAT:	muy bien .
%act:	coloca la mano para que Lucía "la choque"
*FAT:	&=e toma ya !
*FAT:	&=q y esta niña ?
*FAT:	uy@i .
*FAT:	&=q qué tiene ?
*FAT:	&=q qué tiene en la boca ?
*FAT:	&=q qué va chupando ?
*FAT:	&=q un caramelo ?
*CHI:	sí .
*FAT:	ah@i , muy bien .
*FAT:	&=q y esta señora ?
*FAT:	&=q y esta señora , Lucía ?
*FAT:	&=q está montando en la bicicleta ?
*CHI:	sí .
*FAT:	muy bien .
*CHI:	quie(r)o ot(r)o pan .
*FAT:	&=q quieres otro pan ?
*CHI:	sí .
*FAT:	&=q y cómo se pide ?
*CHI:	(f)avo(r) , pan xxx yo Papá . [+ NON]
*CHI:	(f)avo(r) .
*FAT:	&=q y qué es , el último ?
*CHI:	sí .
*FAT:	vale .
%act:	se levanta
*FAT:	toma .
%act:	le da una rebanada de pan
*FAT:	&=q cómo se dice ?
*CHI:	gracias .
%par:	con la boca llena
*FAT:	muy bien , Lucía .
%act:	revisa los espaguetis .
*FAT:	0 .
%par:	silba
*CHI:	&=e es grande !
*FAT:	es grande &=q verdad ?
*CHI:	sí .
*FAT:	&=q y para quién es ?
*CHI:	para mí .
*FAT:	&=q para ti ?
*FAT:	&=q y a mí me das un poquito ?
*CHI:	no .
*FAT:	&=q y a Mamá ?
*CHI:	tampoco .
*FAT:	&=q tampoco le damos ?
*CHI:	no .
*FAT:	&=q y a Roger ?
*FAT:	&=q le damos un poquito a Roger ?
*FAT:	pin@o [x 5] .
%act:	toca con la punta del dedo sobre el dibujo del perro en el libro
*FAT:	a ver .
*FAT:	&=q quiénes son estas ?
%par:	señala
%com:	&=q NO ENTIENDE EL PLURAL ?
*CHI:	Anita .
*FAT:	&=q es Anita ?
*FAT:	&=q y qué está haciendo Anita ?
@Situation:	1 FAT prepara la cena mientras Lucía come pan sentada en la mesa de la cocina , (2) FAT , MOT y Lucía cenan
@Time Start:	20:00
@Situation:	1
*CHI:	de paseo .
*FAT:	&=q está de paseo ?
*FAT:	&=q con quién ?
*CHI:	con Anita .
*FAT:	&=q con Anita ?
*CHI:	sí .
*FAT:	bueno .
*FAT:	&=q y por dónde van ?
*CHI:	por de paseo .
*FAT:	&=q un paseo por dónde ?
*CHI:	por aquí .
%par:	señal el dibujo
*FAT:	&=q por la calle ?
*CHI:	sí .
*FAT:	muy bien .
*FAT:	uy@i .
*FAT:	mira .
*FAT:	&=q qué está haciendo ahora Roger ?
*FAT:	&=q eh@i ?
*FAT:	&=q qué hace ?
*CHI:	0 [*] durmiendo el ojo .
%err:	0 = está $SYN $LOS $AUXE
*FAT:	&=q el qué ?
*CHI:	el ojo 0 [*] durmiendo .
%err:	0 = está $SYN $LOS $AUXE
*FAT:	&=q durmiendo ?
*CHI:	sí .
*FAT:	&=q porque tiene el ojito cerrado ?
*CHI:	sí .
*FAT:	no .
*FAT:	está poniéndo se el abrigo &=q verdad ?
*FAT:	&=q está poniéndo se el abrigo ?
*CHI:	sí .
*FAT:	muy bien .
*FAT:	&=q y ahora dónde están ?
*FAT:	en el parque .
*FAT:	&=q y qué están haciendo ?
*CHI:	de á(r)bole [*] .
%err:	árbole = árbol $MOR $ADD $AGA
*FAT:	&=q están debajo del árbol ?
*FAT:	&=q y qué hace Anita ?
*FAT:	a ver .
*CHI:	ot(r)a per(r)ita .
*FAT:	&=q esta es Perdita ?
*CHI:	sí .
*FAT:	&=q y qué está haciendo Anita ?
*CHI:	costene [: sostene] [*] el birro [: libro] [*] .
%err:	sostene = sostiene $MOR $LOS $REG ; birro = libro $MAL
*FAT:	&=q sostiene el libro ? [+ COR]
*CHI:	sí .
*FAT:	y lo está leyendo &=q verdad ?
*CHI:	sí .
*FAT:	&=q está leyendo un libro ?
%act:	se levanta a cocinar
*FAT:	&=q muchos [x 2] espaguetis , Lucía ?
*CHI:	sí .
%act:	observa a FAT comiéndose el pan
*FAT:	&=q estamos poniendo los espaguetis en la cacerola mientras cocinamos un poquito , Lucía ?
*FAT:	&=q eh@i ?
*FAT:	hala@i .
*FAT:	a cocinar .
*FAT:	ya lo sé .
*FAT:	&=q me traes un café+con+leche tú ?
*CHI:	no .
*FAT:	&=q no ?
*CHI:	no .
*FAT:	bueno .
*FAT:	&=q qué tiempo ponemos el reloj ?
*FAT:	vamos a poner ocho minutos .
*FAT:	&=q vale ?
*FAT:	para que se hagan bien los espaguetis .
*CHI:	quero [*] más pan .
%err:	quero = quiero $MOR $LOS $REG
*FAT:	no , Lucía .
*FAT:	ese era el último .
*FAT:	&=q te acuerdas que dijimos que ese era el último ?
*CHI:	0 .
%par:	lloriquea
%act:	alarga el brazo
*FAT:	era el último .
*CHI:	0 .
%par:	lloriquea
*FAT:	&=q quieres una pasa ?
*CHI:	sí .
*CHI:	no , pasas .
*FAT:	&=q no quieres pasas ?
*CHI:	no .
*FAT:	&=q no ?
*FAT:	ah@i .
*FAT:	te voy a poner una salchicha .
*FAT:	&=q vale ?
*CHI:	no .
*FAT:	&=q qué quieres ?
*CHI:	xxx pasas . [+ NON]
*FAT:	&=q eh@i ?
*FAT:	&=q qué quieres ?
*CHI:	pasas .
*FAT:	&=q pasas quieres ?
*CHI:	sí .
*FAT:	&=q a ver dónde están las pasas ?
*FAT:	&=q cuántas ?
*FAT:	uy@i .
*FAT:	si ya no quedan casi , Lucía .
*FAT:	mira .
*FAT:	sólo quedan estas .
*FAT:	uy@i .
*FAT:	&=q ya no quedan más ?
*CHI:	no .
*FAT:	a ver .
*FAT:	&=q qué más hay , Lucía ?
*FAT:	cuenta .
*FAT:	&=q te has comido todas las pasas ?
*CHI:	sí .
*FAT:	&=q dónde están ahora ?
*CHI:	0 .
%act:	abre la boca y la deja abierta
*FAT:	&=q están en la boca ?
*CHI:	0 .
%par:	mueve la cabeza ; sí
*FAT:	a ver .
*FAT:	&=q y aquí qué hay ?
*FAT:	a ver .
%act:	besa en la frente a Lucía
*FAT:	tienes un poquito de fiebre , hija .
@Situation:	1 FAT prepara la cena mientras Lucía come pan sentada en la mesa de la cocina , (2) FAT , MOT y Lucía cenan
@Time Start:	20:00
@Situation:	1
*CHI:	quero [*] pan .
%err:	quero = quiero $MOR $LOS $REG
*FAT:	no .
*FAT:	no hay más .
*CHI:	sí .
*FAT:	no .
*FAT:	no hay , mi+amor .
*CHI:	xxx .
*FAT:	&=q el qué hay ?
*FAT:	&=q el qué hay ?
*FAT:	&=q el qué ?
*CHI:	est(r)ellas .
*FAT:	&=q el qué quieres ?
*CHI:	est(r)ellas .
*FAT:	&=q estrellas ?
*CHI:	sí .
*FAT:	&=q dónde están las estrellas ?
*CHI:	en la memera [: nevera] .
*FAT:	&=q en la nevera ?
*CHI:	sí .
*FAT:	&=q estrellas ?
*CHI:	sí .
*FAT:	&=q qué son estrellas ?
*CHI:	sí .
*FAT:	&=q qué son (.) estrellas ?
*CHI:	xxx .
*FAT:	&=q qué quieres ?
*FAT:	&=q un quesito ?
*CHI:	no .
*FAT:	no sé lo que son estrellas , Lucía .
*CHI:	sí .
*CHI:	sí están .
*FAT:	&=q qué son las estrellas ?
*CHI:	el pan quero [*] .
%err:	quero = quiero $MOR $LOS $REG
*FAT:	&=q quieres más pan ?
*CHI:	sí .
*FAT:	no .
*FAT:	pero hay que tomar espaguetis ahora con salchicha , Lucía .
*CHI:	eh@i , no .
%par:	lloriquea
*CHI:	no .
*FAT:	&=q no quieres ?
*CHI:	no .
*FAT:	&=q y si se lo damos a los perritos ?
%com:	se refiere a los del libro que tienen encima de la mesa
*CHI:	no .
*FAT:	&=q y a Perdita ?
%par:	señala
*CHI:	no .
*FAT:	&=q y a Roger y a Pongo ?
%par:	señala
*CHI:	no .
*FAT:	&=q y a: Lucía ?
%par:	señala
*CHI:	&=e sí !
%par:	se ríe
*FAT:	carota@f .
%exp:	carota = cheecky
*FAT:	carota@f , Lucía .
*FAT:	&=q cómo quieres los espaguetis ?
*FAT:	&=q con tomate ?
*CHI:	sí .
*FAT:	&=q y con qué más ?
*CHI:	con pan .
*FAT:	&=q con pan ?
*CHI:	sí .
*FAT:	Lucía .
*FAT:	ya no hay más pan .
*CHI:	0 .
%par:	lloriquea
*FAT:	no .
*FAT:	no llores .
*CHI:	sí .
%act:	le da un manotazo a FAT
*FAT:	no .
*FAT:	no te podemos dar más pan que tienes que tomar espaguetis .
*CHI:	&=e no !
%par:	llora
*FAT:	Lucía , no .
*FAT:	no llores .
*CHI:	&=e Papá !
%par:	llorando en voz alta
*CHI:	xxx .
*FAT:	&=q la pasa ?
*CHI:	sí .
*FAT:	&=q dónde está ?
*CHI:	0 .
%act:	abre la boca
*FAT:	a ver .
%act:	mira dentro de la boca de Lucía
*FAT:	ya no está .
*FAT:	&=q está aquí en la tripita ahora ?
*CHI:	&=e no !
%par:	vuelve a llorar
*FAT:	&=q dónde está la pasa ?
*CHI:	ay@i .
%par:	llora
*FAT:	a ver , venga .
*FAT:	vamos a dar le vuelta a los espaguetis para que estén ya .
%act:	se levanta
*FAT:	< ya rápido ya rápido > [/] ya rápido .
*FAT:	&=q vale ?
*FAT:	a ver , espaqueti , si te das prisa .
*FAT:	mientras tanto vamos a hacer las salchichas .
*FAT:	a ver: , salchicha , al plato de Lucía .
*FAT:	un poquito de salchicha .
*FAT:	a ver: .
*CHI:	salchicha . [+ IMI]
*CHI:	&=e < mi cuchara > [/] mi cuchara !
%par:	lloriqueando
*FAT:	&=q quieres tu cuchara ?
*CHI:	sí .
*FAT:	&=q dónde está ?
*CHI:	la salchicha .
*FAT:	&=q para coger las salchichas ?
*CHI:	sí .
*FAT:	&=q y dónde está tu cuchara , Lucía ?
*CHI:	xxx .
*FAT:	ah@i .
*FAT:	&=q allí con los crispis ?
*CHI:	sí .
*FAT:	espera .
*FAT:	vamos a coger la cuchara de Lucía .
*CHI:	xxx .
%act:	se baja de la silla
*FAT:	&=q para las salchichas ?
*CHI:	sí .
*FAT:	venga .
*FAT:	vamos a poner aquí la cuchara .
*CHI:	ay@i .
%par:	sigue lloriqueando
*CHI:	mi cuchara .
*FAT:	&=q esta ?
*CHI:	sí .
*FAT:	toma , Lucía .
*FAT:	tu cuchara .
*CHI:	ay@i .
*FAT:	venga .
*FAT:	&=q guardamos el libro ?
*CHI:	sí .
%act:	se vuelve a sentar en la silla
*CHI:	&=e xxx !
%par:	vuelve a llorar a voces
*FAT:	&=q dónde tienes pupa ?
*CHI:	aquí .
%act:	se señala al cuello
*FAT:	&=q en el babero ?
*CHI:	sí .
*FAT:	ya está , bonita .
*FAT:	ya está .
*CHI:	&=e espaguetis !
%par:	llorando
*FAT:	&=q espaguetis ?
*CHI:	sí .
*FAT:	ya están viniendo los espaguetis de Lucía con mucho tomate .
*FAT:	&=q vale ?
*FAT:	&=q con tomate ?
*CHI:	sí .
*FAT:	&=q con esto ?
*CHI:	sí .
*FAT:	&=q y quieres un poquito de queso encima del tomate ?
*CHI:	sí .
*FAT:	venga .
*FAT:	vamos a poner queso .
*FAT:	&=q vale ?
*FAT:	a ver .
*FAT:	este de aquí .
*FAT:	a ver: , Lulú .
*CHI:	< mi at@x > [//] mi tomate .
%act:	se baja de la silla
*CHI:	esto .
*FAT:	&=q qué es eso ?
*CHI:	espagueti .
*FAT:	para los espaguetis &=q verdad ?
*CHI:	0 .
%act:	coloca una bosa de queso rayado y se sube a la silla
@Situation:	1 FAT prepara la cena mientras Lucía come pan sentada en la mesa de la cocina , (2) FAT , MOT y Lucía cenan
@Time Start:	20:00
@Situation:	1
*FAT:	&=q qué , Lucía ?
*FAT:	&=q a cenar ?
*CHI:	sí .
%act:	está intentado abrir la bolsita de queso rayado
*FAT:	&=q qué estás haciendo ?
*CHI:	quie(r)o pone(r) espagueti 0 [*] tomate .
%err:	0 = con $SYN $LOS
*FAT:	&=q quieres poner espaguetis con tomate ?
*CHI:	sí .
*FAT:	a ver .
*FAT:	a ver , Lucía .
*CHI:	0 .
%act:	ha abierto la bolsa y está tirando queso rayado sobre la mesa
*FAT:	&=e uy@i !
*FAT:	Lucía , no .
*FAT:	si todavía no tienes los espaguetis .
*FAT:	&=q lo guardamos ?
*FAT:	no: .
*FAT:	que se va a caer todo .
*FAT:	mira .
*FAT:	vamos a poner lo aquí .
%com:	suena un timbre
*FAT:	mira .
*FAT:	ya están los espaguetis .
*FAT:	a ver .
*FAT:	espaguetis buscan a una niña .
*FAT:	&=q dónde está esta niña ?
*CHI:	aquí .
*FAT:	a ver .
*FAT:	que levante la mano la niña que se va a comer los espaguetis .
*CHI:	yo: .
%act:	levanta la mano
*FAT:	no .
*FAT:	no la veo .
*CHI:	sí .
*FAT:	&=q dónde está ?
*CHI:	aquí .
*CHI:	yo .
*FAT:	no .
*FAT:	no la veo .
*CHI:	sí .
*FAT:	&=q dónde está esa niña que se ha perdido ?
*FAT:	me voy a comer yo los espaguetis .
*CHI:	&=e no , yo !
*FAT:	no .
*FAT:	Papá se los va a comer todos .
*CHI:	0 .
%par:	lloriquea
*FAT:	ah@i , sí .
*FAT:	está ahí la niña de los espaguetis .
*FAT:	vamos a dar le unos buenos espaguetis con tomate .
*FAT:	&=q vale ?
*FAT:	a ver .
*FAT:	los espaguetis .
*FAT:	&=q cuánto tomate ponemos ?
*CHI:	mucho .
*FAT:	mucho [x 3] .
*CHI:	sí .
*FAT:	a ver .
*FAT:	vamos a cortar lo todo bien .
*FAT:	&=q vale ?
*FAT:	así [x 3] .
%act:	está cortando los espaguetis
*FAT:	hala@i .
*FAT:	&=e cuántos espaguetis , Lucía !
*CHI:	con tomate .
*FAT:	&=q le pongo tomate ?
*CHI:	sí .
*FAT:	muy bien .
*FAT:	&=q cuánto ?
*CHI:	mucho .
*FAT:	&=q así ?
%act:	echa tomate
*CHI:	sí .
*FAT:	&=q y quesito ?
*CHI:	sí [//] no .
*FAT:	&=q quesito no quieres , no ?
*CHI:	no .
*FAT:	uy@i .
*FAT:	cuidado que quema .
*FAT:	quema mucho .
*FAT:	&=q eh@i , Lu ?
*FAT:	&=q vamos a soplar ?
*CHI:	sí .
*FAT:	venga .
*FAT:	a ver .
*FAT:	&=q quieres que lo pruebe Papá primero ?
%com:	suena el teléfono ; hay un corte
@Situation:	2
*CHI:	mira Lucía .
%act:	mira hacia la cámara mientras bebe agua
*FAT:	&=q dónde está ?
*CHI:	en (l)a foto .
%act:	señala a la cámara
*FAT:	&=q está en la foto ?
*CHI:	sí .
*FAT:	&=q y qué hace ?
*CHI:	0 [*] cocinando .
%err:	0 = está $SYN $LOS $AUXE
*FAT:	&=q está cocinando ? [+ COR]
*CHI:	sí .
*FAT:	&=q el qué está cocinando ?
*CHI:	leche .
*FAT:	&=q está cocinando leche ?
*MOT:	está cenando .
*FAT:	&=e ah@i !
*FAT:	&=q cenando ?
*FAT:	&=q leche con galletas ?
*CHI:	sí .
*FAT:	&=q y qué más ?
*CHI:	una galleta .
*FAT:	mm@i .
%par:	como si le gustara
*FAT:	&=q se ha tomado cuántas galletas Lucía ?
*CHI:	una .
*FAT:	no: .
*FAT:	&=q te has tomado dos ?
*CHI:	quero [*] muchas .
%err:	quero = quiero $MOR $LOS $REG
*FAT:	&=q te has tomado muchas ?
*CHI:	ay@i , xxx . [+ NON]
*MOT:	te lo está pidiendo .
%add:	FAT
*FAT:	no: , Lucía .
*FAT:	ya te has tomado dos , mi+amor .
*CHI:	0 .
%par:	lloriquea
*FAT:	no , mi+amor .
*FAT:	te has tomado dos ya .
*FAT:	te va a doler la tripita .
*CHI:	Lucía .
%act:	se está mirando en la pantallita de la cámara
%par:	contenta , de pronto
*FAT:	&=q es Lucía ?
*CHI:	sí .
*FAT:	corre .
*FAT:	di le algo .
*CHI:	hola .
*FAT:	corre .
*FAT:	di le algo más .
*CHI:	hola .
*FAT:	cuénta le una cosa .
*CHI:	Papá 0 [*] ha duchado .
%err:	0 = se $MOR $LOS $PREFIX
*CHI:	Mamá 0 [*] ha duchado .
%err:	0 = se $MOR $LOS $PREFIX
*CHI:	y Lulú 0 [*] ha duchado .
%err:	0 = se $MOR $LOS $PREFIX
*FAT:	&=q eso le cuentas ?
*CHI:	sí .
*FAT:	y a ver .
*FAT:	&=q te han puesto un japi@f en el cole ?
*CHI:	sí .
*FAT:	&=q dónde ?
*CHI:	en la frente .
%par:	se señala la frente
*FAT:	&=q en la frente ?
*CHI:	sí .
*FAT:	&=q y por qué te han puesto un japi@f ?
*CHI:	a [x 2] [*] Rocío .
%err:	a = 0 $SYN $ADD
*FAT:	&=q y por qué te ha puesto Rocío un japi@f , Lucía ?
*FAT:	&=q por portar te bien ?
*CHI:	sí .
*FAT:	&=q o por estar jugando con los nenes ?
*CHI:	sí .
%act:	se abraza a la pierna de FAT y apoya la cabeza
%par:	parece cansada
*FAT:	vaya .
*FAT:	&=q y qué has estado , con los Abus@f ?
*CHI:	sí .
*FAT:	&=q con quién has estado esta tarde ?
*CHI:	xxx .
*FAT:	&=q y qué has hecho ?
*FAT:	&=q has estado jugando con el puzle ?
*CHI:	sí .
*FAT:	&=q y qué animales había en el puzle ?
*FAT:	a ver .
@Situation:	1 FAT prepara la cena mientras Lucía come pan sentada en la mesa de la cocina , (2) FAT , MOT y Lucía cenan
@Time Start:	20:00
@Situation:	2
*CHI:	el tigre .
*CHI:	0 [*] oso+panda .
%err:	0 = el $SYN $LOS
*FAT:	muy bien .
*FAT:	el oso+panda lo ha aprendido esta tarde .
%add:	MOT
*MOT:	&=q ah@i , sí ?
*FAT:	sí .
*FAT:	&=q quién más había ?
*CHI:	una cebra .
*MOT:	una cebra .
*FAT:	&=q una cebra ?
*FAT:	&=q y qué hacía la cebra ?
*CHI:	quero [*] más leche .
%err:	quero = quiero $MOR $LOS $REG
*FAT:	&=q quieres más leche ?
*CHI:	sí .
*FAT:	vale .
*FAT:	píde sela a Mamá .
*FAT:	corre .
*CHI:	Mamá .
*CHI:	quero [*] más leche .
*MOT:	vale .
*FAT:	&=q cómo se pide ?
*CHI:	(f)avor .
*FAT:	muy bien .
*CHI:	xxx .
*FAT:	&=q y qué se dice ?
*CHI:	grasias [: gracias] .
*MOT:	de+nada .
*CHI:	(f)avor .
*CHI:	&=q me xxx la leche esta , (f)avo(r) ? [+ NON]
*CHI:	gasias [: gracias] .
*MOT:	de+nada .
*CHI:	(f)avor .
*FAT:	please@s .
*CHI:	no: .
*MOT:	no .
*FAT:	Lucía .
*FAT:	&=q cómo era la canción de < soy un chino > [/] soy un chino+mandarín ?
*FAT:	< de la era > [/] de la era del Japón pon@x [x 2] [/] .
*CHI:	no , coleta .
*FAT:	a ver .
*FAT:	&=q cómo es ?
*MOT:	coleta .
*FAT:	&=q ah@i es mi coleta ?
*CHI:	sí .
*FAT:	&=q como la de +..?
*FAT:	ah@i hoy no lleva Mother coleta .
*FAT:	sí .
*MOT:	sí que lleva .
*CHI:	&=e no tene [*] coleta !
%err:	tene = tiene $MOR $LOS $REG
*FAT:	&=q no tiene coleta del chino+mandarín ?
*CHI:	no .
*FAT:	&=q cómo es la canción del chino+mandarín ?
*MOT:	yo te ayudo , Lucía .
*CHI:	xxx .
*MOT:	< de la era > [/] de la era del Japón pon@x [x 2] [/] .
*MOT:	< y me gusta > [/] y me gusta el coletín tin@x [x 2] [/] .
*CHI:	&=e no !
*FAT:	< soy un chino > [/] soy un chino mandarón rin@x [x 2] [/] .
*MOT:	si vas a por un cafetín tin@x [x 2] .
*MOT:	una china me tiró del coletín tin@x [x 2] [/] .
*MOT:	oye chino si te quieres deviertir tir@x [x 2] [/] .
*CHI:	&=e no quero [*] !
%err:	quero = quiero $MOR $LOS $REG
*CHI:	xxx .
*FAT:	&=q no quieres que te tire de la coleta ?
*CHI:	no .
*CHI:	&=q muchos [x 2] ?
*MOT:	&=q mucho [x 2] qué ?
*CHI:	xxx para Mamá . [+ NON]
*FAT:	&=q te vas con Mamá ?
*CHI:	sí .
%act:	ha cogido el escaloncito y se hacia MOT
*CHI:	a ver , Mamá .
*MOT:	a ver , Lucía .
*MOT:	< a ver > [/] a ver Lucía .
*MOT:	al pasar por un cafetín tin@x [x 2] [/] .
*MOT:	una china me tiró del coletín tin@x [x 2] [/] .
*MOT:	oye chino si te quieres deviertir tir@x [x 2] [/] .
*MOT:	< yo te tiro > [/] yo te tiro el coletín tin@x [x 2] [/] .
*FAT:	toma .
*FAT:	la leche de Lucía .
*FAT:	aao@o .
%act:	le acerca el vaso a Lucía haciendo como si fuera un coche
*MOT:	&=q quieres ?
%act:	le da de beber
*MOT:	al pasar por un cafetín tin@x [x 2] [/] .
*MOT:	una china me tiró del coletín tin@x [x 2] [/] .
*MOT:	oye chino si te quieres deviertir tir@x [x 2] [/] .
*MOT:	< yo te tiro > [/] te tiro el coletín tin@x [x 2] [/] .
*CHI:	xxx pupa . [+ NON]
%act:	le enseña la mano a MOT
*MOT:	&=q tienes pupa ?
*MOT:	&=q dónde , hija ?
*MOT:	no: .
*MOT:	no es ninguna pupa .
*MOT:	no es pupita .
*CHI:	quero [*] pis .
%err:	quero = quiero $MOR $LOS $REG
*MOT:	&=q quieres pis ?
@End
