# Supplementary material for: Comparing Different Models of the Development of Verb Inflection in Early Child Spanish
Source: PLoS One. 2015 Mar 11;10(3):e0119613. doi: 10.1371/journal.pone.0119613 (PMC4356619; doi:10.1371/journal.pone.0119613)
Supplement: S1 File — (ZIP) [file pone.0119613.s001.zip › lu20409.cha]

@UTF8
@PID:	11312/c-00031836-1
@Begin
@Languages:	spa , eng
@Participants:	CHI Lucía Target_Child , FAT Padre Father , MOT MAdre Mother
@ID:	spa , eng|OreaPine|CHI|2;4.09|female|||Target_Child|||
@ID:	spa , eng|OreaPine|FAT|||||Father|||
@ID:	spa , eng|OreaPine|MOT|||||Mother|||
@Transcriber:	Javier , University of Nottingham
@Date:	17-FEB-2001
@Location:	Madrid
@Situation:	1 MOT , FAT y Lucía ven el libro gigante por la mañana en el salón , (2) FAT y Lucía juegan por la tarde en el salón , (3) MOT juega también con ella
@Time Start:	09:00
@Situation:	1
*CHI:	una t(r)ompa muy largas [*] .
%err:	largas = larga $MOR $ADD $AGA
*MOT:	es verdad .
*MOT:	es un elefante con una trompa muy larga .
*CHI:	&=e mira !
*CHI:	el cerdito .
*MOT:	&=q y este cerdito qué está haciendo ?
*CHI:	(l)a e(s)coba .
*CHI:	tene [*] (l)a escoba .
%err:	tene = tiene $MOR $LOS $REG
*MOT:	&=q una escoba ?
*CHI:	sí .
*MOT:	&=q y este ratón ?
*CHI:	mouse@s .
*MOT:	&=q mouse@s ?
%par:	riéndose
*FAT:	&=q dónde ?
*MOT:	&=q ese ratón es mouse@s ?
*CHI:	sí .
*CHI:	mira el gatito .
*FAT:	&=q dónde está el gatito ?
*CHI:	aquí .
%par:	lo señala
*CHI:	mira .
*FAT:	uy@i .
*MOT:	anda .
*FAT:	tiene un rombo .
*CHI:	sí .
*FAT:	un rombo amarillo &=q verdad ?
*CHI:	sí .
*CHI:	un rombo . [+ IMI]
*MOT:	&=q y este qué tiene ?
*CHI:	un cuadro .
*MOT:	un rectángulo .
*MOT:	&=q y este qué tiene ?
*FAT:	es un triángulo , Mother .
*MOT:	tiene un triángulo .
*CHI:	sí .
*CHI:	&=e mira !
*CHI:	el sedito [: cerdito] 0 [*] < ha catarillo@x > [//] ha caí(d)o .
%err:	0 = se $MOR $LOS $PREFIX
*CHI:	mira .
*CHI:	cataido [: ha caído] .
*MOT:	&=q el qué ?
*CHI:	0 [*] ha caído mira el sedito [: cerdito] .
%err:	0 = se $MOR $LOS $PREFIX
*CHI:	mira .
*MOT:	&=q se ha ido ?
*CHI:	no .
*CHI:	xxx .
*CHI:	0 [*] ha tumbado .
%err:	0 = se $MOR $LOS $PREFIX
*CHI:	mira .
*MOT:	se ha tumbado . [+ COR]
*MOT:	sí .
*FAT:	está tumbado , sí . [+ COR]
*FAT:	mira .
*MOT:	&=q y este ?
*MOT:	&=q qué hace ?
*CHI:	mira . [+ IMI]
*CHI:	0 [*] ha mojado Pepito_Grillo .
%err:	0 = se $MOR $LOS $PREFIX
*CHI:	mira .
*MOT:	&=q se ha mojado Pepito_Grillo ? [+ COR]
*CHI:	sí .
*MOT:	le encanta que sea Pepito_Grillo .
%add:	FAT
*CHI:	mira .
*CHI:	una estrella .
*MOT:	&=e una estrella !
*FAT:	&=q dónde ?
*CHI:	aquí .
*CHI:	mira .
*FAT:	anda .
*FAT:	&=q y dónde la tiene la estrella ?
*CHI:	e(l) gatito .
*FAT:	&=q < tiene la > [//] en la mano tiene la estrella ?
*FAT:	&=q se pueden coger las estrellas , Lu ?
*CHI:	no: .
*FAT:	ah@i .
*CHI:	xxx .
*FAT:	&=q está en el cielo la estrella normalmente ?
*FAT:	mira .
*FAT:	los de la bicicleta .
*FAT:	están tirando de ella &=q verdad ?
*CHI:	a ver .
*FAT:	&=q dónde están los de la bici ?
*FAT:	a ver .
*CHI:	xxx está . [+ NON]
*FAT:	la bicicleta .
*CHI:	aquí está .
%par:	señala
*FAT:	uy@i .
*FAT:	&=q y qué están haciendo ?
*FAT:	&=q eh@i ?
*MOT:	oye , Lucía .
*MOT:	&=q y estos ?
%par:	señala el dibujo de unos gatos comiendo
*CHI:	cocinando .
%err:	$AUXVALID
*MOT:	&=q están cocinando ? [+ COR]
*CHI:	sí .
*FAT:	&=q dónde están cocinando ?
*FAT:	hala@i , no .
*FAT:	están comiendo el desayuno .
*MOT:	&=q son crispis@f ?
*FAT:	son chococrispis@f .
*FAT:	&=q verdad , Lu ?
*CHI:	sí .
*CHI:	a ver .
*FAT:	a ver los chococrispis@f .
*CHI:	a ver Lucía .
%act:	quiere verse en la pantalla de la cámara
*CHI:	uy@i , Lucía .
*FAT:	no está .
*FAT:	está la chimenea ahora .
%act:	ha desviado la cámara hacia la chimenea
*FAT:	&=q a que sí , Lu ?
*CHI:	a ver .
%act:	parece que ha cogido la cámara
*FAT:	no [x 4] .
*FAT:	corre .
*FAT:	ay@i , mira .
*FAT:	el cerdito .
%act:	se ve otra vez el libro gigante
*FAT:	mira la espalda del cerdito .
*MOT:	&=e anda !
*MOT:	&=e mira este !
*MOT:	&=q qué está haciendo ?
*CHI:	0 [*] está lavando (l)os dientes .
*MOT:	sí: .
*FAT:	&=q se está lavando los dientes ?
*CHI:	con crema .
*MOT:	&=q con crema ?
*CHI:	sí .
*FAT:	&=q y le pica ?
*FAT:	&=q le pica la boca ?
*CHI:	sí .
*MOT:	&=q y este ?
*CHI:	tampoco [*] .
%err:	tampoco = también $SYN $SUB
%act:	coloca la tapa de la lente de la cámara
*FAT:	espera , Lucía .
*FAT:	espera .
*FAT:	mira .
*FAT:	&=q qué está haciendo ?
*FAT:	&=q peinando ?
*FAT:	pero si no tiene pelo cómo se va a peinar , hombre .
*FAT:	Lucía .
*FAT:	deja la cámara , mi+amor .
*MOT:	mira .
*MOT:	sí tiene pelo aquí .
*FAT:	&=q tiene pelo ?
*FAT:	mira .
*FAT:	sí tiene pelo .
*MOT:	aquí tiene pelo .
*MOT:	mira .
*FAT:	pero no tiene mucho .
*FAT:	las cosas como son .
*MOT:	y aquí otro poco , Lucía .
*FAT:	&=q eso qué es ?
*FAT:	&=q el que se está peinando dónde se peina ?
*FAT:	a ver .
*CHI:	así .
%act:	hace como si se peinara ella
*FAT:	&=q dónde se peina , Lu ?
*CHI:	en el baño .
*FAT:	&=q en el baño ?
*FAT:	a ver .
*FAT:	&=q dónde está la foto del que se peina ahí ?
*FAT:	Lucía .
*FAT:	te estás volviendo loquita con la cámara .
*FAT:	&=e no !
*FAT:	que la vas a romper , mi+amor .
*MOT:	&=q y aquí ?
*FAT:	anda .
*FAT:	mira .
*FAT:	una ambulancia .
*MOT:	eh@i .
*MOT:	&=e los colores !
*FAT:	mira .
*FAT:	una ambulancia .
*CHI:	mira . [+ IMI]
*FAT:	a ver .
*FAT:	&=q dónde están los de la ambulancia , Lucía ?
*MOT:	&=q y el limón ?
*MOT:	&=q hay un limón ?
*CHI:	aquí .
*MOT:	sí .
*MOT:	&=q y la naranja ?
*CHI:	no está .
*MOT:	&=q no está la naranaja ?
*CHI:	no .
*MOT:	sí que está .
*FAT:	sí .
*FAT:	está aquí .
*CHI:	no .
@Situation:	1 MOT , FAT y Lucía ven el libro gigante por la mañana en el salón , (2) FAT y Lucía juegan por la tarde en el salón , (3) MOT juega también con ella
@Time Start:	09:00
@Situation:	1
*FAT:	mira .
*MOT:	dos cerditos echando pintura en un bote .
*MOT:	a que sí .
*CHI:	sí .
*MOT:	&=q y: el plátano ?
*CHI:	no [x 2] sé .
*MOT:	&=q no sabes dónde está ?
*CHI:	no .
*MOT:	pues está aquí .
%par:	señala el dibujo de un gato conduciendo un coche con forma de plátano
*MOT:	este es un plátano disfrazado de coche .
*FAT:	uy@i .
*FAT:	y un mono encima .
*CHI:	sí .
*FAT:	con un bote de pintura amarillo .
*CHI:	(ama)rillo_yellow@s .
*FAT:	&=q de amarillo_yellow@s ?
*CHI:	sí .
*FAT:	uy@i , mira .
*FAT:	le estaba vendiendo un helado .
*CHI:	un (he)lado . [+ IMI]
*MOT:	mira .
*MOT:	aquí .
*MOT:	un polo .
%exp:	polo = ice lolly
*FAT:	&=q qué le dice ?
*FAT:	+" por+favor , señor , &=q me da un helado de chocolate ?
*FAT:	y el toro le dice “sí , toma” .
*FAT:	+" vale diez pesetas .
*FAT:	ah@i muchas+gracias .
*FAT:	&=q le dice eso , Lucía ?
*CHI:	sí .
*FAT:	mira .
*FAT:	ahí hay un hombre pintando la máquina del tren .
*FAT:	mira .
*FAT:	la máquina del tren la está pintando .
*MOT:	de negro .
*FAT:	de color negro .
*FAT:	&=q dónde está pintando , Lucía ?
*CHI:	atrás .
*MOT:	&=q atrás ?
*CHI:	sí .
*MOT:	&=q y dónde está el racimo de uvas ?
*CHI:	no está .
*MOT:	sí .
*MOT:	búsca lo que sí que está .
*FAT:	&=q a ver dónde está el racimo de uvas que no lo veo ?
*MOT:	&=q dónde están las uvas ?
*MOT:	&=q y las uvas ?
*CHI:	no están .
*FAT:	sí están .
*CHI:	no .
*MOT:	mira .
*CHI:	&=e no están !
*MOT:	aquí .
*CHI:	no están .
*CHI:	xxx .
*MOT:	< a ver > [/] a ver .
*MOT:	así [x 2] .
%act:	pasa la página
*FAT:	hala@i qué de coches .
*MOT:	sí , madre+mía .
*CHI:	0 .
%act:	tapa el objetivo de la cámara , así que se ve todo negro
*FAT:	ya está .
*FAT:	&=q así lo dejamos ?
*FAT:	espera , Lucía .
*FAT:	esto no se toca .
%act:	destapa el objetivo y vuelve a verse la imagen
*FAT:	esto es de Papá .
*FAT:	venga .
*FAT:	no se toca .
*FAT:	uy@i .
*FAT:	mira .
*FAT:	un taxi .
*FAT:	este de la raya es un taxi .
*CHI:	a será [: cerrar] .
%act:	vuelve a tapar el objetivo
*CHI:	a serrar [: cerrar] lo .
*FAT:	ya está .
*FAT:	&=q vale ?
*FAT:	venga , Lucía .
%act:	destapa el objetivo
*FAT:	deja la cámara .
*CHI:	xxx .
%act:	vuelve a taparla
*FAT:	bueno .
*FAT:	&=q la dejamos ?
*FAT:	&=q vale ?
*FAT:	trae .
*FAT:	Lucía .
*FAT:	ya [x 2] .
*FAT:	&=q así ?
*FAT:	&=q la dejamos ya ?
*CHI:	sí .
*FAT:	vale .
%act:	destapa el objetivo
*FAT:	la dejamos aquí y ya está .
*FAT:	&=q vale ?
%act:	deja la cámara sobre el suelo
*MOT:	mira un avión de papel .
*MOT:	&=q < dónde está: > [/] dónde está el [x 4] [//] la manzana ?
*CHI:	estos no .
%act:	ha pasado varias páginas del libro
*MOT:	un espejo .
*MOT:	&=e unos calzoncillos !
*MOT:	&=q dónde están los calzoncillos , Lucía ?
*CHI:	0 .
%act:	pasa la hoja
*MOT:	esto ya lo hemos visto , Lu .
*MOT:	ya lo hemos visto .
*MOT:	a ver la primera página .
*CHI:	no , yo .
*MOT:	mira las pelotas .
*MOT:	y los sangüiches .
*CHI:	no .
*CHI:	ahora no .
%act:	se lleva el libro gigante
*MOT:	&=q traes otro ?
*CHI:	no .
%act:	viene hacia la cámara
*MOT:	&=e no !
*MOT:	Lucía , no .
*CHI:	&=q es Lucía ?
%act:	posiblemente esté mirando por la pantalla , pero en la imagen sólo aparece MOT
*MOT:	no: .
*CHI:	sí .
*CHI:	xxx fotos . [+ NON]
*CHI:	Papi .
*FAT:	&=q qué ?
*CHI:	el libro .
*CHI:	toma .
*CHI:	oye .
*CHI:	toma .
*FAT:	&=q el libro ?
*CHI:	sí .
*CHI:	tú no .
*FAT:	vale .
*FAT:	&=q y dónde lo dejamos , Lu ?
*FAT:	&=q lo dejamos aquí ?
*FAT:	&=q aquí ?
%act:	deja el libro cerca de la cámara
*CHI:	sí .
*FAT:	venga .
*CHI:	no , tú .
*FAT:	mira .
*FAT:	&=q qué letra es esta , Lu ?
%act:	se pone de rodillas enfrente de la cámara
*CHI:	0 .
%act:	viene y abraza a FAT
*FAT:	oy@i [x 4] .
*FAT:	&=e hola , pequeñita !
*FAT:	&=q a ver qué mocos tiene Lucía ?
%act:	la levanta
*FAT:	&=q a ver dónde están los mocos de Lucía ?
%par:	susurra
*FAT:	&=q ahí ?
%par:	susurra
*FAT:	&=q estás malita ?
*CHI:	sí .
@Situation:	1 MOT , FAT y Lucía ven el libro gigante por la mañana en el salón , (2) FAT y Lucía juegan por la tarde en el salón , (3) MOT juega también con ella
@Time Start:	09:00
@Situation:	1
*FAT:	te costaba respirar esta noche .
*MOT:	daba unos ronquidos .
%add:	FAT
*FAT:	sí &=q verdad ?
*FAT:	bueno .
*CHI:	0 .
%act:	intenta bajarle la cremallera de la cazadora
*FAT:	no [x 3] .
*FAT:	la cremallera no .
*CHI:	no puedo .
*FAT:	&=q no puedes ?
*CHI:	xxx .
*CHI:	&=e ay@i !
%act:	se sube a las rodillas de FAT y este juega con ella a hacer como si se cayera hacia atrás
*FAT:	&=e pumba@o !
*FAT:	ta@o [x 5] .
*FAT:	&=e pumba@o !
*CHI:	&=e ta@o [x 5] ! [+ IMI]
*FAT:	bueno , Lu .
%act:	apaga la cámara
%com:	hay un corte
@Situation:	2
@Time Start:	17:00
*CHI:	no puedo este .
%act:	está intentando metere algo por las ventanas de la casita de juguete
*FAT:	&=q el qué ?
*CHI:	no puedo < y este y este > [/] y este .
*FAT:	a ver .
*FAT:	&=q esa llave para cuál es ?
*CHI:	para aquí .
*CHI:	&=q vale ?
*FAT:	&=q y para qué sirve ?
*CHI:	tolón@o [x 3] .
*FAT:	torón@o [x 2] .
*CHI:	sí .
*FAT:	a ver .
*FAT:	&=q a ver cómo la metes ?
*FAT:	&=e muy bien !
*FAT:	&=q se abre ?
*CHI:	sí .
*FAT:	&=q y qué hay dentro , Lucía ?
*CHI:	xxx .
*FAT:	&=q qué hay ?
*FAT:	uy@i .
*FAT:	&=q no puedes abrir lo ?
*CHI:	no .
*CHI:	voy a serar [: cerrar] lo .
*FAT:	&=q está cerrado ?
*CHI:	sí .
*FAT:	&=q y dónde está la llave ?
*CHI:	no está .
*FAT:	hay que ir a buscar la .
*FAT:	&=q eh@i , Lucía ?
*CHI:	no: .
*FAT:	&=q dónde está la llave ?
*CHI:	ay@i aquí todo no .
*CHI:	tolón@o [x 3] .
*CHI:	no puedo .
*CHI:	no .
*CHI:	aquí no .
%act:	sigue intentando meter algo por las ventanas de la casita de juguete
*FAT:	&=q te traes a Rita , Lucía ?
*FAT:	&=q vale ?
*FAT:	&=q te traes a Rita y jugamos con Rita ?
*FAT:	&=q eh@i ?
*CHI:	xxx serrado [: cerrado] también . [+ NON]
*FAT:	&=q que lo has cerrado también ?
*CHI:	sí .
*FAT:	&=q y qué hay dentro ?
*FAT:	&=q has guardado algo dentro ?
*CHI:	no .
*FAT:	bueno .
*FAT:	pues entonces .
*FAT:	Lucía .
*FAT:	&=q vas a por Rita (.) y jugamos con ella ?
*CHI:	sí .
*FAT:	&=q y me traes por+favor un café+con+leche ?
*CHI:	sí .
%act:	se va hacia la cocina
*FAT:	venga .
*FAT:	a ver .
%com:	hay un corte
*CHI:	toma .
%act:	aparece por la puerta de la cocina con una bandeja de juguete en la mano
*FAT:	&=q qué es eso ?
*CHI:	una [//] un mantel .
%exp:	confunde mantel con bandeja
*FAT:	&=q un mantel ?
*CHI:	toma .
*FAT:	&=q y qué me vas a poner aquí encima ?
*CHI:	un plato .
*FAT:	&=q un plato ?
*CHI:	sí .
*FAT:	&=q < y qué > [//] “a ver por+favor señora” .
%act:	como si hablara en una cafetería
*FAT:	&=q “me va a traer un café+con+lecle y un croisant” ?
*CHI:	sí .
*FAT:	&=q y una tostada ?
*CHI:	vale .
%act:	se va hacia la cocina
*FAT:	por+favor , señorita .
*FAT:	&=q “y me lo va a traer todo calentito” ?
*CHI:	sí .
*FAT:	vale .
%com:	hay un corte
*CHI:	mira .
*CHI:	comida .
%act:	entra desde la cocina
*FAT:	mira , Papá .
*CHI:	comida .
*FAT:	uy@i .
*FAT:	&=e qué bien !
*FAT:	&=e todo lo que te traes !
*FAT:	&=q y Rita ?
*CHI:	aquí está .
%act:	la trae cogida del pelo con una mano , y de la otra trae una bolsa llena de cacharritos de juguete
*FAT:	ah@i , muy bien .
*FAT:	corre .
*FAT:	vamos a dar le a Rita de merendar .
*FAT:	&=q vale ?
*CHI:	vale .
*FAT:	a ver .
*FAT:	hola , Rita .
%add:	muñeca
*FAT:	&=q quieres merendar con Lucía ?
%add:	muñeca
*CHI:	au@i .
*CHI:	xxx .
*CHI:	que no cabe .
*FAT:	sí cabe .
*FAT:	aquí &=q vale ?
*CHI:	vale . [+ IMI]
*FAT:	venga .
*CHI:	a ver .
%act:	ha dejado a la muñeca Rita sentada sobre la mesita del salón
*FAT:	a ver , Rita .
*CHI:	a ver , Rita . [+ IMI]
*CHI:	a ver , Rita . [+ IMI]
*FAT:	corre .
*FAT:	a ver qué le das a Rita de merendar .
*CHI:	esto &=q vale ?
%act:	ha sacado algo de la bolsa que no he podido ver
*FAT:	muy bien .
*FAT:	a ver cómo se lo das a Rita .
*CHI:	0 .
%act:	ha colocado la bandeja cerca de la muñeca y está haciendo como si le echara algo en un tazón de juguete
*FAT:	&=q qué le has puesto ?
*CHI:	ja@x [//] café .
*FAT:	&=q café+con+leche ?
*CHI:	sí .
*FAT:	ah@i y a ver cómo se lo ofreces a Rita ?
*CHI:	0 .
%act:	deja una tostada de plástico sobre la bandeja
*FAT:	uy@i .
*FAT:	y una tostada .
*FAT:	qué suerte .
*FAT:	&=q eso qué es ?
*FAT:	&=q un poco de mermelada ?
*CHI:	sí .
*FAT:	vale .
*FAT:	muy+bien .
*FAT:	a ver .
*FAT:	vamos a ver si Rita quiere .
@Situation:	1 MOT , FAT y Lucía ven el libro gigante por la mañana en el salón , (2) FAT y Lucía juegan por la tarde en el salón , (3) MOT juega también con ella
@Time Start:	09:00
@Situation:	2
*FAT:	le tienes que decir a Rita que coja un poquito de café+con+leche y [x 3] la tostada con la mermelada .
*FAT:	&=q vale ?
*FAT:	muy bien .
*FAT:	así .
*FAT:	has echado el azúcar .
*FAT:	y has echado la leche .
*FAT:	y has echado el café .
*CHI:	&=q qué más ?
*FAT:	&=q qué más falta ?
*FAT:	falta que se lo coma .
*CHI:	pan .
*FAT:	ah@i .
*FAT:	un poquito de pan .
*FAT:	a ver .
*FAT:	muy bien .
*CHI:	(l)a tapa .
*CHI:	que se quema [*] .
%err:	quema = enfría $SYN $SUB
%act:	coloca una tapadera de cacerola sobre el tazón
*FAT:	que se enfría . [+ COR]
*FAT:	a ver .
*CHI:	así .
*CHI:	una cuchara .
*FAT:	&=q una cuchara ?
*FAT:	para dar le la vuelta al azúcar .
*FAT:	a ver .
*CHI:	a ver , Rita . [+ IMI]
*CHI:	a ver . [+ IMI]
%act:	hace como si diera vueltas al azúcar
*CHI:	ya .
*FAT:	&=q no le ofreces un poquito a Rita ?
*FAT:	a ver .
*FAT:	di le “a ver , Rita” .
*CHI:	a ver , Rita . [+ IMI]
*CHI:	a ver . [+ IMI]
*FAT:	a ver cómo te bebes ahora el café+con+leche .
%add:	muñeca
*CHI:	< a ver > [/] a ver . [+ IMI]
%act:	hace como si le diera de comer a la muñeca
*CHI:	ya .
*FAT:	igual quiere más .
*FAT:	&=q le has preguntado a Rita si quiere más ?
*CHI:	sí .
*FAT:	pregúnta le .
*FAT:	a ver .
*CHI:	a ver . [+ IMI]
*CHI:	&=q qué quieres ?
*FAT:	pregúnta le a ver qué quiere de merendar a Rita .
*CHI:	un yogur .
*CHI:	un yogur .
*CHI:	&=q vale ?
*FAT:	a ver si quiere .
*FAT:	&=q le has preguntado a Rita ?
*FAT:	pregúnta le .
*CHI:	a ver .
*CHI:	&=q quieres , Rita ?
%add:	muñeca
*CHI:	vale .
*CHI:	café .
*CHI:	&=q este [x 2] ?
*FAT:	&=q a ver si quiere ?
*FAT:	pregúnta le .
*CHI:	vale .
*FAT:	a ver .
*FAT:	Rita .
%add:	muñeca
*FAT:	&=q quieres que te ponga un poco de café , Rita ?
%add:	muñeca
*FAT:	a ver cómo se lo dices .
*CHI:	ya .
*FAT:	pero no le has preguntado lo que quiere .
*CHI:	es que ya 0 [*] ha [*] echado mucho .
%err:	0 = le $MOR $LOS $PREFIX ; ha = he $MOR $SUB $NFL PREX3s/PREX1s
*FAT:	&=q le has hechado mucho ? [+ COR]
*CHI:	sí .
*FAT:	bueno .
*CHI:	ya 0 [*] he echo [*] mucho .
%err:	0 = le $MOR $LOS $PREFIX ; echo = echado $MOR $SUB $NFL 1s/PAR
*FAT:	mucho [x 2] .
*FAT:	muy bien .
*CHI:	ya .
*CHI:	da vueltas .
*CHI:	&=q vale ?
*FAT:	sí .
*FAT:	pero dá selo a ella para que le dé vueltas ella .
*FAT:	di le Rita@q .
*FAT:	tienes que dar le vueltas al azúcar en el café+con+leche para que no esté amargo .
*CHI:	xxx .
*CHI:	más .
*CHI:	esto para mí .
*CHI:	vale .
*CHI:	más &=q vale ?
*CHI:	no xxx . [+ NON]
*CHI:	xxx .
*CHI:	bueno .
*CHI:	ya ha acabado .
*FAT:	&=q ya ha acabado todo [x 2] ?
*CHI:	sí .
*FAT:	muy bien .
*CHI:	ahora para mí .
*FAT:	&=q qué vas a tomar tú ahora ?
*CHI:	leche .
*CHI:	&=q vale ?
%act:	hace como si echara leche en un tazón
*CHI:	hale@i .
*CHI:	ya .
*CHI:	&=q vale ?
*FAT:	muy bien .
*CHI:	el cafesito [: cafecito] .
*FAT:	el cafecito .
*CHI:	ya está .
*CHI:	ahora la cuchara .
*CHI:	ay@i .
*CHI:	la cuchara .
*FAT:	&=q se ha caído la cuchara ?
*FAT:	a ver cómo la sacas .
*CHI:	tin@o [x 5] .
%par:	canturrea
*CHI:	xxx .
*CHI:	&=q vale ?
%act:	hace como si bebiera
*CHI:	xxx .
*CHI:	esto también .
%act:	esta recogiendo los cacharros
*CHI:	esto también .
@Situation:	(3)
*FAT:	&=q te estás haciendo un café+con+leche ?
%add:	MOT
%act:	entra y se sienta al lado de FAT
*MOT:	< me he hecho un > [/] me he hecho un sobrecito .
%add:	FAT
*FAT:	&=q un ?
%add:	MOT
*MOT:	un sobrecito .
%add:	FAT
*FAT:	&=q un sobrecito de qué ?
%add:	MOT
*MOT:	de Nescafé_Capuchino@f .
%add:	FAT
*FAT:	ah@i .
%add:	MOT
*CHI:	&=e mira Rita !
*MOT:	uy@i .
*MOT:	&=q le estás dando de comer ?
*CHI:	sí .
*MOT:	muy bien .
*CHI:	quero [*] agua .
*MOT:	pues coge el vasito que hay en la cocina .
*MOT:	corre .
@Situation:	1 MOT , FAT y Lucía ven el libro gigante por la mañana en el salón , (2) FAT y Lucía juegan por la tarde en el salón , (3) MOT juega también con ella
@Situation:	3
*CHI:	&=q 0 [*] (ama)rillo+yellow ?
%err:	0 = el $SYN $LOS
*MOT:	mm@i .
%par:	afirma
*CHI:	vale .
%act:	se va y vuelve bebiendo
*CHI:	xxx .
*CHI:	&=q vale ?
%act:	deja una taza sobre la mesita del salón y luego echa agua , pero se derrama
*MOT:	uy@i , Lucía .
*FAT:	&=e no , hombre , Lucía !
*FAT:	&=q para eso querías el agua ?
*FAT:	mal .
*FAT:	muy mal , Lucía .
*FAT:	no [x 3] .
*FAT:	< no lo toques > [/] no lo toques .
*FAT:	que Mamá va a por una balleta .
*MOT:	0 .
%act:	viene con la balleta y recoge el agua
*FAT:	Lucía .
%com:	hay un corte
*CHI:	lo [*] ojitos .
%err:	lo = los $MOR $LOS $AGA
*MOT:	&=q que los cierre ?
*CHI:	sí .
*MOT:	ya .
*CHI:	vale .
*MOT:	ya está dormida .
*FAT:	&=q le has puesto el chupete , Lucía ?
*CHI:	sí .
*FAT:	a ver .
*FAT:	&=q por dónde ?
*CHI:	aquí 0 [*] (l)a boca .
%err:	0 = en $SYN $LOS
*FAT:	&=q en la boca lo tiene ?
*CHI:	mira .
*CHI:	&=e a (le)vantar 0 [*] !
%err:	0 = O $SYN $LOS
*MOT:	&=q a levantar ? [+ ADS]
*CHI:	sí .
*CHI:	el carrito .
*MOT:	&=q le das un paseo ?
*CHI:	sí .
*FAT:	&=q a dónde os vais , Lucía ?
*FAT:	&=q do@x [/] dónde os vais de paseo ?
*CHI:	0 [*] casa de 0 [*] Abus@f .
%err:	0 = a $SYN $LOS ; 0 = los $SYN $LOS
*FAT:	&=q vais a la casa de los Abus@f ? [+ COR]
*FAT:	&=q y quién hay en casa de los Abus@f ?
*CHI:	Guillermo y Ana .
*FAT:	&=q < y qué > [/] y qué os van a dar allí ?
*FAT:	&=q qué os van a dar ?
%com:	se oyen ladridos de un perro
*CHI:	&=e ay@i !
*CHI:	el perro .
%par:	asustada
*CHI:	ay@i qué miedo .
*CHI:	qué miedo .
%act:	deja el cochecito de la muñeca y viene hacia FAT
*FAT:	&=q qué os van a dar en casa de los Abus@f ?
*FAT:	&=q vais a jugar ?
*CHI:	sí .
%act:	ha cogido la muñeca y se la da a MOT
*CHI:	toma .
*FAT:	mira .
*FAT:	Rita está descansando .
*CHI:	ya todo [x 2] .
%act:	coge una cucharita que tenía MOT en una taza del café (real) que se estaba tomando
*MOT:	&=q lo llevas a la pila ?
*CHI:	no: .
*CHI:	xxx todo [x 2] . [+ NON]
*MOT:	mm@i .
%par:	afirma
*CHI:	la cabeza .
%act:	agarra la cabeza de la muñeca
*CHI:	xxx ojito . [+ NON]
*CHI:	es Rita .
*MOT:	es Rita , sí .
*CHI:	< y tene@x > [//] &=q y estos ?
*MOT:	los mofletes .
*CHI:	no .
*CHI:	caras [*] .
%err:	caras = cara $MOR $ADD $AGA
*MOT:	ah@i , la cara . [+ COR]
*CHI:	xxx .
%act:	intenta desabrocharle la chaqueta a MOT
*MOT:	no , Lucía , por+favor .
*MOT:	no , anda .
*MOT:	Lucía .
*MOT:	es que me rompes la chaqueta , bonita .
*MOT:	no .
*CHI:	xxx café a Rita . [+ NON]
*CHI:	&=q vale ?
*MOT:	no .
*MOT:	a Rita no .
*MOT:	que es muy pequeñita .
*MOT:	no puede tomar café .
*CHI:	no .
*CHI:	sí .
*CHI:	ya es pequeña [*] .
%err:	pequeña = mayor $SYN $SUB
*MOT:	vale .
*CHI:	toma , Papá .
*CHI:	toma .
*FAT:	&=q qué quieres ?
*FAT:	&=q dar me a Rita ?
*CHI:	sí .
*FAT:	vale .
*FAT:	&=q aquí la ponemos entre los dos ?
*CHI:	sí .
*FAT:	muy bien .
*FAT:	hola , Rita .
%add:	muñeca
*FAT:	mira .
*FAT:	que Lucía te va a dar un poquito de chocolate con crispis@f .
%add:	muñeca
*CHI:	no: .
*CHI:	es [*] míos .
%err:	es = son $MOR $SUB $NFL 3s/3p
*FAT:	&=q son tuyos ? [+ COR]
*CHI:	sí .
*FAT:	&=q los crispis ?
*CHI:	sí .
*FAT:	pero &=q y no le das un poquito a [x 2] tu amiga Rita ?
*CHI:	no .
*FAT:	sí .
*FAT:	hay que compartir , Lucía .
*CHI:	no .
*CHI:	es mío .
*FAT:	&=q y es solo para ti ?
*CHI:	sí .
*FAT:	entonces no te van a dar un japi@f .
*FAT:	&=q eh@i , Lucía ?
*FAT:	hay que compartir las cosas con los amigos &=q verdad ?
*CHI:	0 .
%act:	mira de pronto a la ventana
*FAT:	&=q qué ha sonado ?
*FAT:	&=q un gato ?
@Situation:	1 MOT , FAT y Lucía ven el libro gigante por la mañana en el salón , (2) FAT y Lucía juegan por la tarde en el salón , (3) MOT juega también con ella
@Situation:	3
*FAT:	&=q vamos a dar un paseito ?
*CHI:	&=e sí !
*FAT:	uy@i .
*FAT:	&=q y tú , Mother ?
%add:	MOT
*MOT:	bueno .
*FAT:	&=q dónde vamos , Lu ?
*CHI:	xxx .
*CHI:	&=q vale ?
*FAT:	&=q vamos andando a los columpios ?
*CHI:	&=e sí !
*FAT:	&=e vale !
*FAT:	&=q y ahí nos montamos en el tobogán ?
*CHI:	sí .
*FAT:	muy bien .
*CHI:	con (l)a cabeza .
*FAT:	&=q con la cabeza ?
*MOT:	&=q qué ?
*FAT:	&=q qué es eso ?
*FAT:	&=q qué es eso de con la cabeza , Lucía ?
*MOT:	a ver .
*MOT:	sopla .
%act:	le está limpiando los mocos a Lucía con un pañuelo
*MOT:	sopla .
*CHI:	0 .
%par:	lloriquea
*MOT:	mira que eres guarrinota@f &=q eh@i ?
*MOT:	que no ayudas nada , Lucía .
*CHI:	ya .
*MOT:	vale .
*CHI:	con (l)a cabeza .
*CHI:	&=q vale ?
*FAT:	no: .
*FAT:	andando .
*CHI:	no .
%par:	lloriquea
*FAT:	sí .
*FAT:	andandito , Lucía .
*CHI:	no , Papá .
*FAT:	sí: .
*FAT:	tienes que andar .
*CHI:	no .
%par:	intenta pegar a FAT
*FAT:	eh@i , &=e no [x 5] !
*CHI:	&=e malo !
%act:	le da un manotazo
*FAT:	&=q por qué soy malo ?
*CHI:	&=e mala !
%act:	parece que le da a MOT
*FAT:	muy mal , Lucía .
*FAT:	a ver .
*FAT:	corre .
*FAT:	lleva a Rita en su carrito al cuarto .
*FAT:	&=q vale ?
*FAT:	ahí con los juguetes .
*FAT:	&=q quieres ?
*CHI:	no .
*FAT:	toma , Lucía .
*FAT:	coge a Rita .
%act:	le da la muñeca
*CHI:	mira .
%act:	la coloca en el cochecito
*CHI:	bueno .
*CHI:	esto [*] es mi lápiz .
%err:	esto = este $MOR $SUB $AGA
*CHI:	&=q vale ?
%act:	ha cogido un lápiz que había sobre la mesita
*FAT:	&=q y qué vas a pintar ?
*CHI:	una l@l .
*FAT:	a ver .
*FAT:	vamos a pintar aquí una l@l .
*FAT:	espera .
*FAT:	a ver .
*FAT:	a ver , tú .
*CHI:	no , tú .
*MOT:	una l@l .
*FAT:	&=q eso es una l@l ?
*CHI:	sí .
*FAT:	a ver .
*FAT:	y ahora dibuja un sol .
*CHI:	no , tú .
*FAT:	no , tú .
*FAT:	no , Lucía .
*FAT:	tú: .
*FAT:	yo antes te he dibujado las letras .
*FAT:	ahora me tienes que dibujar tú a mí el sol .
*FAT:	a ver .
*FAT:	&=q cómo es el sol ?
*FAT:	&=q no me quieres dibujar el sol ?
*CHI:	&=e no !
*FAT:	bueno .
*FAT:	pues dibúja me un señor .
*FAT:	dibúja me un señor .
*FAT:	corre , Lucía .
*FAT:	a ver .
*CHI:	0 .
%act:	dibuja
*FAT:	&=q eso qué es ?
*CHI:	mira .
*FAT:	&=q eso qué es , Lucía ?
*CHI:	una xxx . [+ NON]
*FAT:	&=q una ?
*CHI:	un cocodrilo .
*FAT:	&=q un cocodrilo ?
*CHI:	sí .
*FAT:	a ver .
*FAT:	&=q dónde tiene los ojos ?
*CHI:	0 .
%act:	dibuja sobre el sofá
*MOT:	&=e no !
*FAT:	&=e no , Lucía !
*CHI:	mala [*] .
%err:	mala = malo $MOR $SUB $AGA
%act:	le da un manotazo a FAT
*CHI:	malo .
*CHI:	no .
*CHI:	eh@i .
%par:	llora
*FAT:	ya está .
*FAT:	venga .
*FAT:	vámo nos .
*MOT:	no pintes fuera de la hoja , Lucía .
*MOT:	no se pinta fuera de la hoja , mi+amor .
*MOT:	&=q entiendes o no ?
*MOT:	&=q entiendes ?
*MOT:	&=q entiendes que no se pinta fuera de la hoja ?
*MOT:	&=q eh@i ?
*CHI:	0 .
%par:	llora
%act:	se abraza a MOT
*MOT:	no se pinta fuera de la hoja , chatita .
*CHI:	0 .
%par:	se calma
*MOT:	no se puede porque se estropean los muebles .
*MOT:	se estropean los muebles , cielo .
*MOT:	hay que pintar en las hojas que para eso están las hojas de papel .
*MOT:	&=q sabes ?
*MOT:	mm@i .
*MOT:	están para eso los papeles .
*MOT:	para pintar .
*MOT:	y para colorear .
*CHI:	quiero el cuento .
*MOT:	pues trae lo .
*MOT:	&=q qué cuento ?
*CHI:	el del gatito .
*MOT:	&=q el del gatito ?
*CHI:	sí .
*MOT:	pues tráe lo .
*MOT:	corre .
*MOT:	no , tú .
*CHI:	no , el grande .
*MOT:	&=q el grande ?
*CHI:	sí .
*MOT:	&=q dónde le has guardado el grande ?
*MOT:	&=q dónde está ?
*MOT:	&=q eh@i ?
*CHI:	0 .
%par:	vuelve a llorar
*MOT:	busca el grande .
*MOT:	corre .
*CHI:	no , tú .
*MOT:	no: .
*MOT:	tienes que ir tú a por él .
*CHI:	el grande .
%par:	llorando
*MOT:	esta no va ni loca andando .
%add:	FAT
%com:	Lucía tenía fiebre
*FAT:	no va andando .
%add:	MOT
*FAT:	&=q salimos al jardín un poquito ?
*MOT:	vale .
*MOT:	vamos a tu cuarto , Lucía .
*MOT:	y te leo ahí el cuento grande .
*MOT:	&=q vale , Lucía ?
*MOT:	venga .
*MOT:	llevas a Rita y yo voy contigo .
*CHI:	Rita .
%par:	llorando
%act:	coge el cochecito
*CHI:	&=e Mami [x 4] !
%par:	llorando
@End
