# Supplementary material for: Comparing Different Models of the Development of Verb Inflection in Early Child Spanish
Source: PLoS One. 2015 Mar 11;10(3):e0119613. doi: 10.1371/journal.pone.0119613 (PMC4356619; doi:10.1371/journal.pone.0119613)
Supplement: S1 File — (ZIP) [file pone.0119613.s001.zip › lu20410.cha]

@UTF8
@PID:	11312/c-00031837-1
@Begin
@Languages:	spa , eng
@Participants:	CHI Lucía Target_Child , FAT Padre Father , MOT MAdre Mother
@ID:	spa , eng|OreaPine|CHI|2;4.10|female|||Target_Child|||
@ID:	spa , eng|OreaPine|FAT|||||Father|||
@ID:	spa , eng|OreaPine|MOT|||||Mother|||
@Transcriber:	Javier , University of Nottingham
@Date:	18-FEB-2001
@Location:	Madrid
@Situation:	1 MOT , FAT y Lucía cenan por la noche en la cocina
@Time Start:	21:00
@Situation:	1
*CHI:	au@i .
*CHI:	eh@i .
*FAT:	&=q qué ?
*FAT:	Lucía .
*FAT:	&=q qué vas a cenar ?
*CHI:	&=e espaguetis !
*FAT:	&=q y qué más ?
*CHI:	rulitos .
*FAT:	&=q rulitos de espaguetis ?
*CHI:	sí .
*FAT:	&=q con quién ?
*CHI:	con xxx . [+ NON]
*FAT:	&=q qué has estado haciendo esta tarde ?
*FAT:	&=q has estado mirando los cuentos con Mamá ?
*FAT:	&=q eh@i ?
*FAT:	&=q eh@i , Lu ?
*CHI:	y tomate .
*FAT:	&=q vas a tomar tomate también ?
*CHI:	sí .
*FAT:	muy bien .
*CHI:	&=e ay@i , mira !
%act:	ha esconcido la cuchara y el tenedor debajo del plato
*FAT:	&=q qué hay ?
*FAT:	up@i .
%act:	levanta el plato y aparece la cuchara
*FAT:	&=q la cuchara y el tenedor ?
*CHI:	no , es [*] míos .
%err:	es = son $MOR $SUB $NFL 3s/3p
*FAT:	&=q son tuyos ? [+ COR]
*CHI:	sí .
*CHI:	mala .
*FAT:	Papá se ha ido a correr .
%par:	canturreando
*FAT:	ta@o [x 5] .
*FAT:	he batido mi record .
*FAT:	treinta+y+dos minutos .
*MOT:	bueno .
*MOT:	te lo pongo aquí .
%act:	le coge el plato a Lucía
*CHI:	&=e ah@i !
%par:	muy contenta
*FAT:	he batido mi record de treinta+y+dos minutos .
%par:	canturreando
*FAT:	&=q te duele la tripa , Lucía ?
*CHI:	sí .
*FAT:	&=q dónde ?
*CHI:	aquí .
%par:	se señala la tripa
*FAT:	&=q has tomado muchos piñones ?
*CHI:	sí .
*FAT:	&=q cuándo ?
*CHI:	de noche .
*FAT:	&=q de noche ?
*CHI:	sí .
*FAT:	&=q hoy qué día es , Lucía ?
*CHI:	&=e sábado !
*FAT:	no .
*CHI:	jueves .
*FAT:	tampoco .
*MOT:	0 .
%act:	le coloca el plato en la mesa
*CHI:	&=e ih@i !
%par:	muy contenta
*FAT:	hala@i .
*FAT:	rulitos .
*CHI:	es [*] para mí .
%err:	es = son $MOR $SUB $NFL 3s/3p
*FAT:	&=q son para ti los rulitos ? [+ COR]
*CHI:	sí .
*MOT:	venga .
%act:	le ha colocado el babero a Lucía y arrima a la mesa la silla en la que está sentada
*MOT:	&=e a por ello !
*CHI:	chancharáncharán@o .
%act:	coge la cuchara
*FAT:	&=e tan@o [x 4] !
%act:	le acerca el plato
*FAT:	Lucía se dispone a comer los rulitos con tomate .
%par:	como si lo dijeran por la televisión
*FAT:	&=q están calientes ?
*CHI:	no .
*FAT:	&=q sí están calientes ?
*CHI:	no .
*FAT:	&=q queman o no queman ?
*CHI:	no .
*FAT:	oye .
*FAT:	y Rita .
*FAT:	la hemos dado de cenar a Rita .
*MOT:	después de Lucía &=q verdad ?
*MOT:	&=q quieres cenar ?
%add:	FAT
*FAT:	sí .
*FAT:	&=q qué va a cenar Rita , Lucía ?
@End
