# Supplementary material for: Comparing Different Models of the Development of Verb Inflection in Early Child Spanish
Source: PLoS One. 2015 Mar 11;10(3):e0119613. doi: 10.1371/journal.pone.0119613 (PMC4356619; doi:10.1371/journal.pone.0119613)
Supplement: S1 File — (ZIP) [file pone.0119613.s001.zip › lu20411.cha]

@UTF8
@PID:	11312/c-00031838-1
@Begin
@Languages:	spa , eng
@Participants:	CHI Lucía Target_Child , FAT Padre Father , MOT Madre Mother
@ID:	spa , eng|OreaPine|CHI|2;4.11|female|||Target_Child|||
@ID:	spa , eng|OreaPine|FAT|||||Father|||
@ID:	spa , eng|OreaPine|MOT|||||Mother|||
@Transcriber:	Javier , University of Nottingham
@Date:	19-FEB-2001
@Location:	Madrid
@Situation:	1 FAT juega con Lucía por la mañana en la salita de juegos
@Time Start:	08:00
@Situation:	1
*CHI:	Papá .
%par:	está llorando
%act:	esta sentada con un libro abierto sobre la mesita
*FAT:	&=q qué pasa , Lu ?
*CHI:	Papi .
%par:	llora
*FAT:	&=q qué te pasa , mi+amor ?
*FAT:	a ver .
*FAT:	&=q es el Patito_Feo ?
*FAT:	&=q quién te ha regalado el cuento del Patito_Feo ?
*FAT:	&=q Rosa ?
*CHI:	no .
*FAT:	&=q quién ha sido ?
*FAT:	&=q Elsa ?
*CHI:	no .
*FAT:	eh@i .
*FAT:	&=q Soco en el cole ?
*CHI:	no .
*FAT:	ah@i .
*FAT:	&=q Mamá ?
*CHI:	no .
*FAT:	pues no se me ocurren más .
*FAT:	&=q < quién te lo ha regalado > [/] quién te lo ha regalado ?
*CHI:	Marta .
*FAT:	&=q Marta ?
*CHI:	sí .
*FAT:	vamos a ver lo .
*FAT:	&=q quieres ?
*FAT:	era un Patito_Feo que tenía una bufanda .
*FAT:	&=q a ver ?
*FAT:	&=q es este el patito ?
*FAT:	&=q y esto qué es ?
*FAT:	&=q una hoja ?
*CHI:	&=e no !
*FAT:	a ver el Patito_Feo .
*FAT:	&=e uy@i !
*FAT:	mira .
*FAT:	ha salido del huevo .
*FAT:	&=q verdad ?
*FAT:	mira .
*FAT:	la cáscara del huevo .
*FAT:	está rota porque acaba de nacer el Patito_Feo .
*FAT:	hola , Patito .
*FAT:	la pata Tina espera el nacimiento de sus patitos .
%par:	lee
*FAT:	&=q < quién es Tina > [/] quién es Tina ?
*FAT:	&=q es esta ?
*CHI:	sí .
*FAT:	&=q y estos quiénes son ?
*FAT:	&=q los hermanitos ?
*CHI:	no .
*FAT:	&=q quiénes son ?
*FAT:	&=q unos patitos ?
*CHI:	no .
*FAT:	&=q quiénes son ?
*FAT:	&=q eh@i ?
*FAT:	&=q quiénes son ?
%par:	susurra
*FAT:	&=e mira !
*FAT:	el Patito_Feo .
*FAT:	todos son amarillo_yellow@s y él sin+embargo era gris .
%par:	triste
*FAT:	uy@i .
*FAT:	ha salido del cascarón .
%par:	lee
*FAT:	tan solo de ellos justo el más grande .
%par:	lee
*CHI:	ay@i .
*CHI:	oh@i .
%par:	como si le doliera algo
%act:	cierra el libro
*FAT:	&=q qué te duele , mi+amor ?
*FAT:	&=q qué te duele , Lucía ?
*FAT:	&=q eh@i ?
*FAT:	a ver .
%act:	vuelve a abrir el cuento
*CHI:	&=e no !
*FAT:	bueno .
*FAT:	&=q qué quieres que hagamos ?
*FAT:	ya está .
*FAT:	&=q vemos el libro grande ?
*CHI:	sí .
*FAT:	venga .
*FAT:	a ver .
*FAT:	enséña me el libro grande .
*CHI:	no .
*FAT:	&=q se lo has enseñado hoy a Rosa (.) el libro grande ?
*FAT:	&=q eh@i ?
*CHI:	no .
*FAT:	&=q < a quién > [/] a quién se lo has enseñado ?
*CHI:	au@i .
*FAT:	a ver .
*FAT:	vamos a ver el libro grande de Lucía .
*FAT:	tan@o [x 3] .
*FAT:	oy@i .
*FAT:	&=q quién es este ?
*FAT:	&=q quién es este ?
%act:	coloca el lirbo grande sobre la mesa
*FAT:	&=q eh@i ?
*FAT:	&=q es un perro ?
*CHI:	no .
*FAT:	&=q qué es ?
*CHI:	0 [*] gatito .
%err:	0 = un $MOR $LOS
*FAT:	es un gatito .
*FAT:	hola , gatito .
*FAT:	&=q cómo te llamas ?
*FAT:	&=q cómo se llama , Lu ?
*FAT:	&=q eh@i ?
*FAT:	&=q no sabes cómo se llama ?
*CHI:	no .
*FAT:	&=q le ponemos un nombre ?
*CHI:	sí .
*FAT:	gatito Antonio .
*FAT:	vale .
*FAT:	ya está .
*FAT:	hola , Antonio .
*FAT:	&=q cómo estás ?
*FAT:	&=q y este qué es ?
*FAT:	&=q un amiguito de Antonio ?
*CHI:	no .
*FAT:	&=q qué es ?
*CHI:	xxx .
*FAT:	bueno .
*FAT:	a ver .
*FAT:	vamos a ver .
*FAT:	la primera .
*FAT:	&=e anda !
*FAT:	los números , Lucía .
*FAT:	&=q a ver cuántas pelotas hay ?
*CHI:	mira .
*CHI:	este 0 [*] ha cayido [*] .
%err:	0 = se $MOR $LOS $PREFIX ; cayido = caído $MOR $ADD $PHO
*FAT:	&=e anda !
*FAT:	a ver .
*FAT:	vamos a poner lo aquí abajo .
*FAT:	&=q vale ?
%act:	lo coloca sobre el suelo
*FAT:	&=e uy@i !
*CHI:	mira .
*CHI:	es [/] es un xxx . [+ NON]
*FAT:	&=e un cerdito ahí abajo !
*FAT:	&=q y qué hace el cerdito ?
*FAT:	&=q eh@i ?
*CHI:	otra pásina [: página] .
*FAT:	a ver .
*FAT:	hola , cerdito .
*FAT:	&=q qué está haciendo ahí ?
*FAT:	&=q otra página ya ?
*CHI:	sí .
*FAT:	a ver .
*FAT:	uy@i .
*FAT:	&=q dónde está el cuarto de baño , Lucía ?
*FAT:	&=q y el cuarto de baño ?
*CHI:	aquí .
%par:	señala
*FAT:	uy@i .
*FAT:	&=q qué está haciendo el cerdito ?
*CHI:	mira el culo .
%exp:	culo = bum .
*FAT:	uy@i .
*FAT:	tiene el culo mojado .
*FAT:	&=q a que sí ?
*CHI:	sí .
*FAT:	&=q por qué ?
*CHI:	porque e(s)tá mojado en el culo .
*FAT:	se ha mojado el culo en el agua .
*CHI:	sí .
*CHI:	chof@o .
%act:	hace como si se mojara ella el culo
*FAT:	&=e uy@i !
*FAT:	&=e madre+mía !
*FAT:	&=q y qué le está haciendo al cerdito ?
*FAT:	&=q qué le está haciendo ?
*CHI:	hace xxx . [+ NON]
*FAT:	ah@i .
*FAT:	&=q le estaba duchando ?
*CHI:	sí .
*FAT:	a ver qué más .
*FAT:	&=q a ver dónde hay una bandera ?
*FAT:	Lucía .
*FAT:	&=q hay una bandera ?
*CHI:	no .
%par:	señala
*FAT:	anda .
*FAT:	&=q y esto qué son ?
*FAT:	a ver .
*FAT:	&=q dónde está el coche de bomberos ?
*FAT:	tu@o [x 6] .
%par:	canturrea
*FAT:	hola , coche de bomberos .
*CHI:	este .
*FAT:	+" hay un fuego en calle Algete esquina Lazo .
*FAT:	&=q “puede enviar a Lucía a apagar lo” ?
*FAT:	sí .
*FAT:	ahora va Lucía .
*FAT:	a ver , Lucía .
*FAT:	&=q cómo apagamos el fuego ?
*CHI:	sí .
@Situation:	1 FAT juega con Lucía por la mañana en la salita de juegos
@Time Start:	08:00
@Situation:	1
*FAT:	a ver cómo lo apagamos .
*CHI:	no .
%act:	pasa la hoja del libro
*FAT:	&=q no se apaga el fuego ?
*CHI:	no .
*FAT:	bueno .
*FAT:	&=q y aquí qué hay ?
*FAT:	&=q eh@i ?
*FAT:	&=q qué hay , Lu ?
*CHI:	0 .
%act:	señala algo en el libro
*FAT:	&=q qué es eso ?
*FAT:	yo no sé lo que es .
*FAT:	&=q y tú ?
*CHI:	no .
*FAT:	no sé lo que es .
*FAT:	pon@o [x 7] .
%par:	canturrea
*FAT:	&=q qué es ?
*CHI:	lalalito@o .
*FAT:	&=q lalalito@o ?
*CHI:	xxx .
*FAT:	ah@i .
*FAT:	anda .
*FAT:	Pepito_Grillo .
*FAT:	&=q dónde está ?
*CHI:	0 .
%act:	lo señala
*FAT:	uy@i .
*FAT:	&=q y qué dice Pepito_Grillo (.) al zorro ?
*CHI:	0 .
%act:	se quita el velcro del zapato
*FAT:	Lucía .
*FAT:	no te quites el zapato , mi+amor .
*FAT:	&=q te sabes poner el zapato ?
*CHI:	no .
*FAT:	a ver cómo te lo pones .
*CHI:	no .
*FAT:	&=q no ?
*FAT:	que te vas a enfriar sin zapatos , Lucía .
*CHI:	0 .
%par:	lloriquea
*FAT:	&=q qué quieres , pequeñita ?
*CHI:	0 .
%par:	sigue lloriqueando
*FAT:	&=q qué pasa , mi+amor ?
*FAT:	&=q eh@i ?
*CHI:	au@i .
%par:	llora
*FAT:	&=q qué es ?
*FAT:	&=q un pincel ?
*CHI:	sí .
%par:	llorando
*FAT:	&=q y un lápiz ?
*CHI:	ah@i .
%par:	sigue llorando
*FAT:	anda .
*FAT:	aquí pone “lo pinto todo” .
*FAT:	&=q qué hay ?
*FAT:	< un la@x > [/] un lápiz de colores .
*FAT:	un pincel .
*CHI:	xxx .
%par:	sigue llorando
*FAT:	&=q qué te pasa , mi+amor ?
*FAT:	&=q qué te pasa ?
*CHI:	mi cuello .
%par:	llorando
*FAT:	&=q te he hecho pupa en tu cuello ?
*CHI:	sí .
*FAT:	&=q le doy un besito a ver si se cura ?
*CHI:	sí .
*FAT:	a ver .
*FAT:	ven .
%act:	besa a Lucía
*FAT:	&=q se ha curado ?
*FAT:	&=q eh@i ?
*CHI:	no .
*FAT:	halá@i .
*FAT:	&=q esto qué es ?
*FAT:	&=q un plátano ?
*FAT:	un plátano móvil .
*FAT:	porque es un coche con forma de plátano .
*CHI:	ay@i .
%par:	vuelve a lloriquear
*FAT:	bueno , Lucía .
*FAT:	así no avanzamos nada .
*FAT:	&=q eh@i ?
*FAT:	muy mal así , Lucía .
*FAT:	no me cuentas nada .
*FAT:	&=q dónde está el tren ?
*FAT:	&=q dónde está el tren ?
*FAT:	corre .
*FAT:	&=q a ver cómo pita el tren ?
*FAT:	pu@o [x 2] .
*FAT:	&=q qué pasa , Lucía ?
*CHI:	ah@i .
%par:	señala el libro lloriquenado
*FAT:	&=q qué ?
*CHI:	ah@i .
%par:	señala el libro lloriquenado
*FAT:	&=q eso qué significa ?
*CHI:	0 .
%act:	llora cada vez más mientras FAT intenta consolarla
*FAT:	&=q qué te pasa , mi+amor ?
*FAT:	&=q quieres que apague ?
*FAT:	&=q cerramos ya el libro ?
*FAT:	venga .
*FAT:	ven .
*FAT:	a ver .
*FAT:	vamos a [x 2] hacer El_Caballito_Gris .
*FAT:	&=q vale ?
*FAT:	a ver .
%act:	coge a Lucía en brazos
*FAT:	a ver cómo va El_Caballito_Gris .
*FAT:	&=q cómo es ?
*FAT:	al Caballito_Gris .
%par:	recita
*FAT:	que vas a +...
*FAT:	&=q dónde va El_Caballito_Gris ?
*FAT:	que vas a +...
*FAT:	&=q dónde va El_Caballito_Gris ?
*FAT:	< al paso al paso > [/] al paso .
%par:	susurra la rima
%act:	hace que suba y baje sobre sus rodillas
*FAT:	&=q al +..?
*FAT:	< trote al trote > [/] al trote .
%par:	susurra la rima
*FAT:	&=q al +..?
*FAT:	< galope al galope > [/] al galope .
*FAT:	a ver .
*FAT:	vamos a poner la zapatilla en su sitio .
*FAT:	&=q quieres ?
*FAT:	&=q eh@i ?
*FAT:	a ver , Lu .
*FAT:	a ver .
*FAT:	nota aclaratoria .
%add:	cámara
*FAT:	esta niña tiene treinta+y+ocho y pico de fiebre .
%add:	cámara
*FAT:	lleva dos días levantándose por la mañanita .
%add:	cámara
*FAT:	&=q verdad ?
*FAT:	con cuarenta grados .
*FAT:	&=q a que sí , Lu ?
*CHI:	yo también 0 [*] abrigo .
%err:	0 = tengo $SYN $LOS
*FAT:	&=q tú también tienes abrigo ? [+ COR]
*CHI:	ah@i .
*FAT:	uy@i .
*CHI:	quero [*] en la cabeza .
*FAT:	&=q el qué quieres en la cabeza ?
*CHI:	ahí .
%par:	señala la cabeza de FAT
*FAT:	&=q aquí en la cabeza ?
*CHI:	sí .
*FAT:	&=q para ir a dar un paseito ?
*CHI:	sí .
*FAT:	pero no podemos , mi+amor .
*FAT:	Papá está malo .
*FAT:	Papá también está malito .
*CHI:	ih@i .
%par:	llora
*FAT:	sí .
*FAT:	me lo has pegado tú , Lucía .
*FAT:	y encima no te pongas tú a llorar .
*FAT:	&=q sabes ?
*FAT:	por llevar te nosotros y todo al médico mira .
*CHI:	ah@i .
%par:	llora
*FAT:	&=q me pongo yo a llorar también ?
*FAT:	uh@i .
%par:	hace como si llorara
@Situation:	1 FAT juega con Lucía por la mañana en la salita de juegos ; (2) FAT , MOT y Lucía cenan por la noche en la cocina
@Time Start:	08:00
@Situation:	1
*FAT:	Lucía .
*FAT:	hala@i , Lulú .
*FAT:	&=q eh@i ?
*CHI:	0 .
%act:	se abraza a FAT
*FAT:	vale [x 3] .
*CHI:	(l)a cabeza .
*FAT:	ya .
*FAT:	yo también aquí .
*FAT:	&=q le subo aquí contigo ?
%act:	parece que tiene algo en la mano
*CHI:	no .
*FAT:	&=e uy@i !
%act:	acerca mucho su cara a la de Lucía
*CHI:	ay@i .
%par:	se ríe
*FAT:	&=e ay@i !
%par:	como si llorara
%act:	ha hecho como si se hubeiran chocado con la cabeza , aunque apenas se han rozado la frente
*FAT:	Lucía .
%par:	como si llorara
*FAT:	me has hecho pupa .
*FAT:	Lucía mala .
*FAT:	< no eres > [//] Lucía pega .
*FAT:	&=q y ahora qué ?
*FAT:	&=q eh@i ?
*FAT:	&=q un besito aquí para que se me cure ?
*CHI:	0 .
%par:	mueve la cabeza ; no
*FAT:	&=q no hay besito aquí ?
*FAT:	hala@i .
*FAT:	&=q no me quieres curar ?
*FAT:	&=e ay@i mi mano !
%par:	como si llorara
*FAT:	Lucía me ha pegado aquí .
*FAT:	xxx .
%par:	susurra algo
*FAT:	&=q me das un besito en la mano para que se ponga buena ?
%par:	susurra
*FAT:	si no se pone revoltosa la mano .
%act:	le hace cosquillas a Lucía
*FAT:	se pone revoltosa la mano .
*FAT:	no [x 3] .
*FAT:	me has pegado tú .
*FAT:	< has sido tú > [/] has sido tú .
*FAT:	Lucía .
*FAT:	&=q tú me has pegado ?
%par:	como si hablara la mano
*FAT:	sí .
*FAT:	< me pega Lucía > [/] me pega Lucía .
%par:	como si hablara la mano
*FAT:	yo saldré a defender te .
*FAT:	andá@i .
*FAT:	Lucía contra los dos dedos .
*FAT:	el dedo bueno y el dedo malo .
*FAT:	pan@o [x 9] .
%par:	canturrea
*FAT:	hola , Lucía .
%par:	como si hablara el dedo
*FAT:	vengo a vengar al dedo bueno que me ha dicho que le has pegado .
%par:	como si hablara el dedo
*FAT:	&=q dónde le has pegado ?
%par:	como si habalra el dedo
*FAT:	&=q dónde ?
*CHI:	ay@i .
*FAT:	no [x 2] .
*FAT:	ya me vengaré .
*FAT:	pan@o [x 5] .
*FAT:	hasta que no te arrepientas y le des un besito al dedo bueno no pararé .
*CHI:	0 .
%act:	se abraza a FAt
*FAT:	pequeñita .
*CHI:	la cabeza .
*FAT:	&=q en dónde ?
*CHI:	aquí .
%act:	señala la cabeza de FAT
*FAT:	&=q aquí está la cabeza ?
*CHI:	sí .
*FAT:	sí , señora .
*FAT:	&=q qué quieres ?
*FAT:	&=q que te lleve en la cabeza ?
*CHI:	sí .
*FAT:	pero es que Papá está muy cansado y no puede coger te ahora .
*CHI:	0 .
%par:	empieza a lloriquear
*FAT:	0 .
%par:	imita a Lucía
*FAT:	Papá no te puede coger , mi+amor .
*FAT:	&=q y tú ?
*FAT:	ah@i .
*FAT:	ya lo sé .
*FAT:	vamos a jugar al +...
*FAT:	< trote al trote > [/] al trote .
*FAT:	< al paso al paso > [/] al paso .
*FAT:	< al trote al trote > [/] al trote .
*FAT:	< al galope al galope > [/] al galope .
*FAT:	caballito (.) que vas a +...
*FAT:	bueno , Lucía .
*FAT:	como no hablas nada voy a dejar de grabar .
@Time Start:	21:00
@Situation:	2
*FAT:	que te caes , Lulú .
*FAT:	uy@i [x 3] .
*FAT:	&=e a ver !
*FAT:	&=q y Carlos ?
*CHI:	xxx .
*FAT:	a ver dónde está .
*FAT:	corre .
*FAT:	ven .
*CHI:	0 .
%act:	entra en la cocina con un muñeco (Carlos) en brazos , y se le cae al suelo
*FAT:	uy@i .
*FAT:	&=q < dónde está Ca@x > [//] se ha caído Carlos ?
*CHI:	sí .
*FAT:	&=q y eso , Lu ?
*CHI:	&=e mira !
%act:	ha recogido el muñeco y se lo enseña a FAT
*FAT:	uy@i .
*FAT:	&=q y dónde tiene los pies ?
*CHI:	aquí .
*CHI:	así .
*CHI:	&=q vale ?
*FAT:	vale ?
*FAT:	&=q se va a dormir ahora con Lucía ?
*CHI:	no .
*CHI:	oy@i [x 5] .
%act:	corre hacia MOT
*MOT:	oy@i mi chiquitina qué guapa es dios_mío .
*MOT:	mi cielo querido , hombre .
*CHI:	ho(m)b(r)e . [+ IMI]
*CHI:	&=e eh@i !
*FAT:	&=q cenamos un poquito de postre ?
*MOT:	sí .
*CHI:	no quero [*] post(r)e .
%err:	quero = quiero $MOR $LOS $REG
*FAT:	&=e uy@i !
*FAT:	mira Carlos .
*FAT:	di le a Carlos que se quite .
*FAT:	que está en mi sitio y me tengo que sentar yo , Lucía .
*FAT:	a ver .
*CHI:	xxx .
*CHI:	mira .
%act:	juega con el muñeco
*FAT:	&=q qué ?
*CHI:	mira .
*FAT:	&=e pero qué le has hecho !
*FAT:	&=q qué le has hecho , Lu ?
*CHI:	mira , Mamá .
*MOT:	&=q qué ha pasado ?
*CHI:	mira .
@Situation:	1 FAT juega con Lucía por la mañana en la salita de juegos ; (2) FAT , MOT y Lucía cenan por la noche en la cocina
@Time Start:	08:00
@Situation:	1
*MOT:	&=q le has quitado el gorro ?
*FAT:	Papá se va a comer un plátano .
*FAT:	&=q y Lulú no se pone aquí ?
%par:	señala la silla
*CHI:	no .
*FAT:	vale .
*CHI:	< lo pones lo pones lo pones > [/] 0 [*] lo pones ?
%err:	0 = me $MOR $LOS $PREFIX
*FAT:	&=q el qué , Lu ?
*MOT:	sí .
*MOT:	< yo te lo pongo > [/] yo te lo pongo a Carlos .
*MOT:	espera te .
*MOT:	es que es un bebé auténtico con las ojeras .
*FAT:	&=q tiene ojeras (.) el bebé ?
*MOT:	tiene las ojeras hinchaditas .
*FAT:	&=q ha dormido mal , Lucía ?
*FAT:	ole@i .
%act:	Lucía ha hecho algo pero no se ve
*FAT:	uy@i .
*FAT:	Mamá no puede .
*MOT:	es que está muy justito este gorro , Lucía .
*MOT:	el gorro xxx . [+ NON]
%par:	susurra
*MOT:	ya está .
%par:	susurra
*MOT:	ahora , Carlitos .
%add:	muñeco
*CHI:	oh@i .
*CHI:	ya .
*MOT:	ya está .
*CHI:	quero [*] un pego@c [: pegatina] .
%err:	quero = quiero $MOR $LOS $REG
*FAT:	&=q un pego@c ?
*FAT:	toma .
*FAT:	a ver el pego@c .
*CHI:	aquí .
*FAT:	toma .
*CHI:	aquí .
*FAT:	&=q lo quieres aquí ?
*FAT:	&=q como un japi@f ?
*CHI:	mira un japi@f .
*CHI:	laralito@o [x 3] .
%par:	canturrea
*CHI:	a [x 3] dormir .
*CHI:	a ver .
*CHI:	a dor@x [//] xxx , Mamá . [+ NON]
*CHI:	el per(r)o .
%com:	se oye ladrar un perro en la calle
*FAT:	&=q quién ladra , Lucía ?
*CHI:	el per(r)o .
*FAT:	&=q está ladrando ?
*CHI:	es [*] miedo .
%err:	es = da $SYN $SUB
*FAT:	no: .
*FAT:	miedo no .
*FAT:	es un perro bueno .
*CHI:	0 .
%par:	lloriquea
*FAT:	hola , Carlos .
%add:	muñeco
*CHI:	xxx .
*FAT:	&=e uy@i !
*FAT:	&=e qué guapo es Carlos !
*FAT:	&=q de qué color tiene el pelito ?
*CHI:	blanco white@s .
*FAT:	mm@i .
%par:	afirma
*FAT:	&=e pero si tiene unos ojos muy bonitos !
*FAT:	de color azul .
*CHI:	mira (l)a [*] manos .
%err:	la = las $MOR $LOS $AGA
*FAT:	&=q las manos ? [+ COR]
*CHI:	hala@i .
*CHI:	laralito@o .
%par:	canturrea
*CHI:	no se ve .
*CHI:	au@i .
%par:	se queja
*FAT:	espera .
*CHI:	laralito@o .
%par:	canturrea
*CHI:	no se cae .
*FAT:	no se cae porque lo está sujetando Papá .
*FAT:	uy@i .
*FAT:	vamos a poner lo aquí .
*FAT:	&=q vale ?
*FAT:	aquí .
*FAT:	contra la pared .
*FAT:	&=q vale , Lu ?
*CHI:	no se cae .
*CHI:	&=q a que no ?
*FAT:	no .
*CHI:	au@i .
%act:	se intenta subir a la silla
*CHI:	estoy abajo .
*CHI:	ay@i .
*FAT:	&=q te quieres subir ?
*CHI:	no .
*FAT:	vale .
*FAT:	tu querías un poco de plátano &=q no ?
%add:	MOT
*FAT:	sí .
*CHI:	&=q no quere [*] Mamá ?
%err:	quere = quiere $MOR $LOS $REG
*FAT:	no lo sé .
*FAT:	a ver .
*FAT:	pregúnta le .
*CHI:	vale .
*FAT:	a ver .
*FAT:	&=q quieres plátano ?
%par:	susurra
*CHI:	&=q quieres plátano ? [+ IMI]
*MOT:	sí .
*CHI:	vale .
*CHI:	&=e Papá !
*FAT:	&=q qué ?
*CHI:	0 [*] un poquito a Mamá .
%err:	0 = < da le > $SYN $LOS
*FAT:	&=q que le dé un poquito a Mamá ? [+ COR]
*CHI:	sí .
*FAT:	vale .
*FAT:	&=q cuándo ?
*CHI:	(d)e [/] de noche .
*FAT:	&=q de noche ?
*CHI:	sí .
*FAT:	&=q y cómo es ahora ?
*CHI:	de noche .
*FAT:	&=q por qué ?
*CHI:	porque (es)tá [*] (l)a luna y (l)a [*] estrellas .
%err:	la = las $MOR $LOS $AGA ; está = están $MOR $SUB $NFL 3s/3p:NPyNP
*FAT:	&=q las estrellas ? [+ COR]
*CHI:	sí .
*FAT:	&=q dónde están las estrellas que no las veo ?
*FAT:	y la luna tampoco .
*CHI:	&=e hay perros !
*FAT:	&=q hay perros ?
*CHI:	sí .
*FAT:	&=q qué hacen los perros ?
*CHI:	guau@o [x 3] .
%par:	imita el sonido del perro
*FAT:	están ladrando .
*FAT:	&=e un japi@f !
*FAT:	Lucía tiene un japi@f .
*MOT:	es verdad .
*FAT:	enséña selo a Carlos .
*FAT:	corre .
*FAT:	di le “mira Carlos tengo un japi@f” .
*CHI:	&=e Carlos !
*CHI:	tengo un japi@f . [+ IMI]
*FAT:	explíca le cómo < lo > [/] lo has ganado .
*CHI:	xxx .
%act:	coge el muñeco
*FAT:	mm@i .
%par:	afirma
*CHI:	lo ha [*] ganado .
%err:	ha = he $MOR $SUB $NFL PREX3s/PREX1s
*FAT:	lo has ganado . [+ COR]
@Situation:	1 FAT juega con Lucía por la mañana en la salita de juegos ; (2) FAT , MOT y Lucía cenan por la noche en la cocina
@Time Start:	08:00
@Situation:	1
*CHI:	mira .
*FAT:	&=q dónde lo has ganado ?
*CHI:	en [x 2] la frente .
*FAT:	&=q en la frente te lo han puesto ?
*CHI:	tú no .
*MOT:	pón selo a él .
*CHI:	no .
*FAT:	&=q por qué no ?
*CHI:	no tene [*] japi@f .
%err:	tene = tiene $MOR $LOS $REG
%act:	se le cae el muñeco al suelo
*FAT:	&=e pan@o !
*FAT:	uy@i , Lucía .
*FAT:	se ha caído Carlitos .
*FAT:	di le “Carlos , sube” .
*FAT:	corre .
*FAT:	hay que poner le bien que está en el suelo y se va a poner malito del frío del suelo .
*FAT:	corre .
*CHI:	no .
*FAT:	coge a Carlitos .
*FAT:	&=q vale ?
*CHI:	no .
*FAT:	&=q le coge Papá ?
*CHI:	sí .
*FAT:	a ver , Carlos .
*FAT:	tienes que subir te aquí .
%add:	muñeco
*FAT:	y poner te con Lucía .
%add:	muñeco
*MOT:	en la silla sentadito .
*FAT:	en la silla .
*FAT:	&=q vale ?
*FAT:	&=q aquí ?
*MOT:	pero siénta lo .
%add:	FAT
*FAT:	ah@i .
*FAT:	&=q se puede sentar ?
*FAT:	&=e uy@i !
*FAT:	&=e qué bien !
*FAT:	mira .
*FAT:	está aquí sentadito en la silla de Lucía .
*CHI:	así .
%act:	arrima la silla a la mesa
*FAT:	&=q y le vamos a dar de cenar , Lucía ?
*CHI:	sí .
*FAT:	vale .
*FAT:	&=q le pones un [x 2] babero ?
*MOT:	no .
*MOT:	ya tiene uno puesto .
*FAT:	&=q tiene un babero ?
*CHI:	&=q xxx babero ? [+ NON]
*FAT:	uy@i [x 3] .
*CHI:	Ma(r)ta y Hilario .
*CHI:	quero [*] 0 [*] Ma(r)ta y Hilario .
%err:	quero = quiero $MOR $LOS $REG ; 0 = V $SYN $LOS
*CHI:	quero [*] 0 [*] Ma(r)ta y Hilario .
*FAT:	&=q Marta ?
*MOT:	y Hilario .
*CHI:	y Hilario . [+ IMI]
*FAT:	ah@i .
*FAT:	&=q quieres ver Marta y Hilario ? [+ COR]
*CHI:	sí .
*FAT:	&=q en la tele ?
*CHI:	sí .
*FAT:	&=q en las noticias ?
*CHI:	sí .
*FAT:	no .
*MOT:	todavía no salen .
*CHI:	sí .
*FAT:	porque Papá está muy cansado y se tiene que ir a dormir .
*CHI:	0 .
%par:	lloriquea
*FAT:	&=q lo vemos mañana ?
*FAT:	&=q vale ?
*FAT:	&=e vale !
*FAT:	&=e choca !
*FAT:	&=e muy bien !
*CHI:	sí .
%act:	se va hacia el salón
*CHI:	ven .
*FAT:	&=q dónde ?
*MOT:	me da que la idea de mañana no la entiende muy bien .
%add:	FAT
*CHI:	aquí .
*CHI:	ay@i .
%par:	lloriquea
*FAT:	&=q qué pasa ?
*FAT:	bueno .
%add:	MOT
*FAT:	&=q tomamos los antibióticos ?
%add:	MOT
*CHI:	ay@i .
%par:	lloriquea
%act:	está en el salón
*FAT:	Lucía .
*FAT:	&=q qué , mi+amor ?
*CHI:	la tele .
*FAT:	no .
*FAT:	la tele no que a Papá le duele mucho la cabeza , mi+amor .
*FAT:	ay@i la cabeza cómo le duele .
*FAT:	cómo me duele .
*FAT:	cómo me duele , Lucía .
*CHI:	quiero fubar [: jugar] .
*FAT:	&=q quieres jugar ?
*CHI:	sí .
*FAT:	&=q con qué ?
*CHI:	< al trote > [/] al trote .
*FAT:	&=q < al trote > [/] al trote ?
*CHI:	sí .
*FAT:	venga .
*FAT:	&=q a ver cómo es ?
*FAT:	a ver .
*FAT:	yupi@o .
%act:	coge a Lucía en brazos
*CHI:	yupi@o . [+ IMI]
*FAT:	a ver .
*FAT:	&=q cómo empieza ?
*CHI:	< al (ga)lope > [/] al (ga)lope .
*FAT:	no .
*FAT:	pero eso es el final .
*FAT:	&=q cómo empieza ?
*FAT:	al principio , Lucía .
*CHI:	vale .
*FAT:	&=q cómo es ?
*FAT:	caballito +...
*CHI:	++ gris .
*FAT:	que vas +...
*CHI:	++ a París .
*FAT:	al +...
*CHI:	++ paso .
*FAT:	dun@o [x 3] .
*FAT:	al +...
*CHI:	++ galope .
*FAT:	dun@o [x 3] .
*FAT:	al +...
*CHI:	al galope .
*FAT:	&=e < al galope al galope > [/] al galope !
*CHI:	otra vez .
*FAT:	&=q otra vez ?
*CHI:	sí .
*FAT:	no .
*CHI:	ahora vamos a hacer el del carnicero .
*FAT:	&=q vale ?
*CHI:	vale . [+ IMI]
*FAT:	a ver .
*FAT:	ház melo tú primero a mí .
*CHI:	no , tú .
*FAT:	bueno .
*FAT:	a ver .
*FAT:	cuando vayas al carnicero di le que no te corte < ni por aquí ni por aquí ni por aquí ni por aquí ni por aquí ni por aquí ni por aquí ni por aquí ni por aquí > [/] ni por aquí .
*FAT:	ahora tú .
*CHI:	vale .
*FAT:	a ver .
*FAT:	&=q cómo que no ?
*FAT:	ahora tú xxx . [+ NON]
*CHI:	no .
*FAT:	pues no juego .
*FAT:	hale@i .
*FAT:	ya está .
*FAT:	bueno .
*FAT:	&=q se lo haces tú a Carlitos ?
*FAT:	venga .
*FAT:	a Carlos sí se lo puedes hacer .
*FAT:	a ver .
*FAT:	&=q cómo es ?
*FAT:	Carlos .
*FAT:	cuando vayas al carnicero di le que no te corte < ni por aquí ni por aquí ni por aquí ni por aquí ni por aquí > [/] ni por aquí .
*FAT:	uy@i .
*FAT:	mira cómo se ríe .
*FAT:	ay@i [x 3] .
*FAT:	toma .
*FAT:	ahora tú .
*FAT:	me callo yo .
*CHI:	no .
*FAT:	bueno .
*FAT:	pues entonces ya está .
*FAT:	lo dejamos otra vez aquí a Carlos .
*FAT:	&=q vale ?
*CHI:	&=e malo !
*FAT:	&=q quién ?
*FAT:	&=q quién es malo ?
*CHI:	&=e tú !
*FAT:	&=q por qué , Lucía ?
*FAT:	&=q eh@i ?
*FAT:	&=q qué , mi+amor ?
*CHI:	aserrín@f y aserrán@f .
*FAT:	&=q aserrín@f y aserrán@f ?
*CHI:	sí .
*FAT:	&=q cómo es ?
*FAT:	aserrín@f aserrán@f los +...
*CHI:	xxx .
*FAT:	los maderos de San_Juan .
*FAT:	&=q qué más ?
*CHI:	xxx .
*FAT:	&=q eh@i ?
*CHI:	xxx .
*FAT:	es que no me sé cómo sigue .
*MOT:	piden pan .
*FAT:	< piden pan > [/] piden pan .
*MOT:	no les dan .
*FAT:	no les dan .
@Situation:	1 FAT juega con Lucía por la mañana en la salita de juegos ; (2) FAT , MOT y Lucía cenan por la noche en la cocina
@Time Start:	08:00
@Situation:	1
*MOT:	piden queso y les dan hueso .
*MOT:	y les cortan el pescuezo .
*FAT:	tiqui@o [x 3] .
*FAT:	ya .
*FAT:	bueno .
*FAT:	&=q medicinas hay ?
%add:	MOT
*MOT:	sí .
*FAT:	venga .
*CHI:	no quero [*] .
%err:	quero = quiero $MOR $LOS $REG
*FAT:	a ver , Lucía .
*FAT:	que tenemos que tener [/] tomar la medicina .
*FAT:	&=q vale ?
*CHI:	ay@i .
*CHI:	&=e mi pelo !
%par:	empieza a llorar
*FAT:	&=q tu pelo se ha pegado en el pego@c ?
*CHI:	no .
%par:	llora
*CHI:	a dormir .
%par:	llorando
*FAT:	&=q a dormir quieres ?
*CHI:	sí .
*FAT:	vale .
*FAT:	&=q quieres que bajemos ya ?
*CHI:	sí .
*FAT:	venga .
*FAT:	vamos a bajar , mi+amor .
*FAT:	pero antes lo que tenemos que hacer es tomar la medicina .
*CHI:	ay@i .
*CHI:	xxx .
*FAT:	&=q no quieres tomar la medicina ?
*FAT:	&=q eh@i , mi+amor ?
*CHI:	&=e no !
%par:	llora
*FAT:	venga .
*FAT:	&=q lo hacemos rápido ?
*CHI:	&=e ay@i !
%par:	llora
*FAT:	&=q hay galleta para Lucía ?
*MOT:	&=q quieres galleta ?
*CHI:	&=e no !
%par:	llora
*FAT:	no hay galleta , entonces .
*CHI:	ay@i , Papá .
%par:	llora
*FAT:	&=q qué te pasa , mi+amor ?
*FAT:	&=q con chupete o sin chupete ?
*CHI:	xxx .
*FAT:	venga .
*FAT:	ahora vamos .
*FAT:	vamos a hacer esto rápido y nos vamos .
*FAT:	&=q vale ?
*FAT:	&=q vale , Mother ?
%add:	MOT
%com:	dejo de transcribir porque Lucía sigue llorando hasta el final de la sesión
@End
