# Supplementary material for: Comparing Different Models of the Development of Verb Inflection in Early Child Spanish
Source: PLoS One. 2015 Mar 11;10(3):e0119613. doi: 10.1371/journal.pone.0119613 (PMC4356619; doi:10.1371/journal.pone.0119613)
Supplement: S1 File — (ZIP) [file pone.0119613.s001.zip › lu20413.cha]

@UTF8
@PID:	11312/c-00031839-1
@Begin
@Languages:	spa , eng
@Participants:	CHI Lucía Target_Child , FAT Padre Father , MOT MAdre Mother
@ID:	spa , eng|OreaPine|CHI|2;4.13|female|||Target_Child|||
@ID:	spa , eng|OreaPine|FAT|||||Father|||
@ID:	spa , eng|OreaPine|MOT|||||Mother|||
@Transcriber:	Javier , University of Nottingham
@Date:	21-FEB-2001
@Location:	Madrid
@Situation:	1 FAT , MOT y Lucía cenan en el salón
@Time Start:	20:00
@Situation:	1
*CHI:	0 .
%par:	está llorando
*FAT:	&=q no quieres unas pasas , Lu ?
*FAT:	tan@o [x 4] .
%par:	canturrea
%act:	le coge una pasa a Lucía del recipiente que tiene sobre la mesa y se la coloca sobre le mantel
*CHI:	ay@i , no .
%par:	llora
*CHI:	&=e no !
%act:	coge la pasa y la echa en el recipiente
*FAT:	vale .
*FAT:	pues nada .
*CHI:	ay@i , mío .
*FAT:	&=q quieres ?
*CHI:	sí .
*FAT:	0 .
%act:	le ofrece una rebanada de pan a Lucía
*CHI:	&=e no !
*FAT:	bueno .
*FAT:	pues no sé qué pides , Lucía .
*FAT:	&=q qué pides , mi+amor ?
*CHI:	e(s)to .
%act:	toca un trozo de queso que hay sobre la mesa
*FAT:	&=q quieres queso ?
*CHI:	&=e no !
*CHI:	&=e Mamá !
*FAT:	bueno .
*FAT:	vale .
*FAT:	pues Mamá < te > [/] te contesta .
*MOT:	&=q quieres comer te un trocito de queso ?
*CHI:	no .
*CHI:	eso no .
*CHI:	es de Papá .
*MOT:	es de Papá &=q verdad ?
*FAT:	claro .
*MOT:	así .
*CHI:	Mamá .
%par:	vuelve a llorar
*MOT:	&=q qué ?
*MOT:	&=q qué quieres ?
*CHI:	Mam@x [//] el queso de Mamá .
%par:	llorando
*MOT:	&=q el queso de Mamá ?
*CHI:	sí .
*MOT:	&=q cuál es el queso de Mamá ?
*CHI:	ay@i .
%par:	señala
*FAT:	&=q el otro ?
*FAT:	&=q el azul ?
*MOT:	&=q este ?
%par:	señala
*CHI:	sí .
*MOT:	si este es muy fuerte , pequeñita .
*FAT:	igual le gusta .
%add:	MOT
*FAT:	&=q te gusta este ?
*CHI:	&=e no !
%par:	vuelve a llorar
*MOT:	&=q un quesito quieres ?
*CHI:	no .
*MOT:	&=q entonces qué ?
*CHI:	ay@i .
*FAT:	&=q tú has comido lentejas , Lucía ?
*CHI:	no .
*FAT:	&=q qué has comido ?
*CHI:	ay@i .
%par:	vuelve a llorar
*CHI:	Marta .
%exp:	Marta = Lucía refers with this name to a TV presenter , she is a news presenter , but she is also a puppet in a satirical news program , and this is the one that Lucían wants to watch
*FAT:	es que Marta todavía no ha empezado .
*FAT:	es que no ha empezado , mi+amor .
*FAT:	ahora cuando empiece lo ponemos .
*FAT:	&=q vale ?
*FAT:	y vemos a Hilaro también .
%exp:	Hilario = name of another TV presenter in both the real and the puppet news
*MOT:	sí .
*MOT:	los vamos a ver los tres juntos .
*FAT:	y a Arzallus y a Aznar y las vacas+locas .
%exp:	Arzallus = Basque Nationalist politician (and another puppet) ; Aznar = Spanish President (and another puppet) ; vacas+locas = crazy cows (BSE)
*FAT:	&=q vale ?
*FAT:	&=q quieres o no ?
*CHI:	&=e no !
*FAT:	bueno .
*FAT:	pues entonces nada .
*CHI:	ay@i , Mamá .
%par:	vuelve a llorar
*FAT:	entoces conmigo no quiere nada esta niña hoy .
%add:	MOT
*MOT:	&=q te lo has pasado bien en el cole hoy , Lucía ?
*CHI:	no .
*MOT:	me ha dicho que Soco es mala .
%add:	FAT
*FAT:	&=q qué pasa con Soco ?
%add:	MOT
*MOT:	me ha dicho que es mala .
%add:	FAT
*FAT:	&=q Soco es mala , Lucía ?
*CHI:	sí .
*FAT:	&=q por qué ?
*FAT:	si Soco te quiere mucho .
*FAT:	y siempre juega contigo .
*FAT:	y te da japis@f .
*FAT:	&=q no ?
*FAT:	&=q eh@i , Lu ?
*CHI:	ay@i , Mamá .
%par:	llora
*MOT:	&=q qué ?
*CHI:	ay@i .
*MOT:	&=q qué quieres ?
*CHI:	e(s)te [x 2] .
*MOT:	&=q quieres lentejas ?
*CHI:	sí .
*MOT:	madre mía .
*MOT:	a ver .
*FAT:	es que quiere jugar contigo .
%add:	MOT
*MOT:	es que de la mía no te quiero dar porque no te quiero dar con mi cuchara , Lucía .
*MOT:	tráe te una cucharita .
*FAT:	corre , Lu .
*CHI:	ah@i .
%act:	se va a la cocina y vuelve gritando
*MOT:	ole@i .
*CHI:	0 .
%act:	se vuelve a ir
*FAT:	hala@i .
*CHI:	es mío .
*FAT:	qué suerte .
*CHI:	0 .
%act:	se sube a la silla
%par:	tose
*CHI:	0 .
%act:	come
@Situation:	1 FAT , MOT y Lucía cenan en el salón
@Time Start:	20:00
@Situation:	1
*FAT:	hola , Lulú .
*FAT:	una dos y (.) tres .
*MOT:	tres .
*FAT:	Lucía .
*FAT:	&=q cómo te has hecho el chichón ?
*FAT:	&=q cómo ha sido , mi+amor ?
*FAT:	&=q eh@i ?
*FAT:	&=q no te has hecho un chichón ?
*CHI:	0 .
%par:	mueve la cabeza ; sí
*FAT:	&=q cómo te lo has hecho ?
*CHI:	chu@o .
%act:	se lleva la mano a la frente como si chocara con algo
*MOT:	&=q así ?
*MOT:	chu@o .
*FAT:	&=q eh@i , Lu ?
*FAT:	&=q jugando con un niño ?
*FAT:	Lulú .
*FAT:	&=q Lucía ?
*FAT:	&=q estás ahí ?
%par:	riéndose
*FAT:	me ignora .
%add:	MOT
*CHI:	este es 0 [*] cuchillo .
%err:	0 = el $SYN $LOS
*MOT:	el cuchillo , sí .
*MOT:	&=q cuántos años tiene Sofía ?
*CHI:	tres .
*MOT:	&=q y tú ?
*CHI:	yo dos .
%par:	coloca dos dedos con la mano
*MOT:	tú dos .
*CHI:	sí .
*MOT:	&=q y Loreto ?
*CHI:	no .
*MOT:	&=q cuántos tiene Loreto ?
*CHI:	s(i)ete .
*MOT:	es muy mayor &=q eh@i ?
%par:	riéndose
*MOT:	&=q y Alejandro ?
*CHI:	0 [*] malo .
%err:	0 = es $SYN $LOS
*MOT:	&=q malo ?
*CHI:	sí .
*MOT:	&=q por qué ?
*CHI:	porque xxx a Gueis . [+ NON]
*MOT:	&=q qué ?
*CHI:	Gueis .
*MOT:	&=q qué ha hecho Alejandro ?
*MOT:	&=q qué ha hecho Alejandro ?
*CHI:	0 .
%act:	mueve la cabeza ; no
*CHI:	es malo .
*MOT:	&=q es malo ?
*CHI:	sí .
*MOT:	&=q por qué ?
*CHI:	porque xxx el gor(r)o . [+ NON]
*MOT:	&=q porque qué ?
*CHI:	porque 0 [*] abrigo y el go(r)ro .
%err:	0 = V $SYN $LOS
*FAT:	&=e anda !
*MOT:	&=q te ha cogido el abrigo y el gorro ?
*CHI:	sí .
*FAT:	&=q tu gorro rojo ?
*CHI:	sí .
*FAT:	tan@o [x 4] .
*FAT:	&=q dónde está tu gorro rojo ?
*CHI:	no .
*FAT:	&=q dónde está ?
*FAT:	&=q quién lo tiene ?
*CHI:	(A)lejand(r)o .
*MOT:	&=e anda !
*FAT:	tan@o [x 5] .
*FAT:	&=q te lo ha quitado Alejandro ?
*CHI:	sí .
*FAT:	&=q y tú no le has dicho a Alejandro “es mío” ?
*CHI:	no , es mío .
*FAT:	&=q se lo has dicho o no se lo has dicho ?
*CHI:	no .
*FAT:	claro .
*FAT:	lo tienes que decir .
*FAT:	cuando te coja tu gorro dices “Alejandro , este gorro es mío” .
*CHI:	no , es mío .
*FAT:	&=q de quíen es el gorro ?
*CHI:	mío .
*FAT:	eso es lo que tienes que decir .
*CHI:	mira .
*MOT:	&=q y Alonso ?
*CHI:	no .
*MOT:	&=q qué hacía Alonso hoy , Lucía ?
*MOT:	&=q eh@i ?
*MOT:	&=q qué hacía Alonso ?
*MOT:	&=q eh@i ?
*MOT:	&=q jugaba contigo ?
*FAT:	al balón .
*MOT:	&=q y [x 2] Mercedes ?
*MOT:	&=q eh@i , Lucía ?
*MOT:	&=q Mercedes ?
*CHI:	&=e ya !
*CHI:	quiere [*] agua .
%err:	quiere = quiero $MOR $LOS $NFL 3s/1s
*CHI:	(f)avor , agua .
*CHI:	&=q eh@i , Papá ?
*FAT:	píde le a Mother tu vaso .
*FAT:	corre .
*CHI:	&=e no !
*FAT:	sí , Lucía .
*FAT:	es que del mío como yo estoy enfermito porque tú me has contagiado no puedes beber .
@Situation:	1 FAT , MOT y Lucía cenan en el salón
@Time Start:	20:00
@Situation:	1
*CHI:	0 .
%par:	llora
%com:	dejo de transcribir hasta el minuto 08:30 porque lucía apenas habla , ya que está casi todo el tiempo llorando
@Warning:	08:30 video is 10:00 in transcript
*CHI:	oh@i .
*CHI:	toma .
%act:	leda una a MOT algo que ha visto en el mantel
*MOT:	no .
*MOT:	no la quiero .
*FAT:	&=q ya ha venido el abu@f Guillermo ?
*CHI:	sí .
*FAT:	&=q y qué hacía ?
*FAT:	&=q leía el periódico ?
*CHI:	sí .
*FAT:	&=q qué te contaba ?
*CHI:	un cuento .
*FAT:	&=q de qué ?
*CHI:	0 [*] B(l)ancanieves .
%err:	0 = de $SYN $LOS
*FAT:	&=q de Blancanieves ? [+ COR]
*CHI:	sí .
*FAT:	a ver .
*FAT:	cuénta me a mí el cuento de Blancanieves que no me lo sé .
*CHI:	&=e no !
%act:	se baja de la silla
*CHI:	la escalera .
*CHI:	ay@i .
*CHI:	&=e hola !
*FAT:	&=q cómo es el cuento de Blancanieves , Lucía ?
*CHI:	mira [x 2] es de noche .
*MOT:	ya es de noche , sí .
*CHI:	&=q a que no es de noche ?
*CHI:	&=q a que no ?
*CHI:	oy@i .
*CHI:	que no puedo .
*CHI:	xxx esto . [+ NON]
%act:	está abrazada a MOT y señala al queso
*MOT:	no .
*MOT:	ese no te gusta .
*MOT:	es muy fuerte .
*CHI:	au@i .
*CHI:	esto .
*FAT:	Lucía .
*FAT:	&=q me cuentas el cuento de Blancanieves ?
*CHI:	no .
*CHI:	ay@i .
*MOT:	este no te gusta , Lucía .
%act:	está cogiendo un poco de queso para darle
*CHI:	sí .
%act:	come un poco de queso
*FAT:	a Lucía le gusta el queso de cabra francés .
@Warning:	LU20413d1730.mov starts
*MOT:	&=q te gusta ?
*MOT:	&=q eh@i ?
%act:	besa a Lucía
*CHI:	sí .
*MOT:	eres un estercolerillo .
*MOT:	&=q eh@i ?
*MOT:	&=q eres un estercolerillo ?
*CHI:	sí .
*CHI:	otra vez .
*MOT:	&=q otra vez ?
*CHI:	sí .
*MOT:	lo último .
*CHI:	vale .
*CHI:	otra vez . [+ IMI]
*FAT:	Lucía .
*FAT:	cuénta me el cuento de Blancanieves por+favor .
*FAT:	anda .
*CHI:	no .
*MOT:	lo último .
*MOT:	&=q vale ?
%act:	le da más queso
*CHI:	vale .
*FAT:	píde selo tú , anda , Mother .
%add:	MOT
*MOT:	no lo quiere contar .
*FAT:	algún pasaje o algo .
%add:	MOT
*CHI:	mira .
*FAT:	&=q es el queso de Mamá ?
*FAT:	&=q el brie ?
*FAT:	&=q el queso francés ?
*CHI:	sí .
%com:	suena el teléfono
*FAT:	0 .
%act:	corre a la cocina y coge el teléfono
*CHI:	quero [*] agua .
%err:	quero = quiero $MOR $LOS $REG
*MOT:	0 .
%act:	le echa agua en su vaso
*CHI:	ya .
*CHI:	xxx .
%act:	grita algo y corre hacia la cocina
*FAT:	Lucía .
*FAT:	&=q vamos a ver a Hilario y a Marta ?
*FAT:	&=q quieres ?
@End
