# Supplementary material for: Comparing Different Models of the Development of Verb Inflection in Early Child Spanish
Source: PLoS One. 2015 Mar 11;10(3):e0119613. doi: 10.1371/journal.pone.0119613 (PMC4356619; doi:10.1371/journal.pone.0119613)
Supplement: S1 File — (ZIP) [file pone.0119613.s001.zip › lu20414.cha]

@UTF8
@PID:	11312/c-00031840-1
@Begin
@Languages:	spa , eng
@Participants:	CHI Lucía Target_Child , MOT MAdre Mother , FAT Padre Father
@ID:	spa , eng|OreaPine|CHI|2;4.14|female|||Target_Child|||
@ID:	spa , eng|OreaPine|MOT|||||Mother|||
@ID:	spa , eng|OreaPine|FAT|||||Father|||
@Transcriber:	Javier , University of Nottingham
@Date:	22-FEB-2001
@Location:	Madrid
@Situation:	1 FAT y Lucía juegan por la noche en la salita de juegos ; (2) FAT , MOT y Lucía cenan en el salón
@Time Start:	20:00
@Situation:	1
*CHI:	xxx .
%act:	viene corriendo por la cocina hasta FAT
*FAT:	pumba@o .
*FAT:	cuidado no te caigas .
*CHI:	eh:@i .
%act:	corre otra vez por la cocina y se mete en la salita de juegos
*FAT:	a ver , Lucía .
*FAT:	a ver qué nos das .
*FAT:	&=q me das de comer un café con leche ?
%act:	se va también hacia la salita con la cámara
*CHI:	no .
%act:	entra
*FAT:	&=q aquí < con tu > [/] con tu cocina ?
*FAT:	venga .
*FAT:	a ver .
*FAT:	prepára me un café con leche .
*FAT:	&=q vale ?
*CHI:	no .
*FAT:	&=q no ?
*FAT:	&=q qué me vas a preparar ?
*FAT:	&=q eh@i ?
*CHI:	ah:@i .
%par:	llora
%act:	se ha hecho daño con algo en la mano
*FAT:	&=q te has hecho pupa ?
*FAT:	&=q dónde ?
*FAT:	ya está .
*FAT:	ya está , mi+niña .
*FAT:	a ver .
*FAT:	&=q me enseñas la barquita que tienes ahí ?
*FAT:	a ver .
*FAT:	&=q y la barquita , Lucía ?
*FAT:	venga .
*CHI:	no .
*FAT:	&=q a qué quieres que juguemos , Lucía ?
*CHI:	&=e Lucía no !
%par:	llorando
*FAT:	&=q el qué quieres ?
*CHI:	ay@i .
*CHI:	&=e mis piñones !
%par:	llorando
*FAT:	&=q los piñones ?
*CHI:	sí .
*FAT:	vamos a preguntar le a Elsa dónde tienes los piñones .
*FAT:	&=q vale ?
*CHI:	ay@i .
%par:	lloriquea
%act:	va hacia otra sala
*FAT:	pero no se lo preguntes así .
*FAT:	pregúnta le “Elsa , &=q sabes dónde están mis piñones” ?
*FAT:	a ver .
%com:	entra Elsa
*FAT:	venga .
*FAT:	pregúnta selo , Lucía .
*FAT:	&=q eh@i ?
*FAT:	Lucía .
*FAT:	&=q no se lo preguntamos a Elsa ?
*CHI:	no .
*FAT:	es igual .
%add:	Elsa
*FAT:	si estamos jugando .
%add:	Elsa
*FAT:	no te preocupes .
%add:	Elsa
*CHI:	ah:@i .
%par:	vuelve a llorar
*FAT:	&=e ya lo sé !
*FAT:	vamos a jugar entonces a +/.
*FAT:	&=q quieres que cojamos piñas (.) en vez de piñones ?
*CHI:	no: .
*FAT:	bueno .
*FAT:	pero es que no tenemos los piñones , Lucía .
*CHI:	ay@i .
%par:	llora
*FAT:	venga .
*FAT:	xxx .
*FAT:	ay@i , Lucía .
*FAT:	cómo estás .
*CHI:	xxx .
%par:	sigue llorando
*FAT:	&=q qué te pasa , Lu ?
*FAT:	dios+mío .
%com:	hay un corte
*FAT:	&=q te los va a traer Mamá ?
*FAT:	&=q eh@i ?
*FAT:	&=q te los va a traer Mamá ?
*CHI:	sí .
%act:	está sentada en el suelo del pasillo
*FAT:	&=q y me los vas a partir ?
*FAT:	&=q me los vas a dar ?
*CHI:	sí .
*FAT:	&=q cuántos vas a partir , Lucía ?
*CHI:	muchos .
*CHI:	&=q vale ?
*FAT:	vale .
*FAT:	&=q y le vamos a dar a Carlos también ?
%exp:	Carlos = name of a doll
*CHI:	no: .
*CHI:	no abre la boca .
*CHI:	no .
%act:	coge un bote y se pone de pie
*FAT:	&=q esos son los piñones ?
*FAT:	&=q y qué le dices a Mamá ?
*CHI:	son [?] mis piñones . [+ NON]
*CHI:	&=q sabes ?
*FAT:	bueno .
*FAT:	pues vamos a cenar .
*FAT:	&=q vale ?
*CHI:	yo también .
@Situation:	2
*FAT:	&=q tú tomas tus judías ?
*CHI:	así mis piñones .
%act:	ha dejado el bote de piñones sobre la mesa
*FAT:	vale .
*MOT:	&=q quieres tus judías , Lucía ?
*FAT:	sí .
*CHI:	ya .
*CHI:	ay@i .
%act:	se acaba de sentar a la mesa e intenta coger un plato de la mesa
*MOT:	no [x 2] , pequeñita .
*MOT:	esto no se come .
*MOT:	son pipos .
*CHI:	ay@i .
%act:	intenta abrir el bote de los piñones
*FAT:	&=q qué ?
*FAT:	uy@i .
*FAT:	pero si está abierta la ventana .
%act:	se levanta y la cierra
*CHI:	&=q me lo abres (.) esto ?
*CHI:	quiero abrir esto .
*CHI:	ay@i .
*FAT:	&=q cómo se pide , Lucía ?
*CHI:	(f)avo(r) .
*FAT:	&=q qué ?
*CHI:	por+favor .
*CHI:	&=q 0 [*] abres estos piñones , (f)avo(r) ?
%err:	0 = me $MOR $LOS $PREFIX
*FAT:	ya está .
%act:	le ha destapado el bote
%com:	Lucía cenan en el salón
@Time Start:	20:00
@Situation:	2
*CHI:	toma .
%act:	le da un piñon a FAT
*CHI:	&=q y (l)a piedra ?
*FAT:	&=q dónde está la piedra , Lucía ?
*CHI:	no [*] estará 0 [*] la calle .
%err:	no = 0 $SYN $ADD ; 0 = en $SYN $LOS
*MOT:	claro .
*FAT:	uy@i .
*FAT:	entonces aquí dentro no se puede coger .
*MOT:	ahora no se puede coger .
*FAT:	mañana en el jardín .
*FAT:	&=q vale ?
*FAT:	porque como mañana +/.
*FAT:	&=q hoy qué día es , Lucía ?
*CHI:	sábado .
*FAT:	no .
*MOT:	no .
*CHI:	jueves .
*FAT:	eso .
*FAT:	hoy es jueves .
*FAT:	&=q y mañana ?
*CHI:	sábado .
*FAT:	no .
*FAT:	es viernes mañana .
*CHI:	viernes .
*FAT:	mañana podemos jugar en el jardín por la tarde .
*FAT:	&=q vale ?
*FAT:	< y cor@x y pi@x y cor@x > [//] &=q cómo es ?
*FAT:	&=q cortamos los piñones ?
*FAT:	no .
*FAT:	&=q cómo es ?
*FAT:	&=q partimos los piñones ?
*FAT:	&=q vale ?
*FAT:	en el jardín con la piedra .
*CHI:	esto es mío .
%act:	coge el piñón que le había dado a FAT
*FAT:	sí .
*MOT:	claro .
*MOT:	hay que guardar los .
*CHI:	ay@i .
%act:	está intentando tapar el bote
*CHI:	xxx jueves . [+ NON]
*CHI:	xxx .
*FAT:	&=q los niños iban hoy disfrazados (.) en la guardería ?
%com:	es carnaval
*CHI:	sí .
*FAT:	anda .
*FAT:	no sabíamos .
*MOT:	no .
*FAT:	&=q y cómo no nos hemos enterado ?
*MOT:	no me lo han dicho esta semana .
%add:	FAT
*MOT:	como no he ido .
%add:	FAT
*FAT:	ah@i .
*FAT:	Lucía .
*FAT:	cuénta nos .
*FAT:	&=q de qué iban disfrazados tus amiguitos ?
*CHI:	xxx de potetilla [?] . [+ NON]
*MOT:	&=q de qué ?
*CHI:	de potetilla [?] . [+ NON]
*FAT:	&=q de potetilla@c ?
*CHI:	sí .
*FAT:	de policía .
*FAT:	&=q de policía ?
*CHI:	de policía . [+ IMI]
*MOT:	&=q quién iba de policía ?
*CHI:	yo .
*MOT:	no .
*FAT:	no .
*CHI:	sí .
*MOT:	&=q de qué iba disfrazado Alejandro ?
*CHI:	yo .
*MOT:	&=q eh@i ?
*CHI:	yo .
*MOT:	&=q de qué iba disfrazado (.) Sofía ?
*CHI:	xxx .
*FAT:	&=q de hada ?
*CHI:	sí .
*FAT:	&=q de hada+madrina ?
*CHI:	no .
*CHI:	de griego .
*MOT:	&=q y Alonso de qué iba disfrazado ?
*CHI:	no sé .
*FAT:	a ver si no iban a ir disfrazados hoy .
*FAT:	&=q le preguntamos a Elsa ?
*CHI:	sí .
*FAT:	venga .
*FAT:	pregúnta le tú .
*CHI:	espera .
*CHI:	no cabe esto .
%act:	está metiendo los piñones en el bote
*FAT:	venga .
*FAT:	pregúnta le a Elsa .
*CHI:	0 .
%act:	se baja de la silla se va hacia otra sala y vuelve
*FAT:	&=q de qué iban disfrazados ?
*FAT:	corre .
@End
