# Supplementary material for: Comparing Different Models of the Development of Verb Inflection in Early Child Spanish
Source: PLoS One. 2015 Mar 11;10(3):e0119613. doi: 10.1371/journal.pone.0119613 (PMC4356619; doi:10.1371/journal.pone.0119613)
Supplement: S1 File — (ZIP) [file pone.0119613.s001.zip › lu20415.cha]

@UTF8
@PID:	11312/c-00031841-1
@Begin
@Languages:	spa , eng
@Participants:	CHI Lucía Target_Child , FAT Padre Father
@ID:	spa , eng|OreaPine|CHI|2;4.15|female|||Target_Child|||
@ID:	spa , eng|OreaPine|FAT|||||Father|||
@Transcriber:	Javier , University of Nottingham
@Date:	23-FEB-2001
@Location:	Madrid
@Situation:	1 FAT y Lucía desayunan en la cocina
@Time Start:	08:00
@Situation:	1
*CHI:	tu me(di)cina esta .
%act:	señala hacia le plato de FAT
*FAT:	&=q esta es mi medicina ?
*CHI:	sí .
*FAT:	&=q y cuándo me la tomo ?
*CHI:	en los [//] el día .
*FAT:	&=q de día ?
*CHI:	sí .
*FAT:	&=q y Lucía ?
*FAT:	&=q tiene su medicina Lucía ?
*CHI:	sí .
*FAT:	&=q y cuándo se la toma ?
*CHI:	(d)e día . [+ IMI]
*FAT:	&=q y quién se la da a Lucía ?
*FAT:	&=q quién le da la medicina a Lucía ?
*CHI:	Papá [/] Papi .
*FAT:	&=q y quién más ?
*FAT:	&=q < y có@x > [/] y cómo la toma Lucía la medicina ?
*CHI:	ji@i .
*FAT:	&=q cómo se la toma ?
*FAT:	&=q < con una cucharita > [/] con una cucharita ?
*FAT:	ff@o .
%par:	como si sorbiera
*FAT:	tiri@o [x 3] .
%par:	canturrea
*FAT:	Lucía .
*FAT:	&=q hoy vas al cole ?
*FAT:	&=q eh@i ?
*CHI:	no .
*FAT:	&=q hoy no vas al cole ?
*CHI:	no .
*FAT:	&=q no vas a jugar (.) con Alonso ?
*CHI:	no .
%act:	se baja de la silla
*FAT:	oy@i , pequeñita .
*FAT:	&=q cogemos un poquito de leche ?
*CHI:	sí .
*FAT:	venga .
*FAT:	ven .
*FAT:	vamos a tomar un poquito de leche .
%act:	coloca la silla para que se siente Lucía
*FAT:	a ver .
%act:	le da de beber con el vaso
*CHI:	ya .
*FAT:	&=q esta tarde vamos a montar en bicicleta , Lucía ?
*FAT:	&=q quieres que montemos en bicicleta esta tarde ?
*CHI:	no .
*FAT:	&=q no quieres ?
*FAT:	ah@i , vale .
*FAT:	pues nada .
*FAT:	me iré yo a montar solo en bicicleta .
*CHI:	no: , Papá .
%par:	lloriquea un momento
*FAT:	&=q vamos a ir juntos a montar en bicicleta ?
*CHI:	sí .
*FAT:	&=q por dónde quieres que vayamos ?
*FAT:	a ver .
*CHI:	< por la > [//] por el [*] Abus@f .
%err:	el = los $MOR $SUB $AGA
*FAT:	a ver a Juana y a Guillermo .
*CHI:	no .
*CHI:	no están .
*FAT:	&=q no están ?
*CHI:	no .
*FAT:	ah@i .
*FAT:	es verdad .
*FAT:	que estaban en Valencia &=q verdad ?
*FAT:	se habían ido de viaje .
*FAT:	a que sí .
*FAT:	&=q se habían ido de viaje ?
*CHI:	mm@i .
%act:	está comiendo pan y le muestra a FAT las migas que tiene alrededor de los labios
*FAT:	uy@i .
*FAT:	< la miga de pan > [/] la miga de pan .
*CHI:	no quero [*] (l)a bicicle@x [/] bi(c)icleta .
%err:	quero = quiero $MOR $LOS $REG
*FAT:	&=q no quieres ?
*FAT:	esta tarde cuando volvamos del trabajo .
*FAT:	&=q vale ?
*FAT:	venimos del trabajo y nos vamos a montar en bicicleta .
*FAT:	&=q vale ?
*CHI:	no .
*CHI:	del trabajo no .
*FAT:	&=q no ?
*CHI:	no .
*FAT:	&=q tú montas en bicicleta en la guardería , Lucía ?
*CHI:	eh@i , no .
*FAT:	&=q no ?
*CHI:	no .
*FAT:	&=q < qué haces > [/] qué haces en la guardería ?
*CHI:	na(d)a .
*FAT:	&=q cantas y dibujas ?
*CHI:	sí .
*FAT:	&=q qué cantas ?
*FAT:	a ver .
*CHI:	0 .
%act:	se mete un trozo de pan en la boca y lo sujeta con los dientes
*FAT:	pong@o .
%act:	le ha quitado el pan de la boca
*FAT:	&=q quieres un poquito más de leche , Lu ?
%act:	se mira en la mano y parece que tiene una herida
*CHI:	una pupa .
*FAT:	una pupa grande .
*CHI:	mira .
%act:	señala hacia la ventana
*FAT:	andá@i .
*FAT:	&=q qué era ?
*FAT:	&=q eh@i ?
*FAT:	&=q qué era , Lucía ?
*CHI:	cigüeñas .
*FAT:	&=q una cigüeña ?
*CHI:	sí .
*FAT:	no .
*FAT:	era un pájaro .
*FAT:	yo creo .
*FAT:	&=q cómo se llaman esos ?
*FAT:	< son golondri@x > [//] no .
*FAT:	&=q cómo son esos ?
*FAT:	ah@i .
*FAT:	son palomas .
@Situation:	1 FAT y Lucía desayunan en la cocina
@Time Start:	08:00
@Situation:	1
*FAT:	son las palomas que se apoyan en los árboles .
*FAT:	a que sí .
*FAT:	son palomas .
*FAT:	bueno , Lucía .
*FAT:	yo me voy a vestir .
*CHI:	xxx .
*FAT:	&=q el qué ?
*CHI:	xxx .
%act:	señala la ventana
*FAT:	&=q qué ?
*CHI:	estos .
*FAT:	&=q qué le pasa a estos ?
*FAT:	&=q qué les pasa ?
*CHI:	0 .
%act:	se queda comiendo el pan en silencio
*FAT:	bueno .
*FAT:	pues yo me bajo a terminar de recoger todo .
@End
