# Supplementary material for: Comparing Different Models of the Development of Verb Inflection in Early Child Spanish
Source: PLoS One. 2015 Mar 11;10(3):e0119613. doi: 10.1371/journal.pone.0119613 (PMC4356619; doi:10.1371/journal.pone.0119613)
Supplement: S1 File — (ZIP) [file pone.0119613.s001.zip › lu20416.cha]

@UTF8
@PID:	11312/c-00031842-1
@Begin
@Languages:	spa , eng
@Participants:	CHI Lucía Target_Child , FAT Padre Father , MOT Madre Mother
@ID:	spa , eng|OreaPine|CHI|2;4.16|female|||Target_Child|||
@ID:	spa , eng|OreaPine|FAT|||||Father|||
@ID:	spa , eng|OreaPine|MOT|||||Mother|||
@Transcriber:	Javier , University of Nottingham
@Date:	24-FEB-2001
@Location:	Madrid
@Situation:	1 Lucía charla en el salón con FAT PRO la mañana , (2) Lucía y FAT juegan en la salita de juegos por la noche , (3) Lucía y FAT charlan en la cocina , (4) Lucía , FAT y MOT juegan en la salita
@Time Start:	11:00
@Situation:	1
*CHI:	&=q se mete ?
%act:	está intentando meter una caja en una bosla de plástico
*CHI:	no cabe .
*CHI:	no cabe .
*FAT:	&=q no cabe , Lucía ?
*CHI:	no tene [*] e(l) libro .
%err:	tene = tiene $MOR $LOS $REG
*FAT:	&=q no tiene el libro ?
*CHI:	no .
%act:	le da la bolsa y la caja a FAT
*FAT:	a ver .
*FAT:	uy@i .
*FAT:	&=q qué libro es ese ?
*FAT:	a ver .
*CHI:	no .
*FAT:	&=q es un libro de tus viajes ?
*CHI:	eh@i sí .
*FAT:	a ver .
*FAT:	enséña melo .
*CHI:	espera .
*CHI:	eh@i saca 0 [*] .
%err:	0 = lo $MOR $LOS $SUFFIX
*FAT:	a ver .
*CHI:	0 .
%act:	saca un librito de la bolsa
*FAT:	hala@i .
*FAT:	un libro de los viajes de Lucía .
*FAT:	a ver .
*FAT:	enséña melo .
*FAT:	a ver .
*FAT:	&=q qué es ?
*FAT:	&=q tu diario de viaje ?
*CHI:	sí .
*FAT:	y cuénta me .
*FAT:	&=q dónde has estado ?
*CHI:	a ver .
*FAT:	a ver .
*CHI:	este para pintar .
*FAT:	&=q ese es para pintar ?
*CHI:	xxx .
%act:	apoya el libro sobre la mesa y lo abre
*CHI:	sí .
*CHI:	e(s)te .
*CHI:	no [x 2] .
*FAT:	a ver , Lucía .
*FAT:	pon te por aquí .
*FAT:	pon te por aquí y me cuentas todo el viaje .
*FAT:	&=q vale ?
*FAT:	pon te aquí .
*FAT:	corre .
*FAT:	aquí .
*FAT:	a ver .
*FAT:	y me cuentas .
*FAT:	a ver .
*FAT:	< a ver > [/] a ver tu libro de viajes .
*FAT:	&=q vale ?
*FAT:	hala@i .
*FAT:	&=q qué es eso ?
*FAT:	a ver .
*FAT:	&=q qué es esto que has escrito aquí ?
*CHI:	eh@i .
*CHI:	un sol .
*FAT:	&=q un sol ?
*CHI:	sí .
*FAT:	&=q dónde está ?
*CHI:	aquí .
*FAT:	aquí .
*FAT:	mira .
*FAT:	aquí hay unos dibujos de tus viajes .
*FAT:	hala@i .
*FAT:	&=q qué es eso , Lucía ?
*CHI:	no .
*CHI:	< este no > [/] este no .
*CHI:	mira . [+ IMI]
*FAT:	&=q qué es eso ?
*CHI:	xxx .
*FAT:	&=q < un se@x > [/] un señor que te encontraste en tu viaje ?
*CHI:	eh@i sí .
*CHI:	sí [x 2] .
*FAT:	&=q sí ?
*CHI:	espera .
%act:	se va corriendo
*CHI:	mira .
*CHI:	(l)a comida .
*FAT:	&=q la comida ?
*CHI:	sí .
%act:	vuelve corriendo
*FAT:	a ver .
*FAT:	&=q dónde está ?
*CHI:	abre la boca .
%act:	hace como si le diera de comer a FAT
*FAT:	mm@i .
%act:	como si le gustara
*FAT:	yo no quiero zanahorias .
*FAT:	no me gustan las zanahorias , Lucía .
*FAT:	a ver .
*FAT:	escríbe me en el libro .
*FAT:	a Father no le gustan las zanahorias .
*FAT:	corre .
*FAT:	< escríbe lo > [/] escríbe lo (.) en tu diario del viaje .
*FAT:	a ver .
*CHI:	aquí estana [*] .
%err:	estana = están $MOR $ADD $PHO
%com:	GEM
*FAT:	a ver .
*CHI:	eh@i .
*FAT:	&=q qué tienes que escribir ?
*CHI:	xxx .
*FAT:	muy bien .
*FAT:	&=q y a Father no le gustan las +..?
*CHI:	++ zanahorias . [+ IMI]
*FAT:	muy bien .
*CHI:	ya .
%act:	ha hecho como si excribiera
*FAT:	&=q ya lo has escrito ?
*CHI:	sí .
*FAT:	muy bien .
*FAT:	&=q dónde está ahora tu bolsa de viaje ?
*CHI:	xxx .
*FAT:	&=q a ver dónde está ?
*FAT:	mira [x 2] .
*FAT:	a ver .
*FAT:	&=q qué hay que meter en el equipaje del viaje , Lucía ?
*CHI:	salchichas .
*FAT:	&=q salchichas ?
*CHI:	sí .
*FAT:	&=q y qué más ?
*CHI:	y tomates .
*FAT:	&=q tomates ?
*FAT:	tienes que llamar a tus amigos para decir que te vas de viaje .
*FAT:	&=q vale ?
*CHI:	espera .
*CHI:	ya .
%act:	ha apartado algo de la mesa
*FAT:	&=q qué les vas a decir a tus amigos ?
*CHI:	pos [: pues] ya está .
*CHI:	ya .
*FAT:	&=q ya ?
*CHI:	al cole .
*FAT:	&=q te vas al colegio ?
*CHI:	sí .
*FAT:	&=q y qué les digo si llaman tus amigos por teléfono ?
*FAT:	&=q qué les digo ?
*CHI:	xxx uno y dos . [+ NON]
%act:	después se va corriendo
*FAT:	adiós: .
*FAT:	ring@o .
*FAT:	Lucía [x 2] .
*FAT:	corre .
*FAT:	ven .
*FAT:	cuénta me tu viaje .
*FAT:	&=q dónde has estado ?
*FAT:	Lulú .
*CHI:	uy@i .
@Situation:	2
@Time Start:	20:30
*FAT:	hola , Lulú .
*CHI:	xxx adiós . [+ NON]
*FAT:	&=q eh@i ?
*CHI:	no .
*CHI:	hola .
*FAT:	hola .
*CHI:	ay@i .
*CHI:	lápices .
%act:	está sentada delante de la mesita con la bolsa de los lápices de colores sobre la mesa
*FAT:	&=q dónde están ?
*CHI:	a ver .
*CHI:	&=e eh@i !
*FAT:	&=q dónde están los lápices ?
%act:	está colocando la cámara en una repisa
*CHI:	aquí .
*CHI:	en el xxx . [+ NON]
*CHI:	una cosa te pinto .
*FAT:	&=q me vas a pintar ?
*CHI:	xxx .
*FAT:	pero pintamos aquí .
*FAT:	&=q vale ?
@Situation:	1 Lucía charla en el salón con FAT PRO la mañana , (2) Lucía y FAT juegan en la salita de juegos por la noche , (3) Lucía y FAT charlan en la cocina , (4) Lucía , FAT y MOT juegan en la salita
@Time Start:	20:30
@Situation:	2
*CHI:	vale .
*FAT:	venga .
*FAT:	a ver .
*FAT:	&=q qué hay que pintar , Lucía ?
*CHI:	un sol .
*FAT:	&=q un sol ?
*CHI:	sí .
*FAT:	&=q tienes papel ?
*CHI:	por aquí .
%act:	coge un libro
*FAT:	&=q aquí ?
*CHI:	sí .
%act:	está pintando sobre el libro
*FAT:	vale .
*FAT:	&=q a ver dónde está ?
*FAT:	un+dos+tres .
%par:	canturrea (parece)
*CHI:	xxx . [+ NON]
*CHI:	tralará@o .
*CHI:	xxx . [+ NON]
*CHI:	mira .
*CHI:	un serdito [: cerdito ] .
*FAT:	&=q un cerdito ?
*CHI:	sí .
*CHI:	aquí .
*CHI:	mira xxx . [+ NON]
*FAT:	titotó@o tirotó@o .
%act:	cambia la cámara de sitio (la coloca sobre la mesita)
*CHI:	mira .
*CHI:	una jirafa .
*FAT:	&=q una jirafa hay ?
*CHI:	sí .
*FAT:	&=q dónde está ?
*FAT:	uy@i .
*FAT:	&=q y qué hace la jirafa ?
*CHI:	e(s)te no pinta .
*CHI:	no pinta .
*FAT:	&=q cómo que no pinta ?
*FAT:	&=q y eso qué es ?
*FAT:	eso es pintar , Lucía .
*CHI:	este para Papa y este para Mamá .
%act:	hace un garabato
*CHI:	este para Lulu .
%act:	hace otro garabato
*CHI:	este es para Papá .
*CHI:	< este es para Pap@x > [/] este es para Papá .
*CHI:	este es para Mamá .
*CHI:	este es para Lulu .
*CHI:	ya .
*CHI:	fa(l)ta más .
*CHI:	este no .
%act:	mete un lapiz en la bolsa
*FAT:	&=q no ?
*CHI:	voy a buscar más .
*CHI:	&=q vale ?
*CHI:	xxx .
*CHI:	&=q vale ?
*FAT:	no te he entendido .
*FAT:	&=q qué has dicho , Lucía ?
*CHI:	tatutu@o .
%par:	canturrea
%act:	vuelca la bolsa sobre la mesa
*FAT:	&=e uy@i !
*CHI:	así me gusta .
*CHI:	la señora xxx . [+ NON]
*FAT:	&=q vas a preguntar a la señora ?
*FAT:	&=q eh@i ?
*CHI:	sí .
*FAT:	&=q los lápices ?
*CHI:	0 .
%act:	cierra la cremallera de la bolsa
*FAT:	muy bien .
*CHI:	&=q vale ?
*FAT:	no .
*FAT:	a ver , Lucía .
*FAT:	ven .
*FAT:	< vamos a > [//] Lucía .
*FAT:	ven .
*FAT:	corre .
*CHI:	ya ha [*] traído lápices .
%err:	ha = he $MOR $SUB $NFL PREX3s/PREX1s
*CHI:	lápices .
*FAT:	&=q qué te ha dicho la señora ?
*CHI:	que no ha traído lápices .
*FAT:	&=q ah@i sí ?
*CHI:	sí .
*FAT:	&=q < y qué > [/] y qué le vamos a dar entonces ?
*CHI:	un corazón .
*CHI:	&=q vale ?
*FAT:	vale .
*CHI:	mira .
%par:	susurra
%act:	coge el libro
*FAT:	a ver .
*FAT:	&=q cómo es el corazón ?
*CHI:	espera .
*CHI:	que te xxx . [+ NON]
*CHI:	v(o)y [*] a comprar .
%err:	vy = voy $MOR $LOS $PHO
*CHI:	xxx .
%act:	deja el lápiz y se intenta bajar de la silla
*FAT:	espera , Lucía .
*FAT:	espera .
*FAT:	que tenemos que pensar bien lo que le decimos a la señora .
*FAT:	&=q vale ?
*CHI:	vale . [+ IMI]
*FAT:	venga .
*FAT:	&=q qué hay que decir le ?
*FAT:	a ver .
*FAT:	&=q le decimos que +/?
*FAT:	&=q esto qué es ?
%act:	señala sobre el libro
*CHI:	un conejito .
*FAT:	&=q y qué hace el conjito ?
*FAT:	a ver .
*CHI:	no tiene paraguas .
*FAT:	&=q no tiene paraguas ?
*CHI:	no .
*FAT:	&=q y está lloviendo ?
*CHI:	sí .
*FAT:	vaya .
*FAT:	&=q y dónde va que va corriendo ?
*CHI:	yo también .
*CHI:	mira .
%act:	se va corriendo
*CHI:	ya .
*CHI:	un corazón .
%act:	muestra abierta la palma de la mano
*FAT:	&=q un corazón ?
*CHI:	sí .
*FAT:	&=q y qué te ha dicho la señora ?
*CHI:	am@o [x 3] .
%par:	como si comiera
*FAT:	&=q qué te ha dicho la señora ?
*CHI:	ay@i .
%act:	intenta alcanzar al cámara
*FAT:	Lucía .
*FAT:	no [x 2] toques esto , mi+amor .
*FAT:	&=q < qué te > [/] qué te ha dicho la señora , Lu ?
*FAT:	no .
*FAT:	no lo tires todo , hombre .
*CHI:	es un xxx . [+ NON]
*FAT:	ay@i , Lucía .
*FAT:	&=q miramos el cuento de Sally ?
*CHI:	eh@i , no .
*FAT:	&=q no quieres ?
*CHI:	la casita .
*FAT:	&=q te vas a la casita ?
*CHI:	sí .
%act:	se mete en la casita
*FAT:	vale .
*FAT:	adiós: .
*FAT:	hola , Lucía .
*FAT:	&=q estás en la casita ?
*CHI:	sí .
*FAT:	cuénta me .
*FAT:	&=q qué haces ahí dentro ?
*FAT:	&=q qué haces ?
*FAT:	Lucía .
*FAT:	&=q qué haces en la casita ?
*FAT:	ah@i .
*FAT:	&=q estás haciendo espaguetis ?
*CHI:	sí .
*FAT:	&=q para la cena ?
*CHI:	sí .
*FAT:	muy bien .
*FAT:	a ver .
*FAT:	corre .
*FAT:	que te doy un poquito de sal para que le pongas a los espaguetis .
*FAT:	&=q vale ?
@Situation:	1 Lucía charla en el salón con FAT PRO la mañana , (2) Lucía y FAT juegan en la salita de juegos por la noche , (3) Lucía y FAT charlan en la cocina , (4) Lucía , FAT y MOT juegan en la salita
@Time Start:	20:30
@Situation:	2
*CHI:	espera .
*CHI:	xxx sal . [+ NON]
*CHI:	xxx .
*CHI:	toma .
%act:	sale de la caseta con la palma de la mano hacia arriba como si llevara algo simbólicamente sobre ella
*FAT:	&=q qué [x 2] me das ?
*CHI:	xxx .
*FAT:	a ver .
*FAT:	&=q qué [x 2] me das ?
*CHI:	ya .
%act:	ha hecho como si le pusiera cosas en la palma de la mano
*FAT:	&=q qué es todo esto que me has dado , Lucía ?
*CHI:	el [*] (l)a [*] sa(l)chichas .
%err:	el = las $SYN $ADD ; la = las $MOR $LOS $AGA
*FAT:	&=q son salchichas ?
*FAT:	andá@i .
*FAT:	&=q pero las salchichas dónde las has traído ?
*CHI:	en el [*] (l)a compra de aquí .
%err:	el = 0 $SYN $ADD
%act:	señala la casita
*FAT:	&=q las has comprado ahí ?
*CHI:	sí .
*FAT:	&=q en el súper ?
*CHI:	ahora tomate .
*CHI:	&=q vale ?
*FAT:	&=q el qué ?
*FAT:	&=q vas a comprar tomates ?
*CHI:	sí .
%act:	se mete en la casita
*FAT:	&=q pero los vas a pedir que sean buenos [x 2] ?
*CHI:	sí .
*FAT:	venga .
*FAT:	a ver .
*FAT:	que te oiga yo cómo los pides .
*CHI:	xxx .
*FAT:	di le señor@q .
*FAT:	a ver cómo le pides al señor que sean buenos [x 2] .
*CHI:	xxx .
*FAT:	a ver , Lucía .
*FAT:	a ver cómo le pides los tomates al señor .
*FAT:	&=q eh@i ?
*FAT:	Lucía .
*FAT:	&=q esos tomates dónde están ?
*FAT:	que los necesito para cocinar con las salchichas y los espaguetis .
*FAT:	a ver .
*FAT:	&=q dónde están ?
*FAT:	Lucía .
*FAT:	&=q no vienes ?
*CHI:	no .
*FAT:	bueno .
*FAT:	pues me voy yo entonces .
*FAT:	si no jugamos no jugamos .
*CHI:	0 .
%act:	se asoma por la puerta
*FAT:	corre .
*FAT:	que estoy esperando los tomates , Lucía , del [x 2] mercado .
*FAT:	&=q no me traes < los me@x > [//] los tomates ?
*FAT:	bueno .
*FAT:	pues nada .
*FAT:	adios .
*FAT:	me voy .
%act:	se va a la cocina y se ve cómo Lucía sale de la caseta y se queda en la puerta
@Situation:	(3)
*FAT:	corre .
*FAT:	ven .
*CHI:	ay@i .
%act:	se ha caído al intentar ponerse de pie , pero se levanta y viene corriendo hasta FAT
*FAT:	a ver .
*FAT:	&=q y los tomates dónde están ?
*CHI:	xxx .
%act:	se va corriendo otra vez hasta la salita de juegos
*FAT:	a ver , Lucía .
*CHI:	0 .
%act:	trae una especie de taburete arrastrándolo por la cocina como si fuera un carrito de supermercado
*FAT:	ah@i .
*FAT:	muy bien .
*FAT:	vale .
*FAT:	da me los tomates .
*FAT:	&=q qué te ha dicho el señor ?
*CHI:	el [*] tomates .
%err:	el = los $MOR $SUB $AGA
*CHI:	toma .
*FAT:	&=q y qué te ha dicho el señor de la tienda ?
*FAT:	&=q qué te ha dicho ?
*MOT:	Father .
%add:	FAT
*FAT:	&=q qué ?
%add:	MOT
*MOT:	me voy a duchar .
%add:	FAT
*FAT:	vale .
%add:	MOT
*FAT:	&=q qué te ha dicho el señor de la tienda ?
*CHI:	0 .
%act:	se aparta y se queda callada riéndose aveces
*FAT:	bueno , Lucía .
*FAT:	pues no juego .
*FAT:	hale@i .
*FAT:	ya está .
*FAT:	no me dices nada .
*FAT:	&=q sabes ?
*FAT:	&=q eh@i ?
*CHI:	&=e no !
*FAT:	&=q por qué no me dices nada ?
*FAT:	&=q qué está haciendo mamá ?
*CHI:	0 [*] duchándo ne [: se] [*] .
%err:	0 = está $SYN $LOS $AUXE ; ne = se $MOR $SUB $PHO
%act:	sale de la cocina y vuelve al rato
*CHI:	vene [*] .
%err:	vene = ven $MOR $ADD $REG
*FAT:	&=q eh@i ?
*CHI:	ven .
*FAT:	&=q dónde ?
*CHI:	&=q 0 [*] está Mamá ?
%err:	0 = donde $SYN $LOS
*CHI:	&=q vale ?
*FAT:	&=q dónde voy ?
*CHI:	es que que [/] está Mamá < en la > [/] en la duchanene [: duchándo se] [*] .
%err:	duchándo ne = duchándo se $MOR $SUB $SUFFIX
*CHI:	0 [*] duchando 0 [*] .
%err:	0 = está $SYN $LOS $AUXE ; 0 = se $MOR $LOS $SUFFIX
*FAT:	&=q se está Mamá duchando ? [+ COR]
*CHI:	sí .
*FAT:	&=q y tú ?
*CHI:	quero [*] caca .
%err:	quero = quiero $MOR $LOS $REG
*FAT:	&=q quieres caca ?
*CHI:	sí .
*FAT:	pero Lucía .
*FAT:	&=q no me vas a contar lo que has comprado en el súper ?
*CHI:	no .
*FAT:	anda .
*FAT:	di melo .
*CHI:	no .
%com:	hay un corte
@Situation:	(4)
*FAT:	aquí , &=q no ?
*CHI:	xxx .
%act:	hace como si echara liquído desde una jarrita de juguete en una taza de juguete
*CHI:	&=q te doy tu plato ?
*FAT:	a ver .
*CHI:	no (es)tá .
*CHI:	un plato .
%act:	trae una especie de recipiente de plástico para la nevera y hace como si echara algo sobre la taza
*FAT:	a ver .
*FAT:	&=q esto que me has echado qué es ?
*CHI:	una [*] (sal)chichas .
%err:	una = una $MOR $LOS $AGA .
*FAT:	ah@i .
*FAT:	muy bien .
*CHI:	falta el café .
*CHI:	&=q vale ?
*FAT:	venga .
*FAT:	falta el café .
*CHI:	a ver .
%act:	se va hacia la cocina de juguete
*CHI:	ay@i .
*CHI:	aquí no .
*FAT:	Lucía [x 2] .
*FAT:	&=q me traes el café+con+leche , por+favor ?
*CHI:	sí .
*CHI:	por+favor . [+ IMI]
%act:	ha cogido una cazuela y una tapdera de juguete
*CHI:	ya está .
*CHI:	venga .
%act:	hace como si echara cafe desde el cazo , pero golpea la tacita y se cae
*FAT:	uy@i .
*FAT:	no me pongas tanto .
*FAT:	uy@i .
*FAT:	se me ha caído , Lucía .
@Situation:	1 Lucía charla en el salón con FAT PRO la mañana , (2) Lucía y FAT juegan en la salita de juegos por la noche , (3) Lucía y FAT charlan en la cocina , (4) Lucía , FAT y MOT juegan en la salita
@Time Start:	20:30
@Situation:	4
*CHI:	a ver .
*CHI:	0 [*] v(o)y [*] a poner así . [+ CLIMB]
%err:	0 = lo $MOR $LOS $CLMB ; vy = voy $PHO $LOS
*CHI:	xxx .
*CHI:	&=q vale ?
%act:	hace como si echara más café en la taza que acaba de poner de pie
*FAT:	&=q un poquito más ?
*FAT:	vale .
*FAT:	gracias .
*FAT:	&=q y al señor ?
*FAT:	&=q no le pones al señor un poquito de café+con+leche ?
*FAT:	&=q eh@i ?
*FAT:	a mi amigo .
*FAT:	&=q no le pones ?
*CHI:	no .
*FAT:	&=q por qué no le pones a mi amigo un poquito de café+con+leche ?
*FAT:	&=q eh@i ?
*FAT:	es que verás .
*FAT:	viene andando conmigo .
*FAT:	&=q tú sabes ?
*FAT:	desde el supermercado .
*FAT:	me lo he encontrado y le he dicho que si querías tomar un café+con+leche conmigo .
*FAT:	que Lucía nos iba a poner un café+con+leche .
*CHI:	&=e sí !
*FAT:	&=q vale ?
*FAT:	&=q te presento a mi amigo ?
*FAT:	se llama Esteban .
*FAT:	hola , Esteban .
*FAT:	&=q saludas a Estaban mi amigo ?
*CHI:	espera .
%act:	está con la cocinita
*CHI:	esto [x 2] .
*CHI:	ay@i .
%act:	se le cae algo dentro de la cocinita de juguete
*CHI:	corre .
*CHI:	un plato .
*CHI:	toma .
%act:	deja un platito de juguete sobre la bandeja que tiene FAT en la mesa
*FAT:	&=q qué es eso , Lucía ?
*CHI:	un plato .
*FAT:	&=q para qué ?
*FAT:	toma .
%act:	le da unos cubiertos de juguete
*FAT:	&=q para qué me das todo esto ?
*CHI:	porque es pre@x [/] para comer .
*CHI:	&=q vale ?
%act:	sale de la salita
*FAT:	&=q para comer todo esto ?
*MOT:	hola .
%act:	desde la cocina
*CHI:	hola .
*FAT:	Lucía .
*FAT:	me falta una tostada .
*FAT:	&=q me pones una tostada , por+favor ?
*CHI:	sí .
*CHI:	tostada .
*FAT:	una tostada para Father , &=q verdad ?
*MOT:	0 .
%act:	entra y se sienta
*CHI:	ya está tu pan .
*CHI:	ya está .
*FAT:	a ver .
*CHI:	y ahora 0 [*] comes .
%err:	0 = te $MOR $LOS $SUFFIX ; 0 = lo $MOR $LOS $SUFFIX
%act:	ha dejado un platito sobre la mesa
*FAT:	&=q con qué me como el pan , Lucía ? [+ COR]
*CHI:	con cafecito .
*FAT:	&=q y qué más ?
*CHI:	con pinturo [*] .
%err:	pinturo = pintura $MOR $SUB $AGA
*CHI:	&=q vale ?
*FAT:	vale .
*FAT:	ahora pintamos algo .
*FAT:	a ver .
*FAT:	&=q qué pintamos , Lucía ?
*CHI:	un sol .
%act:	ha abierto un libro de colorear y dibuja sobre él
*MOT:	&=q a ver cómo es el sol ?
*CHI:	no pinta .
%act:	mira la punta del lápiz
*FAT:	no .
*FAT:	hay que coger otra .
*MOT:	toma .
*MOT:	mira .
*FAT:	hay que sacar le punta a todos .
*CHI:	este no pinta .
*FAT:	sí .
*FAT:	sí pinta .
*FAT:	mira .
*FAT:	mira cómo pinta .
*MOT:	a ver un sol .
*MOT:	&=q a ver cómo es ?
*CHI:	mira .
*CHI:	&=e un sol !
%act:	acaba de trazar un círculo
*FAT:	&=q eso es un sol , Lucía ?
*CHI:	sí .
*FAT:	&=q cómo es de grande el sol ?
*FAT:	a ver .
%par:	susurra
*MOT:	&=q realmente estos cuentos los llegará a pintar alguna vez ? [+ ADD]
%add:	FAT
*CHI:	este no pinta .
%act:	mira la punta del lápiz
*CHI:	no pinta .
*FAT:	sí pinta .
*FAT:	mira .
*CHI:	no , este .
*FAT:	ese pinta peor , Lucía .
*FAT:	ah@i no .
*MOT:	mm@i .
%act:	como si le gustara
*MOT:	qué bien .
*FAT:	&=q qué estás dibujando , Lucía ?
*CHI:	una luna .
*FAT:	&=q y qué hace la luna ahí ?
*CHI:	mira .
*CHI:	&=e una luna !
*FAT:	&=q es de noche ?
*CHI:	sí .
*FAT:	muy bien .
*CHI:	de noche . [+ IMI]
*MOT:	&=q y qué pasaba por la noche ?
*CHI:	que [x 2] venía el Rey_León .
*MOT:	&=q venía el Rey_León ?
*CHI:	sí .
*MOT:	&=q < y a > [//] y qué hacía el Rey_León ?
*CHI:	< en mi casa mi > [//] venía aquí el Rey_León .
%act:	señala dando dos golpecitos sobre la mesa
*MOT:	&=q venía aquí el Rey_León ?
*CHI:	sí .
%act:	sigue dibujando
*MOT:	&=q y [x 2] tú te ibas con él ?
*CHI:	sí .
*MOT:	&=q a dónde ?
*CHI:	a contar 0 [*] a Pilar .
%err:	0 = se $MOR $LOS $SUFFIX ; 0 = lo $MOR $LOS $SUFFIX
*MOT:	&=q a contár selo a Pilar ? [+ COR]
*MOT:	&=q con quién has estado esta tarde ?
*CHI:	con Pilar y con Pedro .
*FAT:	&=q y qué hemos hecho ?
*CHI:	ahora un sol .
%act:	sigue dibujando sobre el cuaderno de colorear
*CHI:	no pinta .
*FAT:	&=q y dónde hemos ido esta tarde , Lucía ?
*FAT:	&=q eh@i ?
*CHI:	no pinta .
*FAT:	&=q no pinta ?
*CHI:	no .
*MOT:	&=q a qué has jugado ?
*CHI:	mira .
*CHI:	el sol .
*MOT:	el sol , sí .
*MOT:	&=q a qué has jugado con María ?
*MOT:	&=q eh@i Lucía ?
@Situation:	1 Lucía charla en el salón con FAT PRO la mañana , (2) Lucía y FAT juegan en la salita de juegos por la noche , (3) Lucía y FAT charlan en la cocina , (4) Lucía , FAT y MOT juegan en la salita
@Time Start:	20:30
@Situation:	4
*MOT:	&=q a qué has jugado con María ?
*CHI:	0 .
%act:	sigue dibujando en silencio
*FAT:	es que no está jugando con María .
*FAT:	hoy no ha visto a María Lucía .
*FAT:	hoy no has estado con María &=q verdad ?
*CHI:	no .
*FAT:	&=q era María ?
*MOT:	era María .
*FAT:	&=q has estado con María ?
*MOT:	&=q has estado cogiendo +..?
*MOT:	&=q qué has cogido en el jardín ?
*CHI:	piñones .
*MOT:	claro .
*MOT:	piñones .
*MOT:	&=q y luego qué habéis hecho con los piñones ?
*CHI:	mi Papá y Mamá .
*CHI:	mira .
%act:	ha hecho un garabato sobre el libro
*FAT:	&=q y qué hacían Papá y Mamá ?
*CHI:	mira .
%par:	susurra
%act:	coge le libro y lo levanta para mostrárselo a FAT
*FAT:	ah@i .
*FAT:	&=q están ahí ?
*FAT:	Lucía .
*FAT:	&=q y hoy qué han hecho Papá y Mamá ?
*FAT:	cuénta nos .
*CHI:	xxx .
*CHI:	ahora tú .
%act:	se levanta de la silla
*CHI:	ahora tú .
*CHI:	ahora tú .
*CHI:	&=q vale [x 2] ?
%act:	coge otra vez la cazuelita de juguete
*MOT:	vale .
*FAT:	vale .
*FAT:	&=q eso para quién es ?
*CHI:	para Mamá .
*FAT:	venga .
*FAT:	di le Mamá +/.
*FAT:	a ver .
*FAT:	&=q qué tenemos que hacer nosotros con esto ?
*CHI:	toma .
%act:	le da una bandeja a MOT con una taza encima
*MOT:	gracias .
*MOT:	&=q qué es ?
*CHI:	0 [*] cafecito .
%err:	0 = un $SYN $LOS
*MOT:	&=q un cafecito ? [+ COR]
%par:	se ríe
*CHI:	sí .
%act:	vuelve a la cocinita y se le caen todos los cacharros al suelo
*CHI:	&=e hala@i !
*CHI:	hala@i .
*MOT:	&=q qué me vas a preparar , Lucía ?
*FAT:	0 .
%act:	se va a la cocina
*MOT:	&=q me preparas algo de comer ?
*CHI:	sí .
*MOT:	venga .
*MOT:	a ver .
*MOT:	&=q el qué ?
*CHI:	cóme te 0 [*] .
%err:	0 = lo $MOR $LOS $SUFFIX
*MOT:	es que aquí no hay comida .
*MOT:	sólo hay bebida .
*CHI:	a ver .
*MOT:	sólo hay bebida .
*CHI:	a ver .
*CHI:	a ver .
*CHI:	a ver .
*CHI:	a ver .
%act:	hace como si cogiera comida de la taza con la cucharilla
*CHI:	&=e abre la boca !
*MOT:	mm@i .
%par:	como si le gustara
*MOT:	&=q qué es ?
*CHI:	masana [: manzana] .
*MOT:	&=q manzana ?
*CHI:	sí .
*MOT:	vale .
*CHI:	to@x [//] abre la boca .
*MOT:	mm@i .
%par:	como si le gustara
*MOT:	ya [x 5] .
*CHI:	am@i .
*MOT:	mm@i .
%par:	como si le gustara
*MOT:	&=e qué rico !
*MOT:	&=q y qué más ?
*CHI:	toma .
%par:	susurra
*MOT:	&=q qué es ?
*CHI:	abre la boca .
*MOT:	mm@i .
%par:	como si le gustara
*MOT:	ya .
*CHI:	toma .
%par:	susurra
*MOT:	mm@i .
%par:	como si le gustara
*MOT:	ya .
*MOT:	&=q qué me estás dando , Lucía ?
*MOT:	café .
*MOT:	ah@i .
*MOT:	mm@i .
%par:	como si le gustara
*MOT:	&=e qué rico el café !
*MOT:	pero el café se bebe .
*CHI:	xxx .
*MOT:	&=q qué tengo que hacer ?
*CHI:	beber .
%err:	$VALIDROOT
*MOT:	ya está .
*CHI:	vale .
*MOT:	ahora quiero algo de comer .
*CHI:	vale .
*MOT:	venga .
*MOT:	&=q qué me das de comer ?
*CHI:	ya .
*CHI:	&=q otro cafecito ?
*MOT:	sí .
*CHI:	&=q sí ?
%act:	se va a la cocinita
*MOT:	pero con algo de comer .
*CHI:	ya .
%act:	ha estado cogiendo cacharritos de la cocina de juguete
*MOT:	a ver .
*MOT:	&=q qué es ?
*CHI:	espera .
*MOT:	a ver .
*MOT:	me lo traes .
*CHI:	espera .
*CHI:	ya .
*CHI:	espera .
*MOT:	&=q qué es ?
*MOT:	&=q qué es ?
*CHI:	cafecito .
%act:	trae una taza con un platito
*MOT:	&=q cafecito ?
*CHI:	0 .
%par:	mueve la cabeza ; sí
*MOT:	pero ya también quiero además algo < de beber > [//] , Lucía , de comer .
*CHI:	espera .
*MOT:	vale .
*CHI:	te hago esto (.) para ti .
*CHI:	espera .
%act:	trae unos cubiertos de juguete y los deja sobre la bandeja
*CHI:	xxx .
*MOT:	&=q qué ?
*CHI:	t(e) ayudo .
*MOT:	&=q me ayudas ?
*CHI:	sí .
*MOT:	&=q a qué ?
*CHI:	xxx .
*MOT:	&=q a comer ?
*CHI:	ahora xxx . [+ NON]
%act:	se sienta y coge una cucharita
*CHI:	a ver .
%act:	hace como si le diera de comer a MOT
*CHI:	&=e abre la boca !
*MOT:	mm@i .
%par:	como si le gustara
*MOT:	ya .
*MOT:	&=q qué es ?
*CHI:	cafecito .
*MOT:	yo no quiero café .
*CHI:	sí .
*MOT:	no quiero café .
*CHI:	hombre .
*MOT:	no quiero café .
*MOT:	quiero comer espaguetis .
*CHI:	no .
*MOT:	espaguetis con tomate .
*CHI:	no .
*MOT:	pues arroz .
*MOT:	a ver el arroz de la cacerola .
*MOT:	tráe lo .
@Situation:	1 Lucía charla en el salón con FAT PRO la mañana , (2) Lucía y FAT juegan en la salita de juegos por la noche , (3) Lucía y FAT charlan en la cocina , (4) Lucía , FAT y MOT juegan en la salita
@Time Start:	20:30
@Situation:	4
*MOT:	a ver .
*MOT:	trae el arroz de la cacerola .
*MOT:	corre .
*CHI:	el café .
*MOT:	ya no quiero más café .
*MOT:	ya .
*MOT:	lo último .
*CHI:	xxx .
*MOT:	lo úlimo .
*MOT:	ya está .
*MOT:	&=q te traes de la cacerola ?
*MOT:	de la naranja .
*MOT:	mira .
*MOT:	de la cacerola +/.
*CHI:	ah@i .
%par:	se queja y empieza a llorar
*MOT:	&=q qué ha pasado ?
*CHI:	ah@i .
%par:	llora .
*MOT:	&=q qué ha pasado , Lucía ?
*MOT:	mira .
*MOT:	en la cerola naranja hay arroz .
*MOT:	mira .
*MOT:	ahí .
%par:	señala
*MOT:	&=q la ves ?
*CHI:	no .
%par:	lloriqueando
*MOT:	en la del horno .
*CHI:	no .
%par:	vuelve a llorar
%com:	hay un corte
*CHI:	&=q a [*] meto en la casita ?
%err:	a = me $MOR $SUB $PREFIX
*MOT:	&=q te vas a meter en la casita ?
*CHI:	sí .
*MOT:	ah@i vale .
*CHI:	hola .
*MOT:	hola .
*CHI:	no está Mamá .
*MOT:	hola .
*CHI:	0 .
%act:	coge la cámara
*MOT:	no , Lucía .
*CHI:	no .
*CHI:	ay@i .
*CHI:	quiero pis .
*MOT:	vale .
@End
