# Supplementary material for: Comparing Different Models of the Development of Verb Inflection in Early Child Spanish
Source: PLoS One. 2015 Mar 11;10(3):e0119613. doi: 10.1371/journal.pone.0119613 (PMC4356619; doi:10.1371/journal.pone.0119613)
Supplement: S1 File — (ZIP) [file pone.0119613.s001.zip › lu20417.cha]

@UTF8
@PID:	11312/c-00031843-1
@Begin
@Languages:	spa , eng
@Participants:	CHI Lucía Target_Child , FAT Padre Father , MOT Madre Mother
@ID:	spa , eng|OreaPine|CHI|2;4.17|female|||Target_Child|||
@ID:	spa , eng|OreaPine|FAT|||||Father|||
@ID:	spa , eng|OreaPine|MOT|||||Mother|||
@Transcriber:	Javier , University of Nottingham
@Date:	25-FEB-2001
@Location:	Madrid
@Situation:	1 Lucía juega con FAT y MOT en la cocina mientras ellos cenan
@Time Start:	21:00
@Situation:	1
*CHI:	0 .
%act:	golpea con la mano sobre el brazo de FAT , que se acaba de sentar a su lado
*MOT:	hola , bonita .
*MOT:	hola .
*CHI:	ay@i .
*MOT:	&=q ay@i qué ?
*CHI:	no [x 2] .
*FAT:	Lucía .
*FAT:	&=q has terminado de cenar ?
*MOT:	&=q has terminado ?
*FAT:	&=q has terminado de cenar , Lucía ?
*FAT:	mm@i .
*CHI:	ah@i .
%act:	intenta coger algo del plato de FAT
*CHI:	huevo .
*FAT:	&=q qué ?
*CHI:	huevo .
*FAT:	&=q huevo qué ?
*CHI:	0 .
%act:	golpea con la cuchara sobre la mesa
*MOT:	no .
*MOT:	eso no que se rompe la mesa .
*CHI:	huevo .
*FAT:	&=q huevo qué ?
*CHI:	lo de papá .
*MOT:	sí .
*MOT:	es un huevo .
*FAT:	es un huevo .
*CHI:	mm@i .
%act:	golpea otra vez el brazo de FAT
*FAT:	&=q qué quieres , Lucía ?
*FAT:	&=q qué quieres ?
*MOT:	&=q te gusta el huevo ?
*MOT:	&=q te gusta , Lucía ?
*MOT:	&=q eh@i ?
*MOT:	de aquí salen los pollitos .
*FAT:	&=q ah@i sí ?
*FAT:	a ver si va a salir uno .
*MOT:	&=q tú crees que hay un pollito ?
*MOT:	salen de aquí .
*FAT:	&=q de los huevos ?
*FAT:	&=q y quién pone los huevos ?
*MOT:	&=q quién pone los huevos ?
*CHI:	huevo .
*MOT:	&=q quién pone los huevos , Lucía ?
*CHI:	je@i .
*CHI:	Papá .
*MOT:	ja@i .
%par:	se ríe .
*FAT:	no .
*MOT:	también .
*CHI:	0 [*] gallinas .
%err:	0 = las $SYN $LOS
*FAT:	&=q las gallinas ? [+ COR]
*CHI:	sí .
*MOT:	&=e muy bien !
*MOT:	las gallinas . [+ COR]
*MOT:	y también salen pollitos (.) de los huevos .
*MOT:	&=q a que sí ?
*FAT:	&=q y qué han estado haciendo esta tarde entonces ?
%add:	MOT
*MOT:	&=q quién ?
%add:	FAT
*FAT:	los niños .
%add:	MOT
*MOT:	&=q los niños ?
%add:	FAT
*MOT:	pues viendo el guiñol .
%add:	FAT
*MOT:	luego Lucía se ha levantado y cuando se ha levantado eran las cinco y media largas .
%add:	FAT
*FAT:	hala@i .
*FAT:	&=q sí ?
*FAT:	&=q tanto ha dormido ?
%add:	MOT
*MOT:	sí .
%add:	FAT
*MOT:	bueno tanto .
%add:	FAT
*MOT:	una hora y media o así .
%add:	FAT
*MOT:	y eso que han entrado y salido bueno .
%add:	FAT
*FAT:	&=q sí ?
%add:	MOT
*MOT:	todo lo imaginable y más .
%add:	FAT
*CHI:	ays@i .
%act:	golpea el brazo de FAT
*FAT:	&=q qué quieres , Lucía ?
*CHI:	Mamá y Papá .
%act:	se acerca al plato de FAT , parece que intenta bajarse de la silla
*FAT:	Mamá y Papá .
*CHI:	no puedo .
*FAT:	&=q qué quieres hacer , Lucía ?
*CHI:	huevo .
*FAT:	&=q huevo qué ?
*CHI:	ay@i .
*MOT:	píde lo , Lucía .
*MOT:	lo que quieras .
*CHI:	au@i .
*CHI:	no puedo .
%act:	se baja de la silla con la ayuda de FAT
*CHI:	quiero huevo .
*CHI:	< quiero huevo quiero huevo quiero huevo > [/] quiero huevo .
*CHI:	a ver .
*CHI:	au@i .
*CHI:	huevo .
*CHI:	eh@i , Mamá .
*CHI:	quiero salir .
*MOT:	a ver si te gusta .
*MOT:	a ver .
*MOT:	a ver si te gusta .
*MOT:	espera .
*MOT:	ven .
%act:	le coloca un huveo sobre el recipiente y se lo empieza a dar con la cucharilla
*CHI:	ay@i .
%act:	se sienta en otra silla y come
*MOT:	&=q te gusta ?
*CHI:	0 .
%par:	mueve la cabeza ; sí
*FAT:	pues no puede ser malo &=q no ?
*MOT:	no .
*MOT:	está genial que le guste así el huevo .
%add:	FAT
*MOT:	&=q quieres más ?
*CHI:	sí .
*MOT:	xxx .
%act:	le vuelve a dar de comer
*MOT:	&=q te gusta , mi+amor ?
*CHI:	0 .
%par:	mueve la cabeza ; sí
*MOT:	&=e qué bien !
%act:	come del mismo huevo
*CHI:	ahora para mí .
*MOT:	a ver .
*FAT:	&=q quema ?
@Situation:	1 Lucía juega con FAT y MOT en la cocina mientras ellos cenan
@Time Start:	21:00
@Situation:	1
*CHI:	ot(r)a para mí .
*CHI:	ot(r)a para mí .
*FAT:	Lucía .
*FAT:	&=q has visto guiñol hoy ?
*FAT:	mm@i .
%par:	interroga
*FAT:	Lucía .
*FAT:	&=q te han hecho guiñol hoy ?
*FAT:	&=q eh@i ?
*FAT:	&=q te han hecho guiñol ?
*CHI:	0 .
%par:	mueve la cabeza ; sí
*FAT:	&=q quién te ha hecho guiñol ?
*FAT:	a ver .
*FAT:	cuenta .
*CHI:	Misi .
*FAT:	&=q quién ?
*CHI:	Misi .
*FAT:	&=q quién es Misi ?
*CHI:	yo también otra vez .
*MOT:	lo último .
*MOT:	&=q vale , Lucía ?
*CHI:	vale . [+ IMI]
%act:	come
*MOT:	vale .
*MOT:	ya está , &=q eh@i ?
*MOT:	ya no queda .
*MOT:	esto es para Mamá .
*FAT:	Lucía .
*FAT:	&=q quién hacía guiñol hoy ?
*CHI:	Misi .
*FAT:	&=q mm@i ?
*FAT:	&=q < y qué cuento > [/] y qué cuento era ?
*CHI:	el 0 [*] Pinocho .
%err:	0 = de $SYN $LOS
*FAT:	&=q ay@i sí ?
*FAT:	&=q Pinocho contaban ?
*FAT:	&=q y quién salía (.) en el cuento ?
*FAT:	&=q quién estaba ?
*CHI:	Pómolis [: Rómbolis] .
*FAT:	&=q Rómbolis ?
*FAT:	&=q y quién más ?
*FAT:	&=q y Pepito_Grillo ?
*CHI:	sí .
*FAT:	&=q y qué hacía Pepito_Grillo ?
*CHI:	no .
*CHI:	que a Pinocho xxx e(l) (com)pinche y e(l) soro [: zorro] . [+ NON]
*FAT:	&=q el qué ?
*CHI:	&=e e(l) (con)pinche y e(l) soro [: zorro] !
*MOT:	el [x 2] compinche y el zorro .
*FAT:	ah@i .
*CHI:	0 .
%act:	se baja de la silla y se va
*MOT:	pero ese no es el cuento del [x 2] guiñol .
*CHI:	quiero [x 4] huevo .
*FAT:	no me queda .
*CHI:	la cuchara xxx . [+ NON]
%act:	parece que está mirándose en la pantallita de la cámara
*FAT:	&=e oy@i !
%act:	coloca la cámara
*CHI:	Lucía .
*CHI:	&=q me quita [*] mi babero ?
%err:	quita = quitas $MOR $LOS $NFL 3s/2s
*FAT:	&=q cómo se pide ?
*CHI:	(f)avo(r) .
*CHI:	&=q me quita [*] mi babero rojo red@s ?
%err:	quita = quitas $MOR $LOS $NFL 3s/2s
*FAT:	sí .
*FAT:	&=q ya no vas a cenar más , Lu ?
*CHI:	no .
*FAT:	toma .
*FAT:	tíra lo en la pila .
*CHI:	xxx .
%act:	se ha ido a llevar el babero a la pila , y luego sale corriendo hacia el salón
*FAT:	&=e Lucía !
*FAT:	uy@i .
*CHI:	no está Rita .
%act:	entra en la cocina con el cochecito de niños de juguete
*FAT:	&=q no está ?
*FAT:	venga .
*FAT:	&=q dónde está ?
*MOT:	mm@i .
%par:	afirma
*MOT:	< está en la casita > [/] está en la casita .
*MOT:	la he visto yo antes .
*CHI:	0 .
%act:	se ha ido corrinedo hasta la habitación de juegos y luego vuelve con un carrito como los de la compra
*FAT:	uy@i .
*FAT:	&=q y eso ?
*FAT:	&=q qué es eso , Lucía ?
*CHI:	la co(l)gamos .
%act:	cuelga el carrito del pico de la mesa
*CHI:	&=q vale ?
*FAT:	&=q el qué ?
*CHI:	del pico .
*FAT:	&=q la colgamos del pico ?
*CHI:	sí .
*FAT:	más .
*FAT:	más para acá .
*FAT:	a ver .
*FAT:	que te vea Mamá .
*FAT:	&=q vas a saltar ?
*CHI:	sí .
*FAT:	a ver .
*CHI:	mira .
*CHI:	te enseño .
%act:	da un salto
*FAT:	hala@i .
*FAT:	&=e qué salto !
*FAT:	&=q lo puedes hacer más grande ?
*CHI:	sí .
*FAT:	a ver .
*FAT:	&=q cuánto ?
*CHI:	una dos y tres .
%act:	da otro salto
*FAT:	pumba@o .
*CHI:	(s)e [*] cae [*] el [*] agua .
%err:	se = me $MOR $SUB $PREFIX ; cae = caigo $MOR $SUB $NFL 3s/1s ; el = al $SYN $SUB
*FAT:	&=q cómo ?
*CHI:	0 [*] 0 [*] caído al agua .
%err:	0 = me $MOR $LOS $PREFIX ; 0 = he $SYN $LOS $AUXH
%com:	GEM
*FAT:	&=q te has caído al agua ? [+ COR]
*CHI:	sí .
*FAT:	pero si no hay agua , Lucía .
*CHI:	hola .
*FAT:	hola .
*CHI:	je@o .
%act:	se ha subido a la silla con FAT
*CHI:	esto [*] (con)tigo [*] con Papá .
%err:	esto = estoy $MOR $LOS $REG ; contigo = 0 $SYN $ADD
*FAT:	&=q estás con Papá ?
*CHI:	toma .
*CHI:	una xxx . [+ NON]
*CHI:	se lo doy a [x 2] Mamá .
*CHI:	xxx .
%act:	coge el carrito de la compra y lo lleva hacia donde esta MOT
*CHI:	(l)a mochila .
@Situation:	1 Lucía juega con FAT y MOT en la cocina mientras ellos cenan
@Time Start:	21:00
@Situation:	1
*MOT:	en el pico &=q no ?
*CHI:	en el pico . [+ IMI]
*CHI:	xxx .
*CHI:	te enseño una cosa ?
*MOT:	&=q qué cosa ?
*MOT:	a ver .
*CHI:	choronchoroná@o .
%par:	canturrea
*MOT:	&=q esa es la cosa ?
*CHI:	0 .
%par:	mueve la cabeza ; sí
*MOT:	&=q a ver cómo es la cosa ?
*CHI:	choronchoroná@o .
%par:	canturrea
*MOT:	choronchoroná@o .
%par:	canturrea
*FAT:	&=q qué es eso ?
*FAT:	&=q una canción ?
*CHI:	churuchurunu@o .
%par:	canta
*MOT:	choronchoroná@o .
%par:	canturrea
*CHI:	ay@i .
%act:	está a punto de caerse de la silla
*CHI:	y e(s)te mío .
%act:	ha cogido una cjaa de medicamentos que había sobre la mesa
*MOT:	no [x 3] , pequeñita .
*FAT:	eso son las medicinas de Ma::má .
*FAT:	&=q te gusta la zanahoria ?
%add:	MOT
*MOT:	me encanta .
*CHI:	es mía .
%act:	sale de la cocina
*CHI:	0 .
%act:	sigue fuera
*MOT:	&=e Lucía !
*MOT:	&=q a ver ?
%com:	hay un corte
*CHI:	chiun@o .
%act:	coloca otra vez el carrito de la compra en el pico de la mesa
*CHI:	así no .
*CHI:	< una dos y t@x > [/] una dos y t(r)es .
*CHI:	ihu@i .
%act:	vuelve a quitar y a colocar el carrito en el pico de la mesa
*MOT:	muy bien .
*CHI:	así .
*MOT:	&=q así ?
*CHI:	xxx .
*CHI:	au@i .
*MOT:	se cae .
*CHI:	pan .
*CHI:	agua .
%act:	alarga la mano hacia el vaso de MOT
*CHI:	agua [x 2] .
*FAT:	&=q cómo se pide , Lucía ?
*CHI:	(f)avo(r) .
*CHI:	&=q el agua e(n) (l)a [*] escaleras ?
%err:	la = las $MOR $LOS $AGA
%act:	bebe un poco de agua que le da MOT en el vaso
*CHI:	ot(r)a vez .
%act:	vuelve a beber y se va corriendo
*CHI:	ot(r)a vez .
%act:	vuelve a beber y se va corriendo
*CHI:	(f)avo(r) .
*CHI:	&=q lo [*] agua de Mamá e(n) (l)a [*] escaleras ?
%err:	la = las $MOR $LOS $AGA
*CHI:	(f)avo(r) .
*MOT:	&=q qué ?
*CHI:	por+savó [: por+favor] .
*MOT:	&=q qué ?
*CHI:	(f)avo(r) .
*CHI:	&=q en la [*] escaleras el agua aquí ?
%err:	la = las $MOR $LOS $AGA
%act:	después vuelve a beber otra vez (le da de beber MOT en todas las ocasiones) y se va corriendo hacia otro lugar de la cocina
*MOT:	se acaba de convertir en un juego (.) eso .
%add:	FAT
*CHI:	ot(r)a vez .
*CHI:	&=q vale ?
%act:	viene corriendo hasta MOT
*MOT:	&=q ves ?
*FAT:	vale .
*CHI:	(f)avo(r) .
*CHI:	&=q en la [*] escaleras agua ?
%err:	la = las $MOR $LOS $AGA
*CHI:	por+savó [: por+favor] .
%act:	vuelve a beber (le da MOT)
*FAT:	Lucía .
*FAT:	pero lo de las escaleras no pintan nada en todo esto .
*MOT:	sí .
*MOT:	porque está subida en las escaleras .
*FAT:	&=q sí ?
*FAT:	Lucía .
*FAT:	&=q hoy qué día es ?
*CHI:	sábado .
*FAT:	hoy es domingo .
%par:	canturrea
*CHI:	no .
*FAT:	&=q mañana hay cole ?
*CHI:	no: .
*FAT:	mm@i .
%par:	afirma
*CHI:	quiero más agua .
*FAT:	mañana hay cole , Lucía .
*CHI:	sí .
*FAT:	&=q a quién vas a ver mañana ?
*FAT:	&=q eh@i ?
*FAT:	&=q a quién vas a ver ?
*CHI:	0 .
%act:	coloca el carrito de la compra en el pico de la mesa , parece enfadadde pronto
*FAT:	xxx .
*FAT:	Lucía .
*FAT:	&=q a quién vas a ver mañana ?
*FAT:	&=q a Soco ?
*CHI:	sí .
*FAT:	&=q y a quién más ?
*CHI:	< y a ros@x > [/] y a Rosío [: Rocío] .
*FAT:	&=q y qué vas a hacer mañana ?
*FAT:	&=q eh@i ?
*CHI:	y a Eva .
*CHI:	quero [*] má(s) agua .
@Situation:	1 Lucía juega con FAT y MOT en la cocina mientras ellos cenan
@Time Start:	21:00
@Situation:	1
*MOT:	&=q lo último ?
*CHI:	vale .
%act:	bebe del vaso que le da MOT y se va corriendo hasta la habitación de juegos
*FAT:	ya .
%add:	MOT
*CHI:	0 .
%act:	sale de la sala de juegos montada en el triciclo y se mete en el salón
*FAT:	Lulú .
*FAT:	Lucía .
*FAT:	&=e Lucía !
*CHI:	xxx .
%par:	parece que llora
%com:	inaudible porque está muy alejada de la cámara ; hay un corte
*CHI:	hola .
%act:	está montada en el triciclo
*MOT:	hola , pez .
*CHI:	hola [x 2] .
*FAT:	hola , elefante .
*CHI:	hola , tigre .
*FAT:	grr@o .
%par:	imita el león ; riéndose
*FAT:	hola , león .
*CHI:	hola , león . [+ IMI]
*FAT:	hola , caballo .
*FAT:	iji@o .
%par:	imita el caballo
*CHI:	hola , cerdito .
*FAT:	hola , vaca .
*FAT:	miau@o .
%par:	imita el gato
*CHI:	mu:@o .
*MOT:	eso .
*MOT:	muy bien .
*CHI:	hola , caballo . [+ IMI]
*FAT:	hola , perro .
*FAT:	guau@o .
%par:	imita el sonido del perro
*CHI:	&=e hola !
*MOT:	hola , rino@f .
*FAT:	&=e un rinoceronte !
*FAT:	hola , elefante .
*CHI:	hola , enelante [: elefante] [*] . [+ IMI]
%err:	enelante = elefante $MAL
*FAT:	hola , oso+panda .
*CHI:	hola , oso+panda . [+ IMI]
*FAT:	hola , caballo .
*FAT:	clacloclaclo@o .
%par:	imita el trote del caballo
*CHI:	hola , caballo . [+ IMI]
*CHI:	clacloclaclo@o . [+ IMI]
%par:	imita el trote del caballo
*CHI:	toma .
%act:	coge una patata del mueble de las patatas y la deja sobre la mesa
*FAT:	&=q qué es esto ?
*CHI:	una patata .
*FAT:	&=q para quién ?
*CHI:	para Papá .
*FAT:	&=q para Papá caballo ?
*FAT:	eh@i , Lu .
*CHI:	Lucía .
%act:	se está mirando en la pantalla de la cámara
*FAT:	&=q dónde ?
*CHI:	aquí .
*FAT:	&=q es esa pequeñita ?
*CHI:	sí .
*FAT:	&=q y qué hace Lucía ?
*CHI:	po [: pues] xxx come(r) . [+ NON]
*FAT:	&=q el qué ?
*CHI:	no quiere .
*FAT:	&=q no quiere el qué ?
*CHI:	(s)alchichas .
*FAT:	&=q no quiere salchichas esta ?
%act:	señala la cámara
*CHI:	no .
*FAT:	&=q y qué le dices ?
*CHI:	pues no le xxx a comer . [+ NON]
%act:	tapa el objetivo con la tapa protectora
*FAT:	uy@i .
*FAT:	pero si tapas eso ya no hay Lucía , Lucía .
*FAT:	ya no hay Lucía .
*FAT:	uy@i .
*FAT:	&=q lo estás tapando ?
*CHI:	sí .
*CHI:	no .
*FAT:	así .
*FAT:	ya está .
%act:	le ha ayudado a tapar el objetivo
*FAT:	no .
*FAT:	se cae .
*FAT:	&=q y esa patata para quién es ?
*CHI:	para Papá .
*FAT:	&=q es para Papá ?
*CHI:	otra para Mamá .
*CHI:	&=q vale ?
*FAT:	no .
*FAT:	toma .
*FAT:	esta misma .
*FAT:	&=q le damos esta a Mamá ?
*CHI:	sí .
*FAT:	o la guardamos .
*FAT:	vamos a guardar la para los caballitos .
*CHI:	toma .
%act:	se va hacia el mueble de las patatas
*MOT:	ya está .
*FAT:	ya .
*CHI:	&=e cebollas [*] !
%err:	cebollas = ajos $SYN $SUB
%act:	coge una bolsa con ajos
%com:	OVEREXTENSION
*MOT:	&=e no !
*FAT:	no: .
*MOT:	son ajos .
*CHI:	son ajos . [+ IMI]
*FAT:	&=q quién come ajos ?
*CHI:	yo .
*FAT:	muy bien .
*CHI:	esto [*] es [*] cebollas .
%err:	esto = estas $MOR $SUB $AGA ; es = son $MOR $SUB $NFL 3s/3p:NP
*FAT:	esas sí que son cebollas . [+ COR]
*FAT:	pero esas hay que dejar las ahí , Lucía .
*FAT:	esas no se pueden sacar .
*CHI:	xxx .
*FAT:	está sucio , &=q verdad ?
*CHI:	0 .
%act:	intenta subirse a una cajón del mueble de patatas (es de esos cajones grandes que se sacan de debajo del fregadero)
*FAT:	no [x 3] .
*FAT:	< que se cae > [/] que se cae todo , Lucía .
*MOT:	Lucía .
*MOT:	se rompe .
*FAT:	se rompe .
*FAT:	hay que guardar los .
*FAT:	a guardar los ajos .
*FAT:	corre , Lucía .
*FAT:	corre .
*FAT:	vamos a guardar los ajos .
*FAT:	&=q qué hay en esa bolsa , Lucía ?
*FAT:	uy@i .
*FAT:	&=q qué son ?
*CHI:	toma .
%act:	le da una castaña
*FAT:	&=q qué son ?
*CHI:	esta para mamá .
%act:	le da otra castaña
*CHI:	toma .
*CHI:	a ver .
*CHI:	esta para mamá .
*CHI:	xxx .
*CHI:	toma [x 2] .
*CHI:	no .
*CHI:	esto no .
%act:	se lleva la patata y la vuelve a guardar en el armario
*CHI:	esto no .
*FAT:	a ver .
*FAT:	&=q y esta patata ?
*FAT:	&=q la guardamos , Lucía ?
@Situation:	1 Lucía juega con FAT y MOT en la cocina mientras ellos cenan
@Time Start:	21:00
@Situation:	1
*CHI:	no .
*FAT:	&=q qué son ?
*FAT:	son castañas .
*CHI:	son castañas . [+ IMI]
*FAT:	castañas .
*CHI:	castañas . [+ IMI]
*FAT:	y nos las dió la mamá de Domingo .
*FAT:	&=q te acuerdas ?
*CHI:	mira .
%act:	ha apagado la luz
*FAT:	uy@i .
*FAT:	&=q ya no hay luz ?
*CHI:	no .
*CHI:	sólo Lu .
*FAT:	Lucía .
*FAT:	no nos dejes sin luz .
*FAT:	&=q nos dejas sin luz ?
*CHI:	no .
%act:	vuelve a apagar la luz que FAT había encendido
*FAT:	eh@i .
*FAT:	Lucía .
*FAT:	no .
*FAT:	sin luz no .
*FAT:	Lucía .
*FAT:	&=q por qué me apagas la luz ?
*CHI:	0 .
%act:	apaga y sale de la cocina
*FAT:	&=q la encendemos ?
%act:	enciende la luz y sujeta la puerta de la cocina para que no pueda entrar Lucía
*CHI:	0 .
%act:	entra corriendo por la otra puerta de la cocina
*FAT:	0 .
%par:	se ríe
*CHI:	0 .
%act:	paga la luz
*FAT:	no .
*FAT:	Lucía .
*FAT:	la luz .
*FAT:	oye , Lucía .
*FAT:	ya está bien .
*CHI:	xxx .
%act:	sale dando un portazo
*FAT:	&=q eh@i ?
*FAT:	&=q qué ha dicho salgo@q ?
%add:	MOT
%act:	vuelve a enceder la luz y sujeta la puerta
*MOT:	sí .
%add:	FAT
*CHI:	0 .
%act:	se asoma a la puerta de la cocina
*FAT:	&=q quién está ahí ?
*CHI:	yo .
%act:	se acerca a FAT
*FAT:	&=q quién está aquí ?
*CHI:	yo .
*CHI:	ha(s)ta+luego .
*MOT:	hasta+luego .
*FAT:	&=q cómo que hasta+luego ?
*FAT:	a ver , Lucía .
*FAT:	&=q me das otra castaña , Lu ?
*FAT:	a ver .
*FAT:	&=q cúantas castañas hemos puesto ya ?
*FAT:	&=q eh@i ?
*CHI:	otra .
*CHI:	toma .
%act:	ha cogido una castaña del mueble de las patatas y se la da a FAT
*FAT:	gracias , Lucía .
*CHI:	tene [*] un xxx . [+ NON]
*FAT:	&=q qué tiene ?
*CHI:	un xxx . [+ NON]
*FAT:	&=q qué es ?
*CHI:	un xxx . [+ NON]
*FAT:	&=q un pizco@c ?
*CHI:	sí .
*FAT:	un pizco@c . [+ IMI]
*CHI:	toma .
*FAT:	&=q cuántas hay ?
*FAT:	&=q tres ?
*CHI:	sí , tres .
*FAT:	muy bien .
*FAT:	&=q hasta cuántas hay que tener ?
*CHI:	una grande .
*FAT:	&=q una grande ?
*CHI:	sí .
*FAT:	&=q con pizco@c o sin pizco@c ?
*CHI:	pizco@c . [+ IMI]
*CHI:	otra grande .
*FAT:	uy@i .
*FAT:	está esa estropeada me parece , Lucía .
*CHI:	mira .
%act:	ha cogido una castaña y se la enseña a FAT
*CHI:	una [*] .
%err:	una = otra $SYN $SUB
*FAT:	otra . [+ COR]
*CHI:	ya .
*CHI:	otra falta [*] .
%err:	< otra falta > = < falta otra > $SYN $SUB
*CHI:	xxx .
*CHI:	esta sí [x 3] .
%act:	coge la castaña y se la da a FAT , luego cierra el cajón
*CHI:	ya .
*CHI:	toma [x 2] .
*CHI:	voy a casa .
*CHI:	voy a casa .
%act:	ha cogido el carrito de la compra
*FAT:	&=q a casa (.) de quién ?
*CHI:	de La_Abuelita .
*FAT:	&=q y te vas a ver con el Lobo_Feroz ?
*CHI:	eh@i no .
*FAT:	ah@i .
*FAT:	adiós [x 2] , Lucía .
*FAT:	da le recuerdos a La_Abuelita .
*FAT:	&=q vale ?
*FAT:	&=q le das un beso de mi parte ?
*FAT:	&=q eh@i ?
*FAT:	a La_Abuelita .
*FAT:	adiós .
*CHI:	0 .
%act:	sale con el carrito de la compra
*FAT:	Lucía .
*FAT:	&=q le has llevado unos pasteles a La_Abuelita ?
*FAT:	&=e Lulú !
*FAT:	&=e Lulú !
*FAT:	&=q qué te ha dicho La_Abuelita ?
*FAT:	corre .
*FAT:	&=q qué te ha dicho La_Abuelita ?
*FAT:	&=q te ha dado recuerdos para Father ?
*CHI:	0 .
%act:	entra con el carrito
*FAT:	hola , Lulú .
*FAT:	&=q qué te ha dicho La_Abuelita ?
*CHI:	no xxx a paseo . [+ NON]
*FAT:	&=q no quería dar un paseo ?
@Situation:	1 Lucía juega con FAT y MOT en la cocina mientras ellos cenan
@Time Start:	21:00
@Situation:	1
*CHI:	xxx .
*MOT:	&=q y qué estaba , en la camita ?
*CHI:	eh@i sí .
*FAT:	&=q sí ?
*CHI:	sí .
*CHI:	la abuela xxx no se quere [*] ir a la cama . [+ NON]
*FAT:	&=q no quería ir se a la cama ?
*CHI:	no .
*FAT:	&=q por qué ?
*CHI:	porque el Lobo_Feroz 0 [*] .
%err:	0 = V $SYN $LOS
*FAT:	&=q qué le pasa al Lobo_Feroz ?
*CHI:	que 0 [*] ha metido en la cama .
%err:	0 = se $MOR $LOS $PREFIX
*FAT:	&=q a quién ?
*FAT:	&=q a La_Abuelita ?
*FAT:	&=q qué me dices ?
*FAT:	&=q < y se > [/] y se ha puesto el gorro de La_Abuelita ?
*CHI:	sí .
*FAT:	&=q y cuando ha llegado Caperucita qué le ha dicho ?
*CHI:	xxx .
%act:	vuelve a abrir el cajón de las patatas
*FAT:	&=q el qué , Lucía ?
*CHI:	xxx .
*CHI:	otro para Mamá .
*FAT:	Lucía .
*CHI:	toma .
%act:	le da una castaña a MOT
*FAT:	&=q < qué le ha dicho > [/] qué le ha dicho Lobo_Feroz a Caperucita ?
*CHI:	xxx .
%act:	vuelve hasta el mueble de las patatas
*CHI:	&=q otra ?
*MOT:	no .
*CHI:	&=q otra ?
*FAT:	no .
*FAT:	ya a guardar .
*FAT:	&=q vale ?
*FAT:	&=q las guardamos para La_Abuelita ?
*CHI:	a ver .
*FAT:	&=q la guardamos para La_Abuelita ?
*CHI:	xxx .
%act:	le quita un trocito de cáscara a la castaña
*FAT:	uy@i .
*FAT:	un pizco@c .
*CHI:	todos .
*CHI:	toma .
*CHI:	uno .
*FAT:	Lucía .
*FAT:	&=q qué decía La_Abuelita (.) en la cama ?
*CHI:	ya .
%act:	sigue jugando con las castañas
*FAT:	Lucía .
*FAT:	&=q qué decía La_Abuelita en la cama ?
*CHI:	esta para ti .
%act:	coloca una castaña sobre la mesa
*FAT:	&=q eh@i Lu ?
*FAT:	&=q qué decía La_Abuelita en la cama ?
*CHI:	adiós .
%act:	se va con el carrito de la compra hacia la salita de juegos
*FAT:	&=q te vas a dormir ?
*FAT:	&=q eh@i ?
*CHI:	sí .
%act:	deja el carrito y se echa sobre el suelo como si durmiera
*FAT:	adiós , Lulú .
*FAT:	que duermas bien .
*FAT:	&=e buenos+días , Lucía !
*FAT:	&=e es la hora de levantar se !
*FAT:	corre .
*FAT:	que hay que vestir se e ir al colegio .
*FAT:	corre .
*FAT:	que hay que levantar se .
*FAT:	que hay que ir al colegio , Lulú .
*FAT:	&=q no ?
*FAT:	&=q < me ha@x > [//] le has dado un besito a Papá antes de dormir te ?
*FAT:	corre .
*CHI:	adiós .
%act:	se levanta del suelo , corre hacia FAT y le da un beso
*FAT:	di le a Papá “que sueñes con los angelitos” .
*FAT:	dí selo a Mamá también .
*CHI:	0 .
%act:	le da un beso a MOT
*FAT:	+" adiós , Mamá .
*FAT:	+" que sueñes con los angelitos .
*FAT:	a ver .
*FAT:	&=q cómo se dice ?
*CHI:	(f)avo(r) .
%act:	se vuelve a tumbar sobre el suelo
*FAT:	a dormir , Lulú .
*CHI:	ya .
*FAT:	ya se ha despertado .
*CHI:	sí .
%act:	se levanta y corre hacia FAT
*FAT:	hola .
*FAT:	buenos+días , Lucía .
*CHI:	adiós [x 2] .
%act:	corre y se vuelve a tumbar
*MOT:	adiós .
*FAT:	a ver , Lucía .
*FAT:	&=q a ver cómo tienes los ojitos cerrados , Lucía ?
*FAT:	&=q los tiene cerrados Lucía (.) los ojitos ?
*CHI:	no .
*FAT:	&=q a ver cómo los tiene de cerrados ?
*CHI:	ya [x 3] .
%act:	se vuelve a levantar y viene corriendo hasta FAT
*FAT:	&=q ya ?
*CHI:	sí .
*FAT:	muy bien .
*CHI:	adiós .
*FAT:	cuenta .
*FAT:	&=q has soñado con los angelitos , Lulú ?
*CHI:	adiós .
%act:	corre y se vuelve a tumbar sobre el suelo
@End
