# Supplementary material for: Comparing Different Models of the Development of Verb Inflection in Early Child Spanish
Source: PLoS One. 2015 Mar 11;10(3):e0119613. doi: 10.1371/journal.pone.0119613 (PMC4356619; doi:10.1371/journal.pone.0119613)
Supplement: S1 File — (ZIP) [file pone.0119613.s001.zip › lu20419.cha]

@UTF8
@PID:	11312/c-00031844-1
@Begin
@Languages:	spa , eng
@Participants:	CHI Lucía Target_Child , FAT Padre Father , MOT Madre Mother
@ID:	spa , eng|OreaPine|CHI|2;4.19|female|||Target_Child|||
@ID:	spa , eng|OreaPine|FAT|||||Father|||
@ID:	spa , eng|OreaPine|MOT|||||Mother|||
@Transcriber:	Javier , University of Nottingham
@Date:	27-FEB-2001
@Location:	Madrid
@Situation:	1 Lucía cena con FAT y MOT en el salón
@Time Start:	21:00
@Situation:	1
*MOT:	&=q hay un Jaime en tu cole ?
*CHI:	sí .
*MOT:	&=q sí ?
*CHI:	sí .
*MOT:	qué barbaridad .
*MOT:	tienes una cantidad de +...
*FAT:	&=q quién es Jaime ?
*CHI:	no .
*FAT:	&=q hay un Jaime aquí , Lucía ?
*CHI:	no .
*FAT:	&=q dónde está ?
*CHI:	no .
*FAT:	&=q eh@i ?
*CHI:	no está .
%act:	se va corriendo hacia la cocina
*FAT:	hola , Lulú .
*CHI:	yo 0 [*] vueltas .
%err:	0 = doy $SYN $LOS
*CHI:	Jaime [x 2] .
*FAT:	hoy hay cocido para cenar .
%par:	canturrando
*CHI:	Jaime .
*MOT:	Jaime .
%par:	imita la voz de Lucía
*CHI:	Jaime .
*CHI:	tú Jaime .
*CHI:	&=q vale ?
*FAT:	vale ?
*FAT:	&=q te sientas , Lucía ?
*CHI:	sí .
%act:	se sube a la silla
*FAT:	a ver .
*FAT:	anda pero si tienes las zapatillas rosas .
*FAT:	&=q dónde está Carlos ?
%exp:	Carlos = name of a doll
*CHI:	en el fuelo [: suelo] .
*FAT:	&=q en el suelo ?
*CHI:	sí .
*FAT:	pues venga a buscar lo .
*CHI:	vale .
*CHI:	oh@i .
%act:	se baja de la silla y se va corriendo
*FAT:	&=e Lulú !
*FAT:	&=q y Jaime ?
*CHI:	aquí .
*FAT:	uy@i , Carlos .
*FAT:	corre .
*FAT:	siénta telo ahí .
*FAT:	y te sientas tú con él .
*FAT:	&=q aquí lo ponemos ?
%act:	coloca el muñeco sobre la mesa
*FAT:	hola [x 2] , Carlos .
*FAT:	Lucía te va a dar de comer sopa .
%par:	como si le habalara al muñeco
*CHI:	0 .
%act:	se sube a la silla , pero está muy separada de la mesa
*FAT:	&=q te acerco la silla ?
*CHI:	sí .
*FAT:	ah@i .
*CHI:	ay@i .
*CHI:	&=e abre la boca !
%add:	al muñeco
*CHI:	no abre la boca .
%add:	MOT
*MOT:	&=q no ?
*CHI:	no .
*MOT:	a lo mejor es que no tiene hambre .
*FAT:	&=q no tiene hambre Carlos ?
*CHI:	no .
*CHI:	quero [*] queso .
%err:	quero = quiero $MOR $LOS $REG
*CHI:	quero [*] queso .
*MOT:	&=q queso ?
*CHI:	sí .
*CHI:	este [//] de Papá no .
*CHI:	este es de Papá .
*MOT:	< pues no > [/] pues no hay otro , hija .
*FAT:	este es el queso de Papá .
%par:	riéndose
*FAT:	&=q a que sí , Lucía ?
*CHI:	sí .
*CHI:	quiero uno .
*FAT:	&=q un qué , Lucía ?
*CHI:	esto .
*FAT:	&=q quieres un poco de garbanzos ?
*CHI:	sí .
*FAT:	&=q te gustan los garbanzos ?
*MOT:	pues no lo sé .
%add:	FAT
*MOT:	la verdad .
%add:	FAT
*CHI:	sí .
*CHI:	quiero ganbanzos [: garbanzos] .
*MOT:	< a ver > [/] a ver si te gustan los garbanzos .
*FAT:	gar::ban::zo . [+ COR]
*CHI:	0 .
%act:	come
*FAT:	&=q te gusta , Lu ?
*CHI:	0 .
%par:	mueve la cabeza ; sí
*MOT:	qué bien .
*FAT:	&=q y Carlos toma garbanzos ?
*CHI:	0 .
%par:	mueve la cabeza ; no
*FAT:	&=q no ?
*FAT:	&=q qué cena Carlos ?
*CHI:	esto .
%act:	se señala la palma de la mano izquierda
*FAT:	&=q qué es eso ?
*CHI:	una mano .
*FAT:	&=q cena mano ?
*CHI:	ot(r)a vez .
%act:	mira a MOT para que le dé más garbanzos
*FAT:	&=q qué es lo que come Carlos ?
*CHI:	otra .
%act:	vuelve a comer
*FAT:	Lucía .
*FAT:	&=q qué es lo que come Carlos ?
*CHI:	0 .
%par:	mueve la cabeza ; no
*FAT:	&=q no come nada Carlos ?
*CHI:	0 .
%par:	mueve la cabeza ; no
*MOT:	&=q no ?
*MOT:	&=q no tiene hambre ?
*CHI:	0 .
%par:	mueve la cabeza ; no
*CHI:	ot(r)a vez .
*CHI:	ah@i .
*MOT:	espera [x 2] .
*CHI:	yo también .
*MOT:	mira .
*MOT:	es para ti .
*CHI:	para mí .
*MOT:	cóge los .
*MOT:	no .
*MOT:	de ahí .
*FAT:	no .
*FAT:	uno a uno , Lucía .
*FAT:	Lucía .
*FAT:	&=q qué has hecho en el colegio hoy ?
*FAT:	cuenta .
*FAT:	&=q eh@i ?
*FAT:	&=q te han puesto un japi@f hoy en el colegio ?
*CHI:	no .
*FAT:	&=q hoy no te han puesto japi@f ?
*FAT:	&=q por qué ?
*FAT:	&=q no has hecho nada bueno ?
*CHI:	0 .
%par:	mueve la cabeza ; no
*FAT:	&=q y has aprendido alguna canción ?
*CHI:	0 .
%par:	mueve la cabeza ; sí
*FAT:	&=q cual ?
*CHI:	el cocolilo [: cocodrilo] .
*MOT:	&=q el cocodrilo ?
*CHI:	0 .
%par:	mueve la cabeza ; sí
*FAT:	&=q cómo es ?
*FAT:	a ver .
*FAT:	&=q cómo es la canción del cocodrilo ?
*CHI:	0 .
%act:	hace como si bailara un poco sobre la silla
*FAT:	eso no es ninguna canción .
*FAT:	eso es un baile .
*FAT:	&=q es un baile o una canción ?
*CHI:	una [*] baile .
%err:	una = un $MOR $ADD $AGA
*FAT:	&=q un baile ? [+ COR]
*MOT:	&=q un baile ? [+ COR]
*CHI:	otra vez .
*MOT:	&=q otra vez ?
*FAT:	me voy a poner esto aquí .
%add:	MOT
%act:	coge garbanzos
*FAT:	&=q vale , Mother ?
%add:	MOT
*MOT:	vale .
%add:	MOT
@Situation:	1 Lucía cena con FAT y MOT en el salón
@Time Start:	21:00
@Situation:	1
*MOT:	despacito , Lucía .
*CHI:	0 .
%act:	sigue comiendo
*CHI:	ña@o [x 4] .
*CHI:	quiero más .
*MOT:	&=q sí ?
*CHI:	sí .
*FAT:	&=q de qué ?
*FAT:	&=q más de qué , Lu ?
*CHI:	más albóndigas .
%com:	OVEREXTENSION
*FAT:	&=q más +..?
*MOT:	más albóndigas no .
*MOT:	son garbanzos .
*FAT:	garbanzos , Lucía .
*CHI:	ga(r)banzos .
*FAT:	puse se lo tienes que pedir a +/.
*CHI:	quiero (.) sopa .
*MOT:	&=q sopa ?
*CHI:	0 .
%par:	mueve la cabeza ; sí
*FAT:	&=q cómo se pide la sopa ?
*CHI:	&=q (f)avo(r) más sopa de Papá ?
*CHI:	(f)avo(r) .
*FAT:	&=q le pedimos a Mother que te traiga un platito con sopa y le ponemos garbanzos ?
*CHI:	no .
*CHI:	quero [*] garbanzos solos .
%err:	quero = quiero $MOR $LOS $REG
*FAT:	&=q no los quieres con sopa ?
*CHI:	no .
*FAT:	como Papá .
*FAT:	mira .
*FAT:	Papá los toma con sopa .
*FAT:	voy a traer un platito o algo .
*MOT:	y tráe te la sal , &=q vale ?
%add:	FAT
*CHI:	quiero más .
*MOT:	espera que te va a traer Papá un plato .
*FAT:	0 .
%act:	deja un plato sobre la mesa
*MOT:	no , Father .
%add:	FAT
*FAT:	&=q qué ?
*MOT:	que le vamos a poner sopa .
*CHI:	no .
%act:	aparta el plato
*FAT:	&=q sopa ?
*CHI:	no .
*MOT:	&=q quieres sopa ?
*CHI:	sí .
*CHI:	quero [*] esto .
*FAT:	Lucía .
*FAT:	&=q ha ido Juan a buscar te hoy a la guardería ?
*CHI:	no .
*FAT:	&=q no ?
*CHI:	0 .
%par:	mueve la cabeza ; no
*FAT:	&=q quién ha ido ?
*CHI:	Elsa .
*FAT:	ah@i , muy bien .
*FAT:	&=q y qué has hablado con Rosa por teléfono ?
*MOT:	&=q ah@i sí ?
*MOT:	&=q ha hablado ella ?
%add:	FAT
*FAT:	sí .
*MOT:	&=q cuando ?
*CHI:	quero [*] agua .
%err:	quero = quiero $MOR $LOS $REG
*FAT:	ahora .
*FAT:	hemos llamado a Rosa , &=q verdad ?
*MOT:	&=q ahora , sí ?
*FAT:	mm@i .
%par:	afirma
*FAT:	Lucía .
*FAT:	está quemando mucho .
*MOT:	tienes que soplar fuerte .
*FAT:	hay que soplar .
*CHI:	sí .
*MOT:	sopla [x 2] .
*MOT:	muy bien .
*MOT:	así .
*CHI:	ya .
*MOT:	no .
*MOT:	un poquito más .
*CHI:	y espaguetis .
%com:	OVEREXTENSION
*MOT:	sí .
*FAT:	se llaman fideos (.) estos que son pequeñitos .
*FAT:	< los fideos pequeñitos se llaman > [//] los espaguetis pequeños se llaman fideos .
*CHI:	ah@i .
*FAT:	Lucía .
*FAT:	no hay que hacer tanto ruido .
*FAT:	es que sopla y se cae .
%add:	MOT
*CHI:	ah@i .
*FAT:	Lucía .
*FAT:	no hay que expresar así tampoco la satisfacción de la sopa .
*MOT:	mm@i .
*MOT:	qué bien .
*FAT:	no [x 2] .
*FAT:	no soples .
*FAT:	ya [x 3] está bien .
*FAT:	ya no hace falta soplar más .
*MOT:	se cae .
*CHI:	0 .
%act:	sigue comiendo
*FAT:	bueno .
*FAT:	&=q y qué has hecho esta tarde ?
*FAT:	a ver .
*FAT:	cuenta .
@Time Start:	21:00
@Situation:	1
*FAT:	&=q has estado jugando con el puzle ?
*CHI:	0 .
%par:	mueve la cabeza ; sí
*FAT:	&=q y con Elsa ?
*CHI:	sí .
*FAT:	&=q y qué hacías ?
*CHI:	0 .
%act:	come
*FAT:	jo@i .
*FAT:	es que así no hay conversación posible .
*CHI:	&=e ah:@i !
%par:	como si le gustara
*MOT:	joe@i Lucía .
%par:	riéndose
%com:	hay un corte
*FAT:	&=q dónde estaban las jirafas , Lulú ?
*CHI:	en mi tele .
*FAT:	&=q en una tele ?
*CHI:	sí .
*FAT:	&=q qué jirafas eran ?
*CHI:	0 .
%act:	se come la sopa a toda prisa
*FAT:	Lucía .
*FAT:	&=q y qué mas has visto en la tele ?
*CHI:	elefantes .
*FAT:	&=q el qué ?
*MOT:	elefantes .
*FAT:	&=q elefantes ?
*MOT:	oye , Lucía .
*MOT:	despacito .
*MOT:	no te pongas así toda atacada .
*FAT:	&=q vamos a ver a Marta y a Hilario después ?
*CHI:	0 .
%par:	mueve la cabeza ; sí
*FAT:	&=q qué quieres mucho o poco ?
%add:	MOT
*CHI:	mucho .
*FAT:	no te digo a ti , pequeñaja .
*FAT:	le digo a Mamá .
*CHI:	0 .
%act:	sigue comiendo
*CHI:	a beber .
%act:	coge el plato y se bebe lo que le queda de sopa
*FAT:	bueno , Lulú .
*FAT:	&=q qué mas nos cuentas ?
*FAT:	&=q estaba hoy Alonso en la guardería ?
*CHI:	sí .
*FAT:	&=q y qué habéis hecho ?
*FAT:	&=q habéis jugado a la pelota ?
*FAT:	&=q no ?
*FAT:	&=q habéis montado en el triciclo ?
*CHI:	no .
*FAT:	&=q qué habéis hecho ?
*MOT:	&=q dibujar ?
*MOT:	&=q pintar ?
*CHI:	no .
*CHI:	p(l)a(s)telina [: plastilina] .
*MOT:	ah@i , plastelina [: plastilina] hoy .
*FAT:	&=q y qué habéis hecho ?
*FAT:	&=q unas figuras de plastilina ?
*CHI:	sí .
*MOT:	mira .
%add:	FAT
*MOT:	tiene las uñas verdes .
%add:	FAT
*CHI:	ay@i .
%act:	está intentando beber la sopa que se le he qeudado en el babero de plástico
*CHI:	xxx .
*FAT:	espera , Lucía .
%par:	riéndose
*FAT:	espera [x 2] , bonita .
*CHI:	esto aquí .
*CHI:	&=q vale ?
*MOT:	en el plato &=q verdad ?
*CHI:	&=e el plato ! [+ IMI]
*FAT:	sí , espera que no es tan fácil , hija .
*CHI:	a beber .
%act:	bebe del plato
*FAT:	parece que sí le gusta la sopa del cocido .
%add:	MOT
*MOT:	el otro día no le gustaba la sopa porque tenía alcachofas &=q eh@i ?
%add:	FAT
*FAT:	&=q sí ?
*MOT:	sí .
*FAT:	aquí está el fideo .
%act:	le quita un fideo del cuello y se lo da a comer
*FAT:	se ha acabado el fi +/.
*FAT:	corre .
*FAT:	a la pila , Lucía .
*CHI:	no .
*FAT:	&=q no ?
*FAT:	&=q lo dejamos aquí ?
*FAT:	o te lo llevas a la pila .
*CHI:	a 0 [*] pila . [+ IMI]
%err:	0 = la $SYN $LOS
*MOT:	&=q a la pila con Carlos ?
*CHI:	no .
*FAT:	tú sola .
*CHI:	no .
*CHI:	oh@i .
%act:	sale corriendo
*CHI:	volando [x 6] .
%err:	$VALIDAUXE
%act:	corre por toda la casa
*MOT:	&=q volando ? [+ ADS]
*CHI:	volando [x 5] .
*FAT:	ya .
*FAT:	para .
*MOT:	no , volando .
*MOT:	deja la que corra .
%add:	FAT
@End
