# Supplementary material for: Comparing Different Models of the Development of Verb Inflection in Early Child Spanish
Source: PLoS One. 2015 Mar 11;10(3):e0119613. doi: 10.1371/journal.pone.0119613 (PMC4356619; doi:10.1371/journal.pone.0119613)
Supplement: S1 File — (ZIP) [file pone.0119613.s001.zip › lu20420.cha]

@UTF8
@PID:	11312/c-00031845-1
@Begin
@Languages:	spa , eng
@Participants:	CHI Lucía Target_Child , FAT Padre Father , MOT Madre Mother
@ID:	spa , eng|OreaPine|CHI|2;4.20|female|||Target_Child|||
@ID:	spa , eng|OreaPine|FAT|||||Father|||
@ID:	spa , eng|OreaPine|MOT|||||Mother|||
@Transcriber:	Javier , University of Nottingham
@Date:	28-FEB-2001
@Location:	Madrid
@Situation:	1 Lucía juega con FAT al puzle en la salita de juegos , (2) Lucía cena con FAT y MOT en el salón
@Time Start:	21:00
@Situation:	1
*FAT:	falta una clarísimamente .
*CHI:	no .
*FAT:	&=q dónde está ?
*FAT:	&=q dónde está la pieza ?
*FAT:	&=q dónde está ?
*CHI:	no .
*FAT:	&=q se la ha comido el patito ?
*FAT:	pi@o [x 5] .
%act:	como si picara con un patito de juguete
*FAT:	&=q se la ha comido el patito ?
*CHI:	sí .
*FAT:	oh@o .
*FAT:	a ver .
*FAT:	di le al patito que la devuelva .
*FAT:	patito [x 2] .
*FAT:	devuelve la ficha .
*CHI:	pi@o [x 4] .
%act:	como si picara con un patito de juguete
*FAT:	&=q dónde está ?
*FAT:	corre .
*FAT:	a ver si la encontramos .
*CHI:	no .
*FAT:	sí .
*FAT:	la estoy viendo .
*CHI:	no .
*FAT:	&=q dónde está ?
*CHI:	&=q esta ?
*FAT:	a ver .
*FAT:	sí .
*FAT:	vamos a probar .
*FAT:	&=e no !
*CHI:	uah@i .
%act:	revuelve entre las piezas del puzle
*CHI:	&=q cuál es ?
*FAT:	&=q cuál es la pieza que falta ?
*CHI:	lalarito@o .
%par:	canta
*FAT:	pipiripirito@o .
%par:	canta
*FAT:	&=q dónde está ?
*FAT:	ah@i .
*FAT:	&=q está ahí ?
*CHI:	sí .
%act:	se ha levantado y la ha cogido del suelo
*FAT:	&=q es esa ?
*CHI:	sí .
*FAT:	a ver .
*FAT:	&=e toma !
*FAT:	&=e choca [x 2] , Lu !
%act:	chocan la mano
*FAT:	muy bien .
*FAT:	corre .
*FAT:	&=q hacemos otro ?
*CHI:	sí .
*FAT:	&=q cuál ?
*CHI:	el caballo .
*FAT:	venga .
*FAT:	a ver cuánto tardamos en hacer el caballo .
*FAT:	tocotón@o [x 4] .
%par:	imita el galope del caballo
*CHI:	&=e mu@o !
%par:	imita el sonido de la vaca
*FAT:	no .
*FAT:	eso no es el caballo .
*FAT:	&=q ese cuál es ?
*CHI:	este e(s) la vaca .
*CHI:	mu@o este .
*FAT:	&=q esta hace mu@o ?
*CHI:	sí .
*FAT:	&=q la vaca hace mu@o ?
*CHI:	sí .
*FAT:	&=q y el rabo qué hace ?
%exp:	rabo = tail
*FAT:	espantar moscas (.) y avispas .
*FAT:	Lucía .
*CHI:	Carlos .
*FAT:	corre .
*FAT:	vamos a hacer el caballo .
*FAT:	&=q dónde está el caballo , Lucía ?
*CHI:	aquí está .
*MOT:	ay@i .
*FAT:	si es Carlos .
*FAT:	hola .
*FAT:	&=q la sentamos aquí a Carlos ?
*FAT:	hola , Carlos .
*FAT:	&=q te quieres sentar aquí a hacer el puzle con nosotros ?
*CHI:	no .
*FAT:	corre .
*FAT:	dí le algo a Carlos .
*CHI:	no .
*FAT:	gracias .
*FAT:	Carlos .
%add:	muñeco
*FAT:	&=q quieres hacer el puzle con nosotros ?
%add:	muñeco
*FAT:	venga .
*FAT:	a ver dónde va esa ficha , Carlos .
*FAT:	Lulú .
*FAT:	&=q ya estás corriendo ?
*CHI:	ay@i .
*CHI:	la@o [x 3] .
%par:	canturrea
*FAT:	Lucía .
*FAT:	&=q te vienes a cenar ahí con nosotros ?
*CHI:	sí .
*FAT:	venga .
*CHI:	eh:@o .
%act:	se va corriendo al salón
*FAT:	enciende la luz .
*FAT:	enciende la luz .
*FAT:	no .
*FAT:	así .
*FAT:	prin@o .
%act:	enciende la luz
*FAT:	corre .
*FAT:	vamos a sentar nos , Lu .
*CHI:	&=e yo !
*FAT:	&=q dónde ?
*CHI:	aquí .
%act:	señala al silla
*FAT:	venga .
*FAT:	a ver cómo te sientas .
*FAT:	ya .
*CHI:	ah@i .
%act:	a partado la silla y se ha sentado
%sit:	(2)
*CHI:	ay@i .
%act:	intenta acercar la silla
*FAT:	&=q qué ?
*FAT:	&=q cómo se pide ?
*CHI:	&=q (f)avo(r) 0 [*] silla 0 [*] arrima [*] ?
%err:	0 = la $SYN $LOS ; 0 = me $MOR $LOS $PREFIX ; arrima = arrimas $MOR $LOS $NFL 3s/2s
*MOT:	sí .
%act:	le acerca la silla
*FAT:	&=q arrimas la silla ? [+ COR]
*CHI:	0 .
%act:	agarra la jarra de agua
*FAT:	&=q de quién es la jarra ?
*CHI:	mía .
*FAT:	mía .
*CHI:	mía .
*FAT:	mía .
*FAT:	a ver .
*FAT:	&=q me pones agua ?
*CHI:	sí .
%act:	intenta echar agua en el vaso que le acerca FAT
*CHI:	< no pue@x > [/] no puedo .
*FAT:	sí puedes .
*FAT:	a ver .
*CHI:	no puedo .
%act:	ha intentado levantar la jarra
*FAT:	&=q quieres que la sirva yo ?
*FAT:	&=q cómo me lo pides ?
*CHI:	&=q (f)avo(r) 0 [*] sirvo [*] agua ?
%err:	0 = me $MOR $LOS $PREFIX ; sirvo = sirves $MOR $SUB $NFL 1s/2s
*CHI:	(f)avo(r) [x 2] .
*FAT:	pero .
*FAT:	a ver otra vez .
%par:	se está riendo
*CHI:	(f)avo(r) [x 2] agua aquí .
%par:	señala
*FAT:	por+favor &=q me sirves agua ? [+ COR]
*CHI:	0 .
%par:	se rie
*FAT:	Lucía .
*FAT:	servir .
*FAT:	&=q me sirves agua ? [+ COR]
*CHI:	no .
*FAT:	bueno .
*FAT:	&=q lo hago yo ?
*CHI:	sí .
*FAT:	a ver &=q cómo es ?
*CHI:	chiu@o .
%par:	imita el sonido del agua
%act:	hace como si echara agua con la mano
*FAT:	&=q y cómo se pide ?
*CHI:	(f)avo(r) .
*FAT:	&=q qué mas ?
*CHI:	gracias .
*FAT:	ya .
%par:	echa un poco de agua
*FAT:	&=q para quién es ese vaso ?
*CHI:	para Papá .
*FAT:	&=e bien !
@Situation:	1 Lucía juega con FAT al puzle en la salita de juegos , (2) Lucía cena con FAT y MOT en el salón
@Time Start:	21:00
@Situation:	1
*CHI:	quiero queso de mamá .
*FAT:	&=q quieres queso de mamá ?
*CHI:	sí .
*CHI:	quiero queso de mamá .
*FAT:	&=q cómo se pide ?
*CHI:	&=q (f)avo(r) el queso de mamá ?
*FAT:	Lucía .
*FAT:	cuénta nos qué has hecho < en la > [/] en el cole hoy .
*FAT:	a ver .
*CHI:	&=q yo ?
*FAT:	sí .
*FAT:	&=q has estado con Alonso ?
*CHI:	sí .
*FAT:	&=q te han dado un japi@f ?
*CHI:	no .
*FAT:	&=q has hecho pis (.) en el colegio ?
*CHI:	no [x 2] .
*FAT:	&=q has comido ?
*CHI:	sí .
*FAT:	&=q qué has comido ?
*CHI:	arroz .
*FAT:	&=q nos lo creemos o no nos lo creemos ?
*CHI:	no .
*FAT:	a ver .
*FAT:	&=q tú te crees que ha comido arroz ?
%add:	MOT
*FAT:	uy@i , Lucía .
*FAT:	me parece que estás en Ecuador .
%act:	le acerca queso
*CHI:	no .
*FAT:	&=q no quieres queso ?
*CHI:	no .
*FAT:	ah@i .
*CHI:	quero [*] de mamá .
%err:	quero = quiero $MOR $LOS $REG
*FAT:	ese es de Mamá .
*FAT:	Mother .
%add:	MOT
*FAT:	&=q este es tu queso ?
%add:	MOT
*MOT:	sí .
*MOT:	todos los quesos son míos .
*CHI:	no .
*MOT:	soy la reina de los quesos .
*FAT:	&=q y este de quién es ?
*CHI:	de Papá .
*FAT:	bueno .
*FAT:	&=q tú qué quieres ?
*FAT:	&=q de este blandito ?
*CHI:	sí .
*FAT:	&=q cómo se llama este queso ?
*CHI:	de Mamá .
*FAT:	no .
%par:	riéndose
*FAT:	se llama el queso blandito .
*CHI:	b(l)andito . [+ IMI]
*FAT:	blan::dito .
*FAT:	no .
*FAT:	en verdad se llama (.) Brie .
*CHI:	Brie . [+ IMI]
*FAT:	justo .
*FAT:	muy bien , Brie .
*FAT:	di “Papá &=q me das un poco de queso Brie” ?
*CHI:	sí .
*FAT:	a ver .
*FAT:	&=q cómo se dice ?
*CHI:	&=q (f)avo(r) el Brie es queso de Mamá ?
*FAT:	es queso Brie < de Pa@x > [//] de Mamá .
*FAT:	&=q vale ?
*CHI:	vale .
*FAT:	&=q a ver cómo es ?
*FAT:	&=q cómo es ?
*FAT:	&=q cómo se pide , Lucía ?
*CHI:	(f)avo(r) .
*FAT:	&=q qué es ?
*FAT:	&=q cómo se llama esta queso ?
*FAT:	&=q cómo se llama esta queso ?
*CHI:	0 .
%act:	come queso
*CHI:	0 .
%act:	sigue comiendo
*FAT:	hola , Lucía .
*CHI:	hola .
*FAT:	&=q vamos a ver a Hilario y a Marta después ?
*CHI:	sí .
*FAT:	&=q a ver qué nos cuentan hoy ?
*MOT:	Lucía .
*MOT:	&=q con quién has jugado en el cole ?
*MOT:	&=q eh@i ?
*FAT:	&=q con quién ?
*CHI:	quero [*] ot(r)o .
%err:	quero = quiero $MOR $LOS $REG
*FAT:	&=q otro qué ?
*CHI:	otro queso este .
*FAT:	&=q cómo se llama ?
*CHI:	0 .
%act:	mira a MOT
*FAT:	eh@i .
*FAT:	no le soples , Mother .
%add:	MOT
*FAT:	&=q cómo se llama este queso ?
*MOT:	no sabe lo que es soplar .
%add:	FAT
*FAT:	&=q ah@i no ?
*FAT:	bueno , Lucía .
*FAT:	&=q cómo se llama este queso ?
*FAT:	y te doy un poquito .
*FAT:	&=q cómo se llama este queso ?
*CHI:	xxx .
*FAT:	no [x 2] .
*FAT:	&=e error !
*CHI:	error . [+ IMI]
*FAT:	mala contestación .
*FAT:	se queda la niña sin queso .
*CHI:	eh@i .
%par:	enfadada
*FAT:	bueno .
*FAT:	yo te lo digo .
*FAT:	se llama queso Brie .
*CHI:	Brie . [+ IMI]
*FAT:	muy bien .
*FAT:	Lucía .
*FAT:	&=q cómo se llama este queso ?
*CHI:	Brie . [+ IMI]
*FAT:	muy bien .
*FAT:	&=q y cómo se pide ?
*CHI:	(f)avo(r) &=q el queso de Mamá a@x [//] este ?
*FAT:	&=q y cómo se llama el queso ?
*CHI:	de Brie .
*FAT:	ahora tienes que poner queso Brie en la pregunta .
*CHI:	vale .
*FAT:	< a ver > [/] a ver .
*CHI:	&=q el [x 2] queso este de Mamá ?
*FAT:	&=q cómo se llama este queso ?
*CHI:	de Br@x [/] Brie .
*FAT:	pues ahora tienes que pedir la pregunta con queso Brie .
@Situation:	1 Lucía juega con FAT al puzle en la salita de juegos , (2) Lucía cena con FAT y MOT en el salón
@Time Start:	21:00
@Situation:	1
*FAT:	a ver .
*FAT:	otra vez .
*MOT:	&=q me cortas más de este ?
%add:	FAT
*FAT:	espera .
%add:	MOT
*FAT:	a ver , Lucía .
*CHI:	(f)avo(r) &=q el queso este de Mamá ?
*FAT:	pero si tienes que decir cómo se llama el queso .
*CHI:	Brie .
*FAT:	muy bien , Lucía .
*FAT:	entonces .
*FAT:	tienes que decir “por+favor me das < un peso > [//] un [x 2] poco de queso Brie (.) de este de Mamá” ?
*FAT:	a ver .
*FAT:	venga , Lucía .
*FAT:	píde lo .
*FAT:	venga , Lu .
*FAT:	píde lo que yo te lo doy .
*FAT:	a ver .
*FAT:	&=q cómo es la pregunta ?
*CHI:	(f)avo(r) .
*CHI:	me da el queso de Mamá este +/.
*FAT:	no , queso Brie .
*CHI:	Brie .
*FAT:	muy bien .
*FAT:	&=q así ?
*FAT:	hala@i .
*FAT:	cuánto .
*FAT:	mira .
*FAT:	es un trozo grande .
*MOT:	sí .
*FAT:	ya está .
*FAT:	&=q eh@i ?
*FAT:	el último .
*FAT:	&=q vale ?
*CHI:	ay@i .
*FAT:	&=q es pegajoso el queso Brie de Mamá ?
*CHI:	sí .
*CHI:	eh@i .
%act:	ha cogido el queso que había sobre la mesa
*CHI:	es mío .
%par:	riéndose
*FAT:	no [x 6] .
*FAT:	< ladrona de queso Brie > [//] ladrona de quesos Brie .
*FAT:	no [x 5] .
*CHI:	agua .
*CHI:	(f)avo(r) .
*CHI:	agua de Mamá , (f)avo(r) .
%act:	bebe agua que le da MOT
*CHI:	ah@i .
*FAT:	Lucía .
*FAT:	no seas exagerada , hija .
*FAT:	lo hace en el cole &=q no ?
%add:	MOT
*CHI:	ya .
*CHI:	quero [*] más queso de Brie .
*MOT:	toma .
%act:	hace como si le diera algo sin darle nada
*FAT:	toma .
*CHI:	no .
*FAT:	&=q no quieres más queso Brie ?
*CHI:	no .
*FAT:	muy bien , Lucía .
*FAT:	&=q qué quieres ahora ?
*FAT:	&=q correr un poco ?
*FAT:	&=q volar ?
*FAT:	&=q vas a volar un poco ?
*CHI:	sí .
*FAT:	a ver .
*CHI:	volando [x 5] .
%err:	$VALIDAUXE
%act:	se ha bajado de la silla y corre por la casa
*CHI:	ya .
%act:	vuelve
*FAT:	&=q ya has volado ?
*CHI:	sí .
*FAT:	&=q dónde has estado ?
*CHI:	ay@i .
*CHI:	volando [x 2] .
*FAT:	&=q y don@x [//] hasta dónde has estado volando ?
*FAT:	cuénta me .
*FAT:	&=q has llegado a la luna volando ?
*CHI:	sí .
*FAT:	&=q y cómo estaban los lunáticos ?
*CHI:	0 .
%par:	se ríe
*FAT:	esta@x [//] &=q cómo estaban los lunáticos ?
*FAT:	&=q había lunáticos en la luna ?
*CHI:	sí .
*FAT:	&=q y cómo eran ?
*FAT:	muy altos o bajitos .
*CHI:	altos . [+ IMI]
*FAT:	&=q eran altos ?
*CHI:	sí .
*FAT:	&=q y delgados o gordos ?
*CHI:	gordos . [+ IMI]
*CHI:	sí .
*FAT:	mm@i .
*FAT:	&=q y tenían sombrero ?
*FAT:	&=q eh@i Lu ?
*CHI:	sí .
*FAT:	&=q los lunáticos altos y gordos tenían sombrero ?
*CHI:	sí .
*FAT:	&=q y cómo era el sombrero ?
*FAT:	&=q de qué color ?
*CHI:	rojo red@s .
*FAT:	anda .
*CHI:	volando [x 8] .
%err:	$VALIDAUXE
%act:	corre por la casa
*FAT:	uy@i , Lucía .
*FAT:	&=q qué tal los lunáticos ?
*FAT:	&=q les das un recuerdo de mi parte ?
*CHI:	volando [x 3] .
*FAT:	&=q eh@i ?
*FAT:	&=q a quién has visto en la luna ?
*CHI:	ay@i .
*CHI:	a volar mucho .
%act:	se sube a las piernas de FAT y le la coge en brazos
*FAT:	pero , Lucía .
*FAT:	&=q a quién has visto en la luna , hija ?
*FAT:	cuénta me .
*FAT:	&=q a quién has visto en la luna ?
*FAT:	&=q a quién has visto ?
*FAT:	&=q has visto a los lunáticos ?
*CHI:	sí .
*FAT:	&=q altos y gordos y con un sombrero ?
*CHI:	sí .
*FAT:	&=q y qué te han dicho ?
*FAT:	&=q te han dicho algo para Mamá ?
*FAT:	&=q qué te han dicho para Mamá ?
*FAT:	han dicho “cuando veas a Mamá di le que no se lo olvide acostar a Lucía en la cama (.) y quitar le el chupete porque ya es mayor” .
*FAT:	&=q eh@i Lu ?
*FAT:	&=q es eso lo que te han dicho los lunáticos ?
*CHI:	sí .
*FAT:	muy bien .
%act:	deja a Lucía en el suelo
*CHI:	quiero volar .
*CHI:	quiero volar .
*FAT:	pero bueno , Lulú .
*FAT:	Lulú .
*FAT:	Lucía .
*FAT:	&=q les vas a decir a los lunáticos de parte de Mamá que esta noche vas a dormir en una cama en vez de en la cuna ?
*FAT:	mm@i .
%par:	interroga
*CHI:	quiero volar .
*FAT:	&=q dónde ?
*CHI:	aquí .
%act:	señala hacia el techo
*CHI:	0 [*] el techo .
%err:	0 = en $SYN $LOS
*FAT:	&=q en el techo quieres volar ?
*CHI:	sí .
*FAT:	a ver .
%act:	coge a Lucía en brazos
*FAT:	uy@i .
*FAT:	ya .
*CHI:	ot(r)a vez .
*FAT:	no .
*CHI:	sí .
*FAT:	no .
*FAT:	no que Papá está cenando .
*FAT:	cuando terminemos de cenar seguimos jugando .
*FAT:	&=q vale ?
@End
