# Supplementary material for: Comparing Different Models of the Development of Verb Inflection in Early Child Spanish
Source: PLoS One. 2015 Mar 11;10(3):e0119613. doi: 10.1371/journal.pone.0119613 (PMC4356619; doi:10.1371/journal.pone.0119613)
Supplement: S1 File — (ZIP) [file pone.0119613.s001.zip › lu20424.cha]

@UTF8
@PID:	11312/c-00031846-1
@Begin
@Languages:	spa , eng
@Participants:	CHI Lucía Target_Child , FAT Padre Father , MOT Madre Mother
@ID:	spa , eng|OreaPine|CHI|2;4.24|female|||Target_Child|||
@ID:	spa , eng|OreaPine|FAT|||||Father|||
@ID:	spa , eng|OreaPine|MOT|||||Mother|||
@Transcriber:	Javier , University of Nottingham
@Date:	04-MAR-2001
@Location:	Madrid
@Situation:	1 MOT y FAT visten a Lucía después del baño , (2) Lucía juega con FAT en la salita de juegos , (3) MOT entra en la sala y juega también
@Time Start:	10:00
@Situation:	1
*CHI:	la [*] braguita [*] rosas .
%err:	la = las $MOR $LOS $AGA
*MOT:	&=q te ha gustado sentar te , Lucía ?
*CHI:	sí .
*FAT:	&=q con quién has jugado ?
*CHI:	con María < y con > [/] y con C(l)audia .
*MOT:	&=q y a qué jugabas ?
*CHI:	concondite [: escondite] .
*FAT:	&=q al escondite ?
*CHI:	sí .
*FAT:	&=q dentro del agua ?
*CHI:	sí .
*FAT:	vaya .
*MOT:	a ver .
*MOT:	sube el culete .
*CHI:	xxx .
*MOT:	Lucía .
*MOT:	&=q te has bañado cómo ?
*MOT:	&=q sentadita ?
*CHI:	sí .
*MOT:	muy bien .
*MOT:	&=q te ha gustado ?
*CHI:	yo sola .
*MOT:	tú sola te has sentado .
*MOT:	sí .
*MOT:	es verdad .
*MOT:	&=q y te ha gustado sentadita ?
*CHI:	sí .
*MOT:	es muy díver@f .
*MOT:	&=q a que sí ?
*CHI:	mu(y) bide [: díver@f] . [+ IMI]
*MOT:	muy díver .
*MOT:	porque te puedes jugar con los juguetitos .
*MOT:	y de pie no .
*CHI:	&=e ya !
*CHI:	ya .
*MOT:	a ver .
*MOT:	ven .
*CHI:	túchuchuca@o .
%exp:	dice cosas sin sentido
*MOT:	chuchuca@o .
*CHI:	0 .
%par:	hace una pedorreta con los labios
*FAT:	uy@i Lucía .
*FAT:	esas pedorretas .
*MOT:	qué poquerías , dios+mío .
*MOT:	qué porquerías .
*CHI:	&=q y Guillermo ?
*CHI:	&=q Guille ?
*MOT:	está durmiendo Guille .
*CHI:	au@i .
*CHI:	llora C(l)audia .
%com:	se oye llorar a una niña en otra habitación
*MOT:	está llorando , sí .
*MOT:	porque no se quiere salir de jugar del baño .
*CHI:	no .
*MOT:	no quiere salir .
*CHI:	no .
*CHI:	quema el agua .
*MOT:	&=q quema el agua ?
*CHI:	sí .
*MOT:	&=q < no estaba > [/] no estaba fresquita ?
*CHI:	no .
*MOT:	&=q estaba muy caliente ?
*CHI:	sí .
*CHI:	mu(y) cal(i)ente .
*MOT:	&=q ah@i sí ?
*MOT:	pero si yo lo he mirado , Lucía .
*MOT:	y estaba muy bien .
*CHI:	a que no el pijama .
*MOT:	no .
*CHI:	otro día .
*MOT:	otro día el pijama .
*MOT:	ay@i podíamos poner le calcetines en vez de +/.
%add:	FAT
*MOT:	&=q los puedes coger ?
%add:	FAT
*FAT:	&=q dónde están ?
%add:	MOT
*MOT:	pues están en el lateral .
%add:	FAT
*CHI:	< la [*] rosas > [/] la [*] rosas .
%err:	la = las $MOR $LOS $AGA
*CHI:	primero las rosas .
*CHI:	después < a@x a@x > [/] azules .
*CHI:	sí xxx las piernas . [+ NON]
*CHI:	sí [x 2] .
*CHI:	bien .
*CHI:	muy bien .
*CHI:	(l)a [*] piernas .
%err:	la = las $MOR $LOS $AGA
*MOT:	muy bien .
*FAT:	&=q dónde están las zapatillas al final ?
%add:	MOT
*MOT:	debajo del edredón este .
%add:	FAT
*CHI:	xxx .
*CHI:	xxx .
*CHI:	mira .
*CHI:	de pie .
*FAT:	&=q estás de pie , Lucía ?
*CHI:	sí .
*FAT:	hala@i .
*FAT:	qué camiseta más bonita &=q verdad ?
*CHI:	la ha comprado mi [x 3] mamá .
*FAT:	&=q te la ha comprado tu mamá ?
*CHI:	sí .
*FAT:	&=q dónde ?
*CHI:	ya .
*FAT:	&=q dónde te la ha comprado ?
*CHI:	en mi cosa [: casa] .
*FAT:	&=q en tu casa ?
*CHI:	sí .
*CHI:	en mi casa . [+ IMI]
*CHI:	ya .
*MOT:	ven , pollito .
*MOT:	ven [x 2] .
*MOT:	vamos a poner esto .
*MOT:	que te la pones tú la colonia .
*MOT:	corre .
*MOT:	ven [x 2] .
*MOT:	que te la pones tú .
*CHI:	yo sola .
*MOT:	tú sola , sí .
*CHI:	toma .
%act:	ha abierto un frasquito de plástico y le ha dado el tapón a FAT
*FAT:	gracias , Lucía .
*CHI:	un poquito .
*CHI:	&=q vale ?
*FAT:	&=q un poquito ?
*FAT:	hala@i .
*FAT:	ya .
*FAT:	ya es mucho , Lucía .
*FAT:	ya [x 3] .
*MOT:	ya [x 3] .
*FAT:	ya tienes , ya .
*MOT:	corre [x 2] .
*MOT:	a poner .
*FAT:	a poner .
*MOT:	corre .
*FAT:	toma .
*FAT:	&=q un poquito más ?
*CHI:	sí .
*FAT:	&=q tú sola ?
*FAT:	corre .
*FAT:	ya [x 3] .
*CHI:	xxx .
%act:	corre por la habitación
*CHI:	no .
*CHI:	no quiero .
*MOT:	venga .
*MOT:	vamos a poner las botitas .
*MOT:	ven .
*CHI:	xxx .
*CHI:	&=e llora C(l)audia !
*MOT:	&=q está llorando ?
*CHI:	no [x 2] quere [*] bañar se .
%err:	quere = quiere $MOR $LOS $REG
*MOT:	es que ya se ha bañado .
%act:	le coloca las botas
@Situation:	1 MOT y FAT visten a Lucía después del baño , (2) Lucía juega con FAT en la salita de juegos , (3) MOT entra en la sala y juega también
@Time Start:	10:00
@Situation:	1
*CHI:	ya .
*MOT:	espera .
%act:	la peina
*FAT:	hala@i .
*FAT:	qué guapa .
*FAT:	&=q estás peinadita ya , Lucía ?
*CHI:	no .
*FAT:	&=q todavía no ?
*CHI:	no .
*FAT:	&=q te está peinando Mamá ?
*FAT:	&=q eh@i ?
*CHI:	Papá no .
*FAT:	&=q Papá no qué ?
*CHI:	Papá no .
*FAT:	&=q Papá no qué ?
*CHI:	ya .
*FAT:	&=q tienes el pelo largo , Lucía ?
*CHI:	ya [x 2] .
*MOT:	ya está .
*MOT:	falta la chaqueta , Lucía .
*CHI:	&=q esta ?
%act:	coge una rebeca y se la da a MOT
*CHI:	a que no ab(r)ochar [*] .
%err:	abrochar = abrochas $MOR $SUB $ROOT
*MOT:	no .
*CHI:	no .
*CHI:	nunca .
*MOT:	a veces sí .
*MOT:	espera .
*MOT:	te voy a poner un poquito en la chaqueta .
*CHI:	morada .
*MOT:	no .
*MOT:	es azul .
*CHI:	ya .
*MOT:	ya estás .
*FAT:	adiós , Lucía .
*MOT:	adiós .
@Time Start:	20:00
@Situation:	2
*FAT:	&=q a ver qué me enseñas ?
*CHI:	el cuento .
*FAT:	&=q el cuento ?
*CHI:	mira .
*CHI:	&=q ese [*] qué es ?
%err:	ese = eso $MOR $SUB $AGA
%par:	señala sobre el libro
*FAT:	&=q eso ? [+ COR]
*FAT:	un ratoncito .
*CHI:	&=q y eso qué es ?
*FAT:	eso es una rana .
*CHI:	a ver .
*CHI:	eso .
*CHI:	este xxx . [+ NON]
*CHI:	&=q a que sí ?
*CHI:	aquí no .
%act:	pasando hojas del libro
*CHI:	aquí .
*CHI:	&=q ese [*] qué es ?
%err:	ese = eso $MOR $SUB $AGA
*FAT:	ese es un ratón que está cargando .
*CHI:	&=q y e(s)to qué es ?
*FAT:	es una rana .
*CHI:	vale .
*FAT:	venga .
*FAT:	ahora te pregunto yo .
*FAT:	&=q vale ?
*CHI:	vale ?
*FAT:	a ver .
*FAT:	&=q esto qué es ?
*CHI:	un ratón .
*FAT:	&=q y qué está haciendo el ratón ?
*CHI:	(es)conde(r) la pelota .
%err:	$VALIDROOT
*FAT:	&=q esconder la pelota ? [+ ADS]
*CHI:	0 .
%par:	mueve la cabeza ; sí
*FAT:	&=q y esto qué es ?
*CHI:	una rana .
*FAT:	&=q y qué está haciendo la rana ?
*CHI:	tiene el chichurón [: cinturón] .
*FAT:	&=q tiene el cinturón ?
*CHI:	sí .
*FAT:	&=q y qué más ?
*CHI:	y cabeza .
*FAT:	&=q dónde está ?
*CHI:	aquí .
%par:	señala
*FAT:	&=q es esta la cabeza ?
*CHI:	sí .
*FAT:	a ver .
*FAT:	&=q y qué está haciendo ?
*FAT:	eh@i .
*FAT:	Lucía .
*FAT:	&=q y esto qué es ?
*CHI:	un ratón .
*FAT:	&=q y qué hace el ratón ?
*CHI:	0 .
%act:	no contesta
%par:	se ríe
*FAT:	&=q está jugando ?
*CHI:	no .
*FAT:	&=q qué está haciendo ?
*CHI:	0 .
%act:	no contesta
%par:	se ríe
*FAT:	&=q y esto qué es ?
*FAT:	&=q y esto qué es , Lucía ?
*FAT:	&=q una rana con sombrero rojo red@s ?
*CHI:	0 .
%act:	no contesta
*FAT:	tin@o [x 4] .
%par:	canturrea
*FAT:	&=q o mejor jugamos a hacer el puzle ?
*CHI:	sí .
*FAT:	venga .
*FAT:	uy@i .
*FAT:	&=q qué le ha pasado a Lola , Lucía ?
*CHI:	está roto [*] .
%err:	roto = rota $MOR $SUB $AGA
*FAT:	&=q está roto ? [+ ADS]
*CHI:	sí .
*FAT:	&=q qué ha pasado ?
*FAT:	&=q eh@i ?
*CHI:	&=q 0 [*] está el culete del caballo ?
%err:	0 = dónde $SYN $LOS
*FAT:	&=q el culete del caballo dónde está ? [+ COR]
*FAT:	a ver .
*CHI:	aquí .
*FAT:	&=q es ese ?
*CHI:	sí .
*FAT:	vaya .
*CHI:	a ver .
*CHI:	con el caballo .
*FAT:	a ver , caballo .
*CHI:	a ver .
*CHI:	mira .
*FAT:	uy@i .
*CHI:	a ver .
*CHI:	&=q este cuál es ?
*CHI:	&=q el caballo ?
%act:	coge una pieza y se la muestra a FAT
*CHI:	sí .
*FAT:	esa es la del caballo .
*CHI:	vale .
*FAT:	&=e muy bien !
*FAT:	qué rápido las pones , Lucía .
*FAT:	&=q y esa cuál es ?
*CHI:	el caballo .
*FAT:	&=q la del caballo también ?
*CHI:	a ver .
*CHI:	xxx .
*CHI:	esto (.) un poquito (.) más .
%par:	susurra
%act:	está colocando más piezas
*CHI:	xxx .
%act:	ha cogido otra pieza
*FAT:	&=q y esa qué es ?
*CHI:	el caballo también .
*FAT:	muy bien .
*CHI:	hombre .
*FAT:	hombre .
*CHI:	sata [: ya está] bien .
*CHI:	&=e mira !
%act:	acaba de encajarla
*FAT:	&=q ya lo has hecho todo ?
*CHI:	sí .
*FAT:	pero bueno .
*FAT:	qué rápido , Lucía .
*FAT:	&=q y este ?
*FAT:	&=q le decimos a Carlos a ver cómo se sienta ?
%act:	ha cogido un muñeco
*CHI:	sí .
@Situation:	1 MOT y FAT visten a Lucía después del baño , (2) Lucía juega con FAT en la salita de juegos , (3) MOT entra en la sala y juega también
@Time Start:	10:00
@Situation:	2
*CHI:	e(s)te [*] es mi [*] fotos .
%err:	este = este $MOR $SUB $AGA ; mi = mis $MOR $LOS $AGA
%act:	coge una cámara de fótos que tiene sobre la mesa
*FAT:	a ver .
*FAT:	haz le una foto a Carlos .
*CHI:	vale .
*CHI:	&=e so(n)ríe !
*CHI:	so(n)ríe .
*FAT:	uy@i .
*FAT:	ya está sonriendo .
*FAT:	corre .
*FAT:	a ver .
*FAT:	oy@i .
*CHI:	0 .
%act:	coge la camara de fotos y aprieta fuerte hasta que sale el muñequito por el "objetivo"
*FAT:	uy@i .
*FAT:	muy bien .
*FAT:	Lucía .
*FAT:	le contamos a Carlos qué has hecho este fin de semana en Cambrils .
*CHI:	no .
*FAT:	venga .
*FAT:	&=q con quién has estado ?
*FAT:	dí selo a Carlos .
*FAT:	corre .
*CHI:	no .
*FAT:	&=q le decimos que hemos estado con Claudia ?
*CHI:	< no pu@x > [/] no podo [*] yo sola .
%err:	podo = puedo $MOR $SUB $REG
%act:	está intentando colocarse la cámara de fotos colgando del cuello , pero no le cabe bien por la cabeza
*FAT:	&=q el qué quieres hacer , Lucía ?
*CHI:	esto .
*FAT:	&=q colgar telo ?
*CHI:	sí .
*FAT:	&=q de dónde ?
*CHI:	aquí [x 2] .
*FAT:	&=q de la cabeza ?
*CHI:	sí .
*FAT:	es que tu cabeza es más grande que esa cuerda .
*FAT:	igual te la puedes colgar de la mano .
*FAT:	&=q la colgamos de la mano ?
*CHI:	sí .
*FAT:	a ver .
*FAT:	&=e uy@i qué bien !
*CHI:	no .
*CHI:	así no .
*FAT:	&=q no ?
*FAT:	&=q por qué ?
*FAT:	uy@i .
*FAT:	Lucía .
*FAT:	vamos a decir le a Carlos que hoy te has estado bañanado .
*FAT:	&=q con quién te has bañado hoy ?
*FAT:	&=q eh@i ?
*CHI:	con C(l)audia y María .
*FAT:	&=q dónde ?
*CHI:	0 [*] e(l) agua .
%err:	0 = en $SYN $SUB
*FAT:	&=q en el agua ?
*FAT:	&=q las tres juntas ?
*CHI:	sí .
*FAT:	&=q y quién más estaba ?
*FAT:	&=q eh@i ?
*FAT:	&=q quién te daba jabón ?
*FAT:	&=q quién te ha secado después la ropita todo ?
*FAT:	&=q quién era ?
*CHI:	&=e Mamá !
*FAT:	muy bien .
*FAT:	&=q y dónde estábamos ?
*FAT:	&=q eh@i ?
*FAT:	&=q dónde estábamos ?
*FAT:	&=q en Cambrils ?
*FAT:	que estaba el mar y la playa .
*FAT:	corre .
*FAT:	se lo contamos a Carlos .
*CHI:	no .
*FAT:	&=q a quién se lo contamos ?
*CHI:	no .
%act:	le da un manotazo al muñeco y lo lanza al suelo
*FAT:	hala@i , Lucía .
*FAT:	pobre Carlos .
*FAT:	&=q se lo decimos al caballito del puzle ?
*FAT:	&=q tampoco ?
*FAT:	bueno .
*FAT:	a ver .
*FAT:	vamos a hacer la oveja .
*CHI:	otro del caballo .
*CHI:	esto es de la oveja .
*CHI:	el culo de la oveja .
*CHI:	xxx oveja . [+ NON]
*FAT:	&=q esa es la oveja ?
*FAT:	sí: .
*CHI:	y esto es de la vaca .
*FAT:	la vaca .
*FAT:	&=q qué parte de la vaca es esa ?
*CHI:	&=q cuál es ?
%act:	coge otra pieza
*CHI:	no .
*CHI:	otra [x 3] .
*FAT:	&=q qué es eso ?
*CHI:	xxx .
*FAT:	anda@i .
*FAT:	la montaña de la oveja &=q verdad ?
*CHI:	a ver .
*CHI:	no cabe .
*CHI:	a ver .
*CHI:	ot(r)o [x 2] .
*FAT:	a ver .
*FAT:	&=q le damos la vuelta a estas piezas para ver si son esas ?
*FAT:	&=q es esa ?
*CHI:	no .
*CHI:	e(s)ta .
*FAT:	&=q es esa ?
*FAT:	&=q esa cuál es ?
*CHI:	sí cabe por aquí .
*CHI:	&=q a que sí ?
*FAT:	no .
*CHI:	no .
*CHI:	xxx .
*CHI:	aquí sí .
*CHI:	< (es)tá roto > [/] (es)tá roto .
*FAT:	no .
*FAT:	es así el puzle .
*FAT:	muy bien .
*FAT:	&=q esa dónde va , Lucía ?
*FAT:	hala@i .
*FAT:	muy bien .
*FAT:	claro que sí .
*FAT:	muy bien .
*FAT:	qué rápido las pones ya .
*CHI:	falta ot(r)o xxx . [+ NON]
*FAT:	&=q cúal [x 2] falta ?
*FAT:	&=q alguna de estas ?
*CHI:	no .
*CHI:	esta .
*CHI:	falta ot(r)a .
*FAT:	&=q dónde está , Lucía ?
*CHI:	por aquí .
*FAT:	a ver .
*FAT:	&=q es esa ?
*CHI:	sí .
*CHI:	mira .
*CHI:	ya .
*FAT:	hala@i .
*FAT:	&=q cuántas tenemos ya ?
*CHI:	dos .
*FAT:	&=q cuáles ?
*CHI:	0 [*] oveja y el caballo .
%err:	0 = la $SYN $LOS
*FAT:	muy bien .
*FAT:	&=q dónde está la oveja ?
*CHI:	0 .
%par:	señala el puzle que hay sobre la mesa
*FAT:	en la montaña &=q verdad ?
@Situation:	1 MOT y FAT visten a Lucía después del baño , (2) Lucía juega con FAT en la salita de juegos , (3) MOT entra en la sala y juega también
@Time Start:	10:00
@Situation:	2
*FAT:	&=q esto es la montaña ?
*CHI:	sí .
*FAT:	&=q y qué está comiendo la oveja ?
*CHI:	pos [: pues] f(r)utas .
*FAT:	eh@i frutas no .
*FAT:	está comiendo eh@i hierba .
*FAT:	&=q verdad ?
*FAT:	&=q y el caballo qué está haciendo ?
*FAT:	está en la granja .
*FAT:	&=q está en al granja ?
*CHI:	borriquito como tú iaiao@o .
%par:	canta
*FAT:	&=q y qué está bebiendo (.) el caballo ?
*CHI:	agua .
*FAT:	muy bien .
*FAT:	&=q hacemos el cerdito también ?
*CHI:	sí .
*FAT:	venga .
*FAT:	vamos a poner aquí la oveja y aquí el caballo para que te quepa hacer lo bien .
*FAT:	venga .
*CHI:	no .
*FAT:	&=q cuál quieres hacer ?
*CHI:	la vaca .
*FAT:	venga .
*FAT:	pues vamos a hacer la vaca .
*CHI:	esto es de la vaca .
*CHI:	hala@i , vaca .
*CHI:	xxx .
*CHI:	malo [*] .
%err:	malo = mala $MOR $SUB $AGA
%act:	golpea con el puño sobre las dos piezas que acaba de colocar juntas
*FAT:	es mala la vaca . [+ COR]
*FAT:	&=q cómo hace la vaca ?
*CHI:	mu@o .
*FAT:	&=q y dónde está la vaca ?
*CHI:	aquí .
*FAT:	&=q pero dónde está ?
*FAT:	&=q en la montaña o en el establo en la granja ?
*CHI:	(es)tablo en la granja . [+ IMI]
*FAT:	a ver .
*FAT:	venga .
*FAT:	vamos .
*CHI:	no xxx pupa .
*FAT:	&=q dónde ?
*CHI:	aquí .
%act:	enseña el dedo
*FAT:	enséña selo a Lola .
*FAT:	corre .
%act:	deja una muñequita sobre la mesa
*CHI:	no , tonto .
%act:	coge la muñeca y la lanza a otro lugar de la salita
*FAT:	hala@i .
*FAT:	no .
*FAT:	Lola no es tonta .
*FAT:	es tu amiga , Lucía .
*CHI:	no .
*FAT:	&=q no es tu amiga ?
*CHI:	no .
*FAT:	&=q por qué no es tu amiga ?
*CHI:	es [*] mala [*] Cau@x [//] Lola y Carlos .
%err:	es = son $MOR $SUB $NFL 3s/3p:NPyNP ; mala = malos $MOR $SUB $AGA
*FAT:	&=q Lola y Carlos son malos ? [+ COR]
*CHI:	sí .
*FAT:	&=q por qué ?
*CHI:	xxx .
%act:	se agacha y coge la muñeca del suelo
*CHI:	hala@i .
%act:	lo vuelvo a tirar al suelo
*CHI:	hala@i , Carlos .
*CHI:	cálla te .
*CHI:	hala@i .
*CHI:	a casita .
*CHI:	hala@i .
*CHI:	a casita .
*FAT:	&=q y el cuerpo de Lola ?
*FAT:	&=q también a casita ?
*CHI:	sí .
*CHI:	hala@i .
*CHI:	xxx .
*FAT:	no [x 3] .
*FAT:	la cuchara a la pila .
*FAT:	a la pila , Lucía .
*CHI:	no .
*CHI:	es mala .
*FAT:	&=q es mala la pila ?
*CHI:	sí .
*FAT:	&=q o la cuchara ?
*CHI:	la cuchara .
*FAT:	vale .
*CHI:	este es 0 [*] la vaca .
%err:	0 = de $SYN $LOS
%act:	coge una pieza y la coloca
*CHI:	cabe .
*CHI:	&=e mira !
*FAT:	muy bien .
*CHI:	falta otra .
*CHI:	xxx .
%act:	coloca otra pieza
*CHI:	ya .
*FAT:	no: .
*FAT:	te faltan muchas , Lucía .
*CHI:	a ver e(s)ta .
*CHI:	por aquí .
*CHI:	xxx .
*FAT:	muy bien .
*CHI:	falta xxx . [+ NON]
%act:	mientras sigue colocando piezas
*CHI:	mira .
*FAT:	uy@i .
*CHI:	ya .
*FAT:	&=q ya está la vaca también ?
*CHI:	sí .
*CHI:	ya está .
*FAT:	&=q qué nos falta por hacer ?
*CHI:	toma .
%act:	le da la caja con las piezas
*FAT:	&=q qué nos falta por hacer , Lucía ?
*CHI:	vaca .
*FAT:	uy@i .
*FAT:	que se cae (.) las piezas del caballo , Lucía .
*FAT:	&=q dónde están ?
*FAT:	y falta otra todavía .
*FAT:	eso es .
*FAT:	y falta otra &=q verdad ?
*FAT:	mira .
*FAT:	está ahí .
*FAT:	al lado de la pata de la mesa .
*FAT:	&=q la has cogido ?
*CHI:	sí .
*CHI:	lo he cogido .
*FAT:	muy bien .
*FAT:	venga .
*FAT:	y ahora te falta uno .
*FAT:	&=q verdad ?
*FAT:	ponemos aquí la oveja .
*FAT:	aquí ponemos el caballo .
*FAT:	aquí ponemos la vaca .
*FAT:	&=q y qué nos falta ?
@Situation:	1 MOT y FAT visten a Lucía después del baño , (2) Lucía juega con FAT en la salita de juegos , (3) MOT entra en la sala y juega también
@Time Start:	10:00
@Situation:	2
*CHI:	no , hombre .
%act:	coge la caja con los puzles completos y se la lleva
*CHI:	no hay puzle &=q eh@i ?
*CHI:	tonto , Papá .
*FAT:	a ver .
*CHI:	no .
*FAT:	bueno .
*FAT:	pues nada .
*FAT:	si me llamas tonto y no quieres que sigamos jugando yo me voy .
*FAT:	&=q vale ?
*CHI:	mira .
%act:	se ha subido de pie sobre la silla
*FAT:	no te pongas de pie en la silla , Lucía .
*FAT:	que sabes que no nos gusta .
*FAT:	venga .
*FAT:	baja [x 2] .
*CHI:	0 .
%act:	baja dando un slato con la ayuda de FAT
*FAT:	Lucía .
*FAT:	hacemos el cerdito o nos vamos .
*CHI:	no .
*FAT:	&=q qué ?
*CHI:	0 .
%act:	se vuelve a subir de pie sobre la silla
*FAT:	mira .
*FAT:	no te subas en la silla &=q eh@i ?
%par:	serio
*FAT:	bueno .
*FAT:	pues me voy .
*FAT:	adiós [x 2] .
*CHI:	ah@i .
%par:	llora un momento
*FAT:	&=q te bajas de la silla ?
*CHI:	0 .
%act:	se baja
*FAT:	&=q te bajas ?
*FAT:	&=q te vas a volver a subir ?
*CHI:	0 .
%par:	mueve la cabeza , no
*FAT:	vale .
*FAT:	venga .
*FAT:	da me un besito .
*FAT:	&=q me haces un café+con+leche ?
*CHI:	café+con+leche . [+ IMI]
*FAT:	venga , por+favor .
*FAT:	y unas tostadas &=q eh@i ?
*FAT:	&=q vale ?
*CHI:	vale .
*CHI:	las chuchaillas [: cucharillas] y el tenedor .
*FAT:	venga .
*FAT:	quiero un desayuno completo .
*CHI:	< las chucha@x > [//] ya .
%act:	ha estado revolviendo en el mueble de la cocina de juguete y ahora viene hacia FAT con una cucharilla , un tenedor y un cuchillo de juguete
*FAT:	a ver .
*FAT:	&=q me pones la mesa ?
*CHI:	toma .
*FAT:	a ver .
*FAT:	&=q cómo se pone la mesa ?
*FAT:	< se pone > [//] &=q dónde se pone el tenedor ?
*FAT:	a ver , Lucía .
*FAT:	se pone aquí &=q verdad ?
*FAT:	&=q y el cuchillo ?
*CHI:	por aquí .
*FAT:	muy bien .
*FAT:	&=q y la cuchara ?
*CHI:	aquí .
*FAT:	muy bien .
*FAT:	y ahora la taza y el plato .
*FAT:	&=q dónde están ?
*FAT:	&=q dónde se pone ?
*CHI:	aquí .
%act:	lo coloca
*FAT:	< muy bien > [/] muy bien .
*FAT:	corre .
*FAT:	&=q y ahora qué me pones ?
*FAT:	&=q un poquito de café+con+leche ?
*CHI:	sí .
*CHI:	xxx .
*CHI:	toma .
*FAT:	a ver .
*CHI:	a ver . [+ IMI]
%act:	trae un cazo y hace como si echara café
*FAT:	no .
*FAT:	< no me pongas tanto > [/] no me pongas tanto .
*FAT:	corre .
*FAT:	quíta me un poquito .
*FAT:	que me has puesto mucho café .
*FAT:	Lucía .
*FAT:	me has puesto mucho café .
*FAT:	&=q tienes leche ?
*CHI:	que: sí .
*FAT:	&=q me pones un poquito de leche , por+favor ?
*CHI:	sí .
*FAT:	vale .
*CHI:	xxx .
*FAT:	leche fría , por+favor .
*CHI:	vale .
*CHI:	&=q esto ?
%act:	muestra un cazo
*FAT:	sí .
*CHI:	vale .
*FAT:	a ver .
*FAT:	no mucha &=q eh@i ?
*FAT:	no mucha .
*FAT:	ay@i .
*FAT:	vale .
*FAT:	muy bien .
*FAT:	gracias .
*FAT:	mm@i .
%par:	como si le gustara
*FAT:	por+favor , Lucía .
*FAT:	&=q me podrías traer un poco de azúcar para echar al café ?
*CHI:	sí .
*FAT:	muy bien .
*CHI:	xxx de azucar . [+ NON]
*FAT:	&=q cuántas cucharadas me pongo ?
*CHI:	dos .
*FAT:	a ver .
*FAT:	&=q me pones tú las dos cucharadas , por+favor ?
*CHI:	espera .
*FAT:	a ver .
*CHI:	xxx .
%act:	trae un vasito y hace como si echara azúcar
*FAT:	espera que me cojo las dos cucharadas .
*FAT:	a ver .
*FAT:	una [x 2] y dos .
*CHI:	ot(r)a .
*FAT:	ya .
*FAT:	&=q otra más ?
*CHI:	0 .
%par:	mueve la cabeza ; sí
*FAT:	&=q tres ?
*FAT:	vale .
*FAT:	ya .
%act:	remueve en la taza con la cuharilla
*FAT:	gracias , Lucía .
*FAT:	mm@i .
%par:	como si le gustara
*FAT:	ya sólo me falta un plato para la tostada .
*CHI:	a ver .
*CHI:	la tostada toma [*] .
%err:	< la tostada toma > = < toma la tostada > $SYN $SUB
%act:	trae una tostada de juguete
*FAT:	&=q y el plato para la tostada ?
@Situation:	(3)
*MOT:	hola .
*FAT:	&=e hola !
*FAT:	me está haciendo un café+con+leche con azúcar .
%add:	MOT
*FAT:	pero me falta un plato para la tostada , Lucía .
*FAT:	&=q dónde está el plato ?
*CHI:	&=q este ?
*CHI:	vale .
*CHI:	este azul .
%act:	trae un plato
*FAT:	pero eso es un plato sucio .
*FAT:	yo quiero un plato limpio , Lucía .
*CHI:	no , este .
*FAT:	ese no .
*FAT:	&=q me lo lavas en la pila un momentito ?
*FAT:	ah@i .
*FAT:	muy bien .
*FAT:	el azul con el azul &=q verdad ?
*FAT:	&=q y la tostada dónde la pongo ?
*CHI:	&=e hola , Mami !
%act:	va hacia MOT
*MOT:	hola , Lulú .
*CHI:	xxx .
*MOT:	&=q dónde está el bebé ?
%exp:	se refiere al que tiene en su tripa porque está embarazada
*FAT:	&=q dónde está el bebé ?
*MOT:	&=q y el hermano ?
*MOT:	&=q dónde está ?
*MOT:	&=q el hermanito tuyo dónde está ?
*CHI:	mira .
%act:	ha cogido una papelera de metal
*MOT:	&=q y tu hermanito ?
*CHI:	mira .
*MOT:	oy@i .
*MOT:	qué chula .
*CHI:	hay un conejito .
*CHI:	mira .
*MOT:	un conejito .
*MOT:	sí .
*FAT:	corre .
*FAT:	&=q lo ponemos al lado de tu cocina , Lucía ?
*FAT:	es el bote de la basura de tu cocina &=q verdad ?
@Situation:	1 MOT y FAT visten a Lucía después del baño , (2) Lucía juega con FAT en la salita de juegos , (3) MOT entra en la sala y juega también
@Time Start:	10:00
@Situation:	2
*FAT:	&=q a que sí ?
*FAT:	&=q es el bote de la basura ?
*FAT:	bueno .
*FAT:	uy@i , mira .
*FAT:	aquí está el hermanito , Lucía .
*FAT:	di le “hola , hermanito” .
*CHI:	es malo .
*CHI:	&=e malo !
*FAT:	no .
*MOT:	es pequeño , Lucía .
*MOT:	es así .
*FAT:	es así de pequeñito .
%act:	coloca los dedos
*CHI:	no es malo .
*MOT:	es muy bueno .
*FAT:	a ver .
*FAT:	que esto se nos puede caer .
%act:	coge la cámara
*FAT:	hola , Lucía .
*CHI:	0 .
%act:	se ha metido en la casita y mir apor la ventana
*FAT:	Lucía [x 2] .
*FAT:	&=q decimos adiós al domingo que se acaba ?
*FAT:	Lucía .
*FAT:	&=q hoy qué día es ?
*CHI:	&=e sábado !
*FAT:	no .
*FAT:	hoy es domingo .
*CHI:	&=e no !
*CHI:	hombre .
*FAT:	&=q dónde está Elsa , Lucía ?
*CHI:	xxx no (es)tá . [+ NON]
*FAT:	&=q dónde está ?
*CHI:	xxx no (es)tá . [+ NON]
*FAT:	&=q no está ahí en tu casita ?
*CHI:	no .
*FAT:	a ver .
*CHI:	0 .
%act:	se asoma por la puerta de la casita
@End
