# Supplementary material for: Comparing Different Models of the Development of Verb Inflection in Early Child Spanish
Source: PLoS One. 2015 Mar 11;10(3):e0119613. doi: 10.1371/journal.pone.0119613 (PMC4356619; doi:10.1371/journal.pone.0119613)
Supplement: S1 File — (ZIP) [file pone.0119613.s001.zip › lu20425.cha]

@UTF8
@PID:	11312/c-00031847-1
@Begin
@Languages:	spa , eng
@Participants:	CHI Lucía Target_Child , MOT Madre Mother
@ID:	spa , eng|OreaPine|CHI|2;4.25|female|||Target_Child|||
@ID:	spa , eng|OreaPine|MOT|||||Mother|||
@Transcriber:	Javier , University of Nottingham
@Date:	05-MAR-2001
@Location:	Madrid
@Situation:	1 Lucía juega en el salón por la noche mientras MOT cena
@Time Start:	21:00
*CHI:	ya [x 3] .
*CHI:	vaca .
*CHI:	y oveja .
*MOT:	&=q qué ?
*CHI:	(l)a vaca y (l)a oveja y el caballo < y a y a y > [/] y (l)a vaca .
*MOT:	&=q la vaca y la oveja ?
*CHI:	sí .
*MOT:	tráe tela .
*CHI:	vale [x 2] .
*CHI:	0 [*] voy a traer . [+ CLIMB]
%err:	0 = las $MOR $LOS $CLMB
%act:	se va del salón
%com:	hay un corte
*MOT:	mm@i .
%par:	como si le gustara algo
*MOT:	very@s gus [: good@s] .
*CHI:	xxx .
%par:	susurra algo
%act:	se sienta en la silla , pero está alejada
*CHI:	&=q 0 [*] arrimas ?
%err:	0 = me $MOR $LOS $PREFIX
*MOT:	&=q cómo ?
*CHI:	(f)avo(r) .
*CHI:	&=q me [/] me arrimas la silla ?
*MOT:	sí .
%act:	acerca a Lucía a la mesa
*CHI:	a ver .
*CHI:	&=q éste cuál es ?
%act:	está agarrando un libro que ha traído y tiene sobre la mesa
*MOT:	&=q cómo se llama ?
*CHI:	rana .
*MOT:	rana .
*CHI:	&=q éste cuál es ?
%par:	señala
*MOT:	&=q cómo se llama ?
*CHI:	no [x 2] .
*MOT:	es un ratón .
*CHI:	a ver .
%act:	abre el libro
*CHI:	&=q éste cuál es ?
%par:	señala
*MOT:	la (.) rana .
*CHI:	&=q éste cuál es ?
%par:	señala
*MOT:	el ratón .
*CHI:	vale .
*CHI:	&=q y éste cuál es ?
%par:	señala
*MOT:	&=q cuál es ?
*CHI:	no .
*MOT:	la rana .
*CHI:	xxx .
%act:	señala otro dibujo
*MOT:	el ratón .
*CHI:	&=q éste cuál es ?
%act:	señala después de pasar la hoja
*MOT:	Gus .
*CHI:	no: .
*MOT:	es Gus .
*CHI:	no , este .
%act:	señala otro dibujo
*MOT:	&=q ese es Gus ?
*CHI:	sí .
*MOT:	&=q ah@i sí ?
*CHI:	sí .
*MOT:	es verdad .
*MOT:	&=q y Neli ?
*CHI:	este .
%act:	señala otro dibujo
*MOT:	es verdad .
*MOT:	muy bien .
*CHI:	mira .
*CHI:	&=q éste cuál es ?
%act:	señala después de pasar la hoja
*MOT:	Neli .
*MOT:	la rana .
*CHI:	&=q y esta cuál es ?
%act:	señala otro dibujo
*MOT:	Gus .
*CHI:	vale .
*CHI:	&=q y esta cuál es ?
%act:	señala otro dibujo
*MOT:	eso es +/.
*CHI:	&=e una masana [: manzana] !
*MOT:	una manzana .
*CHI:	&=q y esta cuál es ?
%act:	señala otro dibujo
*MOT:	esa es Gus .
*CHI:	no .
*MOT:	&=q no ?
*CHI:	no .
*MOT:	&=q quién es ?
*CHI:	0 .
%par:	se ríe
*MOT:	&=q quién es ?
*CHI:	0 .
%par:	se ríe
*MOT:	&=q je@o [x 2] ?
%par:	imita la risa de Lucía
*CHI:	es Nili [: Neli] .
*MOT:	&=q quién es Neli ?
*CHI:	este .
%par:	señala
*MOT:	no: .
%par:	riéndose
*CHI:	es Gus .
*MOT:	es Gus .
*CHI:	&=q y este ?
*MOT:	Neli .
*CHI:	&=e no !
*MOT:	no .
*CHI:	es Gus .
*MOT:	es Gus .
*CHI:	&=q y éste cuál es ?
%par:	señala
*CHI:	&=q y éste cuál es ?
%par:	señala
*MOT:	Neli .
*CHI:	vale .
*CHI:	&=q y éste cuál es ?
%par:	señala
*MOT:	Gus .
*CHI:	vale .
*CHI:	&=q y éste cuál es ?
%par:	señala
*MOT:	Neli .
*CHI:	vale .
*CHI:	&=q y éste cuál es ?
%par:	señala
*MOT:	Gus .
*CHI:	vale .
*CHI:	&=q y éste cuál es ?
%par:	señala
*MOT:	Neli .
*CHI:	vale .
*CHI:	&=q y éste cuál es ?
%par:	señala
*MOT:	Gus .
*CHI:	&=e no !
*MOT:	sí .
*CHI:	&=q este cuál es ?
%act:	golpea con la mano sobre el libro
*MOT:	Neli .
*CHI:	&=e no !
*MOT:	sí: .
*CHI:	mala .
*MOT:	&=q por qué ?
*CHI:	mala .
*MOT:	&=q por qué ?
*CHI:	mi@x [/] mira .
%par:	señala
*MOT:	&=q qué está haciendo ?
*MOT:	&=q qué está haciendo ahí Gus ?
*CHI:	&=e no !
*MOT:	está subiendo por una escalera .
*CHI:	&=e no !
*MOT:	está subiendo .
*CHI:	&=q y este cuál es ?
*MOT:	Neli .
*CHI:	&=e no !
*MOT:	&=q quién es ?
*CHI:	Gus .
*MOT:	no .
*CHI:	&=e no !
*CHI:	este .
*MOT:	ese es Gus .
*CHI:	< &=q y este cuál > [//] mira , velas .
*MOT:	anda .
*CHI:	af@o .
%act:	hace copmo si soplara las velas
*MOT:	&=q cuántas hay ?
*MOT:	está soplando .
*CHI:	una dos tres cuatro .
*CHI:	esta rosa+pink .
*CHI:	este azul blue .
*CHI:	y este amarillo yellow@s .
*MOT:	muy bien .
*MOT:	pero son tres .
*CHI:	tres [x 2] .
%act:	enseña cinco dedos en la mano
*MOT:	tres .
*CHI:	&=e no !
*CHI:	este [*] es [*] dos .
%err:	este = estos $MOR $SUB $AGA ; es = son $MOR $SUB $NFL 3s/3p:NP
*MOT:	y este tres .
*MOT:	uno dos y tres .
*CHI:	no .
*MOT:	dos es así .
*CHI:	no .
*MOT:	muy bien .
*MOT:	así es dos .
@Situation:	1 Lucía juega en el salón por la noche mientras MOT cena
@Time Start:	21:00
*MOT:	< y así > [//] mira .
*MOT:	esto es dos .
*MOT:	y esto es tres .
*MOT:	dos .
*MOT:	tres .
*MOT:	así .
%act:	le coloca los dedos de la mano
*MOT:	así es tres .
*MOT:	así .
*CHI:	no .
%act:	aparta la mano y la esconde detrás de la espalda
*CHI:	&=q y este cuál es ?
*MOT:	una trompeta .
*CHI:	así .
%par:	susurra y hace como si tocara una trompeta
*MOT:	toco la trompeta .
%par:	canta
*CHI:	no .
*CHI:	mira un caballo .
*MOT:	anda .
*MOT:	es verdad .
*CHI:	malo .
%act:	golpea con la mano sobre el libro
*MOT:	&=q es malo ?
*CHI:	sí .
*MOT:	&=q por qué ?
*CHI:	tiene un cara grande .
*MOT:	una cara grande .
*CHI:	s(e) acabó .
%act:	cierra el libro
*CHI:	&=q y este cuál es ?
%act:	señala la parte posterior de la cubierta del libro
*CHI:	&=q y este cuál es ?
*MOT:	Gus .
*CHI:	xxx más . [+ NON]
%par:	lloroquea
*MOT:	&=q quieres pan ?
*CHI:	sí .
*MOT:	&=q cómo se pide ?
*CHI:	(por)+favor .
*CHI:	&=q esto ?
*MOT:	eso es pan .
%act:	le da pan
*CHI:	&=e no !
*MOT:	mm@i .
%par:	interroga
*CHI:	no .
*CHI:	(es)tá roto .
*MOT:	&=q está roto ? [+ ADS]
*CHI:	sí .
%act:	le da a comer a MOT de su pan
*MOT:	mm@i .
%par:	como si le gustara
*MOT:	qué rico .
*CHI:	&=q xxx otro ? [+ NON]
*MOT:	sí .
*CHI:	vale .
%act:	se baja de la silla , se va
%com:	hay un corte
*CHI:	el pollito .
*MOT:	&=q es el pollito ?
*CHI:	este para ti .
*MOT:	vale .
*MOT:	yo lo guardo .
*CHI:	me (d)uele el culete .
%exp:	culete = bum
*MOT:	&=q te has dado con la silla ?
*CHI:	sí .
*MOT:	vaya .
*CHI:	con el pico así .
*CHI:	&=e chom@o !
*MOT:	sí .
*CHI:	mira .
*CHI:	esto es de Papá .
*MOT:	&=q el qué ?
*CHI:	el rojo red@s .
*MOT:	&=q el pegamento ?
*CHI:	sí .
*MOT:	sí .
*CHI:	es rojo red@s .
*MOT:	es rojo red@s , sí .
*CHI:	< pero es > [/] pero es 0 [*] Papá .
%err:	0 = de $SYN $LOS
*MOT:	&=q es de Papá ? [+ COR]
*CHI:	pero es 0 [*] Papá .
*CHI:	pero < es de Mamá > [//] es de Papá .
*CHI:	xxx .
*CHI:	&=q este cuál es ?
%act:	señala una mariposa que hay en el libro del pollito
*MOT:	una mariposa .
*CHI:	vale .
%act:	se pone de pie sobre la silla
*CHI:	&=q y este cuál es ?
%act:	señala el pollito
*MOT:	es el pollito .
*MOT:	< siénta te > [/] siénta te , cielo .
*CHI:	no .
*CHI:	de pie .
*MOT:	te puedes caer , Lucía .
*CHI:	ñam@o [x 2] .
*CHI:	otra vez .
*CHI:	es mío .
%act:	coge la bolsa de pan tostado
*CHI:	xxx .
*MOT:	&=q me das un poquito , por+favor ?
*CHI:	no .
%par:	se ríe
*MOT:	&=q me das un poquito de pan , por+favor ?
%par:	se ríe también
*CHI:	no .
*MOT:	te vas a acordar .
*MOT:	&=q eh@i , Lucía ?
*MOT:	te vas a acordar de esta .
*CHI:	un hueso .
%act:	señala un hueso que hay sobre el plato de MOT
*MOT:	un hueso .
*CHI:	&=e malo [x 2] !
*MOT:	&=q son malos los huesos ?
*CHI:	sí .
*MOT:	&=q por qué ?
*MOT:	porque no se comen , &=q verdad ?
*CHI:	no .
*MOT:	no .
*CHI:	ah@i .
%act:	se ha metido un trozo grande de pan en la boca
*MOT:	hale@i [x 2] .
*CHI:	0 .
%act:	alarga la mano para pedir más pan
*MOT:	no .
*MOT:	más no te voy a dar .
*CHI:	xxx .
%par:	tiene la boca llena de comida
*CHI:	toma .
%act:	le da el cuento de pollo a MOT
*MOT:	a ver este qué tiene .
%act:	abre el cuento
*MOT:	hala@i .
*MOT:	lo has pintado todo , Lucía .
*MOT:	lo has pintado todo .
*MOT:	es el despertador .
*MOT:	&=q a que sí ?
*CHI:	toma .
*MOT:	no quiero eso .
*CHI:	es caca .
*MOT:	es un poco porquerías .
*MOT:	sí .
@Situation:	1 Lucía juega en el salón por la noche mientras MOT cena
@Time Start:	21:00
*CHI:	es pan .
*MOT:	&=q es pan ?
*CHI:	sí .
*MOT:	bueno .
*MOT:	pan masticado .
*CHI:	esto es mío .
*CHI:	mira .
%act:	coge el libro y lo mira
*CHI:	el sol .
*CHI:	mira el sol .
*CHI:	mira el sol .
*MOT:	a ver .
*CHI:	xxx .
*MOT:	sí .
*MOT:	un sol pequeñito .
*CHI:	es malo .
*CHI:	&=e malo !
%act:	golpea el libro con el puño
*MOT:	&=q por qué ?
*CHI:	&=e malo [x 2] y malo !
%act:	golpea el libro con el puño
*MOT:	&=q por qué ?
*CHI:	xxx .
*CHI:	&=q ot(r)o cuento ?
*MOT:	vale .
*CHI:	&=q estas xxx ? [+ NON]
%com:	hay un corte
*CHI:	xxx .
%act:	hace como si le diera algo a MOT
*MOT:	&=q esto es el cuento ?
*CHI:	sí .
*MOT:	no lo veo .
*CHI:	sí .
*MOT:	&=q dónde está ?
*CHI:	no e(s)tá .
*MOT:	&=q no está ?
*CHI:	no .
*MOT:	pues trae el cuento .
*CHI:	ya traigo el cuento .
*MOT:	no .
*MOT:	eso no es un cuento .
*MOT:	eso no es nada .
*CHI:	sí .
*MOT:	no es nada .
*CHI:	sí .
*MOT:	&=q qué es ?
*CHI:	hombre .
%act:	se va corriendo del salón
*MOT:	ah@i .
*MOT:	el león .
*MOT:	a ver .
*CHI:	xxx bigotes . [+ NON]
*MOT:	&=q tiene bigotes ?
*CHI:	es malo el león .
*MOT:	&=q por qué ?
*CHI:	es malo .
*MOT:	&=q por qué ?
*CHI:	(ti)ene una cara grande .
*MOT:	&=q tiene una cara grande ?
*CHI:	sí .
*MOT:	ah@i .
%par:	hace como si el león rugiera hacia Lucía
*MOT:	hola , Lucía .
%par:	como si le hablara el león
*CHI:	&=e ay@i < qué miedo > [/] qué miedo !
%par:	riéndose
%act:	sale corriendo del salón
*MOT:	&=q me das un besito ?
%par:	como si le hablara el león
*CHI:	no .
*MOT:	< por+favor > [/] por+favor .
%par:	como si le hablara el león
*CHI:	0 .
%act:	se va corrioendo a la cocina
%com:	hay un corte
*CHI:	xxx .
%act:	pide algo que tiene MOT alargando el brazo
*MOT:	&=q qué quieres ?
*CHI:	m(e) ha manchado de yogur .
*MOT:	&=q que se limpie ?
*CHI:	sí .
*MOT:	0 .
%act:	le limpia la mano a Lucía
*CHI:	fa(l)ta e(s)to .
%par:	señala el yogur
*MOT:	&=q falta eso ?
*CHI:	sí .
*MOT:	ya está .
%act:	le quita lo que queda de tapa al yogur y se va a la cocina
*CHI:	0 .
%act:	empieza a comerse el yogur
*CHI:	&=e Mamá !
*MOT:	&=q qué ?
*CHI:	ven .
*MOT:	&=q qué ?
%act:	ha entrado en el salón con el babero de Lucia en la mano
*CHI:	xxx .
*CHI:	&=q y Papá ?
*MOT:	ahora viene .
*MOT:	un poquito más tarde viene .
*CHI:	mira un cara@x [/] caracol con cue(r)nos .
%act:	se mira el babero que le acaba de poner MOT
*CHI:	caracol col@x [x 2] al sol y tu padre y tu madre ya lacó [: sacó] .
%par:	canta
*CHI:	Ma(r)ta Apellido .
%com:	no transcribo el apellido real
*CHI:	Ma(r)ta Apellido .
*MOT:	&=q Marta Apellido ?
*CHI:	sí .
*CHI:	Marta Apellido .
*CHI:	es 0 [*] f(r)esa .
%err:	0 = de $SYN $LOS
%act:	después d emirar detenidamente el envase del yogur que se está comiendo
*MOT:	&=q es de fresa ?
*CHI:	sí: .
*CHI:	un yogur .
*MOT:	un yogur , sí .
*CHI:	es mío .
*CHI:	mira [x 2] .
%par:	señala el envase
*MOT:	&=q qué es ?
*CHI:	mira .
*CHI:	una flot [: flor] .
*MOT:	&=q una flor ? [+ COR]
*CHI:	&=e mala !
@Situation:	1 Lucía juega en el salón por la noche mientras MOT cena
@Time Start:	21:00
*MOT:	&=q es mala la flor ?
*CHI:	sí .
*MOT:	&=q por qué ?
*CHI:	flot [: flor] .
%par:	marca la te final en vez de erre
*CHI:	&=e flot [: flor] !
*MOT:	flor . [+ COR]
%par:	riéndose
*CHI:	flot [: flor] .
*MOT:	no .
*CHI:	flot [: flor] .
*MOT:	flor . [+ COR]
%par:	marca la erre final
*CHI:	flot [: flor] .
*CHI:	hala@i .
*CHI:	mi patatilla [: zapatilla] .
*MOT:	&=q qué ha pasado ?
*CHI:	mi patatilla [: zapatilla] .
*MOT:	&=q qué ha pasado con tu zapatilla ?
*MOT:	&=q dónde [x 2] está ?
*CHI:	xxx .
*CHI:	0 [*] el fuelo [: suelo] .
%err:	0 = en $SYN $LOS
*MOT:	&=q dónde [x 2] está ?
*CHI:	0 .
%par:	señala el suelo
*MOT:	&=q dónde [x 2] está ?
*CHI:	0 [*] el fuelo [: suelo] .
%err:	0 = en $SYN $LOS
*MOT:	&=q en el suelo ? [+ COR]
*CHI:	0 .
%par:	mueve la cabeza ; sí
*MOT:	&=q hay que poner la ?
*CHI:	sí .
*CHI:	toma .
%act:	le ofrece una cucharada de yogur a MOT
*MOT:	yo no quiero , Lucía .
*CHI:	eh@i .
%act:	golpea con la cucharilla sobre una hoja de periódico que hay en la mesa
*MOT:	no [x 4] .
*MOT:	que se estropea la mesa , cielo .
*CHI:	así .
*MOT:	asi .
*MOT:	muy bien .
*CHI:	así .
*CHI:	mira un camión .
%act:	señala la hoja de periódico
*MOT:	&=q es un camion ?
*CHI:	sí .
*CHI:	es malo el camión .
*CHI:	es (g)rande .
*CHI:	ajublu [: azul blue@s] .
*MOT:	&=q el qué es azul blue@s ?
*CHI:	esto .
%par:	señala el envase del yogur
*MOT:	sí .
*CHI:	o es blanco white@s e(s)to .
*MOT:	blanco white@s también , sí .
*CHI:	< no , e(s)to > [/] no , e(s)to y e(s)to .
*MOT:	sí .
*CHI:	todo malo .
*CHI:	es malo el yogur .
*CHI:	&=e malo !
*MOT:	&=q es malo el yogur ?
*CHI:	sí .
*CHI:	mira .
%act:	come y le da el yogur a MOT coocando la cucharilla dentro
*CHI:	es tuyo .
*MOT:	&=q ya no quieres más ?
*CHI:	0 .
%act:	aparta el yogur con la mano hasta que se cae
*MOT:	muy mal , pequeñita .
*CHI:	es tuya [*] .
%err:	tuya = tuyo $MOR $SUB $AGA
*MOT:	muy mal porque lo has pedido tú .
*MOT:	si lo pides es para comer .
*MOT:	&=q eh@i ?
*MOT:	si lo pides es para comer lo .
*MOT:	no para dejar lo a la mitad .
*CHI:	mira .
*CHI:	&=q pu(ed)es quitar me el babero ?
*MOT:	sí .
*MOT:	pero bája te .
*MOT:	anda .
*CHI:	0 .
%act:	se baja de la silla y se coloca cerca de MOT , perparada de espaldas para que MOT le desate el babero
*MOT:	&=q qué se dice ?
*CHI:	(f)avo(r) .
*CHI:	&=q me quitas mi babero ?
*MOT:	ya está .
*MOT:	&=q y ahora qué dices ?
*MOT:	gracias .
*CHI:	grasias [: gracias] .
@End
