# Supplementary material for: Comparing Different Models of the Development of Verb Inflection in Early Child Spanish
Source: PLoS One. 2015 Mar 11;10(3):e0119613. doi: 10.1371/journal.pone.0119613 (PMC4356619; doi:10.1371/journal.pone.0119613)
Supplement: S1 File — (ZIP) [file pone.0119613.s001.zip › lu20426.cha]

@UTF8
@PID:	11312/c-00031848-1
@Begin
@Languages:	spa , eng
@Participants:	CHI Lucía Target_Child , FAT Padre Father , MOT Madre Mother
@ID:	spa , eng|OreaPine|CHI|2;4.26|female|||Target_Child|||
@ID:	spa , eng|OreaPine|FAT|||||Father|||
@ID:	spa , eng|OreaPine|MOT|||||Mother|||
@Transcriber:	Javier , University of Nottingham
@Date:	06-MAR-2001
@Location:	Madrid
@Situation:	1 Lucía juega en el salón por la noche mientras FAT y MOT cenan
@Time Start:	21:00
*FAT:	&=q qué es ?
*CHI:	una señora .
*FAT:	&=q y qué hace esta señora ?
*CHI:	pero [x 2] señora .
%act:	cierra un libro acerca de la maternindad que estaba mirando y sale del salón
*FAT:	Lulú .
*CHI:	mira .
*CHI:	< la trompeta > [/] la trompeta .
*MOT:	&=q la trompeta ?
*FAT:	&=e Lulú !
*FAT:	&=q me enseñas el libro o no ?
*CHI:	agh@i .
*FAT:	&=q un león ?
*CHI:	sí .
*FAT:	a ver .
*FAT:	&=q dónde ?
*CHI:	agh@i .
*FAT:	Lucía .
*FAT:	&=q me enseñas el libro (.) de la señora ?
*FAT:	&=q quién es esta señora ?
*FAT:	< que tiene > [/] &=q qué tiene en la mano ?
*CHI:	un vaso .
%act:	se a acerca a FAT y mira el libro
*FAT:	&=q de qué ?
*CHI:	amarillo yellow@s .
*FAT:	no , naranja orange@s .
*FAT:	un zumo de naranja &=q verdad ?
*FAT:	uy@i este .
*FAT:	&=q quién es ?
*FAT:	&=q es tu hermanito ?
*CHI:	malo .
%act:	golpea con la mano sobre el libro
*FAT:	&=q por qué ?
*CHI:	malo .
*FAT:	&=q es malo el [x 2] nene ?
*FAT:	uy@i .
*FAT:	&=q y esta ?
*FAT:	&=q quién es ?
*CHI:	Papá .
*FAT:	&=q es Papa ?
*CHI:	sí .
*FAT:	si Papá no tiene esta barrigota .
%com:	se refiere a la imagen de una mujer embarazada que hay en la cubierta del libro
*CHI:	no .
*FAT:	&=q quién es ?
*CHI:	Papá es este .
%act:	señala la imagen de un recién nacido
*FAT:	&=q Papá es este pequeñito ?
*CHI:	sí .
*FAT:	&=q y Lucía es esta ?
%act:	señala la mujer embarazada
*CHI:	no .
*FAT:	sí .
*FAT:	es esta .
*FAT:	que se parece .
*FAT:	que tiene un zumo de naranja en la mano .
*CHI:	no , yo .
*FAT:	&=q tú qué ?
*CHI:	0 .
%par:	hace una pedorreta con los labios
*FAT:	&=q pedorreta ?
*FAT:	oye .
*FAT:	&=q y estos de aquí quiénes son ?
%par:	señala sobre el libro
*FAT:	&=q quiénes son ?
*FAT:	&=q qué hácen ?
*CHI:	0 .
%act:	se distrae con otros libros que hay en la estantería detrás de FAT
*FAT:	&=q no me quieres enseñar el libro , Lucía ?
*CHI:	no [x 2] .
*FAT:	vale .
*FAT:	pues nada .
*FAT:	adiós .
*FAT:	Papá se va a comer un plátano (.) con [/] con un (.) yogur con miel .
%act:	empieza a pelar el plátano
*CHI:	xxx .
*CHI:	es mío .
*FAT:	&=q el qué ?
*CHI:	esto .
%par:	señala el platano que esta pelando FAT
*FAT:	&=q qué es esto ?
*CHI:	p(l)átano .
*FAT:	no es tuyo .
*FAT:	es de Papá .
*FAT:	claramente , además .
*CHI:	0 .
%act:	abre mucho la boca y la deja abierta acercándose a la mano de FAT
*FAT:	&=q qué [x 2] quieres ?
*CHI:	p(l)átano .
*FAT:	&=q cómo se pide ?
*CHI:	(f)avo(r) .
*CHI:	&=q el plato de Mamá ?
*FAT:	&=q de Mamá ?
*CHI:	sí .
*FAT:	es de Papá .
%act:	aparta el plátano
*CHI:	ah@i .
%par:	lloriquea
*FAT:	0 .
%act:	le acerca el plátano y Lucía le da un mordisco
*MOT:	&=q está rico ?
*CHI:	0 .
%act:	se va a la cocina
*FAT:	hoy había fútbol .
%add:	MOT
*MOT:	ah@i era hoy &=q no ?
%add:	FAT
*MOT:	de la Copa_de_Europa &=q no ?
*FAT:	mm@i .
%par:	afirma
*CHI:	mira , Papá .
%act:	entra con un lirbo que tiene música
*FAT:	&=q qué es ?
*CHI:	música .
*FAT:	&=q dónde ?
*CHI:	ah@i .
%par:	señala los botones donde se activa la música
*FAT:	&=q ahí ?
*FAT:	&=q qué forma tiene eso ?
*FAT:	&=q qué forma es ?
*CHI:	xxx .
*FAT:	mm@i .
%par:	interroga
*CHI:	no .
*CHI:	xxx .
%com:	parece que dice algo sin sentido
*FAT:	casi .
*FAT:	&=q y este ?
*CHI:	un mono .
*FAT:	&=q y este ?
*CHI:	e(le)fante .
*FAT:	&=q y esta ?
*CHI:	una jirafa .
*FAT:	&=q y esta ?
*CHI:	no .
%par:	se ríe
*FAT:	no lo sabe .
*CHI:	no .
*FAT:	hipopótamo .
*CHI:	&=q y e(s)to ?
*MOT:	sí lo sabe decir &=q eh@i ?
%add:	FAT
*CHI:	&=e mira !
*CHI:	&=e mira , Papá !
*FAT:	&=q qué le hace ?
*FAT:	&=q qué pasa ?
*FAT:	&=q que tengo que mirar ?
*CHI:	xxx sa [: está] foltando [=? soltando] ese nene . [+ NON]
*MOT:	&=q está +..?
*CHI:	++ soplando .
*MOT:	&=q está soplando ?
*CHI:	mira .
*FAT:	no .
*FAT:	no sé qué quiere decir .
%add:	MOT
*CHI:	este .
*FAT:	&=q sujetando ?
*CHI:	sí .
*FAT:	&=q el qué ?
*FAT:	el casco .
*CHI:	sí .
*FAT:	&=q del hipopótamo ?
*CHI:	sí .
*CHI:	mira .
*FAT:	&=e uy@i !
*FAT:	&=q qué tiene ahí ?
*CHI:	&=e malo !
%act:	lo golpea con el puño
*FAT:	&=q por qué es malo ?
*CHI:	una [*] gafas .
%err:	una = unas $MOR $LOS $AGA
*FAT:	tiene unas gafas . [+ COR]
*FAT:	&=q y este de aquí ?
*CHI:	una quecuca [: tortuga] .
*FAT:	&=q una tortuga ?
*CHI:	sí .
*FAT:	anda@i .
*FAT:	&=q de qué color ?
*FAT:	Lucía [x 2] .
*FAT:	no .
*FAT:	no se hace eso .
*CHI:	0 .
%act:	se ha metido el dedo en la nariz
*FAT:	Lulú .
*CHI:	un moco .
%act:	enseña el dedo levantado
*FAT:	pues venga .
*FAT:	&=q donde hay un kleenex@f ?
*FAT:	hay que coger un kleenex@f .
*FAT:	mira .
*FAT:	aquí .
*FAT:	toma .
*FAT:	pon .
%act:	le da un papel
*CHI:	no .
*FAT:	corre .
*FAT:	&=q cómo que no ?
*CHI:	no .
*FAT:	&=q cómo que no ?
%par:	se ríe
*CHI:	0 .
%act:	se va corriendo a la cocina y vuelve
*FAT:	hola .
*CHI:	xxx chino man(dar)ín .
%par:	canta
%act:	se va a la cocina y vuelve
@Situation:	1 Lucía juega en el salón por la noche mientras FAT y MOT cenan
@Time Start:	21:00
*CHI:	es mío , tonto .
*CHI:	es mío .
%act:	coje el libro que tiene música y se lo lleva .
*FAT:	Lucía .
*FAT:	&=q me enseñas el cuento ?
*CHI:	no .
*FAT:	&=q y a Mamá ?
*FAT:	&=q se lo enseñamos a Mamá ?
*CHI:	mira , mamá .
*CHI:	mira .
*CHI:	música .
*MOT:	&=q a ver ?
*CHI:	ah@i , música .
*CHI:	&=q te enseno [: enseño] ?
*MOT:	sí .
*CHI:	vale .
*MOT:	&=q cual es ?
*CHI:	este .
%act:	está apretando los botones del libro que hacen sonar la música
*MOT:	&=q cuál es ?
*MOT:	&=q ese cuál es ?
*MOT:	&=q cómo se llama ?
*CHI:	el rojo red@s .
*MOT:	&=q y qué es ?
*MOT:	&=q un +..?
*CHI:	teángulo [: triángulo] .
*MOT:	no .
*MOT:	este no .
*MOT:	&=q éste qué es ?
*CHI:	un cuadrado .
*MOT:	muy bien .
*MOT:	un cuadrado .
*MOT:	&=q y este ?
*CHI:	una e(s)t(r)ella .
*MOT:	una estrella .
*MOT:	&=q y este ?
*CHI:	un teángulo [: triángulo] .
*MOT:	no .
*MOT:	&=q este qué es ?
*CHI:	un teángulo [: triángulo] .
*MOT:	no .
*MOT:	el triángulo es este .
*MOT:	&=q y este qué es ?
*CHI:	el teángulo [: triángulo] .
*MOT:	no .
*MOT:	este es un redondel .
*FAT:	un círculo .
*MOT:	es un circulo .
*CHI:	xxx .
%act:	pulsa los botones y empiezan a sonar
*CHI:	au@i .
%act:	se baja de la silla
*CHI:	espera .
*CHI:	xxx .
*FAT:	Lucía .
*FAT:	&=q cómo te has hecho el golpe ?
*FAT:	&=q cómo te has hecho el coscorrón ?
*CHI:	adiós .
%act:	se esconde detrás de las cortinas
*MOT:	la pupa .
*FAT:	Lucía .
*FAT:	&=q cómo te has hecho la pupa ?
*FAT:	uy@i .
*FAT:	se ha ido Lucía .
%add:	MOT
*MOT:	se ha ido .
%add:	FAT
*FAT:	bueno .
%add:	MOT
*FAT:	así aprovechamos para jugar con su libro .
%add:	MOT
*MOT:	um@i .
%add:	FAT
*MOT:	&=q qué libro más bonito ?
%add:	FAT
*FAT:	hala@i , Mother .
%add:	MOT
*FAT:	&=q por qué no aprietas el círculo naranja orange@s ?
%add:	MOT
*MOT:	a ver .
%add:	FAT
*MOT:	el círculo naranja orange .
%add:	FAT
*MOT:	hala@i .
%add:	FAT
*MOT:	qué bien .
%add:	FAT
*FAT:	hala@i .
%add:	MOT
*FAT:	qué divertido .
%add:	MOT
*MOT:	como no está Lucía es genial .
%add:	FAT
*FAT:	qué bien .
%add:	MOT
*CHI:	&=e eh@i !
%act:	retira las cortinas y se asoma
*FAT:	cuando no está Lucía jugamos con sus juguetes .
%add:	MOT
*FAT:	anda@i .
%add:	MOT
*MOT:	si está aquí .
%add:	FAT
*FAT:	se ha vuelto a ir .
%add:	MOT
*FAT:	corre .
%add:	MOT
*FAT:	vamos a dar le ahora a la estrella azúl blue@s .
%add:	MOT
*MOT:	estrella azul blue@s .
%add:	FAT
*MOT:	aqui está .
%add:	FAT
%act:	la aprieta y suena la música
*FAT:	qué divertido .
%add:	MOT
*CHI:	mira .
*MOT:	anda .
*FAT:	uy@i .
%add:	MOT
*FAT:	pero si está Lucía .
%add:	MOT
*FAT:	Lucía .
*FAT:	&=q cómo te has hecho la pupa ?
*FAT:	&=q eh@i ?
*FAT:	&=q nos lo vas a decir o no ?
*FAT:	&=q quién ha sido ?
*MOT:	&=q quién ha sido , Lu ?
*FAT:	&=q quién ha sido el de la pupa , Lucía ?
*MOT:	&=q quién te ha hecho < la pupa > [//] el morado , Lucía ?
*FAT:	bueno .
*FAT:	nada .
*MOT:	&=q quién te ha hecho el morado , Lu ?
*FAT:	pues nada .
*FAT:	hale@i .
*FAT:	adiós: .
@End
