# Supplementary material for: Comparing Different Models of the Development of Verb Inflection in Early Child Spanish
Source: PLoS One. 2015 Mar 11;10(3):e0119613. doi: 10.1371/journal.pone.0119613 (PMC4356619; doi:10.1371/journal.pone.0119613)
Supplement: S1 File — (ZIP) [file pone.0119613.s001.zip › lu20502.cha]

@UTF8
@PID:	11312/c-00031849-1
@Begin
@Languages:	spa , eng
@Participants:	CHI Lucía Target_Child , FAT Padre Father
@ID:	spa , eng|OreaPine|CHI|2;5.02|female|||Target_Child|||
@ID:	spa , eng|OreaPine|FAT|||||Father|||
@Transcriber:	Javier , University of Nottingham
@Date:	09-MAR-2001
@Location:	Madrid
@Situation:	1 Lucía juega en la salita de juegos con FAT
@Time Start:	08:00
*CHI:	xxx .
*CHI:	el mechero .
*CHI:	así .
%act:	ha metido un muñeco en al papelera de la salita
*CHI:	calladito .
*CHI:	así .
%act:	haora ha colocado la papelera en otro sitio
*FAT:	muy bien .
*FAT:	&=q y aquí qué hay , Lucía ?
*CHI:	eh@i , no .
*CHI:	toma .
*FAT:	&=q qué es eso ?
*CHI:	un cuento .
*FAT:	&=q y qué vamos a hacer con el cuento ?
*CHI:	a [*] leer .
%err:	a = 0 $SYN $ADD $INFA
*FAT:	&=q a leer ? [+ ADS]
*CHI:	sí .
*FAT:	vale .
*FAT:	ay@i , Lucía .
*FAT:	me traes un café+con+leche por+favor para desayunar .
*CHI:	no .
*FAT:	y una tostada .
*CHI:	no .
*FAT:	&=q no me quieres dar ?
*FAT:	&=q no me pones un café+con+leche ?
*FAT:	&=q no ?
*FAT:	bueno .
*FAT:	a ver .
*FAT:	vamos a ver .
*FAT:	&=q este cómo es ?
*FAT:	&=q cómo es ?
*CHI:	&=q y este ?
*FAT:	&=q ese qué es ?
*CHI:	un mono .
*FAT:	muy bien .
*FAT:	&=q y este ?
*CHI:	0 .
%par:	se ríe
*FAT:	corre .
*FAT:	di lo .
*FAT:	hipopótamo .
%par:	susurra
*FAT:	&=q cómo es ?
*CHI:	0 .
%par:	se ríe
*FAT:	&=q un +..?
*FAT:	Lucía .
*FAT:	no te tienes que reír .
*FAT:	tienes que decir lo .
*FAT:	a ver .
*FAT:	bueno .
*FAT:	&=q este qué es ?
*CHI:	un (ele)fante .
*FAT:	&=q qué está haciendo el elefante ?
*FAT:	&=q eh@i ?
*FAT:	está riéndo se .
*FAT:	&=q verdad ?
*FAT:	con los nenes .
*FAT:	&=q y la jirafa ?
*CHI:	también .
*FAT:	&=q también qué ?
*CHI:	sonríe .
*FAT:	sonríe &=q verdad ?
*FAT:	&=q y este ?
*CHI:	sonríe también .
*FAT:	&=q y con quién está ?
*CHI:	con (l)a cucuga [: tortuga] .
*FAT:	&=q con la tortuga ?
*FAT:	&=q y dónde están todos ?
*CHI:	en el campo .
*FAT:	&=q están en el campo &=q verdad ?
*CHI:	sí .
*FAT:	mira .
*FAT:	&=q con unas +..?
*CHI:	++ flores .
*FAT:	con unas flores y las montañas .
*FAT:	&=q verdad ?
*CHI:	este [*] es rosa pink@s .
%err:	este = esta $MOR $SUB $AGA
*FAT:	es rosa pink@s la montaña .
*FAT:	es que es < de por > [/] de por la mañana .
*FAT:	a ver .
*FAT:	&=e uy@i !
*FAT:	nos vamos al cole &=q verdad ?
*CHI:	sí .
*FAT:	&=q a ver ?
*CHI:	no , tú .
*FAT:	&=q yo ?
*CHI:	sí .
*FAT:	vale .
*FAT:	a ver .
*FAT:	&=q y esto ?
*FAT:	&=q es el autobús del cole ?
*FAT:	el autobús del cole &=q verdad ?
*FAT:	mira .
*FAT:	un señor con bigote .
*FAT:	está conduciendo .
*FAT:	es el conductor .
*FAT:	&=q y este , Lucía ?
*FAT:	&=q este qué hace ?
*FAT:	&=q eh@i ?
*FAT:	&=q quién es esta ?
*FAT:	&=q es un perrito ?
*FAT:	oy@i .
*FAT:	&=q qué le está diciendo ?
*FAT:	hola .
*FAT:	+" &=q te subes al autobús le dice .
*FAT:	&=q te subes al autobús ?
*FAT:	sí .
*FAT:	espera [x 2] .
*FAT:	que tengo que cruzar la calle .
*FAT:	mira .
*FAT:	esta señora está ayudándo les a cruzar la calle a los nenes .
*FAT:	&=e uy !
*FAT:	&=q qué lleva aquí este nene ?
*CHI:	una rana .
*FAT:	&=q una rana como Gustavo ?
*CHI:	sí .
*FAT:	ah@i .
*FAT:	&=q y qué está haciendo el nene ?
*FAT:	&=q eh@i , Lucía ?
*FAT:	&=q qué hace ?
*CHI:	0 .
%par:	bosteza
%act:	intenta tapar el objetivo de la cámara
*CHI:	a cerrar .
*FAT:	&=q a cerrar ? [+ ADS]
*CHI:	sí .
*FAT:	&=q por qué ?
*CHI:	uy@i .
*FAT:	Lucía .
*FAT:	no se cierra .
*FAT:	< hay que dejar > [/] hay que dejar lo que < no se cierra > [/] no se cierra .
*FAT:	ya está .
*FAT:	no se cierra .
*CHI:	sí 0 [*] serra [: cierra] .
*FAT:	no se cierra .
*CHI:	sí .
*FAT:	hay que dejar lo así .
*FAT:	así [x 2] .
*FAT:	corre .
*FAT:	xxx .
*FAT:	mira .
*CHI:	xxx .
*FAT:	&=q ese cuál es ?
*FAT:	&=q ese cuál es , Lu ?
*CHI:	four@s y five@s .
%act:	cuenta los dedos en inglés
*FAT:	&=q a ver ?
*CHI:	fif [=? first@s] four@s y five@s . [+ NON]
*FAT:	fer@x one@s two@s three@s four@s five@s .
*FAT:	&=q es así ?
*FAT:	&=q a ver tú ?
*CHI:	a ver . [+ IMI]
*CHI:	(es)tá mojado .
*FAT:	el pelo &=q verdad ?
*CHI:	sí .
*FAT:	a ver .
*FAT:	Lucía .
*FAT:	&=q me cuentas una cosa ?
*CHI:	no .
*FAT:	&=q no ?
*FAT:	&=q no me cuentas una cosa ?
*FAT:	bueno .
*FAT:	a ver .
*FAT:	&=q qué más tenemos ?
*CHI:	0 .
%par:	tose
*FAT:	uy@i qué tos tienes , Lu .
@Situation:	1 Lucía juega en la salita de juegos con FAT
@Time Start:	08:00
*FAT:	a ver .
*FAT:	&=q qué está haciendo este ?
*FAT:	&=q dónde está ?
*CHI:	en el barco .
*FAT:	en el barco &=q verdad ?
*FAT:	está remando por el río .
*CHI:	0 .
%act:	golpea sobre el libro
*FAT:	uy@i .
*FAT:	&=q por qué le pegas al nene ?
*FAT:	&=q eh@i ?
*FAT:	mira .
*FAT:	unos pececitos &=q verdad ?
*FAT:	&=q están saltando los peces ?
*CHI:	no .
*FAT:	&=q qué están haciendo ?
*FAT:	&=q están saltando en el río ?
*FAT:	mira cómo saltan .
*FAT:	pum@o .
*FAT:	porque está contento &=q verdad ?
*FAT:	&=q y esta ?
*FAT:	&=q qué hace aquí esta ranita ?
*FAT:	Lucía .
*FAT:	&=q dónde está el sol ?
*CHI:	0 .
%act:	golpea sobre el libro
*FAT:	oye .
*FAT:	lo tienes que contar tú .
*FAT:	&=q sabes ?
*CHI:	no , tú .
*FAT:	no .
*FAT:	yo no .
*FAT:	yo ya no cuento nada más .
*FAT:	yo ya lo que quiero es un café+con+leche de Lucía .
*FAT:	&=q me pones un café+con+leche de Lucía ?
*CHI:	no .
*FAT:	anda@i .
*FAT:	porfa .
%exp:	porfa = por+favor (Madrid's dialect)
*CHI:	a ver .
%act:	vuelve a tapar el objetivo de la cámara
*FAT:	espera .
*FAT:	&=q quieres que la quite , Lucía ?
*CHI:	sí .
*FAT:	venga .
*FAT:	vamos a quitar la .
*FAT:	hala@i .
*CHI:	que es mía .
*FAT:	ya está .
*FAT:	se quita y se pone aquí .
*FAT:	&=q vale ?
%act:	ha colocado la cámara en la repisa
*FAT:	venga .
*FAT:	ya está .
*CHI:	quero [*] el oso .
*FAT:	&=q el oso quieres ?
*FAT:	&=q este ?
*CHI:	dos osos .
*FAT:	toma .
*CHI:	y otro .
*FAT:	no .
*FAT:	vamos a sentar les en la sillita .
*FAT:	corre .
*FAT:	mira .
*FAT:	en esta sillita de aquí , Lucía .
*FAT:	aquí .
%par:	señala
*FAT:	y le llevamos de paseo .
*FAT:	&=q vale ?
*FAT:	&=q cogemos al oso y le llevamos de paseo en la sillita ?
*CHI:	sí .
*FAT:	&=q por qué no le ofreces al oso un café+con+leche ?
*FAT:	corre .
*CHI:	no .
*FAT:	&=q te lo llevas de paseo ?
*CHI:	sí .
*FAT:	&=q dónde vais ?
*FAT:	adiós .
*FAT:	&=q que se va al cole el oso ?
*FAT:	&=q se va al cole ?
*CHI:	sí .
*FAT:	&=q y qué va a aprender hoy ?
*CHI:	letras .
*FAT:	&=q las letras ?
%act:	se pone de pie y apaga la cámara
@End
