# Supplementary material for: Comparing Different Models of the Development of Verb Inflection in Early Child Spanish
Source: PLoS One. 2015 Mar 11;10(3):e0119613. doi: 10.1371/journal.pone.0119613 (PMC4356619; doi:10.1371/journal.pone.0119613)
Supplement: S1 File — (ZIP) [file pone.0119613.s001.zip › lu20503.cha]

@UTF8
@PID:	11312/c-00031850-1
@Begin
@Languages:	spa , eng
@Participants:	CHI Lucía Target_Child , FAT Padre Father
@ID:	spa , eng|OreaPine|CHI|2;5.03|female|||Target_Child|||
@ID:	spa , eng|OreaPine|FAT|||||Father|||
@Transcriber:	Javier , University of Nottingham
@Date:	10-MAR-2001
@Location:	Madrid
@Situation:	1 Lucía juega en la salita de juegos con FAT
@Time Start:	08:00
*FAT:	a ver , Lucía .
*FAT:	siéntate tú aquí .
*FAT:	y yo aquí .
*FAT:	&=q vale ?
*FAT:	a ver .
*FAT:	&=q este quién es ?
*CHI:	un guauguau@c .
*FAT:	no .
*FAT:	&=q pero qué cuento es este ?
*CHI:	0 .
%par:	se ríe
*FAT:	&=q eh@i ?
*CHI:	el xxx . [+ NON]
*FAT:	&=q sí ?
*CHI:	sí .
*FAT:	a ver .
*FAT:	&=q y aquí ?
*CHI:	0 .
%par:	se ríe
*FAT:	&=q qué ?
*FAT:	corre .
*FAT:	&=q qué pasa aquí ?
*FAT:	ay@i .
*FAT:	primero .
*FAT:	antes de contar el cuento .
*FAT:	&=q me [/] me pones un café+con+leche , Lucía ?
*CHI:	no .
*FAT:	ay@i .
*FAT:	&=q por qué no , hombre ?
*FAT:	&=q eh@i ?
*FAT:	&=q y al oso otro ?
*FAT:	ah@i .
*FAT:	ya sé .
*FAT:	tú le cuentas un cuento al oso mientras yo te pongo un café+con+leche .
*FAT:	&=q vale ?
*FAT:	corre .
*FAT:	a ver .
*FAT:	&=q lo quieres aquí tu café+con+leche ?
*CHI:	no .
*FAT:	&=q con mucha leche o con poca leche ?
*FAT:	&=q una cucharita para remover ?
*FAT:	&=q eh@i ?
*CHI:	no .
*FAT:	bueno .
*FAT:	se lo damos al oso .
*FAT:	&=q vale ?
*FAT:	hola , oso .
*FAT:	buenos+días .
*FAT:	&=q quieres un café+con+leche ?
*FAT:	hala@i .
*FAT:	y no tienes babero .
*FAT:	te lo has manchado todo .
*FAT:	bue:no .
*FAT:	a ver .
*FAT:	vamos a intentar limpiar lo .
*FAT:	un poquito la mancha .
*FAT:	vale .
*FAT:	&=q quieres un poquito más ?
*FAT:	+" sí [x 2] .
%par:	como si hablara el oso
*FAT:	+" un poquito más de café+con+leche .
%par:	como si hablara el oso
*FAT:	mm@i .
%par:	como si le gustara
*FAT:	pero coge tú la taza .
*FAT:	ah@i .
*FAT:	ahora mejor .
*FAT:	la dejo aquí .
*FAT:	&=q vale ?
*FAT:	Lucía .
*FAT:	+" &=q me pasas la tostada esa tuya a mí ?
%par:	como si hablara el oso
*FAT:	+" que tengo hambre .
%par:	como si hablara el oso
*CHI:	0 .
%act:	hace como si le diera una tostada
*FAT:	uy@i .
*FAT:	gracias@q .
%par:	como si hablara el oso
*FAT:	+" uy@i qué tostada más rica me voy a desayunar .
%par:	como si hablara el oso
*FAT:	hala@i .
*FAT:	te la estás comiendo toda [x 2] .
*FAT:	bueno .
*FAT:	vamos a dejar un poquito para después .
*FAT:	mira .
*FAT:	te presento a Lucía .
%act:	se ha colocado el osito sobre las piernas , mirando hacia Lucía
*FAT:	+" <hola , Lucía > [x 2] .
%par:	como si hablara el oso
*FAT:	Lucía .
*FAT:	+" &=q me cuentas un cuento ?
%par:	como si hablara el oso
*CHI:	no .
%act:	hace sonar la música de un juguete
*FAT:	uy@i .
*CHI:	baila .
*CHI:	así .
%par:	susurra
%act:	mueve el osito como si bailara
*FAT:	&=q baila ?
%act:	ahora lo mueve él
*FAT:	&=q y Lucía también baila ?
*FAT:	&=q o no baila Lucía ?
*CHI:	no .
*FAT:	uy@i .
*FAT:	mira .
*FAT:	el gusano también baila .
*FAT:	ah@i .
*FAT:	Lucía .
*FAT:	+" &=q me llevas a dar un paseito ahí en la silla ?
%par:	como si hablara el oso
*FAT:	venga .
*FAT:	a la silla con Lucía .
*CHI:	pupa [x 2] .
%act:	levanta la mano
*FAT:	&=q dónde ?
*FAT:	a ver .
*FAT:	una pupa .
%act:	hace como si se la curara el oso
*FAT:	ya está curada .
*FAT:	corre .
*FAT:	&=q le vas a dar un paseo al oso ?
*CHI:	no .
*FAT:	&=q cómo que no ?
*FAT:	bueno .
*FAT:	pues se lo doy yo .
*FAT:	a ver , oso .
*FAT:	to@o [x 9] .
%par:	canturrea
*FAT:	mira .
*FAT:	vamos a hacer aquí unas cocinitas .
%act:	pasea el oso en el cochecito de bebés de juguete
*FAT:	uy@i .
*FAT:	las cocinitas , Lucía .
*CHI:	0 .
%act:	viene hacia FAT para jugar con la cocina de juguete
*CHI:	xxx .
*FAT:	a ver , Lucía .
%act:	se sienta cerca de la mesita
*FAT:	&=q me pones por aquí algo ?
*FAT:	a ver .
*FAT:	&=q qué es esto que me estás poniendo ?
*FAT:	a ver .
*CHI:	cuchillo .
*CHI:	el tenedor .
*CHI:	la cuchara .
*CHI:	y ya e(s)tá .
*CHI:	&=q tiene [*] café ?
%err:	tiene = tienes $MOR $LOS $NFL 3s/2s
*FAT:	no .
*FAT:	no tengo café .
*FAT:	&=q me pones un poquito de café , por+favor ?
*CHI:	toma .
*FAT:	uy@i [x 3] .
*FAT:	un tenedor .
*FAT:	voy a cortar un poquito aquí la tostada .
*CHI:	te doy la cuchara .
*FAT:	vale .
*FAT:	pero no tengo café , Lucía .
*CHI:	sí .
*CHI:	a ver .
*FAT:	uy@i .
*FAT:	&=q unas patatas+fritas para desayunar ?
*CHI:	sí .
*FAT:	muy bien .
*FAT:	&=q y qué es eso ?
*FAT:	&=q un huevo+frito también con beicon ?
*CHI:	sí .
*FAT:	a ver .
*FAT:	&=q dónde ?
*FAT:	uy@i [x 3] .
*FAT:	no .
*FAT:	pero necesito un plato .
@Situation:	1 Lucía juega en la salita de juegos con FAT
@Time Start:	08:00
*CHI:	no tiene [*] plato .
%err:	tiene = tienes $MOR $LOS $NFL 3s/2s
*FAT:	&=q qué has puesto ?
*CHI:	así .
%act:	ha hecho como si le echara café en la taza
*FAT:	a ver .
*FAT:	muy bien .
*FAT:	&=q y qué hago yo con las patatas fritas ?
*FAT:	&=q un poco de pollo quieres , Lucía ?
*CHI:	sí .
*FAT:	a ver .
*FAT:	corre .
*FAT:	ven .
*FAT:	toma .
*FAT:	mm@i .
%par:	como si le gustara
*FAT:	qué bueno .
*FAT:	&=q qué más quiero ?
*FAT:	&=q qué más necesito ?
*CHI:	arroz .
*FAT:	&=q arroz ?
*CHI:	sí .
*FAT:	&=q estás cocinando arroz ?
*CHI:	sí .
*FAT:	&=q cómo cocinas tú el arroz ?
*CHI:	xxx .
*FAT:	0 .
%act:	se levanta para coger la cámara
*CHI:	&=e pero siénta te !
*FAT:	ay@i , perdón .
*FAT:	es que de+repente .
*FAT:	eh@i , Lucía .
*FAT:	que se me pasa el arroz .
*FAT:	corre [x 2] .
*FAT:	&=q esto para quién es ?
*CHI:	para Papá .
*FAT:	&=q se lo damos a este de aquí ?
*CHI:	sí .
*FAT:	venga .
*FAT:	&=q cómo se lo das ?
*FAT:	venga .
*FAT:	da le tú de comer .
*FAT:	que no sabe comer él .
*CHI:	con (l)a cuchara .
*FAT:	&=q con la cuchara mejor ?
*FAT:	&=q a ver cómo le das de comer ?
*CHI:	&=e abre !
*CHI:	no abre .
*FAT:	&=q no abre la boca ?
*CHI:	no .
*FAT:	di le “abre la boca” .
*CHI:	&=e abre la boca ! [+ IMI]
*FAT:	ya .
*FAT:	y ahora cóme lo todo [x 2] .
*FAT:	Lucía .
*FAT:	&=q le has puesto el babero ?
*CHI:	no .
*FAT:	pues hay que poner le el babero .
*CHI:	no .
*CHI:	ya tene [*] el babero aquí .
%err:	tene = tiene $MOR $LOS $REG
*FAT:	ah@i .
*FAT:	ya lo tiene puesto .
*FAT:	&=q verdad ?
*FAT:	vale .
*FAT:	uy@i .
*FAT:	cómo [x 2] come .
*FAT:	a ver .
*FAT:	vamos a ver si el patito también come tanto .
*FAT:	&=q vale ?
*FAT:	&=q lo ponemos aquí al pato ?
*CHI:	xxx .
*CHI:	para el patito .
%act:	coge un cazo y lo lleva a la mesa
*FAT:	&=q para el patito ?
*CHI:	sí .
*FAT:	+" hola , Lucía .
%par:	como si hablara el pato
*FAT:	+" tengo hambre .
%par:	como si hablara el pato
*FAT:	Lucía .
*FAT:	+" tengo hambre .
%par:	como si hablara el pato
*FAT:	+" &=q me das de comer algo ?
%par:	como si hablara el pato
*CHI:	espera .
*CHI:	que voy a sopla(r) .
%act:	se pone a soplar sobre el plato
*FAT:	uy@i .
*FAT:	qué caliente está .
%par:	como si hablara el pato
*FAT:	&=q a ver ?
*FAT:	ay@i que me quemo .
%par:	como si hablara el pato
*FAT:	me quemo el pico .
%par:	como si hablara el pato
*FAT:	< a ver > [/] a ver si ya lo puedo tomar .
%par:	como si hablara el pato
*CHI:	ya .
*FAT:	&=q ya está ?
*CHI:	sí .
*FAT:	&=q a ver ?
*CHI:	&=e abre la boca !
*FAT:	ah:@i .
*FAT:	muy bien .
*FAT:	mm@i .
%par:	como si le gustara
*FAT:	un poquito de arroz .
*CHI:	no .
*FAT:	un poquito de arroz , un poquito de pollo .
*FAT:	un poquito de pollo , un poquito de arroz .
*FAT:	uy@i .
*FAT:	muy bien .
*FAT:	qué rico .
*FAT:	Lucía .
*FAT:	falta la sal .
*FAT:	está un poco soso .
*FAT:	&=q hay un salero ?
*CHI:	sí .
*FAT:	&=q dónde está el salero ?
*CHI:	aquí (es)tá la [//] el salero .
*FAT:	a ver .
*CHI:	así .
*CHI:	el salero .
*CHI:	y ahora la servi(ll)eta .
*FAT:	mm@i .
*CHI:	no .
*CHI:	xxx .
*FAT:	muy bien .
*FAT:	&=q y tienes algo de fruta ?
*FAT:	&=q qué fruta tienes , Lucía ?
*CHI:	(l)a manzana .
*FAT:	&=q manzanas ?
*FAT:	&=q y qué más ?
*CHI:	y mandarinas .
*FAT:	a ver esas manzanas y mandarinas para el pato .
*CHI:	ya tengo (l)as mandarinas y p(l)átano .
*FAT:	&=q dónde están ?
*FAT:	oy@i .
*FAT:	uy@i .
*FAT:	qué rico .
*CHI:	(l)as mandarinas .
*CHI:	oy@i .
*CHI:	xxx .
*CHI:	&=e puzles !
*FAT:	&=q un puzle ?
*CHI:	sí .
*FAT:	&=q quieres que juguemos al puzle ?
*CHI:	sí .
*FAT:	pero hay que recoger la cocina primero .
*FAT:	hay que guardar lo todo [x 2] .
*FAT:	a ver .
*FAT:	esto a la pila .
*FAT:	esta cuchara (.) a guardar .
%act:	coge la cámara de la repisa y la coloca sobre al mesa
*FAT:	&=q y la tostada , Lucía ?
*CHI:	también .
%act:	está recogiendo todos los cacharros que había sobre la mesa
*FAT:	uy@i .
*FAT:	no te cabe todo .
*FAT:	hay que ordenar lo mejor .
*CHI:	esto también .
@Situation:	1 Lucía juega en la salita de juegos con FAT
@Time Start:	08:00
*CHI:	este [x 2] no .
%act:	aparta una caja de puzle
*CHI:	este xxx . [+ NON]
*CHI:	este [x 2] .
%act:	aparta otra caja
*CHI:	hay muchos .
*FAT:	&=q hay muchos ?
*CHI:	a ver .
*FAT:	a ver .
*CHI:	sí hay muchos .
*CHI:	a ver , patito .
*CHI:	sí .
*CHI:	hay muchos .
%act:	abre un caja que ha traído sobre la mesa
*CHI:	toma , Papá .
*FAT:	uy@i .
*FAT:	&=q qué es esto ?
*CHI:	n@l .
*FAT:	están montando en un barquito &=q verdad ?
*FAT:	a ver .
*FAT:	toma .
*FAT:	&=q guardamos el cuento (.) para tener aquí más sitio ?
*FAT:	corre .
*FAT:	a guardar los cuentos .
*FAT:	y así tenemos más sitio aquí .
*FAT:	venga , Lucía .
*FAT:	toma .
*FAT:	a la librería .
*FAT:	a la estantería .
*FAT:	corre .
*CHI:	no .
*FAT:	&=q los guardo yo ?
*CHI:	sí .
*FAT:	venga .
*CHI:	x@l .
%act:	ha cogido una pieza con la letra equis
*CHI:	g@l .
*FAT:	&=q g@l de qué ?
*CHI:	de gato .
*FAT:	&=q de gato ?
*CHI:	r@l .
*FAT:	&=q r@l de qué ?
*CHI:	de ratón .
*FAT:	muy bien .
*FAT:	&=q qué las vamos poniendo ?
*FAT:	&=q aquí , Lucía ?
*FAT:	&=q las ponemos aquí ?
*CHI:	sí .
*FAT:	muy bien .
*FAT:	&=q esa qué es ?
*CHI:	g@l .
*FAT:	&=q de qué ?
*CHI:	de oso .
*FAT:	uy@i [x 3] .
*CHI:	x@l en (l)a vaca .
*CHI:	x@l en el ba(r)co .
*FAT:	muy bien .
*CHI:	muchas .
*FAT:	&=q hay muchas ?
*CHI:	yoyó (.) l@l .
*FAT:	muy bien .
*CHI:	&=q este cuál es ?
*FAT:	la z@l de zapato .
*CHI:	no , el ratón .
*FAT:	y el ratón .
*FAT:	a ver .
*CHI:	xxx .
*CHI:	xxx I@l . [+ NON]
*FAT:	&=q una I@l de qué ?
*CHI:	de velas .
*FAT:	&=q y la I@l de qué ?
*CHI:	así .
*FAT:	muy bien .
*FAT:	&=q eso qué es ?
*FAT:	mira .
*FAT:	&=q qué es esto ?
*FAT:	Lucía .
*CHI:	un (del)fín .
*FAT:	un delfín .
*FAT:	&=q el delfín apaga las velas ?
*CHI:	no [x 2] .
*FAT:	ah@i , vale .
*FAT:	&=q y esto ?
*FAT:	&=q qué es ?
*CHI:	ay@i .
*CHI:	se cae .
*CHI:	una monchila [: mochila] .
*FAT:	&=q y esto ?
*FAT:	&=q qué letra es esta ?
*CHI:	t@l .
*FAT:	&=q < la t@l de > [/] la t@l de +..?
*FAT:	de tomate .
*FAT:	&=q a que sí ?
*CHI:	no .
*CHI:	&=q esta ?
*FAT:	eso es un avestruz .
*FAT:	y es la k@l de kilo .
*CHI:	la k@l de kilo . [+ IMI]
*FAT:	muy bien .
*CHI:	gasias [: gracias] .
*CHI:	&=e más tigres !
*FAT:	no caben todas , Lucía .
*FAT:	toma .
*FAT:	&=q pones al ñiquiñiqui@f este ahí ?
%act:	coge un muñeco con forma de Teletubby
*FAT:	en la estantería .
*FAT:	corre .
*FAT:	ve a poner lo en la estantería .
*FAT:	ahí .
*CHI:	0 .
%act:	lo lanza al suelo
*FAT:	no .
*FAT:	no lo tires , Lucía .
*FAT:	&=q y el oso ?
%act:	ha cogido el patito por error
*FAT:	&=q lo ponemos también ahí ?
*CHI:	sí .
*FAT:	&=q a ver el oso ?
*FAT:	uy@i el oso , el patito .
*FAT:	el ciempiés .
*FAT:	&=e y el arlequín !
*FAT:	&=q vale ?
*FAT:	venga .
*FAT:	vamos a poner al arlequín también allí .
%act:	se levanta y coloca él los muñecos en la estantería
*CHI:	xxx .
*CHI:	aquí .
*CHI:	gasias [: gracias] .
*CHI:	mira .
%act:	va metiendo todas las piezas del puzle en la caja
*CHI:	todos .
*CHI:	que se me olvida .
@Situation:	1 Lucía juega en la salita de juegos con FAT
@Time Start:	08:00
*FAT:	bueno , Lucía .
*FAT:	cuidado no se caiga .
*FAT:	cuidado no se caiga , Lucía .
*CHI:	no se ve .
%act:	está mirando la cámara
*FAT:	&=q no se ve ?
*CHI:	no .
%act:	mueve la cámara
*FAT:	cuidado , Lucía .
*FAT:	que se cae .
*CHI:	0 .
%act:	tapa el objetivo
%com:	hay un corte
*CHI:	no están los puzles .
*FAT:	&=q y dónde están ?
*CHI:	pos [: pues] aquí .
*CHI:	aquí están los puzles .
%act:	destapa la caja
*FAT:	&=e hala@i !
*FAT:	&=q a ver ?
*CHI:	&=e iguales !
*FAT:	&=q son iguales ?
*CHI:	sí .
*FAT:	a ver .
*FAT:	&=q dónde están ?
*FAT:	ay@i .
*FAT:	mira .
*FAT:	vamos a poner aquí las piezas .
*FAT:	mira .
*FAT:	el cinco .
*FAT:	pon aquí el cinco .
*FAT:	&=e muy bien !
*FAT:	a ver .
*FAT:	muy bien .
*FAT:	a ver .
*FAT:	otro .
*CHI:	&=q este ?
*FAT:	sí .
*FAT:	vale .
*FAT:	&=q cuál es ese , Lucía ?
*CHI:	el seis .
*FAT:	muy bien .
*CHI:	&=q y e(s)te ?
*CHI:	xxx gallinas . [+ NON]
*CHI:	y s@l (.) de oso .
*CHI:	&=q y e(s)te ?
*CHI:	abejas .
*CHI:	xxx .
*CHI:	0 [*] 0 [*] pintado .
%err:	0 = lo $MOR $LOS $PREFIX ; 0 = he $SYN $LOS $AUXH
*CHI:	&=q quién lo ha pintado ?
*FAT:	&=q quién lo ha pintado , Lucía ?
*CHI:	yo .
*FAT:	&=q lo has pintado tú ?
*CHI:	sí .
*FAT:	&=q el puzle ?
*CHI:	sí .
*FAT:	pero si los puzles no se pintan .
*FAT:	se pinta en las hojas , Lucía .
*FAT:	a ver .
*FAT:	te gusta más así .
*FAT:	&=q eh@i ?
*FAT:	a ver .
*CHI:	a ver .
*FAT:	vamos a poner +/.
*FAT:	&=q qué es eso ?
*CHI:	0 .
%act:	está tirando las piezas al suelo
*FAT:	hay que poner los en la caja .
*FAT:	&=q vale ?
*CHI:	no .
%act:	se distrae con la cámara
*CHI:	era Papá .
*CHI:	&=q vale ?
%act:	tapa el objetivo de la cámara
*FAT:	uy@i .
*FAT:	&=q la has tapado ya ?
*FAT:	no .
*FAT:	a ver .
*FAT:	< hay que > [//] eso es .
*FAT:	hay que abrir lo .
*CHI:	a ver .
*CHI:	así cerrar [*] .
%err:	cerra = cierro $MOR $SUB $ROOT
%com:	hay un corte
*CHI:	aupa@i .
%act:	entra desde la cocina
*FAT:	no [x 2] .
*FAT:	cuidado .
*FAT:	venga .
*CHI:	a vola(r) .
*FAT:	vamos a recoger lo todo , Lucía .
*CHI:	a vola(r) .
*FAT:	no .
*FAT:	vamos a recoger lo todo .
*FAT:	&=q quieres ?
*CHI:	no .
*CHI:	a xxx . [+ NON]
*CHI:	xxx .
*FAT:	&=q hoy qué vamos a hacer , Lucía ?
*FAT:	&=q está Patricia y Susana ?
*CHI:	sí .
*FAT:	&=q y qué vamos a hacer con Patricia y Susana ?
*FAT:	&=q eh@i ?
*CHI:	a coger .
*FAT:	&=q el qué ?
*CHI:	los puzles .
*FAT:	&=q los puzles ?
*CHI:	sí .
*FAT:	&=q y qué más ?
*FAT:	&=q eh@i ?
*FAT:	Lucía .
*FAT:	&=q me estás desabrochando la camisa ?
*FAT:	&=q eh@i , peque ?
*FAT:	Lucía .
*FAT:	&=q qué vas a hacer hoy con Susana y con Patricia ?
*FAT:	cuénta me .
*FAT:	&=q váis a jugar en la calle ?
*CHI:	sí .
*FAT:	&=q y a qué váis a jugar ?
*FAT:	&=q eh@i ?
*FAT:	&=q a qué váis a jugar ?
*FAT:	&=q a la pelota ?
*FAT:	o a las muñecas .
*CHI:	a 0 [*] muñecas . [+ IMI]
%err:	0 = las $SYN $LOS
*FAT:	&=q < y qué > [//] a ver .
*FAT:	&=q y qué váis a hacer con las muñecas ?
*FAT:	&=q las váis a lavar la cara ?
*FAT:	&=q y las váis a dar de comer ?
*FAT:	&=q eh@i ?
*FAT:	&=q eh@i , Lucía ?
*CHI:	no .
*FAT:	&=q qué váis a hacer con las muñecas ?
*FAT:	&=q eh@i , pequeñaja ?
*CHI:	a volar .
*FAT:	&=q a volar ?
*CHI:	sí .
*FAT:	a ver tú solita cómo haces el volando .
*FAT:	corre .
*CHI:	no , tú .
*FAT:	no , tú .
*CHI:	no , tú .
*FAT:	no , tú .
*FAT:	uy@i .
*FAT:	&=e qué alta !
@Situation:	1 Lucía juega en la salita de juegos con FAT
@Time Start:	08:00
*FAT:	Lucía .
*FAT:	< que te caes que te caes > [/] que te caes .
*FAT:	< que te caes que te caes que te caes que te caes > [/] que te caes .
*CHI:	&=e ay@i !
*CHI:	de pie .
*FAT:	&=q de pie ?
*CHI:	sí .
*FAT:	a ver .
*FAT:	hala@i .
*FAT:	qué alta está Lucía .
*FAT:	&=q qué se ve desde ahí ?
*FAT:	&=q qué ves ?
*CHI:	un rey .
*FAT:	&=q eh@i ?
*FAT:	&=q un rey+mago ?
*FAT:	&=q que trae regalos para los niños ?
*FAT:	&=q eh@i ?
*FAT:	&=q sí o no ?
*FAT:	au@i .
*FAT:	que me arañas , Lucía .
*FAT:	no [x 3] .
*FAT:	que haces pupa , Lucía .
*FAT:	me haces daño .
*FAT:	adiós .
*CHI:	ay@i .
*CHI:	Papá .
*FAT:	&=q qué ?
*CHI:	ay@i .
*CHI:	no puedo .
*FAT:	&=q el qué no puedes ?
*FAT:	< a ver > [/] a ver .
*FAT:	&=q dónde vas , Lucía ?
*FAT:	uy@i .
*FAT:	qué alta .
%act:	ha cogido a Lucía en brazos
*FAT:	uy@i .
*FAT:	qué alta es Lucía .
*CHI:	aserrín@f aserrán@f los maderos .
%par:	canta
*FAT:	&=q los maderos ?
*CHI:	xxx .
*FAT:	piden pan no le dan .
%par:	canta
*FAT:	piden +/.
%par:	canta
*FAT:	&=e uy@i !
%act:	hace que Lucía dé una voltereta sobre sus piernas
*CHI:	xxx .
*FAT:	&=q eh@i ?
*FAT:	&=q el túnel ?
*FAT:	ya está .
*CHI:	sí .
*FAT:	a ver .
*FAT:	aserrín@f aserrán@f los maderos .
*FAT:	&=e oy@i !
%act:	hace que Lucía dé una voltereta sobre sus piernas
*FAT:	a ver .
*FAT:	Lucía [x 3] .
*FAT:	ay@i [x 4] .
*FAT:	&=e oy@i !
*CHI:	ot(r)a vez .
*FAT:	no .
*FAT:	ya está .
*FAT:	era la última .
*FAT:	&=q vale ?
*CHI:	ot(r)a vez .
*FAT:	no .
*CHI:	sí .
%act:	escala por las piernas de FAT y se pone de pie sobre sus rodillas
*FAT:	a ver .
*FAT:	a ver .
*FAT:	&=q dónde vas , Lucía ?
*CHI:	de pie .
*FAT:	&=q de pie ?
*CHI:	sí .
*FAT:	&=q y ahora ?
*CHI:	aserrín@f aserrán@f .
%par:	canta
*CHI:	&=e ah@i !
*FAT:	< la última la última la última > [/] la última .
*FAT:	&=e uy@i !
%act:	hace que Lucía dé una voltereta sobre sus piernas
*FAT:	&=e ya está !
*CHI:	ot(r)a vez .
*FAT:	no .
*CHI:	sí [x 2] .
*FAT:	no .
*FAT:	ya está .
*FAT:	ya está .
*FAT:	&=q decimos adiós ?
*CHI:	xxx adiós . [+ NON]
*FAT:	adiós [x 4] .
%act:	está haciendo que Lucía bote sentada sobre sus piernas
*CHI:	&=e ay@i !
*FAT:	adiós [x 2] , pequeñita .
*CHI:	&=e otra vez !
*CHI:	mi pelo .
*FAT:	&=q tu pelo ?
*CHI:	sí .
*FAT:	&=q qué le pasa a tu pelo ?
*CHI:	xxx .
*CHI:	&=q vale ?
*CHI:	xxx .
*CHI:	por aquí .
%act:	busca en la estantería
*CHI:	xxx .
*CHI:	&=q vale ?
%act:	ha cogido un lapiz
*FAT:	vale .
*FAT:	ah@i .
*FAT:	no [x 4] .
%act:	va corriendo hacia Lucía
*FAT:	no pintes en la pared .
*FAT:	Lucía .
*FAT:	no .
*FAT:	no pintes en la pared .
*FAT:	&=q eh@i ?
*FAT:	Lucía .
*FAT:	no pintes en la pared .
%act:	apaga la cámara
@End
