# Supplementary material for: Comparing Different Models of the Development of Verb Inflection in Early Child Spanish
Source: PLoS One. 2015 Mar 11;10(3):e0119613. doi: 10.1371/journal.pone.0119613 (PMC4356619; doi:10.1371/journal.pone.0119613)
Supplement: S1 File — (ZIP) [file pone.0119613.s001.zip › lu20505.cha]

@UTF8
@PID:	11312/c-00031851-1
@Begin
@Languages:	spa , eng
@Participants:	CHI Lucía Target_Child , FAT Padre Father , MOT Madre Mother
@ID:	spa , eng|OreaPine|CHI|2;5.05|female|||Target_Child|||
@ID:	spa , eng|OreaPine|FAT|||||Father|||
@ID:	spa , eng|OreaPine|MOT|||||Mother|||
@Transcriber:	Javier , University of Nottingham
@Date:	12-MAR-2001
@Location:	Madrid
@Situation:	1 Lucía cena en el salón con FAT y MOT
@Time Start:	20:00
*CHI:	Mapa [*] .
%err:	Mapa = Papa $MAL
*CHI:	pasas .
*FAT:	&=q de Lucía ?
*CHI:	mira .
%act:	levanta un recipiente con pasas
*FAT:	&=q qué son ?
*CHI:	pasas .
*FAT:	uy@i .
*CHI:	mías .
*FAT:	&=q son [x 2] mías ?
*CHI:	no , mías .
*FAT:	uy@i .
*FAT:	son mías .
*CHI:	no , mías .
*FAT:	pon te bien , Lucía .
%act:	acerca Lucía a la mesa
*CHI:	quero [*] agua .
%err:	quero = quiero $MOR $LOS $REG
*MOT:	vale .
*MOT:	yo te doy de esta .
*MOT:	&=q vale ?
*CHI:	vale . [+ IMI]
*MOT:	espera [x 2] , Lucía .
*CHI:	este es mío .
%act:	tiene agarrado un vaso
*FAT:	&=q ese vaso es tuyo ?
*CHI:	sí .
%act:	bebe
*CHI:	&=e ah@i !
%par:	como si le gustara
*FAT:	uy@i qué rica el agua .
*FAT:	madre mía .
*FAT:	estoy deshidratado .
*CHI:	quiero e(s)to .
%err:	quero = quiero $MOR $LOS $REG
*FAT:	pero Lucía .
*FAT:	si tú te vas a tomar las pasas .
*FAT:	&=q o no quieres pasas ya ?
*CHI:	sí .
*FAT:	ah@i .
*FAT:	bueno .
*CHI:	xxx .
*CHI:	0 .
%act:	está abriendo una pasa
*CHI:	una pipa yo sola .
*FAT:	la has quitado tú .
*CHI:	mm@i .
%par:	afirma
*FAT:	&=q la pipa tú sola ?
*CHI:	mm@i .
%par:	afirma
*FAT:	&=q y dónde la vas a poner ?
*CHI:	0 .
%act:	la coloca sobre el plato de MOT
*MOT:	aquí .
*FAT:	Lucía .
*FAT:	&=q te ha ido < la Abu el > [//] los Abus@f a recoger hoy a la guardería ?
*CHI:	mm@i .
%par:	afirma
*CHI:	no , Elsa .
*FAT:	&=q ha ido Elsa ?
*CHI:	sí .
*FAT:	&=q cómo ha ido ?
*FAT:	&=q has vuelto en autobús ?
*CHI:	sí .
*CHI:	&=e no !
*FAT:	&=q cómo has vuelto ?
*CHI:	andando .
%err:	$VALIDAUXE
*FAT:	&=q andando has vuelto ?
*CHI:	sí .
*FAT:	&=q con Lucía ?
*CHI:	0 .
%par:	mueve la cabeza ; sí
*FAT:	&=q con Elsa ?
*CHI:	sí .
*FAT:	&=q no han ido tus padres ?
%add:	MOT
*FAT:	&=e no !
*FAT:	&=e ha ido Juana y Guillermo !
*FAT:	&=q han ido Juana y Guillermo ?
*CHI:	0 .
%par:	mueve la cabeza ; no
*CHI:	sólo Elsa .
*FAT:	&=q sólo Elsa ?
*MOT:	&=q y qué te han contado ?
*MOT:	&=q te han contado un cuento ?
*CHI:	mm@i .
%par:	afirma
*MOT:	&=q cuál ?
*CHI:	B(l)ancanieves .
*MOT:	&=q Bancanieves ?
*CHI:	no .
*CHI:	Cape(ru)cita_Roja y El_Lobo_Feroz .
*FAT:	no me sé ese cuento , Mother .
%add:	MOT
*FAT:	&=q cuál es el cuento de Caperucita y El_Lobo_Feroz ?
*CHI:	sí .
*FAT:	&=q tú te lo sabes , Mother ?
%add:	MOT
*MOT:	no .
*FAT:	&=q cómo es ese cuento , Lucía ?
*CHI:	xxx .
*FAT:	&=q cómo es el cuento ?
*CHI:	una pipa .
*FAT:	&=q cómo es el cuento de Caperucita , Lucía ?
*CHI:	xxx .
*CHI:	no sé .
*FAT:	&=q no te lo sabes ?
*CHI:	no .
*CHI:	toma , Mamá .
%act:	le da una pipa de la pasa
*FAT:	&=q no era una niña que iba por el campo con una cesta con merienda ?
*FAT:	&=q eh@i , Lucía ?
*CHI:	mm@i .
%par:	afirma
*FAT:	&=q y a quién se encuentra ?
*CHI:	el lobo .
*FAT:	&=q en dónde ?
*CHI:	toc@o [x 2] .
%par:	como si llamara a una puerta
*FAT:	&=q toc@o [x 2] le dice el lobo ?
*CHI:	sí .
*FAT:	&=q y qué contesta Caperucita ?
*CHI:	sal de ahí , Ca(peru)cita_Roja .
%par:	forma parte del cuento
*FAT:	&=q sal de ahí , Caperucita_Roja ?
*CHI:	0 .
%par:	mueve la cabeza ; sí
*FAT:	&=q por qué ?
*FAT:	&=q quién soy ?
*CHI:	el lobo .
*FAT:	&=q soy el lobo fe@x [/] feroz ?
*CHI:	sí .
*FAT:	&=q y dónde está la abuelita ?
*FAT:	&=q dónde ?
*CHI:	0 .
%par:	señala hacia la cocina
*FAT:	&=q ahí ?
*FAT:	&=q escondida ?
*CHI:	0 .
%par:	mueve la cabeza ; sí
*FAT:	&=e hala@i !
*CHI:	pero una voz se cayó el lobo .
*FAT:	&=e tontotonton@o !
%par:	como si fuera la música del cuento
*MOT:	ah@i .
%par:	como asombrada
*MOT:	&=q y qué pasó ?
*FAT:	&=q y qué pasó ?
*CHI:	se encont(r)ó una [//] (.) un bo(s)que .
*FAT:	&=e un bosque !
*MOT:	&=e un bosque !
*FAT:	&=e tontotonton@o !
%par:	como si fuera la música del cuento
*FAT:	&=q y qué pasa en el bosque ?
@Situation:	1 Lucía cena en el salón con FAT y MOT
@Time Start:	20:00
*CHI:	pues que unos leones y un [*] lobos .
%err:	un = unos $MOR $LOS AGA
*FAT:	tontotonton@o .
%par:	como si fuera música
*FAT:	leones y lobos .
*MOT:	y lobos .
*FAT:	&=q y qué más ?
*CHI:	tigres .
*MOT:	&=q y tigres ?
*FAT:	&=q y tigres ?
*FAT:	arg@o .
%act:	hace como si un tigre le asustara
*CHI:	qué miedo .
*FAT:	&=q y qué más pasó ?
*CHI:	un lobo .
*FAT:	&=q y había cazadores ?
*CHI:	sí .
*FAT:	ah@i .
*FAT:	menos mal .
*FAT:	&=q y qué pasó con los cazadores ?
*CHI:	xxx había sí . [+ NON]
%act:	se agarra del jersei y lo estira hacia arriba
*FAT:	uy@i .
*FAT:	&=q qué pasaba con los cazadores ?
*CHI:	&=e e(s) mío !
*FAT:	&=q qué pasaba con los cazadores , Mother ?
%add:	MOT
*CHI:	&=e que e(s) mío !
%act:	golpea con la palma de la mano en la mesa como si le pidiera algo a MOT que se está comiendo
*MOT:	este vaso es de Mamá que te lo ha dejado .
%act:	le da el vaso
*MOT:	te lo ha dejado Mamá .
*FAT:	&=q qué pasaba con los cazadores ?
*FAT:	me he perdido el cuento .
*FAT:	Lucía .
*FAT:	me he perdido el cuento de los cazadores .
*FAT:	&=q y qué pasaba con los cazadores cuando encontraban con el lobo con el león y con los tigres ?
*FAT:	&=q qué pasaba ?
*FAT:	cuenta .
*CHI:	0 .
%act:	bebe agua
*FAT:	&=q ya está ?
*FAT:	&=q se ha acabado el cuento ?
*CHI:	y B(l)ancan(i)eves .
*FAT:	&=q Blancanieves estaba en este cuento de Caperucita ?
*MOT:	anda .
*FAT:	Blancanieves .
*FAT:	cuando fue a casa de Los_Enanitos y se encontró siete camas .
*MOT:	sí .
*MOT:	pequeñitas .
*FAT:	&=q pequeñitas ?
*CHI:	sí .
*FAT:	&=q y qué pasó ?
*MOT:	que se comío su comida &=q verdad ?
*FAT:	&=q la de los enanitos ?
*MOT:	mm@i .
%par:	afirma
*FAT:	anda .
*CHI:	no .
*CHI:	B(l)ancanieves .
*FAT:	&=q era Blancanieves ?
*CHI:	sí .
*FAT:	&=q y qué hizo Blancanieves ?
*MOT:	se quedó con Los_Enanitos .
*FAT:	no .
*FAT:	&=q cómo se va a quedar Blancanieves con Los_Enanitos , hombre ?
*FAT:	&=q se quedó con Los_Enanitos ?
*CHI:	sí .
*CHI:	y lloraban .
%com:	forma parte del cuento
*MOT:	y lloraban &=q verdad ?
*FAT:	&=q lloraban Los_Enanitos ?
*CHI:	sí .
*FAT:	&=q por qué ?
*CHI:	porque eran malos .
*FAT:	&=q eran malos ?
*FAT:	&=q se había comido la comida de Los_Enanitos Blancanieves ?
*CHI:	sí .
*FAT:	&=q por eso lloraban ?
*MOT:	porque se desmayó Blancanieves al suelo .
*MOT:	&=q a que sí ?
*CHI:	sí .
*FAT:	&=q sí ?
*FAT:	&=q cuando iban cantando “aibom@o [x 2] a casa a descansar” ?
*FAT:	&=q a que sí ?
*CHI:	otra vez .
*FAT:	&=q otra vez ?
*FAT:	sólo lo cantaban una vez .
*FAT:	&=q o no ?
*FAT:	&=q y qué pasó después con Blancanieves cuando se desmayó ?
*MOT:	que la bruja le dió una manzana envenenada .
*FAT:	&=q una manzana ?
*CHI:	sí .
*FAT:	&=q envenenada ?
*CHI:	sí .
*FAT:	&=q una bruja ?
*CHI:	sí .
*FAT:	hala@i .
*MOT:	y se desmayó .
*FAT:	se desmayó Blancanieves .
*FAT:	y se la llevaron unos enanitos al bosque .
*FAT:	&=q al bosque , Lucía ?
*CHI:	todo [x 3] .
%act:	acaba de terminarse el vaso de agua
*FAT:	&=q al bosque se llevó Los_Enanitos ?
*CHI:	sí .
*FAT:	&=q y qué pasó después ?
*MOT:	que llegó un príncipe .
*FAT:	&=q ah@i , sí ?
*MOT:	y al ver la se quedó enamorado (.) de ella .
*CHI:	sí .
*CHI:	esta .
%act:	le da una pasa a FAT
*CHI:	&=q vale ?
*CHI:	toma .
*FAT:	gracias , Lu .
*CHI:	tene [*] pipa .
%err:	tene = tien $MOR $LOS $REG
*FAT:	yo se la quito .
*FAT:	&=q tú ?
*CHI:	sí .
*FAT:	a ver .
*CHI:	es [*] malas .
%err:	es = son $MOR $SUB $NFL 3s/3p
*FAT:	son malas . [+ COR]
*CHI:	toma ot(r)a .
%act:	le da otra pasa
*FAT:	&=q otra ?
*CHI:	sí .
*FAT:	gracias , Lucía .
*FAT:	&=q tienen pipas ?
*CHI:	sí .
*FAT:	&=q buenas o malas ?
*CHI:	malas .
*CHI:	toma , Mamá .
%act:	le ofrece una pasa a MOT
*FAT:	no quiero , cielo .
*CHI:	&=q ot(r)a ?
*FAT:	no .
*CHI:	toma .
%par:	susurra
*FAT:	no .
*FAT:	eran tres pipos .
*FAT:	&=q cómo se dice ?
*CHI:	(f)avor .
*CHI:	toma (l)a pasa .
@Situation:	1 Lucía cena en el salón con FAT y MOT
@Time Start:	20:00
*FAT:	gracias , Lulú .
*CHI:	esta es mía .
*CHI:	se acabó .
*FAT:	&=q se han acabado ?
*CHI:	toma [x 2] .
%act:	le da el recipiente donde estaba comiendo las pasas a MOT
*MOT:	hay que llevar lo a la cocina .
*CHI:	no .
*CHI:	es tuyo .
*MOT:	no .
*MOT:	no es mío .
*MOT:	es tuyo .
*CHI:	< esto pips > [/] estos pipos .
*FAT:	&=q qué ?
*FAT:	&=q los coges ?
*CHI:	sí .
*CHI:	no p(u)edo [*] .
%err:	pedo = puedo $PHO $LOS
*FAT:	&=q por qué no puedes ?
*CHI:	xxx .
*MOT:	&=q aquí hoy la amiga sabes lo que me ha hecho no ?
%add:	FAT
*FAT:	&=q qué te ha hecho ?
%add:	MOT
*MOT:	me ha apagado las luces y me he tenido que duchar a oscuras .
%add:	FAT
*FAT:	Lucía .
*MOT:	y se ha subido .
%add:	FAT
*FAT:	&=q de verdad ?
%add:	MOT
%par:	se ríe
*MOT:	me he tenido que duchar todo el rato a oscuras .
%add:	FAT
*CHI:	0 .
%act:	se baja de la silla y se va a la cocina
*FAT:	&=e Lulú !
*CHI:	di me .
*FAT:	hola .
*FAT:	&=q vienes por+favor a coger esto y a tirar lo a la basura ?
*CHI:	no .
*FAT:	anda , por+favor .
*FAT:	Lulú .
*FAT:	&=e Lulú !
*FAT:	&=q me puedo comer por+favor tu plátano ?
*CHI:	&=e no !
%act:	aún está en la cocina
*FAT:	Lulu .
*CHI:	xxx .
%act:	sigue hablando desde la cocina
*FAT:	&=q sí !
*CHI:	xxx .
%com:	hay un corte
*FAT:	&=q qué ?
*CHI:	< el cuen@x > [/] el cuento de B(l)ancan(i)eves .
%act:	trae un libro y lo deja sobre la mesa
*FAT:	&=q nos lo vas a contar , Lucía ?
*CHI:	sí .
*FAT:	&=e ay@i qué bien !
*FAT:	a ver .
*FAT:	&=q cómo es ?
*CHI:	&=q e(s)te cuál es ?
*FAT:	&=q ese ?
*FAT:	es el príncipe .
*CHI:	no .
*CHI:	es Blancanieves .
*FAT:	&=q es Blancanieves ?
*CHI:	sí .
*CHI:	mira .
*FAT:	&=q por qué ?
*CHI:	po(r)que xxx . [+ NON]
*FAT:	&=q por qué razón ?
*CHI:	mira lo [*] siete enanitos .
%err:	lo = los $MOR $LOS $AGA
*FAT:	ah@i .
*FAT:	&=q y qué tiene Blancanieves en las manos ?
*CHI:	un xxx . [+ NON]
*FAT:	&=q y qué está haciendo ?
*CHI:	mira .
*CHI:	e(s)t(r)ellas .
*FAT:	&=e cuántas son !
*CHI:	dos .
*CHI:	t(r)es .
%act:	muestra la mano con tres dedos
*FAT:	0 .
%act:	también levanta la mano , pero no veo cuantos dedos muestra
*CHI:	no .
*CHI:	e(s)te .
*CHI:	así .
*FAT:	&=q este es así ?
*CHI:	sí .
*MOT:	qué bien te sale , Lucía .
*CHI:	t(r)es .
*MOT:	muy bien .
*MOT:	te sale muy bien .
*CHI:	xxx pupas [/] xxx pupas . [+ NON]
*MOT:	&=q a ver ?
*MOT:	&=q esto también es una pupa ?
*CHI:	sí .
*MOT:	&=q o un pegotillo ?
*MOT:	eh@i .
*MOT:	era un pegotillo .
%par:	riéndose
*MOT:	&=e era un pegotillo !
*FAT:	de suciedad .
*CHI:	mira una pupa .
*MOT:	eso sí .
*MOT:	es una pupita seca ya .
*CHI:	no .
*CHI:	es fea .
*MOT:	&=q es fea ?
*CHI:	sí .
*MOT:	hombre , fea [x 2] no .
*CHI:	&=q este cuál es ?
%act:	señala sobre el libro
*MOT:	&=e la bruja malvada !
*CHI:	&=e mala !
%act:	golpea el libro con la palma de la mano
*CHI:	xxx .
*CHI:	no la queremos .
*MOT:	&=q no la queremos ?
*CHI:	no .
*CHI:	xxx .
*CHI:	0 [*] v(o)y a pegar .
%act:	sigue golpeando el libro
*CHI:	&=q vale ?
*CHI:	mala [x 3] .
*MOT:	no la pegues .
*MOT:	no .
*CHI:	&=e es mala !
*MOT:	sí .
*MOT:	pero no hay que pegar la .
*CHI:	sí .
*MOT:	no .
*MOT:	aunque sea mala no hay que pegar la , Lucía .
*CHI:	sí .
*MOT:	no .
*CHI:	< no quere@x > [//] no 0 [*] queremos .
%err:	0 = la $MOR $LOS $SUFFIX
*MOT:	&=q no la queremos ? [+ COR]
*CHI:	no .
*CHI:	no queremos e(s)to y e(s)to .
*MOT:	&=q no ?
*CHI:	no .
*FAT:	&=q por qué ?
*CHI:	porque eres [*] malos .
%err:	eres = son $MOR $SUB $NFL 2s/3p
*MOT:	&=q por qué son malos ? [+ COR]
*CHI:	ese e(s) mala [*] .
%err:	mala = malo $MOR $SUB $AGA
%act:	señala un dibujo del libro
*CHI:	ese e(s) malo .
%act:	señala otro dibujo del libro
*CHI:	mira .
*CHI:	está roto .
*MOT:	< no lo rompas > [/] no lo rompas , Lucía .
*MOT:	no lo rompas .
*CHI:	sí .
*CHI:	está roto .
*MOT:	no , Lucía .
*MOT:	no se rompen los cuentos , hija .
*CHI:	no .
*CHI:	e(s)to va aquí .
*CHI:	xxx .
%par:	susurra algo
%act:	hace como si fuera a romper una hoja del libro
*MOT:	no , Lucía .
*MOT:	como hagas eso me enfado .
*MOT:	no se rompen los cuentos .
*MOT:	son para leer los y disfrutar los .
@Situation:	1 Lucía cena en el salón con FAT y MOT
@Time Start:	20:00
*MOT:	no se rompen .
*MOT:	no .
*MOT:	cuestan dinero .
*MOT:	&=q sabes ?
*MOT:	no hay que romper los .
*MOT:	hay que leer los .
*MOT:	así .
*MOT:	+" qué bonito .
*MOT:	y se pasa la hoja .
*MOT:	mira aquí .
*MOT:	estos son malos .
*CHI:	no , tú .
*MOT:	estos [//] y entonces ella sale corriendo (.) al bosque .
*CHI:	no , tú .
*MOT:	y se va a casa de Los_Siete_Enanitos .
*MOT:	a la casita .
*CHI:	no .
*CHI:	es Blancanieves .
*MOT:	Blancanieves .
*MOT:	y se tumba en las camitas de los enanitos (.) después de haber se comido la sopa (.) con los cubiertos .
*MOT:	y los animalitos del bosque la miran porque hay un búho .
*MOT:	hay una ardilla .
*MOT:	y hay un ratoncito .
*MOT:	y entonces ella se queda profundamente dormida .
*MOT:	entonces llegan Los_Siete_Enanitos .
*MOT:	y dicen “hola , &=q quién eres tú” ?
*MOT:	Blancanieves@q dice ella .
*MOT:	y entonces .
*CHI:	agua .
%act:	bebe lo que queda de agua en el vaso
*MOT:	está sucio eso .
*MOT:	y entonces llega la bruja y le da una manzana .
*MOT:	ah@i .
*MOT:	la manzana roja .
*CHI:	e(s) mala .
*MOT:	+" me desmayo .
*MOT:	+" me duele la tripa dice Blancanieves .
*MOT:	y se cae .
*MOT:	y entonces llega El_Príncipe .
*MOT:	se enamora de ella .
*MOT:	le da un besito .
*MOT:	y se casa con él .
*CHI:	&=q uno ?
*MOT:	sí .
*CHI:	&=q más ?
*MOT:	vale .
*CHI:	se acabó .
*FAT:	&=q se ha acabado ya ?
*MOT:	ahora que venía yo a escuchar el cuento de Blancanieves .
*CHI:	quero [*] esto .
*FAT:	&=q el qué ?
*MOT:	&=q yogur ?
*CHI:	sí .
*FAT:	&=q y yo qué ?
*CHI:	tú también .
*CHI:	&=q vale ?
%act:	agarra el yogur de FAt
*FAT:	cuidado , Lu .
*FAT:	que tiene miel y pringa .
*CHI:	no .
*CHI:	yo también .
*CHI:	yo también .
%act:	come una cucharada de yogur que le da FAT
*CHI:	es miel .
*FAT:	anda .
*FAT:	&=e cómo lo sabes , Lucía !
*CHI:	es miel .
*FAT:	&=q te gusta la miel , Lucía ?
%act:	mientras sigue comiendo
*CHI:	sí .
*CHI:	&=e yo también !
*FAT:	0 .
%act:	deja el yogur sobre la mesa y pela un plátano
*CHI:	quero [*] esto .
%err:	quero = quiero $MOR $LOS $REG
%act:	señala el yogur
*CHI:	quero [*] esto .
*FAT:	&=q cómo se pide ?
*CHI:	(f)avor .
*CHI:	xxx esto . [+ NON]
*CHI:	&=q eh@i , Papá ?
*CHI:	con miel .
*CHI:	&=q el lobo ?
*MOT:	&=q qué ?
*CHI:	El_Lobo_Feroz .
*MOT:	estaba en el bosque .
*CHI:	ot(r)a vez .
*FAT:	si me cuentas el cuento de Caperucita .
*CHI:	no .
*CHI:	quero [*] esto .
%err:	quero = quiero $MOR $LOS $REG
*FAT:	no .
*FAT:	cuénta me el cuento de Caperucita .
*FAT:	si no no te doy .
*CHI:	&=e pis [x 2] !
*MOT:	ven .
*CHI:	ahora voy .
%act:	sale del salón
*FAT:	vale .
@End
