# Supplementary material for: Comparing Different Models of the Development of Verb Inflection in Early Child Spanish
Source: PLoS One. 2015 Mar 11;10(3):e0119613. doi: 10.1371/journal.pone.0119613 (PMC4356619; doi:10.1371/journal.pone.0119613)
Supplement: S1 File — (ZIP) [file pone.0119613.s001.zip › lu20507.cha]

@UTF8
@PID:	11312/c-00031852-1
@Begin
@Languages:	spa , eng
@Participants:	CHI Lucía Target_Child , FAT Padre Father , MOT Madre Mother
@ID:	spa , eng|OreaPine|CHI|2;5.07|female|||Target_Child|||
@ID:	spa , eng|OreaPine|FAT|||||Father|||
@ID:	spa , eng|OreaPine|MOT|||||Mother|||
@Transcriber:	Javier , University of Nottingham
@Date:	12-MAR-2001
@Location:	Madrid
@Situation:	1 Lucía cena en el salón con FAT y MOT
@Time Start:	20:00
*FAT:	&=q el qué son ?
*CHI:	xxx .
*CHI:	mira qué xxx , Papá . [+ NON]
*FAT:	&=q qué es ?
*CHI:	pasas .
*FAT:	&=q son pasas ?
*CHI:	sí .
*CHI:	la última .
*FAT:	&=q son las últimas ?
*CHI:	sí .
*CHI:	quiero (.) sopa , Mamá .
*MOT:	&=q sopa ahora , Lucía ?
*CHI:	sí .
*MOT:	está supercaliente@f .
*MOT:	no te va a gustar .
*MOT:	no te gusta esto , Lucía .
%act:	le da un poco de sopa
*MOT:	&=q qué te ha dicho Soco hoy , Lucía ?
*MOT:	mm@i .
%par:	interroga
*CHI:	es mío .
%act:	está comiendo pasas y ha cogido un paquetito de pan tostado integral que hay sobre la mesa
*MOT:	&=q qué te ha dicho Soco hoy ?
*MOT:	&=q eh@i ?
*MOT:	&=q no me lo cuentas ?
*MOT:	&=q no me cuentas ?
*CHI:	sí .
*MOT:	a ver .
*MOT:	&=q qué ?
*CHI:	Soco y Rocío .
%act:	está distraida mirando por la ventana
*CHI:	< y Gilo [: Yeli] > [//] y Yeli .
*FAT:	&=q quién es ?
*CHI:	Yeli .
*FAT:	sí .
*FAT:	&=q quién es Yeli ?
*CHI:	xxx y Juan . [+ NON]
*FAT:	&=q quiénes son ?
*FAT:	&=q son tus amiguitos ?
*CHI:	una pipa .
*FAT:	&=q de quién es ?
*CHI:	mía .
*FAT:	&=q dónde la guardamos ?
*CHI:	mm@i .
%act:	apoya la mano sobre la mesa
*FAT:	&=q ahí ?
*CHI:	sí .
*FAT:	vale .
*CHI:	toma , Papá .
%act:	le da una pasa
*FAT:	&=q qué es eso ?
*CHI:	una pasa .
*FAT:	&=q y para quién es ?
*CHI:	para Papá .
*FAT:	&=q cómo se pide ?
*CHI:	(f)avo(r) .
*FAT:	&=q el qué ?
%act:	coloca la palma de la mano
*CHI:	no .
*CHI:	e(s) mía .
%act:	la coloca un momento sobre la palma de la mano de FAt pero al final se la come ella
*FAT:	&=e eh@i !
*FAT:	&=q era para Papá o no ?
*CHI:	0 .
%par:	mueve la cabeza ; no
*FAT:	&=q no ?
*CHI:	este [*] para Papá .
%err:	este = esta $MOR $SUB $AGA
*FAT:	no .
*FAT:	para Mamá .
*CHI:	toma , Mamá .
*MOT:	no me apetece .
*CHI:	&=q para Papá ?
*FAT:	vale .
%act:	coloca la mano
*FAT:	gracias .
*CHI:	0 .
%act:	vuelve a colocar la pasa sobre la palma de la mano pero no la deja encima
*FAT:	&=e uy@i !
*FAT:	Lucía .
*FAT:	me has engañado .
*CHI:	se 0 [*] acabada [*] .
%err:	0 = ha $SYN $LOS $AUXH ; acabada = acabado $MOR $SUB $PHO
%com:	GEM
*CHI:	mira .
%act:	le da la vuelta al recipiente de las pasas
*FAT:	&=q se han acabado las pasas ? [+ COR]
*CHI:	sí .
*CHI:	no hay .
*FAT:	&=q no hay ?
*FAT:	Lucía .
*FAT:	&=q te traes tu puzle nuevo ?
*CHI:	sí .
%act:	se baja de la silla
*FAT:	venga .
*CHI:	voy a por él .
*MOT:	vale .
%com:	hay un corte
*CHI:	ya 0 [*] t(r)aigo .
%err:	0 = lo $MOR $LOS $PREFIX
*FAT:	&=q qué es eso ?
*CHI:	un puzles [*] .
%err:	puzles = puzle $MOR $ADD $AGA
%act:	trae una caja y la deja sobre la mesa
*CHI:	porque es mío .
*FAT:	&=q es tuyo ?
*CHI:	sí .
*FAT:	&=q quién te lo ha regalado ?
*CHI:	pues Rosa .
%act:	se sube a la silla
*FAT:	&=q Rosa ?
*FAT:	me parece que no .
*FAT:	&=q quién ha sido ?
*CHI:	Mamá .
*FAT:	eso sí .
*CHI:	mira .
%act:	coge la tapa de la caja y la lanza hacia al suelo
*FAT:	Lucía .
*FAT:	coge la tapa .
*FAT:	anda .
*FAT:	y vamos a guardar la bien .
*FAT:	que si no se va a estropear el puzle .
*CHI:	espera .
*FAT:	venga .
*FAT:	coge la y la guardamos bien .
*CHI:	a ver .
%act:	coge una pieza
*FAT:	venga , Lucía .
*FAT:	antes de empezar a jugar .
*CHI:	toma .
%act:	deja la pieza sobre la mesa
*FAT:	antes de empezar a jugar coge la tapa , Lucía .
*FAT:	Lucía .
*FAT:	coge la tapa , mi+amor .
*CHI:	e(s)te es como e(s)te .
%act:	encaja dos piezas
*FAT:	Lucía .
*FAT:	&=q coges la tapa , por+favor ?
*FAT:	&=q eh@i ?
*FAT:	por+favor , mi+amor .
%act:	besa a Lucía en la cabeza
*FAT:	venga .
*CHI:	&=q la [*] escaleras ?
%err:	la = las $MOR $LOS $AGA
%act:	bajan de la silla , recoger la tapa del suelo y se la da a FAT
*FAT:	&=q me la das ?
*FAT:	gracias .
*FAT:	muy bien , Lucía .
*FAT:	venga .
*FAT:	vamos a hacer las piezas .
*FAT:	a ver .
*FAT:	&=q yo te digo un nombre y tú la pones ?
*CHI:	sí .
*FAT:	a ver .
*FAT:	la cacerola .
*CHI:	vale .
@Situation:	1 Lucía cena en el salón con FAT y MOT
@Time Start:	20:00
*FAT:	&=q a ver dónde está ?
*CHI:	esta .
%act:	señala una pieza de la caja
*FAT:	&=e no !
*FAT:	esa es la pecera .
*FAT:	&=q dónde está la cacerola ?
*CHI:	0 .
%act:	rebusca en la caja y saca una pieza
*FAT:	&=e bien !
*FAT:	venga .
*FAT:	vamos a poner la aquí .
*FAT:	a ver .
*FAT:	ya tenemos la rueda el balón la cacerola y la pluma .
*FAT:	&=q vale ?
*FAT:	a ver .
*FAT:	&=q qué otra cosa nos falta ?
*CHI:	esta .
*FAT:	&=q eso qué es ?
*CHI:	po [: pues] un supete [: chupete] .
*FAT:	no .
%par:	riéndose
*FAT:	es una brocha , Lucía .
*FAT:	a ver .
*FAT:	vamos a ver alguna que encaje con estas .
*FAT:	a ver .
*FAT:	venga .
*FAT:	vamos a seguir sacando .
*FAT:	&=q cuál [x 2] es esa ?
*CHI:	este con el pez .
*MOT:	sí .
*FAT:	con el pez .
*FAT:	sí .
*FAT:	&=q < cómo se llama > [/] cómo se llama ?
*FAT:	pecera .
*CHI:	pecera . [+ IMI]
*FAT:	claro .
*FAT:	es para el pez .
*FAT:	la pecera .
*CHI:	a ver .
%act:	coge otra pieza
*CHI:	esto 0 [*] la pecera .
%err:	0 = con $SYN $LOS
*FAT:	&=q qué es eso ?
*FAT:	no .
*FAT:	&=q eso qué es ?
*CHI:	esto para Papá .
%act:	ha cogido otra pieza de la caja
*FAT:	&=q para Papá ?
*FAT:	&=q y cómo se llama eso ?
*CHI:	xxx una (ma)ceta . [+ NON]
*FAT:	maceta .
*CHI:	maceta . [+ IMI]
*FAT:	muy bien .
*CHI:	un [x 2] (ma)ceto [= tiesto] [*] .
%err:	ceto = tiesto $MAL
*FAT:	&=q eh@i ?
*CHI:	un [x 2] ceto@x [*] .
%err:	ceto = tieso $MAL
*MOT:	un tiesto . [+ COR]
*FAT:	un tiesto también .
*FAT:	sí , muy bien .
*FAT:	a ver , Lucía .
*FAT:	yo te voy a dar una de estas y tienes que encajar la .
*FAT:	&=q vale ?
*CHI:	&=e mira !
*CHI:	&=e una araña !
%act:	ha sacado otra pieza
*FAT:	a ver .
*FAT:	&=e una araña !
*MOT:	la araña de ocho patas .
*FAT:	a ver .
*FAT:	&=q esta dónde va ?
*CHI:	con (l)a moto .
*FAT:	a ver .
*CHI:	esta .
*FAT:	< pon la > [/] pon la tú .
*FAT:	a ver .
*CHI:	a ver .
*CHI:	xxx la araña . [+ NON]
*FAT:	&=e muy bien !
*FAT:	&=e choca !
%act:	choca la mano con Lucía
*FAT:	venga .
*FAT:	y esta la guardamos ya .
*FAT:	&=q vale , Lucía ?
*FAT:	aquí .
%act:	aparta dos piezas encajadas
*FAT:	a ver .
*FAT:	&=q cuál es esa ?
*CHI:	pos [: pues] la cocina .
*CHI:	como esta .
%act:	señala hacia la cocina
*FAT:	muy bien .
*FAT:	&=q y con qué va ?
*FAT:	&=q con la +..?
*CHI:	cocera [: cacerola] [*] .
%err:	cocera = cacerola $MAL
*FAT:	cacerola . [+ COR]
*CHI:	cacerola . [+ IMI]
*FAT:	&=e muy bien !
*FAT:	&=e choca !
%act:	choca la mano con Lucía
*FAT:	&=q lo guardamos ?
*CHI:	&=e no !
*FAT:	sí: .
*FAT:	las que vayamos haciendo las vamos guardando para hacer más .
*FAT:	aquí .
*FAT:	uy@i .
*CHI:	&=e xxx !
*CHI:	&=e como ese y como ese !
%act:	señala hacia otro lugar del salón
*FAT:	&=q y cómo se llama ?
*CHI:	pos [: pues] caja .
*FAT:	muy bien .
*FAT:	&=q y esto ?
*CHI:	una llave esta .
*FAT:	muy bien .
*FAT:	&=q lo guardamos ?
*CHI:	sí .
*FAT:	muy bien .
*FAT:	oye .
*FAT:	cuando sean los guiñoles .
%add:	MOT
*MOT:	queda poco .
%add:	FAT
*FAT:	a ver .
*FAT:	&=q qué más ?
*CHI:	0 .
%par:	respira con dificultad porque está constipada
*FAT:	Lucía .
*FAT:	haz así .
%par:	tose
*CHI:	0 .
%par:	tose
*FAT:	fuerte .
*CHI:	0 .
%par:	tose
*FAT:	más fuerte .
*CHI:	0 .
%par:	tose un poco más fuertes
*FAT:	&=q no puedes más fuerte , mi+amor ?
*CHI:	no .
*FAT:	ay@i mi pequeñita .
*FAT:	uy@i .
*FAT:	&=q esto de qué es ?
*CHI:	un co(r)dón .
*FAT:	&=q de dónde ?
*CHI:	de (l)a bota .
*FAT:	&=q y dónde está la bota ?
*FAT:	venga .
*FAT:	a ver si la encontramos , Lucía .
*FAT:	uy@i .
*MOT:	&=e sí !
*MOT:	las estoy viendo .
*CHI:	no .
%act:	sigue reolviendo dentro de la caja
*CHI:	esta no .
*MOT:	yo la veo .
*FAT:	qué rabia .
*MOT:	yo la veo .
*CHI:	no .
*FAT:	Mamá la ve .
*MOT:	veo las botas .
*CHI:	es@x [/] esta no .
*MOT:	&=q y las botas ?
*MOT:	&=q dónde están ?
*CHI:	a ver .
*CHI:	este no .
*MOT:	uy@i .
%par:	se ríe
*MOT:	&=q y las botas ?
*FAT:	es que están del revés .
*MOT:	ya nada .
*MOT:	&=q y las botas ?
%act:	le ha dado la vuelta a una pieza
*MOT:	no .
*CHI:	&=e estas !
*MOT:	&=e claro !
*FAT:	&=e esas !
*MOT:	&=e bien !
*FAT:	&=e muy bien !
*FAT:	&=q y los cordones ?
*FAT:	&=q qué juego más diver@c verdad , Lu ?
*MOT:	pero no es ahí esa , cielo .
*MOT:	no va ahí , mi+amor .
%par:	riéndose
*FAT:	me estoy desesperando con su tos .
%add:	MOT
*FAT:	&=q quieres fruta , Mother ?
%add:	MOT
*MOT:	sí .
*CHI:	e(s)te no ca@x [/] cabe .
*MOT:	no .
*MOT:	porque &=q sabes con qué va ?
*MOT:	con esta .
%act:	señala
*MOT:	van con la pelota .
@Situation:	1 Lucía cena en el salón con FAT y MOT
@Time Start:	20:00
*MOT:	no .
*MOT:	las botas .
*MOT:	las botas con la pelota .
*MOT:	&=e esa !
*MOT:	&=e muy bien !
*MOT:	a ver .
*MOT:	ahora la gallina .
*MOT:	&=q con qué va la gallina ?
*CHI:	con los huevos .
*MOT:	&=q y dónde están los huevos ?
*CHI:	xxx están . [+ NON]
*MOT:	hay que buscar los .
*MOT:	a ver .
*MOT:	&=q dónde están ?
*CHI:	no están .
*MOT:	búsca los .
*MOT:	&=q dónde están ?
*MOT:	&=q y los huevos ?
*CHI:	0 .
%act:	encuentra la pieza y la levanta
*MOT:	ah@i .
*MOT:	bien .
*MOT:	a poner .
*CHI:	< a ver > [/] a ver , Mamá .
*CHI:	&=e ya !
*MOT:	muy bien .
*MOT:	a guardar .
*MOT:	&=q y la araña ?
*MOT:	&=q con qué va la araña ?
*CHI:	la tela de araña .
*MOT:	la tela de araña .
*MOT:	&=q y dónde está la tela de araña ?
*MOT:	&=q eh@i ?
*MOT:	tienes que buscar la ahí .
*CHI:	0 .
%act:	revuelve entre las piezas
*MOT:	búsca la bien .
*MOT:	que está ahí .
*CHI:	no está .
*MOT:	está en la caja .
*MOT:	mira [x 2] .
*MOT:	muy bien .
*MOT:	la tela de araña .
*FAT:	a ver .
*FAT:	&=q cuáles has ido haciendo ?
*FAT:	&=q qué hay que ir guardando ?
%act:	vuelve de la cocina
*MOT:	ya las hemos guardado .
*CHI:	&=e yo también !
%act:	se ha bajado de la silla y va hacia FAT , que está comiendose un yogur
*FAT:	&=q también qué ?
*CHI:	esto .
*FAT:	&=q qué quieres ?
*CHI:	el yogur .
*FAT:	&=q quieres un poquito ?
*FAT:	venga .
*FAT:	a ver la tela de araña y la araña .
*FAT:	&=q eh@i , Lulú ?
*FAT:	oye .
%add:	MOT
*FAT:	son ya los guiñoles , Mother .
%add:	MOT
*MOT:	sí .
@End
