# Supplementary material for: Comparing Different Models of the Development of Verb Inflection in Early Child Spanish
Source: PLoS One. 2015 Mar 11;10(3):e0119613. doi: 10.1371/journal.pone.0119613 (PMC4356619; doi:10.1371/journal.pone.0119613)
Supplement: S1 File — (ZIP) [file pone.0119613.s001.zip › lu20513.cha]

@UTF8
@PID:	11312/c-00031854-1
@Begin
@Languages:	spa , eng
@Participants:	CHI Lucía Target_Child , MOT Madre Mother , FAT Padre Father
@ID:	spa , eng|OreaPine|CHI|2;5.13|female|||Target_Child|||
@ID:	spa , eng|OreaPine|MOT|||||Mother|||
@ID:	spa , eng|OreaPine|FAT|||||Father|||
@Transcriber:	Javier , University of Nottingham
@Date:	20-MAR-2001
@Location:	Madrid
@Situation:	1 FAT , MOT y Lucía cenan en el salón
@Time Start:	20:30
@Situation:	1
*CHI:	sí .
*FAT:	pero bueno .
*FAT:	&=q no has cenado ?
*CHI:	&=e sí !
*FAT:	&=q qué has cenado , Lucía ?
*FAT:	Lulú .
*FAT:	&=q qué has cenado ?
*CHI:	pollito chicken@s .
*FAT:	&=q pollito chicken@s ?
*CHI:	sí .
*FAT:	&=q gallina +..?
*CHI:	++ hen@s .
*FAT:	&=q casa +..?
*CHI:	0 .
%par:	se ríe
*FAT:	&=q casa +..?
*CHI:	++ window@s .
*FAT:	no .
*FAT:	eso es house@s .
*MOT:	ventana .
*FAT:	&=q ventana ?
*FAT:	&=q es que se lo he dicho en desorden o qué ?
%add:	MOT
*CHI:	Rocío .
*FAT:	&=q Rocío te enseña ?
*MOT:	y también cuentas .
*MOT:	&=q a que sí , Lucía ?
*FAT:	&=q ah@i sí ?
*FAT:	a ver .
*FAT:	&=q cómo ?
*FAT:	&=q cómo cuentas ?
*CHI:	gallina hen@s lápiz+xxx .
*FAT:	pollito chicken@s gallina +...
*FAT:	++ hen@s .
*FAT:	casa +...
*FAT:	++ house@s y pluma +...
*FAT:	++ pen@s .
*CHI:	galleta .
%act:	después hace un ruido con los labios
*FAT:	&=q no se lo sabe así ella ?
%add:	MOT
*MOT:	&=q cuentas en inglés , Lucía ?
*CHI:	two@s three@s y four@s y five@s .
*FAT:	&=q y six@s ?
*CHI:	0 .
%par:	como si escupiera
*FAT:	Lucía .
%par:	riéndose
*FAT:	one@s two@s +/.
*CHI:	0 .
%act:	sigue haciendo ruidos con la boca como si escupiera
*FAT:	bueno .
*FAT:	&=q te sientas ?
%add:	MOT
*CHI:	ay@i .
%act:	se pone de pie sobre la silla
*FAT:	&=q qué pasa , Lucía ?
*CHI:	hala@i .
*CHI:	mira .
*FAT:	&=q qué pasa ?
*FAT:	&=q eh@i ?
*CHI:	a saltar .
*MOT:	&=q vas a saltar ahora , Lucía ?
*CHI:	mira .
*MOT:	la última &=q eh@i ?
*CHI:	vale .
%act:	salta desde de la silla con la ayuda de MOT y se vuelve a subir corriendo
*MOT:	oye , carota .
*CHI:	eh@i , Papá .
%act:	se ha ido a la cocina
*CHI:	Pa@x [//] quiero pan .
*MOT:	ay@i , Lucía .
*MOT:	cómo vas a querer pan .
*CHI:	quiero pan .
*MOT:	ven .
*MOT:	que te voy a xxx . [+ NON]
*CHI:	no .
*CHI:	un xxx . [+ NON]
*MOT:	un xxx pero un poco pequeño . [+ NON]
*CHI:	quiero queso , Mamá .
*CHI:	xxx queso . [+ NON]
*CHI:	quiero queso .
*CHI:	&=e quiero < queso un poquito > [*] !
%err:	< queso un poquito > = < un poquito de queso > $SYN $SUB
%act:	después viene corriendo desde la cocina hasta su sila
*FAT:	bueno .
*CHI:	quiero el queso de mamá .
*CHI:	quiero el queso de mamá .
*CHI:	quiero una aceituna .
*MOT:	no .
*MOT:	que conste que no te voy a dar .
*CHI:	sí .
*CHI:	quiero queso .
*MOT:	&=q de este ?
*CHI:	sí .
*MOT:	&=q de este ?
*CHI:	sí .
*MOT:	a ver si te gusta , Lucía .
*MOT:	&=q te gusta ?
*CHI:	sí .
*FAT:	&=q no hay nada (.) de comer ?
%add:	MOT
*MOT:	sí .
*MOT:	puré de primero .
%add:	FAT
*FAT:	&=q lo pongo y lo traigo ?
*CHI:	el queso de [//] este .
*CHI:	xxx .
*CHI:	no .
*CHI:	quero [*] de ot(r)o .
%err:	quero = quiero $MOR $LOS $REG
*CHI:	quero [*] de ot(r)o .
*MOT:	&=q de este ?
*CHI:	sí .
*CHI:	un poquito .
*MOT:	un poquito &=q verdad ?
*MOT:	vas a coger te una esquinita de estas .
*MOT:	&=q vale ?
*CHI:	sí .
*MOT:	&=q así ?
*CHI:	sí .
*MOT:	y te pongo un montadito .
*MOT:	&=q vale ?
*CHI:	e(s)to es feo .
*MOT:	&=q es feo ?
*CHI:	sí .
*MOT:	no .
*CHI:	sí es feo .
*MOT:	no es feo , hombre .
*FAT:	&=q el qué es feo ?
*FAT:	esto es tuyo .
%add:	MOT
*MOT:	gracias .
%add:	FAT
*FAT:	&=q te vale así ?
%add:	MOT
*MOT:	toma , Lucía .
@Situation:	1 FAT , MOT y Lucía cenan en el salón
@Time Start:	20:30
@Situation:	1
*CHI:	mira .
*CHI:	< mira el@x > [//] mira , Papá .
%act:	le enseña una rebanada con pan
*FAT:	&=q es para mí ?
*CHI:	no .
*FAT:	&=q para quién es ?
*CHI:	para mí .
*CHI:	es para tí .
*FAT:	Lucía .
*FAT:	&=q qué has hecho hoy en el colegio ?
*FAT:	&=q has cantado en el colegio hoy ?
*CHI:	sí .
%act:	se mete un trozo grande de pan con queso en la boca
*FAT:	no .
*FAT:	despacito [x 2] .
*MOT:	oye [x 2] .
*MOT:	despacio .
*FAT:	la mitad .
*FAT:	eso es .
*FAT:	hoy es primavera ya .
%add:	MOT
*MOT:	&=q empieza hoy o mañana ?
%add:	FAT
*FAT:	hoy .
%add:	MOT
*FAT:	es primavera , Lucía .
*CHI:	no , es verano .
*FAT:	no .
%par:	se ríe
*FAT:	es primavera .
*CHI:	es verano .
*FAT:	y van a salir todas las flores del jardín .
*FAT:	todas [x 3] .
*CHI:	no .
%par:	mueve la cabeza ; no
*FAT:	sí .
*CHI:	no .
*FAT:	sí [x 2] y sí .
*FAT:	&=q Lucía qué había cenado ?
%add:	MOT
*MOT:	puré .
%add:	FAT
*FAT:	está bueno .
%add:	MOT
*CHI:	&=q se ha acabada [*] ?
%err:	acabada = acabado $MOR $SUB $PHO
%act:	mira el puré de FAT
*CHI:	&=q se ha acabada [*] ?
*FAT:	se ha acaba::do . [+ COR]
%com:	GEM
*CHI:	< no se ha > [//] no se ha acabada [*] .
%com:	a FAT aún le queda puré en el plato
*FAT:	no .
*FAT:	no se ha acabado todavía .
*FAT:	está tomándo lo papá .
*CHI:	quero [*] más .
%err:	quero = quiero $MOR $LOS $REG
*FAT:	&=q más quesito ?
*MOT:	&=q el último ?
*MOT:	&=q es el último ?
*CHI:	sí .
*FAT:	Lucía .
*FAT:	&=q me cuentas una cosa ?
*CHI:	no .
*FAT:	anda .
*FAT:	cuénta me una cosa .
*FAT:	anda .
*CHI:	esto fuera .
*CHI:	esto fuera .
*FAT:	&=q lo ponemos aquí ?
*CHI:	sí .
*CHI:	hola .
%act:	come mientras FAT y MOT hablan entre sí
*CHI:	viene el perro .
%com:	se oye ladrar un perro en la calle
*FAT:	&=q el qué ?
*CHI:	viene el perro .
*MOT:	&=q el perro viene ?
*CHI:	0 .
%par:	mueve la cabeza ; sí
*FAT:	&=q viene el perro ?
*FAT:	&=q cual ?
*CHI:	el negro blac@s .
*FAT:	&=q el negro black@s ?
*FAT:	&=q cuál es ese perro ?
*CHI:	ay@i qué susto .
*CHI:	qué susto . [+ IMI]
*FAT:	&=q por qué qué susto , Lucía ?
*CHI:	e(s)to fuera .
*FAT:	Lucía .
*FAT:	&=q cierras más la puerta fuerte [x 2] ?
*CHI:	sí .
%act:	se baja de la silla y cierra la puerta
*FAT:	vale .
%com:	hay un corte
*CHI:	voy abajo .
*FAT:	no [x 3] .
*FAT:	corre .
*FAT:	ven aquí a sentar te con nosotros , Lucía .
*CHI:	quero [*] más , Papá .
%err:	quero = quiero $MOR $LOS $REG
*FAT:	&=q más de qué , mi+amor ?
*CHI:	de queso .
*FAT:	&=q de queso ?
*CHI:	ay@i , sí .
*FAT:	&=q qué hace ahí ese queso ?
*CHI:	uy@i .
*FAT:	&=q qué hace ahí ese queso , Lucía ?
*FAT:	&=q no llegas ?
*FAT:	a ver .
*FAT:	coge la escalera .
*FAT:	a ver si llegas .
*CHI:	xxx .
*CHI:	no llego .
*FAT:	&=q no llegas tampoco ?
*CHI:	no .
*FAT:	bueno .
*FAT:	corre .
*FAT:	siénta te aquí .
*CHI:	tú sí .
*FAT:	&=q eh@i ?
*CHI:	tú sí .
*CHI:	Papá .
*FAT:	&=q yo sí llego ?
%par:	riéndose
*CHI:	sí .
*CHI:	a ver .
%act:	va hacia la cámara , que acaba de girar FAT
@Situation:	1 FAT , MOT y Lucía cenan en el salón
@Time Start:	20:30
@Situation:	1
*CHI:	ya .
*CHI:	a ver .
*CHI:	foto .
*CHI:	mágico .
*CHI:	a ver .
*CHI:	foto .
*CHI:	mágico .
*FAT:	&=q es una foto mágica ?
*CHI:	era [*] Elsa .
%err:	era = estaba $SYN $SUB
*FAT:	&=q estaba Elsa ahí ? [+ COR]
*CHI:	mira .
*FAT:	&=q quién es ?
*CHI:	Elsa .
*FAT:	mira .
*FAT:	así .
*FAT:	&=q quién es ?
*CHI:	Lulú .
*FAT:	&=q y qué hace Lulú ?
*CHI:	Lulú .
%act:	se está mirando en la pantallita de la cámara
*FAT:	di le cositas a Lulú .
*CHI:	no .
*FAT:	sí .
*CHI:	e(s) mala .
*FAT:	&=q Lulú es mala ?
%par:	se ríe
*CHI:	sí .
*CHI:	mira .
*FAT:	&=q por qué es mala ?
*FAT:	&=q eh@i ?
*FAT:	&=q por qué es mala Lucía ?
*CHI:	0 .
%act:	se queda mirando seria hacia la cámara
*FAT:	uy@i [x 3] .
*FAT:	venga .
*FAT:	pon te aquí , Lucía , con nosotros .
*FAT:	&=q vale ?
*FAT:	venga .
*CHI:	0 .
%act:	coloca la mano en el objetivo de la cámara
*FAT:	&=e no [x 4] !
*FAT:	que lo rompes , Lucía .
*FAT:	venga , Lucía .
*FAT:	siénta te aquí .
*CHI:	no .
*FAT:	&=q qué es esto ?
*FAT:	mira .
*CHI:	una casita .
*FAT:	mm@i .
%par:	afirma
*FAT:	a ver .
*FAT:	una vaca .
*CHI:	vacas .
*CHI:	&=q y estos ?
*FAT:	&=q qué son ?
*CHI:	vacas .
*FAT:	&=q son vacas ?
*CHI:	sí , mira .
*FAT:	&=q cómo hacen las vacas ?
*CHI:	mu:@o .
*CHI:	xxx .
%par:	susurra algo
*CHI:	oh@i mira .
%act:	le enxeña a FAT una folleto publicitario que hay sobre la mesa
*FAT:	mm@i .
%par:	afirma
*MOT:	&=q y qué hace eso aquí ?
%add:	FAT
*FAT:	publicidad .
%add:	MOT
*CHI:	< mira > [/] .
*FAT:	chuletón [//] &=q siguen vendiendo el chuletón de Ávila ? [+ ADD]
%add:	MOT
*CHI:	mira , Papá .
*FAT:	&=q qué es eso , Lucía ?
*CHI:	uno(s) tomate(s) .
*FAT:	&=q unos tomates también ?
*CHI:	tunputún@o .
%par:	canturrea
*CHI:	&=q así ?
%act:	tiene el folleto levantado con una mano
*FAT:	no .
*CHI:	&=q sí ?
*FAT:	no .
*FAT:	a tirar no , Lucía .
*CHI:	&=q sí ?
*FAT:	mm@i .
%par:	negación
*CHI:	ya .
%act:	deja caer el folleto
*FAT:	pues me enfado .
*CHI:	no .
*FAT:	si te he dicho que no lo tires .
*CHI:	Lulú mala .
*CHI:	&=e Lulú !
%act:	grita junto al micrófono de la cámara
*CHI:	&=e Lulú: !
*CHI:	mi fo:to .
*FAT:	cuidado [x 3] , Lucía .
*CHI:	mi fo:to .
*MOT:	&=q está lloviendo ?
%add:	FAT
*FAT:	no .
*CHI:	no sona [*] .
%err:	sona = suena $MOR $SUB $REG
*CHI:	ay@i .
*FAT:	poner lo bien .
*CHI:	se ha roto .
*FAT:	no .
*FAT:	no se ha roto .
*FAT:	pero no lo toques .
*FAT:	&=q vale ?
*FAT:	que no se rompa .
*FAT:	no .
*CHI:	&=e Lulú: !
%act:	grita junto al micrófono de la cámara
*CHI:	&=e Lulú !
*CHI:	&=e Lulú !
*FAT:	&=q Lulú ?
*FAT:	&=q te traes aquí el puzle y me enseñas a ver que cosas has aprendido ?
*FAT:	mm@i .
%par:	interroga
*CHI:	sí .
*FAT:	venga .
%com:	hay un corte
*CHI:	yo quero [*] una aceituna , Papá .
*FAT:	&=q quieres una aceituna ?
*FAT:	&=q y por qué ?
*MOT:	no hay , Lucía .
*FAT:	&=q por qué , Lulú ?
*MOT:	no hay , cielo .
*FAT:	&=q hay ?
*FAT:	&=q se las ha acabado todas mamá ?
*CHI:	sí .
*FAT:	ay@i Mamá .
*FAT:	que no nos dejas ninguna aceituna .
*FAT:	di le “no nos dejas ninguna aceituna” .
*FAT:	&=q eh@i ?
*CHI:	0 .
%par:	escupe
*FAT:	no .
*FAT:	eso no , Lucía .
*FAT:	eso no hay que hacer lo .
*CHI:	que@x [/] quero [x 3] [*] un poquito .
%err:	quero = quiero $MOR $LOS $REG
*FAT:	no .
*CHI:	de queso .
*FAT:	vamos a ver a Mujer y a Hombre .
*FAT:	&=q vale ?
*CHI:	no .
*FAT:	mm@i .
%par:	afirma
*CHI:	no .
*CHI:	quero [*] esto .
*FAT:	no .
*FAT:	esto se guarda hasta mañana .
*FAT:	&=e Lucía !
*FAT:	&=q qué haces en [//] ahí de pie ?
*FAT:	venga .
*FAT:	baja te .
*CHI:	no .
*FAT:	&=e Lucía !
*FAT:	bája te .
*CHI:	no .
*MOT:	muy mal .
*MOT:	&=q eh@i , Lucía .
*FAT:	< muy mal > [/] muy mal .
@End
