# Supplementary material for: Comparing Different Models of the Development of Verb Inflection in Early Child Spanish
Source: PLoS One. 2015 Mar 11;10(3):e0119613. doi: 10.1371/journal.pone.0119613 (PMC4356619; doi:10.1371/journal.pone.0119613)
Supplement: S1 File — (ZIP) [file pone.0119613.s001.zip › lu20514.cha]

@UTF8
@PID:	11312/c-00031855-1
@Begin
@Languages:	spa , eng
@Participants:	CHI Lucía Target_Child , FAT Padre Father
@ID:	spa , eng|OreaPine|CHI|2;5.14|female|||Target_Child|||
@ID:	spa , eng|OreaPine|FAT|||||Father|||
@Transcriber:	Javier , University of Nottingham
@Date:	21-MAR-2001
@Location:	Madrid
@Situation:	1 FAT y Lucía juegan por la mañana en la salita de juegos
@Time Start:	07:30
@Situation:	1
*FAT:	a ver , Lucía .
*FAT:	&=q me vas a traer , por+favor , uno de tus puzles de las vacas (.) y de los caballos , por+favor ?
*CHI:	0 .
%act:	va a la estantería de la salita pero en vez de coger algo le muestra a FAT la mano (la tiene sucia porque está comiendo pan con quesito)
*FAT:	a chupar .
*CHI:	0 .
%act:	se va chupando los dedos uno a uno
*FAT:	a chupar .
*FAT:	ya está , &=q verdad ?
*FAT:	a ver , Lucía .
*FAT:	&=q me pones un café+con+leche , por+favor ?
*CHI:	&=q los puzles estos ?
%act:	vuelve a la estantería
*FAT:	sí .
*FAT:	uno de esos .
*FAT:	el que más te guste .
*FAT:	&=q cuál te gusta más ?
*FAT:	&=q eh@i ?
*FAT:	el de arriba del todo .
*CHI:	&=q este [*] no ?
%err:	este = esto $MOR $SUB $AGA
%act:	ha cogido una especie de cuento con forma de almohadón
*FAT:	no .
*FAT:	ese no .
*FAT:	porque ese no es un puzle .
*FAT:	&=q o quieres que veamos el cuento ?
*FAT:	&=q me explicas el cuento ?
*CHI:	no .
*FAT:	vale .
*FAT:	pues venga .
*FAT:	el puzle .
*CHI:	este no .
*FAT:	&=q ese no ?
*FAT:	sí: .
*CHI:	no .
*FAT:	&=q por qué no , Lucía ?
*CHI:	xxx .
*FAT:	a ver .
*FAT:	tráe lo .
*FAT:	tráe lo aquí .
*FAT:	a ver .
*FAT:	vamos a ver .
*FAT:	&=q a ver cuál es este puzle ?
*FAT:	uy@i .
*FAT:	es el de los cerditos .
*FAT:	&=q es el de los números ?
*CHI:	sí .
*FAT:	a ver .
*FAT:	a ver .
*FAT:	vamos a ver .
*FAT:	&=q este qué es ?
*CHI:	xxx . [+ NON]
*FAT:	este [//] a ver .
*FAT:	yo los pongo aquí todos y tú los tienes que ir poniendo .
*FAT:	&=q vale ?
*CHI:	sí .
*FAT:	venga .
*FAT:	a ver .
*FAT:	hola .
*CHI:	a ver .
*FAT:	a ver .
*CHI:	eso no .
*FAT:	&=q ese qué es ?
*CHI:	una [*] ovejas .
%err:	una = unas $MOR $LOS $AGA
*FAT:	&=q unas ovejas ? [+ COR]
*CHI:	be@o .
%par:	imita el sonido de la oveja
*FAT:	&=q por dónde van las ovejas ?
*CHI:	por el campo .
*FAT:	&=q y qué hacen ?
*CHI:	be:@o .
%par:	imita el sonido de la oveja
*FAT:	&=q y qué hacen las ovejas ?
*FAT:	las ovejas dan +...
*CHI:	++ leche .
%par:	susurra
*FAT:	&=q y qué más ?
*CHI:	mantequilla .
%par:	susurra
*FAT:	&=q mantequilla ?
*CHI:	0 .
%par:	mueve la cabeza ; sí
*FAT:	&=q y qué más dan las ovejas ?
%par:	susurra
*CHI:	0 .
%act:	se queda callada mirando a FAT
*FAT:	bueno .
*FAT:	a ver .
*FAT:	venga .
*FAT:	&=q y esto de aquí (.) qué son ?
*CHI:	xxx .
*FAT:	&=q son ?
*CHI:	patos .
*FAT:	&=q y por dónde van los patos ?
*CHI:	por el agua .
%act:	mueve la mano por el aire como si nadara
*FAT:	a ver .
%act:	03:30
*FAT:	muy bien .
*FAT:	&=q y qué hacen los patos ?
*CHI:	esto no .
%act:	le da un poco de pan a FAT
*FAT:	vale .
*FAT:	te lo guardo aquí .
*FAT:	&=q vale ?
*FAT:	venga , Lulú .
*FAT:	&=q esto qué son ?
*CHI:	salchichas .
*CHI:	xxx .
%act:	encaja dos piezas
*FAT:	&=q ah@i sí ?
*FAT:	&=q ese va ahí ?
*CHI:	sí .
*CHI:	mira .
*FAT:	venga .
*FAT:	&=q y dónde lo ponemos ?
*FAT:	&=q lo vamos guardando aquí a la izquierda ?
*CHI:	sí .
*FAT:	venga .
*FAT:	vamos a poner los aquí .
*FAT:	&=q vale ?
*FAT:	tatán@o .
*CHI:	lo(s) perro(s) .
*FAT:	&=q qué hacen los perros ? [+ COR]
*CHI:	guaugua@o .
%act:	imita el sonido del perro
*FAT:	&=q y dónde están los perros ?
*CHI:	se han perdido 0 [*] t(r)es .
%err:	0 = los $SYN $LOS
*FAT:	&=q se han perdido ?
*FAT:	andá@i .
*FAT:	&=q son perros buenos o perros malos ?
*CHI:	guenos [: buenos] .
*FAT:	&=q por qué son buenos ?
*CHI:	colita .
%par:	susurra
*FAT:	&=q tienen colita ?
*FAT:	ton@o [x 9] .
%par:	canturreando
*CHI:	ay@i qué malo .
*FAT:	&=q quíen es esta ?
*CHI:	una vaca .
*FAT:	toma .
*FAT:	&=q qué hace la vaca ?
*CHI:	mu@o .
%par:	imita el mugido de la vaca
*FAT:	&=q y qué da la [x 3] vaca ?
*CHI:	leche .
*FAT:	&=q y qué más ?
*CHI:	0 .
%par:	sorprendida y callada
*FAT:	&=q qué más da la vaca ?
@Situation:	1 FAT y Lucía juegan por la mañana en la salita de juegos
@Time Start:	07:30
@Situation:	1
*FAT:	&=q de qué sale la leche ?
*FAT:	&=q la leche qué da ?
*CHI:	leche .
*FAT:	uy@i .
*FAT:	&=q y esta con qué pieza va ?
*CHI:	ese [*] .
%err:	ese = < con esa > $SYN $LOS ; $MOR $SUB $AGA
*FAT:	&=q con esa ? [+ COR]
*FAT:	a ver si encajan .
*FAT:	hala@i .
*FAT:	&=e qué bien !
*FAT:	vamos a poner la aquí .
*FAT:	&=q vale ?
*FAT:	ton@o [x 8] .
%par:	canturrea
*FAT:	oy@i .
*FAT:	son todo números ya .
*FAT:	< son todo > [//] ah@i .
*CHI:	los conejitos .
*FAT:	&=q qué hacen los conejitos , Lucía ?
*FAT:	&=q qué hacen los conejitos ?
*FAT:	Lulú .
*FAT:	&=q qué hacen los conejitos ?
*FAT:	&=q por dónde van los conejitos ?
*FAT:	por el campo .
*FAT:	&=q y qué hacen ?
*FAT:	&=q qué comen los conejitos ?
*FAT:	&=q eh@i ?
*FAT:	&=q qué comen los conejitos , Lulú ?
*FAT:	&=q qué comen los conejitos ?
*FAT:	a ver .
*FAT:	vamos a poner lo aquí .
*CHI:	no , aquí .
*CHI:	oh@i .
%par:	se ríe
*FAT:	se ha caído .
*CHI:	0 .
%act:	encaja dos piezas
*FAT:	muy bien .
*FAT:	&=q lo ponemos aquí ?
*FAT:	ya .
*FAT:	a ver: .
*FAT:	&=e uy@i !
*CHI:	uno [*] (ra)tones .
%err:	uno = uno $MOR $LOS $AGA
*FAT:	&=q qué hacen los ratones ?
*FAT:	&=q en dónde están los ratones ?
%act:	hace algo a Lucía que no se ve
*CHI:	ay@i qué miedo .
*FAT:	&=q cuántos ratones hay ?
*FAT:	a ver .
*FAT:	&=q cuántos ratones hay , Lu ?
*FAT:	venga uno +...
*CHI:	++ dos tres y cuatro y cinco .
*FAT:	y [x 2] seis y siete y +...
*CHI:	++ nueve .
*FAT:	&=e nueve !
*FAT:	sí , señora .
*CHI:	aquí xxx . [+ NON]
*CHI:	es el (.) seis .
%act:	coge una pieza en alto y la mira
*FAT:	&=q es el seis ese ?
*CHI:	sí .
*FAT:	a ver .
*FAT:	da le la vuelta .
*FAT:	&=q y ahora ?
*FAT:	&=q cuál es ?
*CHI:	el nueve .
*FAT:	&=q y ahora ?
*CHI:	el seis .
*FAT:	&=q y ahora ?
*CHI:	el nueve .
*FAT:	pues venga .
*FAT:	lo ponemos así .
*FAT:	&=q vale ?
*CHI:	el seis .
*FAT:	no .
*FAT:	es el nueve .
*FAT:	&=e mira !
*CHI:	tu@o [x 7] .
%par:	canturrea
*CHI:	los patos por el agua .
*FAT:	no .
*FAT:	estos son los +...
*CHI:	++ pollitos .
*FAT:	muy bien .
*FAT:	&=q y qué hacen los pollitos ?
*CHI:	pío@o [x 3] .
%par:	imita el sonido del pájaro
*FAT:	&=q y dónde están los pollitos ?
*CHI:	se han perdido .
*FAT:	&=q se han perdido los pollitos ?
*FAT:	&=q cúantos pollitos hay ?
*FAT:	a ver .
*FAT:	&=q cúantos pollitos hay , Lu ?
*FAT:	hay uno dos tres .
*FAT:	tatán@o .
*FAT:	mira .
*FAT:	&=q qué son ?
*FAT:	&=q ya te has cansado ?
*FAT:	&=q me traes un cuento entonces ?
*FAT:	&=q eh@i ?
*CHI:	sí .
*FAT:	venga .
*FAT:	a ver qué cuento .
*FAT:	&=q este gigante ?
*CHI:	sí .
*FAT:	hala@i .
*FAT:	lo [//] &=q dónde lo vemos ?
*FAT:	&=q lo vemos aquí juntos ?
*FAT:	&=q eh@i ?
*FAT:	venga .
*FAT:	vamos a ver lo aquí juntos .
%act:	se cambia de silla
*FAT:	a ver , Lulú .
*CHI:	0 .
%act:	se sienta sobre una pierna de FAT
*FAT:	a ver .
*FAT:	&=q qué es esto ?
%act:	coge uno de esos cuentos gigantes (aprox . 75 cm . de largo)
*CHI:	un gatito .
*FAT:	&=q un gatito con lo grande que es ?
*FAT:	si es más grande que tú .
*FAT:	&=q y dónde va ?
*FAT:	&=q eh@i ?
*FAT:	&=q dónde va este gatito ?
*FAT:	&=q va al cole con su libro debajo de [/] del brazo ?
*CHI:	0 .
%par:	mueve la cabeza ; sí
*FAT:	&=q y qué ?
*FAT:	&=q nos está diciendo hola ?
*FAT:	hola .
*FAT:	hola , gatito .
*CHI:	0 .
%act:	golpea con la mano sobre el cuento
*FAT:	uy@i .
*FAT:	&=q por qué le pegas al gatito ?
*FAT:	a ver .
*FAT:	y aquí hay unas letras .
%act:	ha abierto el libro .
*FAT:	a ver .
*FAT:	vamos a ver .
*FAT:	toma .
*FAT:	&=q qué es esto ?
%act:	deja el libro de pie , abierto , sobre el suelo
*FAT:	qué grande es este libro .
*FAT:	&=q qué tenemos aquí ?
*FAT:	&=q las letras ?
*CHI:	sí .
*FAT:	&=q eh@i ?
*FAT:	a ver .
*FAT:	&=q qué es esto , Lucía ?
*CHI:	un [x 2] barco .
*FAT:	&=q y dónde va el barco ?
*FAT:	&=q eh@i ?
*FAT:	&=q dónde va , Lucía , este barco ?
*FAT:	mira .
*FAT:	hay un capitán .
*FAT:	un capitán ratoncito .
*FAT:	&=q verdad ?
*FAT:	&=q dónde está el capitán ratoncito ?
*CHI:	0 .
%act:	se echa sobre la pierna de FAT
*FAT:	uy@i , Lucía .
*FAT:	así mal .
*FAT:	así mal [x 3] .
@Situation:	1 FAT y Lucía juegan por la mañana en la salita de juegos
@Time Start:	07:30
@Situation:	1
*FAT:	bueno .
*FAT:	&=q no me vas a contar el cuento ?
*FAT:	si no me cuentas el cuento .
*FAT:	&=q sabes ?
*FAT:	yo me tengo que ir .
*CHI:	no .
*FAT:	sí .
*FAT:	venga .
*FAT:	cuénta me .
*FAT:	&=q qué es esto ?
*FAT:	&=q eh@i ?
*FAT:	&=q dónde van todos los ratoncitos que hay en este libro ?
*FAT:	&=q dónde van ?
*FAT:	&=q dónde va este ?
*FAT:	mira .
*FAT:	un ratoncito al lado de la bandera .
*FAT:	&=q verdad ?
*FAT:	&=q y esto ?
*FAT:	&=q qué está echando el barco ?
*FAT:	&=q eh@i , Lulú ?
*CHI:	leña .
*FAT:	&=q leña ?
*CHI:	leña .
*FAT:	no .
*FAT:	está echando humo por aquí por las chimeneas .
*FAT:	&=q verdad ?
*FAT:	mira .
*FAT:	&=q y este de aquí ?
*FAT:	bueno .
*FAT:	vamos a ver .
%par:	pasa de página
*FAT:	anda .
*FAT:	mira .
*FAT:	&=q dónde están estos ?
*CHI:	ah@i mira .
*FAT:	&=q qué es esa ?
*CHI:	se ha mojado el culete .
*FAT:	&=q se ha mojado el culete ?
%par:	riéndose
*CHI:	sí .
*CHI:	mira .
*FAT:	&=q qué hace ahí metida la señora ?
*FAT:	&=q y este qué está haciendo ?
*CHI:	bañar se .
%err:	$VALIDROOT
*FAT:	&=q se está bañando ?
*FAT:	&=q en dónde se está bañando ?
*FAT:	&=q eh@i ?
*FAT:	mira .
*FAT:	&=q < esto qué > [//] es toda agua ?
*FAT:	uy@i .
*FAT:	&=q y esta señora qué está haciendo ?
*FAT:	este cerdito .
*FAT:	&=q eh@i ?
*CHI:	este se ha enfadado .
*FAT:	está enfadado este cerdito .
*FAT:	se ha enfadado .
*FAT:	&=q por qué se ha endadado ?
*FAT:	&=q eh@i ?
*FAT:	&=q porque no le dejan entrar en casita ?
*FAT:	&=q es por eso ?
*FAT:	&=q por qué se ha enfadado ?
*FAT:	a ver .
*FAT:	&=q por qué se ha enfadado , Lucía ?
*FAT:	a ver .
*FAT:	mira .
*FAT:	una rueda de bicicleta &=q verdad ?
*FAT:	&=q y aquí ?
*FAT:	&=q qué es esto ?
*FAT:	uy@i [x 3] .
*CHI:	qué grandes .
*FAT:	qué grandes .
*FAT:	&=q y este ?
*CHI:	un serdito [: cerdito] .
*FAT:	&=q y qué está haciendo ?
*FAT:	&=q eh@i ?
*FAT:	&=q qué está haciendo este cerdito ?
*CHI:	oh@i un pan .
*FAT:	&=e un pan !
*CHI:	pa@x [/] panes .
*FAT:	&=q y esta ?
*FAT:	&=q qué está haciendo ?
*CHI:	cosinar [: cocinar] .
%err:	$VALIDROOT
*FAT:	&=q está cocinando ?
*CHI:	sí .
*FAT:	está cocinando .
*FAT:	mira .
*FAT:	&=q qué tiene aquí ?
*CHI:	una patata .
*FAT:	o un huevo .
*FAT:	se va a comer un huevo para desayunar .
*FAT:	madre+mía .
*FAT:	&=q y este de aquí ?
*CHI:	un coche .
*FAT:	el coche &=q verdad ?
*FAT:	mira .
*CHI:	una cestita .
*FAT:	una cestita de lavar la ropa .
*FAT:	&=q y esto ?
*CHI:	sí .
*FAT:	andá@i .
*FAT:	en esta casa no hay un salón de estar .
*FAT:	sólo hay un salón de ver la televisión .
*CHI:	sí .
*FAT:	madre+mía .
*FAT:	mira esta .
*FAT:	&=q qué está haciendo ?
*FAT:	toing@o [x 3] .
%par:	como si saltara algo
*FAT:	&=q eh@i ?
*FAT:	&=q qué está haciendo , Lucía ?
*FAT:	uy@i [x 3] .
*CHI:	uy@i [x 3] . [+ IMI]
*FAT:	mira .
*FAT:	esta de aquí está haciendo la chimenea &=q verdad ?
*CHI:	sí .
*FAT:	a ver .
*FAT:	&=q pasamos ya la hoja ?
*FAT:	andá@i .
*CHI:	un p(l)atáno .
*FAT:	un plátano .
*FAT:	&=q qué más ?
*FAT:	&=q este qué está haciendo ?
*CHI:	jo@i .
%par:	se ríe
*FAT:	&=q qué está haciendo este ?
*FAT:	ah@i .
*FAT:	&=e el camión de la basura !
%act:	recoge el libro
*FAT:	corre , Lulú .
*FAT:	corre .
@End
