# Supplementary material for: Comparing Different Models of the Development of Verb Inflection in Early Child Spanish
Source: PLoS One. 2015 Mar 11;10(3):e0119613. doi: 10.1371/journal.pone.0119613 (PMC4356619; doi:10.1371/journal.pone.0119613)
Supplement: S1 File — (ZIP) [file pone.0119613.s001.zip › lu20515.cha]

@UTF8
@PID:	11312/c-00031856-1
@Begin
@Languages:	spa , eng
@Participants:	CHI Lucía Target_Child , MOT Madre Mother , FAT Padre Father
@ID:	spa , eng|OreaPine|CHI|2;5.15|female|||Target_Child|||
@ID:	spa , eng|OreaPine|MOT|||||Mother|||
@ID:	spa , eng|OreaPine|FAT|||||Father|||
@Transcriber:	Javier , University of Nottingham
@Date:	22-MAR-2001
@Location:	Madrid
@Situation:	1 FAT , MOT y Lucía cenan por la noche
@Time Start:	20:30
@Situation:	1
*CHI:	pumperaños [: cumpleaños] feliz .
%par:	canta
%act:	se dirige hacia MOT , que está sentada viendo al televisión
*CHI:	pumperaños [: cumpleaños] feliz .
%act:	va hacia FAT
*CHI:	pumperaños [: cumpleaños] feliz .
*CHI:	pumperaños [: cumpleaños] feliz .
%act:	da vueltas sobre sí misma
*FAT:	&=q quién cumple años , Lucía ?
*FAT:	&=q eh@i ?
*CHI:	< e(s) ma [: mi] cump@x > [/] es mi cumpleaños .
*MOT:	&=q es tu cumpleaños ?
*CHI:	sí .
*FAT:	&=q y qué te han regalado ?
*MOT:	&=q qué te han regalado hoy ?
*CHI:	un regalo .
*MOT:	&=q cuál regalo ?
*CHI:	este .
%act:	enseña una bolsa que lleva colgando del cuello
*MOT:	te ha hecho un reglaito &=q verdad ?
*CHI:	Papá .
*CHI:	y Mamá no .
*MOT:	&=q y Mamá no ?
*FAT:	sí .
*CHI:	sólo Papá .
*FAT:	no .
*FAT:	es de los dos .
*FAT:	de parte de los dos .
*CHI:	no .
*CHI:	es mío .
*CHI:	&=q a que sí es mío ?
*MOT:	es tuyo .
*MOT:	< te lo han regalado > [/] te lo han regalado Papá y Mamá .
*CHI:	sí .
*CHI:	vueltas .
%act:	está corriendo dando vueltas
*CHI:	mamá .
*CHI:	mira , mamá .
*MOT:	uy@i .
*MOT:	cuántas vueltas das .
*CHI:	gg@o .
%par:	como si fuera un tigre
*CHI:	xxx un tigre . [+ NON]
*CHI:	gg@o .
%par:	como si fuera un tigre
%act:	se va hacia MOT
%com:	hay un corte y aparecen sentados en la mesa
*CHI:	un herm(an)ito mío .
*FAT:	&=q un hermanito tuyo ?
*MOT:	hala@i .
*CHI:	sí .
*MOT:	&=q y dónde está ?
*CHI:	aquí .
%act:	señala primero el pecho de MOT y luego la tripa (MOT está embarazada de cinco meses)
*MOT:	&=q un hermanito tuyo aquí ?
%act:	se señala
*CHI:	sí .
*MOT:	&=q y cómo es de pequeño ?
*CHI:	0 .
%act:	separa los dedos unos dos centímetros
*FAT:	&=q y qué hace ?
*CHI:	&=q < a que > [/] a que sí es bueno ?
*FAT:	&=q es bueno ?
*CHI:	sí .
*FAT:	&=q es bueno el nene ?
*CHI:	sí .
*FAT:	&=q y cómo le vas a llamar ?
*FAT:	&=q cómo le llamamos , Lu ?
*FAT:	&=q eh@i ?
*CHI:	e(s)te es mi regalo .
*CHI:	y he(r)manito no tene [*] el regalo .
%err:	tene = tiene $MOR $LOS $REG
*MOT:	mi hermanito no tiene regalo . [+ COR]
*FAT:	&=q no tiene ?
%par:	se ríe
%act:	se levanta
*CHI:	mi regalo .
*FAT:	bueno .
*FAT:	&=q le enseñamos el regalito a tu hermano ?
*CHI:	sí .
*FAT:	venga .
*FAT:	enséña selo .
*FAT:	a ver .
*CHI:	gg@o .
%par:	como si fuera un tigre
*FAT:	a ver , Lulú .
*FAT:	corre .
*FAT:	&=q dónde está el hermanito ?
*FAT:	corre .
*FAT:	&=q eh@i ?
*CHI:	gg@o .
%par:	como si fuera un tigre
*FAT:	&=q no vienes ?
*CHI:	gg@o .
%par:	como si fuera un tigre
%act:	se va hacia FAT
*FAT:	&=q eso qué es ?
*CHI:	un jigue [: tigre] .
*MOT:	un tigre .
*FAT:	ah@i .
*FAT:	es un tigre .
*CHI:	gg@o .
%par:	como si fuera un tigre
*FAT:	&=q y es bueno o es malo el tigre ?
*CHI:	malo .
*FAT:	&=q qué hace ?
*CHI:	gg@o .
%par:	como si fuera un tigre
*FAT:	arg@o .
%act:	levanta las manos
*CHI:	arg@o .
%par:	como si fuera un león
%act:	levanta también las manos
*MOT:	es que ese es el león &=q verdad ?
*FAT:	ah@i .
*FAT:	&=q ese es león ?
*MOT:	claro .
*CHI:	arg@o .
%par:	como si fuera un león
*FAT:	&=q es peligroso el tigre ?
*CHI:	xxx .
%act:	mira algo en la bolsa
*FAT:	&=q eh@i ?
*CHI:	xxx .
*FAT:	&=q el qué , Lucía ?
*CHI:	xxx .
*FAT:	&=q te quieres sentar en la sillita un poco ?
*FAT:	a ver .
*FAT:	< &=q me enseñas > [/] ?
*FAT:	trae .
*FAT:	se lo quito yo .
*FAT:	&=q me enseñas < tu juguete > [/] tu regalito ?
*FAT:	a ver .
*FAT:	corre .
*FAT:	enséña me a Carlos .
*FAT:	Lucía .
*MOT:	espera [x 2] .
*FAT:	corre .
*FAT:	&=q me lo enseñas ?
*CHI:	mira .
*FAT:	a ver .
*FAT:	&=q cómo es ?
*FAT:	mira .
*FAT:	a ver .
*FAT:	&=q qué es esto ?
*CHI:	xxx .
%act:	trae la bolsa que llevabqa colgando y se la enseña a FAT
*CHI:	serra [: cierra] [*] (l)a caminera [: cremallera] .
%err:	cerra = cierra $MOR $LOS REG
*FAT:	la cremallera . [+ COR]
*CHI:	xxx .
*CHI:	v(o)y [*] a tapar 0 [*] .
%err:	0 = O $SYN $LOS
*FAT:	&=q a tapar ?
*CHI:	tú sí .
*FAT:	uy@i .
*FAT:	&=q qué hace aquí Carlitos ?
%exp:	Carlitos = name of a doll
*FAT:	&=q lo sacamos un poco ?
*CHI:	no .
*FAT:	&=q está durmiendo ?
*CHI:	ay@i .
*FAT:	&=q qué quieres , Lucía ?
*FAT:	&=q qué quieres hacer , Lu ?
*CHI:	cerrar le .
%err:	$VALIDROOT
%exp:	le for lo is a dialectal version not uncommon in Madrid
*FAT:	&=q quieres cerrar lo ? [+ COR]
*CHI:	sí .
*FAT:	pero no se puede cerrar más .
*FAT:	&=q no ves que está ella aquí guardadita ?
@Situation:	1 FAT , MOT y Lucía cenan por la noche
@Time Start:	20:30
@Situation:	1
*FAT:	a ver .
*FAT:	&=q qué más tiene tu regalito ?
*FAT:	cuenta .
*CHI:	a ver .
*CHI:	aquí .
*CHI:	&=q vale ?
*FAT:	&=q qué hay ahí ?
*FAT:	uy@i .
*CHI:	uy@i .
%act:	se le cae la bolsa al suelo y la recoge
*CHI:	es mío .
*FAT:	&=q y para qué es ?
*CHI:	para mí .
*CHI:	no hemananito [: hermanito] .
*MOT:	&=q para tu hermanito ? [+ COR]
*CHI:	no .
*CHI:	toma .
*FAT:	&=q para quién ?
*CHI:	hombre [x 2] .
*FAT:	&=q para quién es , Lucía ?
*CHI:	mi p(l)átano .
*CHI:	mi p(l)átano .
@End
