# Supplementary material for: Comparing Different Models of the Development of Verb Inflection in Early Child Spanish
Source: PLoS One. 2015 Mar 11;10(3):e0119613. doi: 10.1371/journal.pone.0119613 (PMC4356619; doi:10.1371/journal.pone.0119613)
Supplement: S1 File — (ZIP) [file pone.0119613.s001.zip › lu20516.cha]

@UTF8
@PID:	11312/c-00031857-1
@Begin
@Languages:	spa , eng
@Participants:	CHI Lucía Target_Child , FAT Padre Father
@ID:	spa , eng|OreaPine|CHI|2;5.16|female|||Target_Child|||
@ID:	spa , eng|OreaPine|FAT|||||Father|||
@Transcriber:	Javier , University of Nottingham
@Date:	23-MAR-2001
@Location:	Madrid
@Situation:	1 FAT y Lucía juegan por la mañana en la salita de juegos
@Time Start:	08:00
@Situation:	1
*FAT:	uy@i .
*FAT:	&=q qué tienes , Lucía ?
*FAT:	&=q dónde está ?
%act:	se sienta en una silita a la mesa , con algunos juguetes encima
*CHI:	xxx .
%act:	le da un juguete con forma de garage de coches a FAT
*FAT:	a ver .
*FAT:	&=q qué es esto , Lucía ?
*FAT:	&=q el garage ?
*CHI:	sí .
*CHI:	e(l) garage . [+ IMI]
*CHI:	xxx coches . [+ NON]
*FAT:	&=q tienes coches ?
*CHI:	y esto aquí .
%act:	coloca algo sobre la mesa
*FAT:	&=q dónde están los nenes ?
*FAT:	&=q dónde están los nenes para jugar ?
*FAT:	&=q no están ?
*FAT:	&=q quién conduce ?
*CHI:	xxx .
*FAT:	&=q conduzco yo el huevo ?
*FAT:	&=q le ponemos aquí el huevo ?
%act:	coloca un huevo de juguete en lo alto del garage
*CHI:	no .
%act:	lo quita
*CHI:	sólo los nenes .
*FAT:	&=q y dónde están los nenes ?
*FAT:	&=q eh@i ?
*FAT:	&=q cogemos los nenes ?
%act:	se levanta de la silla
*CHI:	sí .
*FAT:	a ver .
*FAT:	&=q dónde están ?
*FAT:	&=q dónde están los nenes ?
*FAT:	ay@i .
*FAT:	mira .
*FAT:	aquí está Stuart_Little .
*FAT:	&=q lo cogemos ?
*CHI:	&=q 0 [*] están los nenes ? [+ IMI]
%err:	0 = dónde $SYN $LOS
*FAT:	&=q dónde están los nenes ?
*CHI:	se han perdido .
*FAT:	bueno .
*FAT:	&=q le damos a Stuart_Little un café ?
%act:	tiene el muñeco en la mano
*CHI:	sí .
*FAT:	venga .
*FAT:	a ver .
*FAT:	prépara le un café a Stuart_Little .
*CHI:	xxx .
*CHI:	&=q a que no es de Papá e@x [/] este ?
*FAT:	no .
*CHI:	es mío .
*FAT:	es el de Lucía .
*FAT:	a ver .
*FAT:	&=q le has preguntado cómo quiere el café+con+leche ?
*FAT:	pregúnta le cómo quiere el café+con+leche , Lucía .
*CHI:	ya .
*CHI:	ay@i .
*CHI:	esto no .
*FAT:	&=q no ?
*FAT:	&=q no le das la cuchara ?
*CHI:	sí .
*FAT:	venga .
*FAT:	a ver .
*FAT:	hay que remover .
*FAT:	es verdad .
*FAT:	que tiene azúcar .
*FAT:	&=q tienes azúcar ?
*CHI:	sí .
%act:	se levanta de la silla
*FAT:	&=q dónde tienes el azúcar ?
*CHI:	toma .
*CHI:	pon 0 [*] aquí .
%err:	0 = lo $MOR $LOS $SUFFIX
%act:	coloca una taza sobre la mesita
*CHI:	se [*] caliente .
%err:	se = está $SYN $SUB ; se = es $MOR $SUB $REG
*FAT:	uy@i .
*CHI:	se [*] caliente .
*FAT:	&=q y qué hay que hacer ?
*CHI:	se [*] caliente .
%com:	GEM
*FAT:	&=q entonces qué hay que hacer si está caliente ?
*CHI:	xxx . [+ NON]
*FAT:	a ver .
*CHI:	t(r)ae .
*FAT:	ahora .
*FAT:	a ver .
*FAT:	uy@i .
*FAT:	mira cómo huele (.) Stuart .
*FAT:	tucu@o [x 3] .
*CHI:	y e(s)te es mío .
*FAT:	tucu@o [x 3] .
*CHI:	y e(s)te es mío .
*FAT:	&=q es tuyo ?
*CHI:	sí .
*FAT:	muy bien .
*FAT:	a ver , Lucía .
*FAT:	&=q le ponemos gasolina al coche ?
*FAT:	&=q le ponemos gasolina al coche ?
*FAT:	&=q o no ?
*CHI:	sí .
*FAT:	uy@i , dios+mío .
*FAT:	a ver .
*FAT:	&=q cómo se lo pone la gasolina ?
*CHI:	0 .
%act:	se acerca a la mesa mientras se come un quesito
*FAT:	&=q para quién es el quesito ?
*CHI:	para mí .
*FAT:	&=q para Lucía ?
*CHI:	sí .
*FAT:	a ver .
*FAT:	esto a la basura &=q verdad ?
*FAT:	&=q eh@i , Lucía ?
*FAT:	nada .
*FAT:	< no te preocupes > [/] no te preocupes , Lu .
*FAT:	no hace falta rebañar eso .
*FAT:	venga .
*FAT:	así .
*FAT:	hala@i .
*FAT:	a la basura .
*FAT:	&=q lo tira Papá ?
%act:	sale de la salita
*FAT:	a ver , Lu .
*FAT:	venga .
*FAT:	vamos a poner le gasolina al coche .
*FAT:	&=q vale ?
%act:	se vuelve a sentar con Lucía
*FAT:	a ver .
*FAT:	&=q cómo se lo pone ?
*FAT:	trae .
*FAT:	dá me la manita .
*FAT:	hala@i .
*FAT:	qué mano más sucia .
%act:	le limpia la mano con una servilleta
*FAT:	&=q ya estás limpia ?
*FAT:	a ver .
@Situation:	1 FAT y Lucía juegan por la mañana en la salita de juegos
@Time Start:	08:00
@Situation:	1
*FAT:	eso es .
*FAT:	aleop@o .
%act:	deja la servilleta a un lado
*FAT:	venga .
*FAT:	a ver .
*FAT:	&=q cómo se pone gasolina al coche ?
*FAT:	no .
*FAT:	pero le tienes que decir gasolinero .
*FAT:	&=q me pone gasolina ?
*FAT:	venga .
*FAT:	yo soy el conductor .
*FAT:	&=q vale , Lucía ?
*CHI:	sí .
*FAT:	venga .
*FAT:	br@o .
%par:	como si fuera un coche
*FAT:	oy@i .
*FAT:	vamos a parar a poner gasolina .
*FAT:	mira .
*FAT:	aquí hay un señor .
*FAT:	+" hola , señor .
*FAT:	+" buenos+días .
*FAT:	+" &=q tienen gasolina ?
*FAT:	venga .
*FAT:	tienes que contestar .
*FAT:	que tú eres el gasolinero .
*FAT:	+" &=q tienen gasolina ?
*FAT:	+" &=q me pone , por+favor , el depósito lleno ?
*FAT:	uy@i .
*FAT:	que se sale toda la gasolina y es peligroso .
*CHI:	ah@i .
*FAT:	&=q no llega la manga ?
*CHI:	oy@i .
*FAT:	a ver .
*FAT:	+" señor gasolinero .
*FAT:	+" que no se entera de la película .
*FAT:	ahí .
*FAT:	&=q ya ?
*FAT:	&=q un poquito más ?
*CHI:	ya .
*FAT:	muy bien .
*FAT:	gracias@q .
*FAT:	+" bueno , me voy con Stuart_Little al [x 2] campo de vacaciones .
*FAT:	br@o .
%par:	como si fuera un coche
*FAT:	oh@i .
*FAT:	&=e “qué bien” !
*FAT:	+" una piscina .
*FAT:	+" me meto en la piscina .
*CHI:	ih@i .
%par:	se ríe
*FAT:	&=q es una piscina ?
*FAT:	&=q eh@i ?
*CHI:	no está mi regalo .
*FAT:	&=q dónde está tu regalo ?
*FAT:	&=q hoy también es tu cumpleaños ?
*CHI:	sí .
*FAT:	a ver .
*FAT:	&=q y qué vas a hacer ?
*FAT:	&=q vas a hacer una fiesta en el colegio ?
*CHI:	sí .
*FAT:	muy bien .
*FAT:	&=q cuántos años cumples ?
*CHI:	dos .
*FAT:	muy bien .
*CHI:	no está mi regalito .
*CHI:	mira .
%act:	le enseña a FAT una caja vacía que ha cogido
*FAT:	&=q qué es esto , Lucía ?
*CHI:	no está mi regalito .
*FAT:	&=q no ?
*CHI:	no .
*FAT:	&=q qué hay aquí ?
*FAT:	&=q qué hay que poner aquí , Lucía ?
%act:	recoge la caja , que acaba de tirar Lucía al suelo
*FAT:	&=q esta es la cama de Stuart_Little ?
*FAT:	&=q bañamos a Stuart_Little ?
*FAT:	venga .
*FAT:	vamos a bañar le .
%com:	LEÍSMO
*FAT:	esta es la bañera .
*FAT:	&=q vale ?
*CHI:	sí .
%par:	mueve la cabeza ; sí
*FAT:	venga .
*FAT:	a ver .
*FAT:	&=q qué hay que hacer antes de bañar le ?
%com:	LEÍSMO
*FAT:	&=q qué hay que hacer ?
*FAT:	no .
*FAT:	le tienes que preguntar .
*FAT:	&=q tiene pis ?
*FAT:	&=q tú quier@x [//] crees que quiere hacer pis ?
*CHI:	sí .
*CHI:	el ratón .
*FAT:	el ratón .
*CHI:	sch@o .
%par:	como si el ratón hiciera pis
*CHI:	y caca .
*FAT:	&=q y caca también ?
*CHI:	sch@o .
%par:	como si el ratón hiciera caca
*CHI:	0 [*] el váter .
%err:	0 = en $SYN $LOS
*FAT:	en el váter . [+ COR]
*FAT:	sí .
*CHI:	sch@o .
%par:	como si el ratón hiciera caca
*FAT:	muy bien .
*FAT:	a ver .
*FAT:	&=q le has limpiado ?
*CHI:	sí .
*FAT:	a ver .
*FAT:	límpia le bien .
*FAT:	corre .
*FAT:	vale .
*FAT:	&=q y ahora qué ?
*CHI:	xxx .
*FAT:	&=q a jugar ?
*FAT:	&=q qué se pone sentadita o de pie en el baño ?
*FAT:	&=q eh@i ?
*FAT:	&=q sentadita en el baño ?
*CHI:	no .
*CHI:	de cabeza .
*FAT:	&=q de cabeza ?
*CHI:	sí .
*FAT:	vale .
*FAT:	jo@o [x 3] .
*FAT:	venga .
*FAT:	&=q y no tiene un barquito para jugar en el baño ?
*CHI:	no .
*FAT:	&=q no juega ?
*CHI:	0 .
%act:	mueve la cabeza ; no
*FAT:	&=q por qué no juega ?
*CHI:	porque e(s)tá mojado [*] (l)a chaqueta .
%err:	mojado = mojada $MOR $SUB $AGA
*CHI:	mira .
*FAT:	&=q se moja la chaqueta ? [+ COR]
*FAT:	pero bueno .
*FAT:	&=q cómo puede ser ?
*FAT:	a ver .
*FAT:	vamos a poner le a jugar con el capitán .
*FAT:	ton@o [x 6] .
%par:	canturrea
*FAT:	Stuart_Little juega con el capitán en la bañera .
*FAT:	lo@o [x 5] .
%par:	canturrea
*FAT:	mira .
*FAT:	+" me echo el agua por encima .
*FAT:	+" hola , Stuart_Little .
*CHI:	un barco .
*FAT:	un barco .
*FAT:	mira qué divertido .
*FAT:	oy@i .
*FAT:	mira .
*FAT:	ahora se asoma a la (.) bañera .
*FAT:	&=q verdad , Lu ?
*FAT:	venga .
*CHI:	ot(r)o [x 2] para ti .
*FAT:	venga .
*FAT:	&=q otro qué ?
*CHI:	ot(r)o [x 2] para ti .
*FAT:	vale .
*CHI:	ot(r)o [x 2] para ti .
*CHI:	ot(r)o [x 2] para ti .
*FAT:	a ver .
*FAT:	&=q qué es eso , Lucía ?
*CHI:	un café para ti .
*FAT:	&=q un café para mí ?
*CHI:	sí .
*FAT:	vale .
@Situation:	1 FAT y Lucía juegan por la mañana en la salita de juegos
@Time Start:	08:00
@Situation:	1
*FAT:	oy@i .
*FAT:	no .
*FAT:	que no me gusta con tanta leche .
*FAT:	vale .
*CHI:	0 .
%act:	le ofece un platito
*FAT:	&=q para mí ?
*CHI:	sí .
*FAT:	vale .
*FAT:	ya está .
*FAT:	aquí .
*FAT:	a poner aquí .
*FAT:	&=q por+favor me pone unas tostadas con mermelada ?
*CHI:	sí .
*FAT:	&=q de qué es la mermelada ?
*FAT:	&=q de qué es la mermelada ?
*CHI:	(d)e [x 2] fresa .
*FAT:	&=q de fresa ?
*FAT:	&=q vale ?
*CHI:	&=q 0 [*] e(s)tá e(l) cuchillo ?
%err:	0 = dónde $SYN $LOS
*FAT:	a ver .
*CHI:	&=q y xxx ? [+ NON]
*FAT:	no tengo .
*CHI:	aquí está .
*CHI:	mira .
*FAT:	ay@i .
*FAT:	no lo había visto , Lucía .
*FAT:	muy bien .
*FAT:	oiga@q .
*FAT:	y yo quiero un poco de mantequilla .
*FAT:	&=q “no tiene mantequilla hoy en la tienda” ?
*CHI:	sí .
*FAT:	&=q y dónde está la mantequilla ?
*CHI:	pues aquí .
*FAT:	venga .
*FAT:	tráe mela .
*CHI:	xxx .
%act:	trae un recipiente de juguete
*FAT:	&=q esa es la mantequilla ?
*CHI:	sí .
*FAT:	uy@i .
*FAT:	pero si casi no queda .
*FAT:	&=q no tienen más ?
*FAT:	no queda mantequilla .
*FAT:	venga .
*FAT:	&=q “me trae otro , por+favor” ?
*FAT:	otro bote de mantequilla .
*CHI:	&=q este ?
*CHI:	toma .
*FAT:	muchas+gracias .
*FAT:	a ver .
*CHI:	xxx .
*FAT:	a ver .
*FAT:	+" &=q por+favor me extiende la mantequilla en el pan ?
*FAT:	vale .
*FAT:	mm@i .
*FAT:	qué rica .
*FAT:	y ahora un poquito de mermelada de fresa .
*FAT:	&=q “tienen mermelada de fresa” ?
*CHI:	sí .
*FAT:	&=q dónde está ?
*FAT:	uy@i .
*FAT:	+" que se lo cae el cuchillo .
*FAT:	ah@i .
*FAT:	ya está .
*FAT:	necesito un cuchillo por+favor para poner la mermelada .
*FAT:	&=q “me trae la mermelada” ?
*FAT:	es que así sólo no me gusta el pan .
*FAT:	a ver .
*CHI:	ya .
*FAT:	&=q ya está ?
*CHI:	sí .
*FAT:	vale .
*FAT:	gracias .
%act:	se le cae la taza al hacer como que bebe
*FAT:	uy@i .
*FAT:	se me ha caído toda la mermelada al suelo .
*CHI:	toma .
%act:	lo ha recogido y se lo ha dado
*FAT:	Lucía .
*FAT:	hay que recoger ahora del suelo la mermelada .
*FAT:	&=q eh@i ?
*CHI:	no .
*CHI:	e(s)tá aquí .
*CHI:	mira .
*FAT:	no .
*FAT:	pero la que se me ha caído en el suelo .
*FAT:	uy@i .
*FAT:	vaya lío ahora .
*FAT:	&=q tienes una escoba ?
*CHI:	no tengo .
*FAT:	&=q no tienes una escoba ?
*CHI:	no .
*FAT:	pero enton@x [//] &=q y cómo la recogemos entonces todo ?
*FAT:	&=q eh@i ?
*CHI:	a@x [/] aquí está .
*CHI:	mira .
*FAT:	no .
*FAT:	&=q y todo esto que he manchado en el suelo (.) de la tostada ?
*FAT:	&=q todo lo recogemos ?
*FAT:	ah@i .
*FAT:	&=q xxx no ? [+ NON]
*FAT:	vale .
*FAT:	&=q y esto no lo recogemos ?
*CHI:	no .
*FAT:	bueno .
*FAT:	vale .
*CHI:	está sucio .
*FAT:	está sucio .
*FAT:	puag@o .
%par:	como si le diera asco
*FAT:	bueno .
*FAT:	mm@i .
%par:	como si le gustara
%act:	hace como si se comiera una tostada de plástico
*FAT:	oy@i .
*FAT:	está un poco dura .
*FAT:	&=q está dura < la ma@x > [//] la tostada ?
*FAT:	toma .
*FAT:	&=q quieres tú ?
%act:	le ofrece al tostada de plástico
*FAT:	uy@i .
*FAT:	&=q está dura , Lu ?
%par:	riéndose
*FAT:	bueno .
*FAT:	vamos a poner la aquí .
*FAT:	&=q vale ?
*FAT:	a ver si xxx . [+ NON]
%act:	mira por la ventana
*CHI:	el camión de la basura .
*FAT:	ah@i .
*FAT:	&=q el camión de la basura ?
*CHI:	sí .
*FAT:	&=q dónde ?
*CHI:	por la calle .
*FAT:	corre .
*FAT:	vamos fuera .
*FAT:	corre [x 3] .
%act:	se levanta y coge la cámara
*CHI:	a ver el camión de la basura .
%act:	sale corriendo y abre la puerta de la calle
*FAT:	&=e bien !
*FAT:	qué bien .
*FAT:	el camión de la basura , Lulú .
*CHI:	xxx casita . [+ NON]
*FAT:	oy@i .
*FAT:	< qué bien qué bien > [/] qué bien .
*FAT:	corre .
*FAT:	vamos a saludar les .
*FAT:	aquí .
*FAT:	qué bien , Lulú .
%act:	salta con Lucía
*FAT:	&=q qué les decimos hoy ?
*CHI:	hola .
@Situation:	1 FAT y Lucía juegan por la mañana en la salita de juegos
@Time Start:	08:00
@Situation:	1
*FAT:	&=q les decimos hola@q ?
*CHI:	sí .
*FAT:	&=q les decimos que es viernes ?
*CHI:	sí .
*FAT:	a ver .
*FAT:	&=q cómo ?
*FAT:	ya vienen .
*FAT:	hola .
*FAT:	corre .
*FAT:	di les hola@q .
%com:	llega el camión de la basura
*FAT:	adiós .
*FAT:	hola .
*FAT:	di les que es viernes .
*FAT:	uy@i .
*FAT:	mira .
*FAT:	di les hola@q , Lu .
*FAT:	adiós .
%com:	saludan los basureros
*FAT:	ya está .
*FAT:	el camión de la basura .
*CHI:	&=e eh@i !
*FAT:	uy@i .
*FAT:	corre , Lulú .
*CHI:	hola .
%act:	está en la calle , saludando a los basureros
*FAT:	di les adiós@q al camión de la basura .
*FAT:	&=q les dices adiós@q ?
*CHI:	hola .
*FAT:	&=q vamos dentro , Lucía ?
*FAT:	venga .
*FAT:	&=q vamos dentro ?
*FAT:	venga .
*FAT:	que cierro .
*FAT:	venga .
*FAT:	&=q entras o no ?
*FAT:	corre , Lulú .
*FAT:	ven .
*FAT:	corre .
*FAT:	que tengo que poner la silla en el coche .
*FAT:	&=q te quedas ahí ?
*FAT:	&=q te quedas ?
%act:	hace como si cerrara la puerta
*CHI:	no [x 2] .
%par:	lloriquea
@End
