# Supplementary material for: Comparing Different Models of the Development of Verb Inflection in Early Child Spanish
Source: PLoS One. 2015 Mar 11;10(3):e0119613. doi: 10.1371/journal.pone.0119613 (PMC4356619; doi:10.1371/journal.pone.0119613)
Supplement: S1 File — (ZIP) [file pone.0119613.s001.zip › lu20521.cha]

@UTF8
@PID:	11312/c-00031858-1
@Begin
@Languages:	spa , eng
@Participants:	CHI Lucía Target_Child , MOT Madre Mother , FAT Padre Father
@ID:	spa , eng|OreaPine|CHI|2;5.21|female|||Target_Child|||
@ID:	spa , eng|OreaPine|MOT|||||Mother|||
@ID:	spa , eng|OreaPine|FAT|||||Father|||
@Transcriber:	Javier , University of Nottingham
@Date:	15-APR-2001
@Location:	Madrid
@Situation:	1 FAT , MOT y Lucía cenan por la noche mañana
@Time Start:	20:30
@Situation:	1
*CHI:	quero [*] él [*] .
%err:	quero = quiero $MOR $LOS $REG ; él = eso $SYN $SUB
%par:	señala el plato de FAT
*FAT:	pero si es de Papá , Lucía .
%act:	se va a la cocina
*CHI:	no .
*CHI:	es mío .
*FAT:	no .
*FAT:	es de Papá .
*CHI:	0 .
%act:	corta pan con un cuchillo
*FAT:	a ver , Lulu .
%act:	sigue en la cocina con MOT
*CHI:	0 .
%act:	se hace un poco de daño en un dedo con el cuchillo
*FAT:	a ver .
*FAT:	eh@i , Lucía .
*FAT:	cuidado .
*FAT:	no .
*FAT:	el cuchillo no , mi+amor .
%act:	le quita el cuchillo
*CHI:	sa [: esta] [*] caliente .
%err:	sa = está $SYN $SUB
%act:	coloca la mano
*FAT:	&=q el qué ?
*CHI:	él [*] .
%err:	él = esto $SYN $SUB
%par:	señala
*FAT:	&=q está caliente ? [+ COR]
*CHI:	sí .
%par:	susurra
*FAT:	&=q cuánto ?
*CHI:	mucho .
*FAT:	a ver .
*FAT:	uy@i .
*FAT:	no .
*FAT:	está calentito .
*FAT:	está sólo un poquito caliente .
*CHI:	ah@i .
%act:	está señalando al plato de FAT
*FAT:	&=q qué quieres , mi+amor ?
*CHI:	eh@i .
%par:	señala al plato
*FAT:	&=q esto ?
%act:	le ofrece un cubierto
*CHI:	s@x [//] no .
*CHI:	e(s)to .
*FAT:	&=q el cuchillo ?
*CHI:	no .
*CHI:	él [*] .
%err:	él = eso $SYN $SUB
*FAT:	&=q la sopa ?
*CHI:	sí .
*FAT:	&=q quieres sopa ?
*CHI:	0 .
%par:	mueve la cabeza ; sí
*FAT:	&=q por qué quieres sopa , Lucía ?
%par:	coge el pan
*CHI:	ah@i .
%par:	lloriquea
*FAT:	Lucía .
*FAT:	&=q qué has cenado ?
*FAT:	&=q qué has cenado , mi+amor ?
*CHI:	0 .
%par:	sigue señalando el plato de FAT
*FAT:	no .
*FAT:	&=q pero qué has cenado ?
*FAT:	cuénta me .
*FAT:	&=q qué has cenado ?
*CHI:	rulitos .
*FAT:	&=q rulitos de qué ?
*CHI:	con tomate .
*FAT:	&=q y qué más ?
*CHI:	y [x 2] carne .
*FAT:	&=q y carne también ?
*FAT:	&=q y has cenado mucho o poco ?
*CHI:	0 .
%par:	mete el dedo en el plato de FAT
*FAT:	espera , Lucía .
*FAT:	espera .
*FAT:	no toques .
*FAT:	ahora Mamá te va a traer un poquito .
*FAT:	&=q quieres ?
*CHI:	sí .
*FAT:	vale .
*FAT:	&=q y lo tomas con nosotros ?
*CHI:	sí .
*CHI:	mucho .
*FAT:	&=q quieres mucho ?
*FAT:	a ver , Lucía .
*FAT:	&=q cómo te has hecho la heridita ?
*FAT:	Lucía .
*FAT:	&=q cómo te has hecho la herida ?
*MOT:	0 .
%act:	trae un plato para Lucía
*MOT:	espera eh@i .
*MOT:	espera [x 3] .
*MOT:	que esto quema y hay que comer lo despacito .
%act:	le coloca el babero azul
*CHI:	mira .
*FAT:	&=q qué es ?
*CHI:	el afú [: azul] .
*FAT:	&=q el qué ?
*CHI:	esto .
%par:	señala el babero
*FAT:	&=q qué es esto ?
*CHI:	un babero .
*FAT:	muy bien .
*FAT:	Lucía .
*FAT:	&=q cómo te has hecho la herida ?
*FAT:	&=q eh@i ?
*MOT:	mira .
*MOT:	te voy a quitar líquido porque me parece que se te va a caer todo , hija .
%act:	le queita algo de líquido con una cuchara
*FAT:	Lucía .
*FAT:	&=q cómo te has hecho la herida de la nariz ?
*MOT:	cuidado que quema .
*MOT:	&=q eh@i , Lucía ?
*FAT:	no .
*FAT:	no mucho .
*MOT:	&=q no ?
*FAT:	podía quemar más .
*FAT:	Lucía .
*FAT:	&=q cómo te has hecho la herida de la nariz ?
*FAT:	&=q eh@i , bonita ?
*CHI:	sopla [x 2] [*] .
%err:	sopla = soplo $MOR $SUB $NFL 3s/1s
%act:	está soplando la sopa
*MOT:	hay que soplar . [+ COR]
*MOT:	así , sí .
*FAT:	Lucía .
*FAT:	&=q cómo te has hecho la herida de la nariz ?
*FAT:	&=q eh@i ?
*CHI:	pupa .
*FAT:	&=q cómo ha sido ?
*CHI:	Dan .
*FAT:	&=q eh@i ?
*CHI:	Dan .
*FAT:	&=q Dan qué ?
*CHI:	un poquito .
*FAT:	&=q cómo ha sido ?
*CHI:	un poquito .
%par:	susurra
*MOT:	&=q qué ha hecho Dan ?
*CHI:	con (l)a pala .
*CHI:	ay@i .
*CHI:	quema .
*FAT:	&=q cómo te ha dado , Lucía ?
*CHI:	con (l)a pala .
*FAT:	&=q cómo ha sido ?
*FAT:	&=q estábais jugando en el jardín ?
*FAT:	&=q eh@i ?
*FAT:	&=q estábais jugando en el jardín ?
*CHI:	0 .
%par:	mueve la cabeza ; sí
*FAT:	&=q y qué ha pasado ?
*FAT:	cuenta .
*FAT:	mm@i .
%par:	interroga
*FAT:	Lucía .
*FAT:	&=q qué ha pasado ?
*FAT:	cuénta melo .
*FAT:	corre .
*MOT:	&=q qué te ha dicho Soco ?
*FAT:	Lucía .
*FAT:	&=q qué te ha dicho Soco ?
*FAT:	mm@i .
%par:	interroga
*MOT:	&=q te ha curado ?
*MOT:	&=q te ha curado Soco ?
*CHI:	no [x 2] .
*CHI:	Rocío .
*MOT:	&=q te ha curado Rocío ?
*CHI:	0 .
%par:	mueve la cabeza ; sí
*FAT:	&=q qué [//] cómo te ha curado ?
*FAT:	a ver .
*FAT:	cuénta nos .
*CHI:	ah@i .
*CHI:	con carne .
%par:	señala algo sobre la mesa
*MOT:	mm@i .
%par:	negación
*CHI:	sí .
*MOT:	no .
*MOT:	primero de eso , pequeñita .
*FAT:	&=q qué es ?
*FAT:	a ver .
*CHI:	savilleta [: servilleta] .
*FAT:	&=q y de quién es ?
*CHI:	de Papá .
*FAT:	muy bien .
*CHI:	eh@i .
*CHI:	sa [: está] [*] caliente .
%err:	sa = está $SYN $SUB
*FAT:	&=q el qué está caliente ? [+ COR]
*CHI:	él [*] .
%err:	él = esto $SYN $SUB
%par:	señala a su sopa
*FAT:	&=q qué es esto ? [+ COR]
*MOT:	dice el@q .
%add:	FAT
*MOT:	me hace gracia eso .
%add:	FAT
*MOT:	no [x 2] sabe todavía las cosas .
%add:	FAT
*MOT:	le llama él y ella a objetos .
%add:	FAT
*CHI:	0 .
%act:	se está comiendo la sopa mojando el mango en vez de la parte adecuada
*FAT:	eh@i , Lucía .
*FAT:	esa no es la parte de la cuchara con la que se come .
*MOT:	ah@i .
*MOT:	no , Lu .
*MOT:	no mojes eso .
@Situation:	1 FAT , MOT y Lucía cenan por la noche , (2) FAT , MOT y Lucía juegan con las letras de plástico
@Time Start:	20:30
@Situation:	1
*CHI:	hueso .
*MOT:	mm@i .
%par:	afirma
*MOT:	un hueso .
*CHI:	no .
*CHI:	así no .
*CHI:	así .
%act:	se come la sopa abriendo mucho la boca
*CHI:	no , así .
*CHI:	aum@i .
%act:	se come la sopa abriendo mucho la boca
*CHI:	&=q vale ?
*MOT:	vale .
*CHI:	&=e bien !
*CHI:	aum@i .
*FAT:	&=q has visto ?
%add:	MOT
*FAT:	con lo que se ha quedado es con la piruleta &=q eh ?
%add:	MOT
*FAT:	del regalito .
*FAT:	los de Imaginarium son un poco canallas .
*MOT:	siempre pasa lo mismo .
*FAT:	&=q tú quieres ?
*CHI:	yo quiero .
*FAT:	tiraritaritari@o .
%par:	canturrea
*CHI:	0 .
%act:	golpea con la cuchara sobre el pan
*FAT:	adelante .
*FAT:	&=q vemos los de animales aunque sea un poco a ratitos ? [+ ADD]
%add:	MOT
*MOT:	sí .
*FAT:	&=q quieres ver a Eladio y a Marta ?
*CHI:	0 .
%act:	mueve la cabeza ; sí
*FAT:	a ver .
%com:	hay un corte
@Situation:	2
*CHI:	l@l de magabe@x .
%com:	dice algo sin sentido
*MOT:	&=q l@l de +..?
*FAT:	&=q l@l de +..?
*CHI:	Lourdes y Lelu@x [//] Lucía .
*MOT:	muy bien .
*FAT:	muy bien .
*CHI:	0 .
%act:	saca todas las letras de plástico sobre la mesa
*MOT:	&=q xxx ? [+ NON]
%com:	no se oye porque las letras hacen ruido al caer sobre la mesa
*FAT:	sí .
*FAT:	claro .
*FAT:	para poder acertar el puzle .
*FAT:	porque son cuarenta piezas .
*CHI:	&=e E@l de le@x [x 5] [//] Elena !
%act:	ha cogido una E
*MOT:	muy bien .
*FAT:	muy bien .
*MOT:	E@l de Elena .
*CHI:	y este t@l .
*FAT:	&=q t@l de +..?
*FAT:	&=q t@l de +..?
*CHI:	++ Belén .
*MOT:	no .
*MOT:	de Teresa .
*CHI:	de Teresa . [+ IMI]
*FAT:	&=q de +..?
*FAT:	&=q qué más ?
*FAT:	de tortilla .
*MOT:	de toro .
*FAT:	de tocino .
*FAT:	&=q a ver ?
*FAT:	otra , Lucía .
*CHI:	vale .
*FAT:	cóge la .
*CHI:	0 .
%act:	coge una q@l y la observa
*FAT:	uy@i .
*FAT:	&=q qué es eso ?
*FAT:	&=q qué es ?
*FAT:	q@l .
*MOT:	q@l .
*FAT:	&=q de +..?
*FAT:	&=q q@l de +..?
*FAT:	queso .
*CHI:	queso . [+ IMI]
*FAT:	me podías dar un poquito de madarina .
%add:	MOT
*CHI:	más .
*FAT:	a ver .
*FAT:	&=q sabes ?
%add:	MOT
*CHI:	ot(r)a l@l .
*FAT:	muy bien .
*FAT:	&=q de +..?
*CHI:	0 .
%act:	la tira sobre la mesa
*MOT:	no .
*MOT:	no la tires que se mancha .
*FAT:	&=q l@l de +..?
*CHI:	más .
*FAT:	&=q l@l de qué ?
*CHI:	le [*] Lourdes .
%err:	le = de $PHO $SUB
*FAT:	vale .
*FAT:	quiero más .
%add:	MOT
*FAT:	está muy buena &=q eh@i ?
%add:	MOT
*MOT:	jo@i están +...
*CHI:	ot(r)a U@l .
*FAT:	&=q U@l de +..?
*CHI:	de casa .
*FAT:	mm@i .
%par:	niega
*CHI:	de dedo .
*FAT:	de uña .
*CHI:	de uña . [+ IMI]
*CHI:	más .
*CHI:	m@l .
*FAT:	&=q de +..?
*CHI:	xxx .
%com:	dice algo sin sentido
*FAT:	&=q de miel ?
*CHI:	no .
*CHI:	una casita .
*CHI:	&=q vale .
%act:	coloca dos piezas e intenta construir con ellas
*FAT:	0 .
%par:	se ríe
*CHI:	una casita .
*CHI:	hace [*] una casita .
%err:	hace = haz $MOR $ADD $REG
%act:	le da dos letras de plástico a MOT para que cosntruya con ellas
*MOT:	0 .
%act:	las coloca
*FAT:	&=e hala@i !
*FAT:	a ver .
*FAT:	aquí otra letra .
*FAT:	a ver .
*CHI:	y e(s)ta .
%act:	intenta colocar otra letra spbres las que había dejado MOT
*FAT:	&=q esa cuál es ?
*CHI:	oh@i [x 2] .
%act:	se han caido las letras
*FAT:	oh@i [x 2] .
*MOT:	&=q cuál es esta ?
*MOT:	&=q cuál es ?
*CHI:	una casita .
*CHI:	&=q vale ?
*MOT:	ya .
*MOT:	pero primero cuál es esta .
*CHI:	0 .
%act:	está apunto de caerse de la silla
*FAT:	uy@i , Lucía .
*MOT:	la y@l .
*MOT:	es la y@l , Lucía .
*FAT:	&=q es la y@l ?
*CHI:	una casita .
%act:	ha cogido dos letras e intenta formar una casa
*FAT:	&=q y si se cae ?
*CHI:	&=e no !
*FAT:	sí: .
*CHI:	no .
*FAT:	corre [x 2] .
*FAT:	que nos quedan muy poquitas letras , Lucía .
@Situation:	2 FAT , MOT y Lucía juegan con las letras de plástico
@Time Start:	20:30
@Situation:	1
*FAT:	&=q no quieres jugar más a las letras ?
*CHI:	no .
*FAT:	bueno .
*CHI:	haz una casita .
%act:	le da dos letras de plástico a MOT
*MOT:	a ver la casita .
*FAT:	a ver la casita .
*FAT:	uy@i .
*CHI:	oy@i .
*CHI:	una casita .
*FAT:	una casita de letras &=q verdad ?
*CHI:	sí .
*FAT:	a ver .
*FAT:	otra letra .
*FAT:	corre .
*FAT:	coge otra letra , Lucía .
*CHI:	a ver . [+ IMI]
*FAT:	a ver .
*FAT:	&=q cuál es la letra ?
*CHI:	&=e O@l !
*FAT:	&=q O@l de +..?
*CHI:	de xxx . [+ NON]
*FAT:	de oso .
*CHI:	de oso . [+ IMI]
*FAT:	muy bien .
*CHI:	E@l (.) de Elena .
*MOT:	muy bien .
*FAT:	bien .
*CHI:	t@l (.) de Tere .
*FAT:	&=e muy bien !
*MOT:	muy bien .
*CHI:	E@l de Lerena [: Elena] .
*FAT:	bien .
*CHI:	d@l de dedo .
*MOT:	sí .
*FAT:	&=e muy bien !
*MOT:	esa es la d@l de dedo .
*CHI:	r@l de ratón .
*MOT:	muy bien .
*CHI:	f@l +...
*MOT:	de Foca .
*CHI:	de Foca . [+ IMI]
*CHI:	p@l de palo .
*FAT:	&=e bien !
%act:	coloca la mano y Lucía la choca
*CHI:	k@l .
*MOT:	de kilo .
*CHI:	de kilo . [+ IMI]
*CHI:	u@l de vaca .
*FAT:	&=e bien !
%par:	aplaude
*CHI:	&=q hay más ?
*FAT:	no .
*FAT:	no hay más .
*FAT:	mira .
*FAT:	está vacía ?
*FAT:	toco@o [x 2] .
*MOT:	oye .
*MOT:	&=q y por qué no hay b@l ?
*FAT:	sí hay .
*FAT:	&=q b@l de +..?
*CHI:	de +...
*FAT:	&=q dónde está la b@l ?
*FAT:	&=q cómo que no hay b@l , Mother ?
*MOT:	que no hay b@l .
*FAT:	&=q cómo que no hay b@l ?
*FAT:	&=q dónde está la b@l ?
*MOT:	no ha salido .
*FAT:	&=q no ha salido la b@l ?
*MOT:	no están todas .
*MOT:	yo creo .
*FAT:	&=q no están todas , Lulú ?
*FAT:	a ver .
*FAT:	vamos a empezar a meter por orden .
*FAT:	&=q la +..?
*CHI:	a@l .
*FAT:	a@l .
*FAT:	la b@l no está .
*FAT:	la c@l de Car:los .
*FAT:	la d@l de dedo .
*FAT:	E@l .
*FAT:	Lucía .
*FAT:	&=q las pegamos en la nevera ?
*CHI:	no .
*FAT:	&=q e@l ?
*FAT:	y hacemos una [//] las letras +...
*CHI:	&=e mira !
%act:	ha colocado tres formando una casita
*CHI:	una casita .
*MOT:	&=e muy bien !
*CHI:	oh@i [x 2] .
%act:	se han caido una letra al suelo
*FAT:	oh@i [x 2] .
*FAT:	dá sela a Mamá .
*FAT:	corre .
*CHI:	ay@i .
%act:	se intenta bajar de la silla
*CHI:	quita .
%act:	se baja de la silla
*FAT:	corre [x 2] .
*FAT:	dá sela a Mamá .
*FAT:	corre [x 2] .
*MOT:	&=q tampoco hay t@l ?
*MOT:	&=q o sí ?
*MOT:	sí .
*MOT:	t@l sí .
*FAT:	corre .
*FAT:	dá sela a Mamá .
*CHI:	Mamá .
*FAT:	&=q di le cuál es ?
*MOT:	&=e eh@i !
*CHI:	(l)a b@l .
*MOT:	&=q de qué ?
*CHI:	de Mamá .
*MOT:	no .
*CHI:	sí [x 2] .
*MOT:	eso es la m@l .
*MOT:	m@l de Mamá .
*MOT:	&=q y b@l ?
*FAT:	&=q la b@l de +..?
*CHI:	ay@i .
*CHI:	se ha carido [: caído ] .
%act:	se apoya sobre la mesa y está a punto de caerse otra vez
*FAT:	uy@i .
*FAT:	Mother .
*FAT:	tú sí que te vas a caer .
*FAT:	Lucía .
*FAT:	cuidado .
*FAT:	vamos a poner las en la nevera .
*FAT:	&=q vale ?
*CHI:	no .
*FAT:	sí .
*FAT:	corre .
*FAT:	ven .
*CHI:	no .
*MOT:	venga .
*MOT:	< hay que ir se > [/] hay que ir se al chucu@f , Lu .
*FAT:	le han gustado &=q eh@i ?
%add:	MOT
*MOT:	hay que ir se al chucu@f , Lucía .
*FAT:	Lulú .
*CHI:	a ver .
*FAT:	&=q quién se va a dormir ?
*CHI:	au@i .
*FAT:	&=q quién se va a dormir , Lucía ?
*CHI:	no .
*FAT:	&=q quién se va a dormir ?
*FAT:	espera .
*MOT:	que yo te ayudo , Lucía .
%act:	ayuda a Lacía a construir con las letras
*CHI:	l@l .
%act:	coloca un ana Ele
*MOT:	muy bien .
*CHI:	ahora a saltar .
*FAT:	vale .
*MOT:	venga .
*CHI:	águila [x 8] .
%act:	corre alrededor de la mesa
@End
