# Supplementary material for: Comparing Different Models of the Development of Verb Inflection in Early Child Spanish
Source: PLoS One. 2015 Mar 11;10(3):e0119613. doi: 10.1371/journal.pone.0119613 (PMC4356619; doi:10.1371/journal.pone.0119613)
Supplement: S1 File — (ZIP) [file pone.0119613.s001.zip › lu20523.cha]

@UTF8
@PID:	11312/c-00031859-1
@Begin
@Languages:	spa , eng
@Participants:	CHI Lucía Target_Child , FAT Padre Father
@ID:	spa , eng|OreaPine|CHI|2;5.23|female|||Target_Child|||
@ID:	spa , eng|OreaPine|FAT|||||Father|||
@Transcriber:	Javier , University of Nottingham
@Date:	15-APR-2001
@Location:	Madrid
@Situation:	1 FAT y Lucía juegan en la salita de juegos por la mañana
@Time Start:	08:00
@Situation:	1
*FAT:	&=q quieres qué ?
*CHI:	quero [*] Pinocho .
%err:	quero = quiero $MOR $LOS $REG
*FAT:	si Pinocho no se puede poner ahora , Lucía .
*CHI:	sí .
*FAT:	a ver .
*FAT:	&=q qué hacemos ?
*FAT:	&=q vamos a tu cuarto de juegos ?
*CHI:	sí .
*FAT:	venga .
*FAT:	vamos .
*CHI:	espera .
%act:	se meten en la habitación de juegos
*CHI:	xxx .
*FAT:	a ver .
*FAT:	hay que encender la luz .
*CHI:	0 .
%act:	enciende la luz
*CHI:	oy@i .
*CHI:	no está [*] (l)a [*] letras .
%err:	está = están $MOR $LOS $NFL 3s/3p:NP ; la = las $MOR $LOS $AGA
*FAT:	&=q dónde están las letras , Lucía ?
*FAT:	&=q eh@i ?
*FAT:	&=q y las letras ?
*FAT:	anda .
%act:	se sienta en la sillita
*CHI:	xxx .
*CHI:	un cuento .
*FAT:	&=q un cuento ?
*FAT:	&=q de quién ?
*CHI:	de la playa .
%act:	coge un libro se lo da a FAT
*FAT:	anda .
*CHI:	xxx .
*FAT:	a ver .
*FAT:	ven .
*FAT:	ven aquí y me lo cuentas .
*FAT:	corre .
*FAT:	aquí .
*FAT:	Lucía se sienta y me lo cuenta .
*FAT:	a ver cómo me lo cuenta .
*FAT:	a ver (.) cómo cuenta el cuento Lucía .
*FAT:	&=q quién es este con las gafas ?
*FAT:	mira , Lucía .
*FAT:	tiqui@o [x 3] .
*FAT:	oh@i .
*FAT:	está lloviendo .
*FAT:	encima de las gafas .
*FAT:	&=q a que sí ?
*FAT:	&=q y este ?
*FAT:	&=q dónde están ?
*CHI:	e(n) (l)a playa .
*FAT:	&=q con quién ?
*FAT:	uy@i .
*FAT:	mira .
*FAT:	&=q qué son estos ?
*CHI:	no .
*CHI:	&=e mira !
%act:	señala sobre el libro
*FAT:	&=q qué es eso ?
*CHI:	uf@i .
%act:	se encoge de hombros
*FAT:	por+favor , Lucía .
*FAT:	&=q me preparas un café con leche ?
*CHI:	sí .
*FAT:	vale .
*FAT:	a ver .
*FAT:	lo quiero con mucha leche azúcar y café .
*FAT:	&=q vale ?
*CHI:	a@x [/] aquí está .
*FAT:	&=q aquí me lo pones ?
*CHI:	sí .
%act:	le coloca una tacita sobre la mesa
*FAT:	vale .
*FAT:	&=q qué ponemos ?
*FAT:	&=q dos ?
*CHI:	no .
*CHI:	sólo uno .
*FAT:	&=q sólo uno ?
*CHI:	sí .
*FAT:	vale .
*FAT:	&=q y qué tienes ?
*FAT:	&=q cucharas ?
*CHI:	sí .
*CHI:	xxx pequeño . [+ NON]
*CHI:	los c(r)ispis@f también .
*FAT:	&=q crispis@f también ?
*CHI:	sí .
*FAT:	pues necesito otro .
*FAT:	necesito un plato .
*FAT:	uy@i .
*FAT:	cuidado .
*FAT:	que se te cae la leche , Lucía .
*FAT:	ay@i .
*FAT:	hay que recoger lo ahora .
*FAT:	&=q tienes un trapo (.) para recoger la leche ?
*FAT:	que se ha caído un poquito .
*FAT:	&=q eh@i ?
*CHI:	sí [x 2] .
*FAT:	claro .
*FAT:	&=q dónde está el trapo ?
*FAT:	corre .
*CHI:	ya .
*FAT:	&=q eh@i ?
*CHI:	&=q dónde está el trapo ?
*FAT:	&=q dónde está el trapo ?
*CHI:	oh@i .
*CHI:	ay@i .
*CHI:	aquí e(s)tá .
*FAT:	ah@i .
*FAT:	muy bien .
*CHI:	el trapo .
*FAT:	muy bien .
*CHI:	0 .
%act:	usa otro platito como si fuera un trapo y hace como si limipara la leche
*FAT:	uy@i .
*FAT:	menos mal que lo ha limpiado Lucía .
*FAT:	ya está limpio .
*FAT:	no .
*FAT:	+" hay que coger , mira .
*FAT:	ahí tienes una [x 2] taza .
*FAT:	hay que llevar la a la pila .
*CHI:	sí .
%par:	susurra
*FAT:	oye .
*FAT:	que el tren también quiere un desayuno .
%act:	levanta un tren de juguete que hay sobre la mesita
*FAT:	corre .
*FAT:	da le un desayuno a [//] también al tren .
*FAT:	con una taza y con café+con+leche y con todo .
*FAT:	&=q vale ?
*CHI:	no .
*FAT:	&=q no ?
*CHI:	+" <para ti para ti > [/] y para ti .
*FAT:	bueno .
*CHI:	0 .
%act:	trae algo
*FAT:	&=q qué es eso ?
*FAT:	hala@i , Lucía .
*FAT:	cuánta azúcar me has puesto .
*FAT:	tienes una cuchara .
*CHI:	sí .
*FAT:	a ver .
*FAT:	ven .
*CHI:	0 .
%act:	trae una cucharilla
*FAT:	&=q cómo se remueve ?
*FAT:	&=q cómo ?
*CHI:	0 .
%act:	mete la cucharilla e intenta dar vueltas
*CHI:	bebe .
*CHI:	todo [x 3] .
*FAT:	&=q todo [x 2] ?
*FAT:	pero si no tengo la tostada .
*FAT:	quiero una tostada con mermelada de naranja .
*CHI:	ahí no e(s)tá .
*FAT:	pues venga .
*FAT:	&=q dónde está ?
*FAT:	&=q me la traes ?
*FAT:	porfavor , Lucía .
*CHI:	sí [x 2] .
%act:	se mete dentro de la caseta
*CHI:	&=e anda !
*CHI:	&=e aquí está !
%act:	saca la tostada de la caseta
*FAT:	&=q qué hace la tostada en tu casita ?
*FAT:	&=q eh@i ?
*FAT:	no .
*FAT:	pero necesito un plato .
*CHI:	aquí está el plato .
@Situation:	1 FAT y Lucía juegan en la salita de juegos por la mañana
@Time Start:	08:00
@Situation:	1
*FAT:	ah@i .
*FAT:	bueno .
*FAT:	pues utilizo este .
*FAT:	&=q vale ?
*FAT:	&=q y la mermelada ?
*CHI:	au@i .
*CHI:	e(s)to [x 2] .
*CHI:	no .
*FAT:	&=q la taza en el plato ?
*FAT:	&=q y la tostada ?
*FAT:	&=q tienes otro plato , Lucía ?
*FAT:	es que se va a manchar la tostada con todos los lápices .
*FAT:	y después vamos a necesitar el trapo otra vez .
*FAT:	Lucía .
*CHI:	la@o [x 6] .
%par:	canturrea
*CHI:	la@o [x 10] .
%par:	canturrea
%act:	se mete en la caseta
*CHI:	eh@i , Papá .
*FAT:	uy@i .
*FAT:	Lucía está ahí guardadita .
*FAT:	taritaritariro@o .
%par:	canturrea
*CHI:	no .
%act:	sale de la caseta pero se queda de rodillsa en la puerta
*FAT:	Lucía .
*FAT:	&=q no te vienes aquí a desayunar conmigo ?
*FAT:	y me cuentas un cuento .
*FAT:	&=q eh@i ?
*CHI:	0 .
%par:	mueve la cebza ; sí
%act:	se sienta en la sillita
*FAT:	venga .
*FAT:	a ver .
*FAT:	hala@i .
*FAT:	&=q me cuentas el cuento de los conejitos ?
*CHI:	no .
*FAT:	que se van de vacaciones .
*CHI:	no .
*FAT:	mira .
*FAT:	&=q quién es este ?
*CHI:	no .
*FAT:	+" xxx con mi coche . [+ NON]
*FAT:	tralaralarita@o .
%par:	canturrea
*CHI:	&=q aquí [x 2] qué ha@x [/] hace ?
%act:	señala sobre el libro
*FAT:	ese está poniendo gasolina .
*CHI:	&=q y e(s)te ?
*FAT:	andá@i .
*FAT:	&=q y el tapón ?
*FAT:	está poniendo la gasolina , &=q verdad ?
*CHI:	xxx .
*CHI:	mira aquí .
*CHI:	mira .
*FAT:	uy@i .
*FAT:	&=q eso qué son ?
*FAT:	&=q los tubos de la gasolinera ?
*CHI:	sí .
%par:	susurra
*CHI:	no [x 2] .
%act:	cierra el libro
*FAT:	&=q no te gusta este ?
*CHI:	no .
*FAT:	&=q cuál vemos entonces ?
*CHI:	el 0 [*] Blancanieves .
%err:	0 = de $SYN $LOS
*FAT:	&=q el de Blancanieves ? [+ COR]
*CHI:	no .
*CHI:	el de Sally .
*FAT:	&=q dónde está el de Sally ?
*FAT:	oye .
*FAT:	&=q y Rita ?
*FAT:	&=q qué hace ahí en el suelo ?
*FAT:	hay que poner la en la sillita , Lucía .
*FAT:	&=q vale ?
*FAT:	&=q dónde está la silla de Lucía ?
*CHI:	xxx .
*FAT:	&=q ahí la ponemos ?
*CHI:	no .
*FAT:	&=q dónde ?
*CHI:	&=q y [x 3] su pa@x [/] patatilla [: zapatila] ?
*FAT:	&=q las zapatillas de Lucía dónde están ?
*FAT:	digo de Rita .
*CHI:	mira un león . [+ NON]
%act:	sale de la imagen
*CHI:	mira un león . [+ NON]
%act:	trae un muñeco con forma de león
*FAT:	&=q a ver ?
*CHI:	ag:@o .
%par:	como si rugiera
%act:	hace como si el león le atacara a FAT
*FAT:	ay@i qué miedo .
*FAT:	no .
*CHI:	ag:@o .
%par:	como si rugiera
*FAT:	ay@i , no .
*FAT:	qué miedo .
*CHI:	ahora tú .
%act:	le da el león a FAT
*FAT:	&=q ahora yo ?
*CHI:	sí .
%par:	susurra
*FAT:	vale .
*FAT:	grau@o .
%par:	imita el rugido del león
*CHI:	&=e ay@i !
%par:	riéndose
*CHI:	qué miedo . [+ IMI]
*FAT:	+" soy el león .
*FAT:	dondorondoron@o .
%par:	canturrea
*FAT:	+" Lucía .
%par:	cambia el tono de voz y hace títeres con el león
*FAT:	+" &=q dónde estás ?
%par:	cambia el tono de voz y hace títeres con el león
*CHI:	0 .
%par:	se mete en la casera
*FAT:	+" Lucía .
%par:	cambia el tono de voz y hace títeres con el león
*FAT:	+" no te veo .
%par:	cambia el tono de voz y hace títeres con el león
*FAT:	+" se habrá escondido Lucía .
%par:	cambia el tono de voz y hace títeres con el león
*FAT:	+" qué bien .
%par:	cambia el tono de voz y hace títeres con el león
*FAT:	+" así juego con todos sus lápices .
%par:	cambia el tono de voz y hace títeres con el león
*FAT:	+" qué divertido es jugar con los lápices de Lucía .
%par:	cambia el tono de voz y hace títeres con el león
*FAT:	+" qué bien .
%par:	cambia el tono de voz y hace títeres con el león
*FAT:	+" me voy a comer todo el café con leche de Lucía .
%par:	cambia el tono de voz y hace títeres con el león
*FAT:	+" <qué bueno qué bueno > [/] qué bueno .
%par:	cambia el tono de voz y hace títeres con el león
*FAT:	+" y la tostada .
%par:	cambia el tono de voz y hace títeres con el león
*FAT:	+" la tostada de Lucía también me la como aprovechando que ella no está .
%par:	cambia el tono de voz y hace títeres con el león
*FAT:	+" me lo estoy comiendo todo .
%par:	cambia el tono de voz y hace títeres con el león
*CHI:	&=e soy yo !
%act:	sale un poco de la caseta
*FAT:	+" oh@i no .
%par:	cambia el tono de voz y hace títeres con el león
*FAT:	+" ha venido Lucía .
%par:	cambia el tono de voz y hace títeres con el león
*FAT:	+" me voy a esconder aquí detrás del cuento de los conejitos para que no me vea .
%par:	cambia el tono de voz y hace títeres con el león
*CHI:	soy yo .
*FAT:	+" oh@i no .
%par:	cambia el tono de voz y hace títeres con el león
*FAT:	+" <se la oye > [/] se la oye .
%par:	cambia el tono de voz y hace títeres con el león
*FAT:	+" &=q habrá venido ?
%par:	cambia el tono de voz y hace títeres con el león
*FAT:	+" no [x 6] .
%par:	cambia el tono de voz y hace títeres con el león
*FAT:	+" <que no me vea > [/] que no me vea .
%par:	cambia el tono de voz y hace títeres con el león
*FAT:	+" eh@i Lucía .
%par:	cambia el tono de voz y hace títeres con el león
*CHI:	soy yo .
%act:	se acerca hacia el muñeco
*FAT:	+" me escondo aquí detrás .
%par:	cambia el tono de voz y hace títeres con el león
*CHI:	ay@i .
*CHI:	xxx .
*FAT:	+" confío en que no me vea aquí escondidito .
%par:	cambia el tono de voz y hace títeres con el león
*CHI:	yo tengo pupa .
*FAT:	+" está dormida .
%par:	cambia el tono de voz y hace títeres con el león
*FAT:	+" <no me ve > [/] no me ve .
%par:	cambia el tono de voz y hace títeres con el león
*CHI:	sí [x 2] .
*FAT:	+" no [x 5] .
*FAT:	ah@i .
*FAT:	+" qué miedo .
*FAT:	+" Lucía .
*FAT:	+" soy un león bueno .
*CHI:	no , malo .
*FAT:	+" soy bueno .
*CHI:	ahora yo .
*FAT:	&=q ahora tú ?
*FAT:	vale .
*CHI:	sí .
*FAT:	a ver .
*CHI:	ag:@o .
%par:	como si rugiera
*FAT:	ay@i .
*FAT:	que no .
*FAT:	qué susto .
@Situation:	1 FAT y Lucía juegan en la salita de juegos por la mañana
@Time Start:	08:00
@Situation:	1
*FAT:	arg@i .
*FAT:	qué león más malo .
*CHI:	ag:@o .
%par:	como si rugiera
*FAT:	arg@i .
*FAT:	+" <se come todo > [/] se come todo el león malo .
*FAT:	&=q qué decía el león ?
*FAT:	&=q qué decía ?
*FAT:	&=q eh@i ?
*CHI:	toma .
%act:	le da el león a FAT
*FAT:	vale .
*FAT:	vamos a poner lo a dormir al león .
*FAT:	&=q vale ?
*CHI:	sí .
*FAT:	adiós , león .
*FAT:	a dormir .
*FAT:	ya está .
*CHI:	ahora este .
*CHI:	&=q vale ?
%act:	coge el tren y se lo da a FAT
*FAT:	vale .
*FAT:	&=q y este qué hacía ?
*CHI:	0 .
%act:	acctiva un botóny el tren empieza a moverse sólo
*FAT:	uy@i .
*FAT:	ton@o [x 5] .
%par:	canturrea
*FAT:	+" soy locomotora .
*FAT:	y ando por +...
*FAT:	uy@i .
*CHI:	xxx ver le . [+ NON]
*FAT:	vale .
*CHI:	así .
*CHI:	xxx .
%act:	le da el tren a FAT
*FAT:	cómo me muevo .
*FAT:	vale .
*FAT:	&=q y qué hacíamos tú y yo mientras+tanto ?
*CHI:	eh@i .
*FAT:	&=q vamos a coger el tren ?
*CHI:	sí .
%act:	vuelve a coger el tren y lo coloca en el suelo
*FAT:	&=e chicos !
*FAT:	&=e a la estación del tren !
*FAT:	&=q dónde está la estación del tren ?
*CHI:	0 .
%act:	vuelve a coger el tren y se lo da a FAT
*FAT:	&=q eh@i ?
*FAT:	&=q dónde está la estación del tren , Lucía ?
*FAT:	&=q esta era la estación del tren ?
%par:	señala a la caseta
*CHI:	sí .
*FAT:	venga .
*FAT:	pues tenemos que ir al andén porque va a venir el tren .
*FAT:	corre .
*FAT:	ven .
*FAT:	ven al andén .
*FAT:	aquí .
*FAT:	hay que esperar al tren .
%act:	se colocan junto a la casita
*FAT:	da me la mano .
*FAT:	Lucía .
*FAT:	que viene el tren .
*FAT:	mira .
*FAT:	las zapatillas de Rita .
*CHI:	0 .
%act:	se agcacha y las coge
*FAT:	le ponemos las zapatillas a Rita .
*CHI:	&=e sí !
*FAT:	a ver , Rita .
*FAT:	las zapatillas .
*FAT:	a ver .
*FAT:	&=q cómo se las pones tú , Lucía ?
*FAT:	a ver , síenta te ahí y se las pones .
*FAT:	hala@i .
*FAT:	qué mayor .
*FAT:	muy bien .
*FAT:	qué bien puestas .
*FAT:	ahora ya puede andar , &=q verdad ?
*FAT:	porque antes descalza no podía andar .
*FAT:	&=q a que no ?
*FAT:	porque hacía frío .
*FAT:	&=q a que sí ?
*FAT:	&=q eh@i , Lulú ?
*CHI:	&=q y está la ot(r)a ?
*FAT:	&=q dónde está la otra ? [+ COR]
*FAT:	&=q ponemos a Rita en el triciclo ?
*CHI:	no .
*CHI:	xxx .
*FAT:	a ver .
*CHI:	un lazo .
*FAT:	&=q un lazo para quién ?
*CHI:	para Rita .
%act:	coge una cuerda y se la ata a la muñeca , que tiene FAT en las manos
*FAT:	uy@i .
*FAT:	&=q la hago un lacito yo ?
*CHI:	sí .
*FAT:	vale .
*FAT:	lalaralarita@o .
%par:	canturrea
*FAT:	así .
*FAT:	&=q vale ?
*FAT:	un lazo para Rita .
*FAT:	uy@i .
*FAT:	qué guapa está .
*FAT:	titirintiririn@o .
%par:	canturrea
*CHI:	&=q y el león ?
*FAT:	&=q dónde está el león ?
*CHI:	hace ag@o .
*FAT:	&=q y cómo se llama el león ?
*FAT:	&=q le hemos puesto nombre al león o no ?
*CHI:	sí .
*FAT:	&=q cómo se llama ?
*CHI:	xxx .
%act:	se le cae algo al suelo cunado estaba fuera de la imagen
*FAT:	ahí+va .
*FAT:	si está la sillita de Rita .
*FAT:	&=q la ponemos en su sillita ?
*CHI:	e(s)ta no es de Lola .
*FAT:	no es de Lola &=q verdad ?
*FAT:	es de Rita .
*FAT:	a ver .
*FAT:	&=q ponemos aquí a Rita ?
*CHI:	sí .
*FAT:	muy bien .
*CHI:	una vez .
*FAT:	ya está .
*FAT:	&=q vale ?
*FAT:	una vez hubo un juez .
*CHI:	e(s)te [x 2] .
%act:	coge algo del suelo
*FAT:	sí .
*FAT:	lo estoy recogiendo .
*FAT:	&=q vale ?
*FAT:	ah@i .
*FAT:	&=e el camión de la basura !
*CHI:	0 .
%act:	sale corriendo
*FAT:	corre [x 2] , Lu .
%act:	ha cogido la cámara y se ha ido corriendo detrás de Lucía
*CHI:	0 .
%act:	abre la puerta de la calle
*FAT:	&=q está viniendo ?
%act:	está colocando la cámara en el suelo , cerca de la puerta
*CHI:	sí .
*FAT:	ven [x 2] .
*FAT:	corre [x 2] .
*FAT:	corre .
*FAT:	vamos a ver lo .
*FAT:	vamos .
*FAT:	ven .
*FAT:	&=q hace frío ?
*CHI:	ay@i .
*CHI:	xxx .
*FAT:	&=q dónde ?
*FAT:	&=q dónde hay que poner se ?
*FAT:	aquí .
*FAT:	+" <qué emoción > [/] qué emoción .
*FAT:	corre .
*FAT:	ven .
*FAT:	aquí .
*FAT:	&=e camión de la basura !
*CHI:	0 .
%act:	corre hacia las escaleras y se pone a dar saltos
@Situation:	1 FAT y Lucía juegan en la salita de juegos por la mañana
@Time Start:	08:00
@Situation:	1
*FAT:	mira .
*FAT:	ya viene .
*FAT:	el camión de la basura .
*FAT:	mira .
*FAT:	di le hola al señor .
*FAT:	&=q es el camión de la basura ?
*FAT:	xxx .
*FAT:	mira .
*FAT:	ahí viene el señor .
*FAT:	mira .
*FAT:	di le hola .
%com:	el hombre del camión de la basura saluda con la mano y recoge el cubo
*FAT:	uy@i .
*FAT:	ya se van .
*FAT:	corre .
*FAT:	que se van .
*FAT:	&=e adiós !
*FAT:	corre , Lucía .
*FAT:	vamos .
*FAT:	vamos dentro .
*FAT:	&=q se lo decimos a Mamá ?
*FAT:	&=q que hemos visto el camión de la basura ?
@End
