# Supplementary material for: Comparing Different Models of the Development of Verb Inflection in Early Child Spanish
Source: PLoS One. 2015 Mar 11;10(3):e0119613. doi: 10.1371/journal.pone.0119613 (PMC4356619; doi:10.1371/journal.pone.0119613)
Supplement: S1 File — (ZIP) [file pone.0119613.s001.zip › lu20526.cha]

@UTF8
@PID:	11312/c-00031860-1
@Begin
@Languages:	spa , eng
@Participants:	CHI Lucía Target_Child , MOT Madre Mother , FAT Padre Father
@ID:	spa , eng|OreaPine|CHI|2;5.26|female|||Target_Child|||
@ID:	spa , eng|OreaPine|MOT|||||Mother|||
@ID:	spa , eng|OreaPine|FAT|||||Father|||
@Transcriber:	Javier , University of Nottingham
@Date:	15-APR-2001
@Location:	Madrid
@Situation:	1 FAT , MOT y Lucía están cenando juntos
@Time Start:	20:30
@Situation:	1
*CHI:	gallina hen@s .
*CHI:	(l)apiz p(l)uma .
*CHI:	y p(l)uma pen@s .
*CHI:	gallito pen@s .
*MOT:	que no .
*MOT:	pollito chicken@s .
*CHI:	pollito jiten [: chicken@s] .
*CHI:	gallina hen@s .
*MOT:	lápiz pencil@s .
*CHI:	y p(l)uma pen@s .
*CHI:	gallito piquen [: chicken@s] .
*CHI:	gallina hen@s .
*CHI:	(l)ápiz p(l)uma .
*CHI:	y p(l)uma pen@s .
*CHI:	gallito piquen [: chicken@s] .
*CHI:	gallina hen@s .
*CHI:	(l)ápiz p(l)uma .
*CHI:	y p(l)uma pen@s .
*MOT:	lápiz pencil@s .
*CHI:	y p(l)uma pen@s .
*FAT:	&=q y cómo es la del chino ?
*FAT:	era un chino [x 2] mandarín dín@o [x 2] .
*FAT:	de la era +...
*CHI:	++ xxx . [+ NON]
*CHI:	mi coleta xxx . [+ NON]
*FAT:	< soy un chino > [/] soy un chino .
*MOT:	oye .
*MOT:	no se cae , &=q eh@i ?
*CHI:	< soy un chino > [/] soy un chino .
*FAT:	Lucía .
*FAT:	&=q le has dicho a Rocío que ya duermes en cama ?
*CHI:	0 .
*MOT:	&=q no ?
*MOT:	tienes que decír se lo .
*FAT:	mm@i .
*FAT:	tienes que decir “Rocío ya duermo en cama” .
*FAT:	a ver si te pone un japi@f .
*FAT:	igual te pone un japi@f .
*FAT:	&=q quieres ?
*MOT:	seguro .
*FAT:	ajá@i .
*CHI:	0 .
*FAT:	y también le tienes que decir “Rocío [x 2] , voy a tener una hermanita” .
*FAT:	&=q a que sí ?
*FAT:	igual te pone otro japi@f por eso .
*FAT:	&=q quieres ?
*MOT:	&=q te han dado caramelos en el cole hoy ?
*CHI:	no .
*CHI:	caramelos no .
*MOT:	&=q qué te han dado ?
*CHI:	caramelo [//] un caramelo sí .
*MOT:	&=q quién ?
*CHI:	un caramelo sí .
*CHI:	Rocío sí .
*FAT:	&=q por qué te ha dado Rocío un caramelo ?
*FAT:	&=q eh@i , Lulu ?
*CHI:	ñam@o [x 4] .
*FAT:	&=q quieres que te traiga queso de Francia cuando vaya ?
*MOT:	sí [x 2] , claro .
*CHI:	quiero más .
*CHI:	quiero más .
*MOT:	lo último .
*MOT:	&=q vale ?
*CHI:	0 .
*CHI:	bueno .
*MOT:	las últimas .
*MOT:	&=q eh@i ?
*CHI:	quero [*] aceituna [*] .
*CHI:	quero [*] una .
*FAT:	Lucía .
*FAT:	&=q me cuentas una cosa ?
*FAT:	&=q eh@i ?
*CHI:	&=q e(s)to ?
*MOT:	no , Lucía .
*MOT:	te he dicho que no , pequeñita .
*CHI:	quero [*] queso .
*CHI:	queso [x 2] sí .
*FAT:	Lucía .
*FAT:	&=q te traes las piezas del puzle ?
*CHI:	0 .
*CHI:	quero [*] queso .
*CHI:	quero [*] agua .
*CHI:	agua sí .
*FAT:	Lucía .
*FAT:	&=q te traes las piezas del puzle y jugamos ?
*FAT:	&=q eh@i ?
*FAT:	&=q eh@i , Lulú ?
*CHI:	e(s)pera .
*CHI:	0 [*] voy a quitar el babero .
*CHI:	au@i .
*CHI:	a eso sí .
*CHI:	&=q vale ?
*MOT:	vale .
*CHI:	bueno .
*CHI:	toma .
*FAT:	a ver .
*FAT:	uy@i .
*FAT:	que se cae todo .
*CHI:	0y@i .
*FAT:	&=q lo hacemos aquí ?
*CHI:	vale .
@Situation:	2 FAT , MOT y Lucía juegan juntos con el rompecabezas
@Time Start:	20:30
*MOT:	toma .
*MOT:	lleva esto a la cocina .
*MOT:	corre .
*CHI:	toma .
@Situation:	2
*CHI:	venga .
*CHI:	&=e venga !
*CHI:	&=e venga , Papá !
*FAT:	&=q qué ?
*CHI:	&=e venga !
*FAT:	&=q venga qué ?
*CHI:	venga , Papá .
*FAT:	&=q qué hay qye hacer ?
*CHI:	pil@x [//] pu(z)les .
*FAT:	a ver .
*FAT:	&=q cuál hacemos primero ?
*CHI:	e(s)te .
*CHI:	&=q vale ?
*FAT:	&=q el del caballo ?
*CHI:	sí .
*FAT:	venga .
*CHI:	venga . [+ IMI]
*CHI:	e(s)te .
*FAT:	mira .
*FAT:	muy bien .
*FAT:	ya tenemos dos .
*FAT:	a ver .
*FAT:	&=q qué falta en el caballo ?
*CHI:	este .
*FAT:	&=q eso es del caballo seguro ?
*CHI:	sí .
*FAT:	&=q el establo ?
*FAT:	&=q es el establo , Lulú ?
*CHI:	sí .
*FAT:	muy bien .
*CHI:	&=q hay más ?
*FAT:	mm@i .
*CHI:	caballo [x 3] .
*CHI:	tin@o [x 5] .
*MOT:	muy bien .
*FAT:	se las conoce de memoria ya .
*FAT:	&=q no ?
*MOT:	esa era muy difícil .
*CHI:	&=q hay más ?
*MOT:	sí .
*CHI:	e(s)te .
*MOT:	sí .
*MOT:	ese es el otro .
*MOT:	muy bien .
*CHI:	falta el ot(r)o .
*MOT:	falta ot(r)o . [+ COR]
*MOT:	sí .
*CHI:	e(s)te .
*CHI:	la@o [x 4] .
*MOT:	muy bien , Lucía .
*MOT:	&=q eh@i ?
*FAT:	se lo sabe de memoria , &=q eh@i ?
*MOT:	madre mía .
*MOT:	ah@i .
*MOT:	pues a lo mejor no es ahí .
*CHI:	sí [x 2] .
*FAT:	mm@i .
*CHI:	sí [x 2] .
*CHI:	mira .
*MOT:	sí .
*MOT:	muy bien .
*CHI:	&=q hay más ?
*FAT:	uno .
*CHI:	&=q hay más ?
*CHI:	< e(s)te no > [/] e(s)te no .
*CHI:	e(s)te sí .
*FAT:	qué barbaridad .
*CHI:	&=e mira !
*FAT:	&=e muy bien !
*FAT:	ya está el caballo completo .
*FAT:	&=q vale ?
*CHI:	no .
*CHI:	falta e(s)to .
*FAT:	&=q que se te ha salido ?
*CHI:	sí .
*FAT:	corre .
*FAT:	pon lo bien , Lucía .
*CHI:	ya .
*FAT:	&=q ya está ?
*CHI:	toma .
*CHI:	ay@i .
*CHI:	se ha caído e(s)to .
*FAT:	&=q qué es ?
*CHI:	pan .
*FAT:	&=q a ver ?
*CHI:	0 .
*FAT:	&=q se te ha caído pan , Mother ?
*MOT:	&=q a mí ?
*MOT:	no .
*FAT:	&=q lo guardamos aquí el caballo ?
*CHI:	0 .
*FAT:	pram:@o .
*FAT:	ya está .
*FAT:	a ver .
*FAT:	&=q cuál ahora ?
*FAT:	&=q el cerdito ?
*CHI:	sí .
*FAT:	a ver .
*CHI:	no .
*CHI:	tú sí .
*CHI:	tú sí , Pa@x [//] Ma@x [//] Ma@x [//] Pa@x [//] Mamá .
*MOT:	&=q yo sí ?
*CHI:	sí .
*MOT:	a mí no me sale tan bien como a ti , Lucía .
*FAT:	Mamá tarda más que tú .
*CHI:	0 .
*MOT:	eh@i .
*MOT:	madre mía .
*MOT:	&=q dónde está el culete ?
*MOT:	muy bien .
*MOT:	qué bien .
*CHI:	&=q hay más ?
*MOT:	sí .
*CHI:	no .
*CHI:	oh@i [x 5] .
*CHI:	mira .
*CHI:	&=q hay más ?
*MOT:	sí .
*CHI:	0 .
*MOT:	&=e ese es el culito !
*MOT:	el culito .
*MOT:	muy bien el culito .
*CHI:	&=q hay más ?
*MOT:	sí .
@Situation:	2 FAT , MOT y Lucía juegan juntos con el rompecabezas
@Time Start:	20:30
*CHI:	no [x 3] .
*CHI:	e(s)te no [x 6] .
*MOT:	&=e muy bien !
*CHI:	más [x 6] .
*FAT:	Mother .
*FAT:	&=q qué quieres ?
*FAT:	&=q una naranja o un plátano ?
*MOT:	una naranja .
*CHI:	quero [*] más .
*FAT:	&=q tienes cubiertos ?
*MOT:	no .
*MOT:	un cuchillo bueno .
*MOT:	&=q vale ?
*CHI:	ay@i .
*CHI:	espera .
*MOT:	0 .
*CHI:	no se toca .
*CHI:	&=q vale ?
*MOT:	vale .
*FAT:	gallina chicken@s .
*MOT:	pollito chicken@s .
*MOT:	gallina hen@s .
*FAT:	&=q ya has acabado el cerdo , Lucía ?
*CHI:	no .
*FAT:	&=q < qué te falta > [/] qué te falta ?
*FAT:	&=q las dos esquinas ?
*CHI:	no .
*FAT:	a ver .
*FAT:	&=q qué te falta ?
*MOT:	sí .
*MOT:	faltan +...
*CHI:	t(r)es .
*MOT:	&=q faltan tres piezas ?
*FAT:	&=q tres: ?
*MOT:	pues a ver .
*MOT:	&=q dónde están las tres que faltan ?
*CHI:	mira .
*CHI:	ot(r)o [x 2] xxx . [+ NON]
*CHI:	e(s)te .
*CHI:	e(s)te sí .
*MOT:	muy bien .
*MOT:	esa es una .
*CHI:	&=q hay más ?
*MOT:	sí .
*CHI:	venga [x 2] , Mamá .
*FAT:	0 .
*CHI:	no .
*FAT:	0 .
*CHI:	&=e sí !
*CHI:	mira , Papá .
*CHI:	mu(y) bien .
*CHI:	&=e mira !
*FAT:	&=q está acabado ?
*MOT:	&=e muy bien !
*MOT:	&=e el cerdito !
*CHI:	toma [x 2] .
*FAT:	a guardar aquí en la caja , Mother .
*MOT:	0 .
*FAT:	no .
*FAT:	así no .
*MOT:	0 .
*FAT:	empujando .
*FAT:	&=q verdad , Lulú ?
*CHI:	sí .
*CHI:	ah@i .
*CHI:	se cae .
*FAT:	que no se lo rompa .
*MOT:	0 .
*FAT:	eh@i .
*FAT:	no le ha salido .
*CHI:	no [x 2] .
*CHI:	xxx .
*FAT:	vas a tener una hermanita .
*CHI:	no .
*FAT:	&=q a que sí ?
*CHI:	no .
*FAT:	sí .
*FAT:	como Patricia y Susana .
*FAT:	&=q verdad ?
*MOT:	son hermanitas Patricia y Susana .
*MOT:	&=q sabes , Lucía ?
*FAT:	Lucía y +...
*MOT:	&=q eh@i ?
*MOT:	&=q a que son hermanitas Patricia y Susana ?
*FAT:	como María y Paula .
*MOT:	son hermanitas .
*CHI:	0 .
*MOT:	&=q quieres un poco ?
*CHI:	sí .
*MOT:	espera .
*MOT:	pues pon te bien en tu sitio .
*MOT:	anda .
*MOT:	no te pongas aquí con +...
*CHI:	0 .
*MOT:	toma .
*CHI:	0 .
*FAT:	&=q cómo se pide ?
*FAT:	&=q cómo se pide , Lucía ?
*CHI:	(por)+(f)avoavor .
*FAT:	sí .
*FAT:	&=q y qué se dice después ?
*CHI:	gracias .
*FAT:	muy bien .
*CHI:	&=e gracias , Mamá !
*MOT:	de+nada , Lucía .
*FAT:	Mother .
*FAT:	por+favor .
*FAT:	&=q me das un poco de naranja ?
*MOT:	sí .
*CHI:	0 .
*FAT:	ah@i .
*FAT:	< a mí > [/] a mí .
*CHI:	&=q y a mí ?
*FAT:	ah@i .
*FAT:	&=q cómo se pide ?
*CHI:	(por)+(f)avoavor .
*CHI:	&=q me das naranja ? [+ IMI]
*FAT:	Mother .
*FAT:	por+favor .
*FAT:	&=q me das un poco de naranja ?
*MOT:	Lucía .
*MOT:	siénta te bien .
*MOT:	anda .
*FAT:	uy@i .
*FAT:	se ha caído una pieza , Lucía .
*CHI:	de (l)a vaca .
*FAT:	&=q es la de la vaca ?
*CHI:	0 .
*FAT:	venga .
*FAT:	vamos a hacer la de la vaca .
*FAT:	&=q vale ?
*CHI:	espera .
*CHI:	ay@i .
*CHI:	toma .
*FAT:	a ver , Lucía .
*FAT:	por+favor .
*FAT:	&=q hacemos la de la vaca ?
*CHI:	no .
*FAT:	&=q no: ?
*CHI:	0 .
*MOT:	Lucía .
*MOT:	anda .
*MOT:	siénta te ya , por+favor .
*CHI:	ah@i [x 2] .
*FAT:	Bebe .
*MOT:	&=q te han ido a buscar las [//] los Abus@f (.) al cole ?
*CHI:	no .
@Situation:	2 FAT , MOT y Lucía juegan juntos con el rompecabezas
@Time Start:	20:30
*MOT:	&=q no ?
*MOT:	&=q quién ha ido a buscar te ?
*CHI:	Elsa [x 2] .
*FAT:	&=q < y cómo > [/] y cómo te has vuelto del colegio ?
*CHI:	0 .
*MOT:	&=q cómo has vuelto hoy ?
*MOT:	&=q eh@i ?
*CHI:	no tú [*] tenes [*] .
*CHI:	no tene [*] , Papá .
*FAT:	&=q no tengo el qué ?
*FAT:	&=q el qué no tengo ?
*CHI:	mararina [: mandarina] .
*FAT:	&=q no tengo mandarina ?
*CHI:	0 .
*FAT:	&=q y tú tampoco tienes naranja ?
*CHI:	no tenes [*] mara@x [//] naranja .
*FAT:	Lucía .
*FAT:	&=q cómo te has venido del colegio ?
*CHI:	quero [*] mararina [: mandarina] .
*MOT:	no hay , hija .
*CHI:	quero [*] un p(l)átano .
*MOT:	ya hemos terminado todos de cenar .
*FAT:	todos [x 2] .
*FAT:	&=q vamos a ver a Hilario y a Marta ?
*CHI:	sí .
*FAT:	venga .
*CHI:	mira , Papá .
*FAT:	&=q el qué ?
*CHI:	mira .
*FAT:	&=q volando ?
*CHI:	mira .
*FAT:	a ver .
*CHI:	mira .
@End
