# Supplementary material for: Comparing Different Models of the Development of Verb Inflection in Early Child Spanish
Source: PLoS One. 2015 Mar 11;10(3):e0119613. doi: 10.1371/journal.pone.0119613 (PMC4356619; doi:10.1371/journal.pone.0119613)
Supplement: S1 File — (ZIP) [file pone.0119613.s001.zip › lu20608.cha]

@UTF8
@PID:	11312/c-00031861-1
@Begin
@Languages:	spa , eng
@Participants:	CHI Lucía Target_Child , MOT Madre Mother , FAT Padre Father
@ID:	spa , eng|OreaPine|CHI|2;6.08|female|||Target_Child|||
@ID:	spa , eng|OreaPine|MOT|||||Mother|||
@ID:	spa , eng|OreaPine|FAT|||||Father|||
@Transcriber:	Javier , University of Nottingham
@Date:	15-APR-2001
@Location:	Madrid
@Situation:	1 FAT , MOT y Lucía están cenando juntos
@Time Start:	19:30
@Situation:	1
*MOT:	venga , Lucía .
*MOT:	síenta te en tu mesa .
*MOT:	anda .
*CHI:	no .
%act:	está bebeiendo agua sentada sobre las piernas de MOT
*MOT:	corre .
*CHI:	0 .
%act:	se baja , se va a su sitio en la mesa y coge una bolsa de comida
*FAT:	&=q dónde te sientas tú , Lucía ?
*FAT:	no [x 3] .
*MOT:	si no tiene nada .
*CHI:	esto es basura .
*MOT:	sí .
*CHI:	sí .
%act:	mira dentro de la bolsa
*CHI:	no tene [*] .
%err:	tene = tiene $MOR $LOS REG
%act:	se lleva la bolsa
*CHI:	aquí .
%act:	abre la puertecita que hay debajo del fregadero y tira la bolsa en el cubo
*CHI:	xxx .
%act:	vuelve hacia la mesa
*CHI:	xxx ?
*MOT:	0 .
%par:	mueve la cabeza ; sí
*CHI:	&=e vale !
%act:	se sienta en otra silla
*FAT:	&=q quieres más , Lucía ?
*FAT:	no .
*FAT:	esto no .
%act:	aparta un cuchillo que acababa de coger Lucía
*CHI:	no .
*CHI:	quero xxx . [+ NON]
*CHI:	sí .
*MOT:	< da le eso a Papá > [/] da le eso a Papá .
%com:	parece que se refiere a algo minúsculo que hay sobre la mesa
*MOT:	da le eso [x 2] .
*MOT:	mira .
*MOT:	dá selo a Papá .
*MOT:	xxx .
*MOT:	&=q le das la miguita ?
*CHI:	0 .
%act:	intenta coger la miguita o lo que sea pero no puede
*MOT:	0 .
%act:	coge la miguita de la mesa y se la mete en la boca
*CHI:	&=e no !
%par:	riéndose
*CHI:	sí [x 3] .
*CHI:	sí [x 3] .
*CHI:	toma .
%act:	coge otra miguita y se la da a MOT en la palma de la mano y MOT la coge
*CHI:	toma .
*CHI:	todo [x 2] .
%act:	vuelve a darle otra miguita
*MOT:	ya está .
%act:	le limpia la palma de la mano con la suya
*CHI:	se ha comido Mamá 0 [*] y tú no tenes [*] .
%err:	tenes = tienes $MOR $LOS $REG ; 0 = O $SYN $LOS
*FAT:	&=q el qué se ha comido Mamá ?
*MOT:	un trocito de huevo .
*CHI:	toma .
*CHI:	más .
%act:	coge otro poco de comida en la punta del dedo y se lo acerca a MOT
*CHI:	toma .
*CHI:	hay más .
*MOT:	&=q hay más ?
*MOT:	ya .
*MOT:	ya no quiero más .
*MOT:	&=q eh@i , Lucía ?
*CHI:	vale .
*MOT:	&=q vale ?
*FAT:	oye .
*FAT:	estamos comiendo sin pan .
*MOT:	yo no [x 2] quiero pan .
*CHI:	toma .
%act:	le da a comer a MOT con el dedo un papelito que había en la mesa
*CHI:	&=q este sí ?
*MOT:	no .
*MOT:	eso es una porquería .
*FAT:	es basura eso , Lucía .
*MOT:	es basura .
*CHI:	toma .
*CHI:	esto .
*CHI:	ab(r)e (l)a boca .
*CHI:	toma .
*CHI:	ab(r)e (l)a boca .
%act:	coge comida en un tenedor y se la da a MOT
*MOT:	mm@i .
%par:	como si el gustara
*CHI:	&=e bien !
%par:	contenta
*CHI:	toma .
%act:	vuelve a coger comida en un tenedor y se la da a MOT
*MOT:	mm@i .
%par:	como si el gustara
*MOT:	ahora Lucía .
*MOT:	a ver si Lucía también come como Mamá .
*CHI:	0 .
%act:	coge comida en un tenedor y se la mete en la boca
*FAT:	anda .
*FAT:	pues sí come como Mamá también .
*MOT:	sí .
*CHI:	a que yo era buena .
*FAT:	depende cuándo .
*FAT:	hay veces que no .
*CHI:	sí .
*CHI:	a que yo era buena , Mamá .
*MOT:	pues aveces sí aveces no .
*FAT:	a que yo soy buena . [+ COR]
*FAT:	yo soy . [+ COR]
*CHI:	0 .
%act:	está de rodillas sobre la silla inclinándose un poco hacia un lado
*FAT:	por+ejemplo ahora que te vas a caer de la silla no eres buena .
*CHI:	0 .
%par:	igue de rodillas pero se acerca hacia la mesa
*CHI:	quero [*] huevo .
%err:	quero = quiero $MOR $LOS $REG
%act:	se acerca su plato (parece que tiene arroz)
*CHI:	esto voy a comer .
*CHI:	hala@i .
%act:	come un poco
*MOT:	muy bien .
*CHI:	tú no tienes .
*CHI:	ya .
*CHI:	esto sí .
%act:	coge un poco de comido y se lo ofrece a MOT
*MOT:	no .
*MOT:	< no quiero > [/] no quiero , Lucía .
*CHI:	0 .
%act:	lo vuelve a colocar en el plato
*MOT:	&=q lo pones en el plato ?
*MOT:	&=q lo has puesto en el plato ?
*CHI:	0 .
%par:	mueve al cabeza ; sí
%act:	se baja de la silla y se va a su sitio
*CHI:	uy@i .
*CHI:	mira , Mamá .
*CHI:	mira , Mamá .
%act:	se le ha quedado el babero hacia atrás
*MOT:	uy@i .
*MOT:	para atrás .
*CHI:	para atrás . [+ IMI]
*CHI:	y para xxx . [+ NON]
%act:	coge una pelota y la lanza
*MOT:	Lucía .
*MOT:	&=q quieres algo más de cenar ?
*CHI:	sí .
*MOT:	&=q qué quieres ?
*CHI:	judías .
*MOT:	no hay .
*CHI:	&=q hacemos así ?
%act:	se está dado vueltas el babero alrededor del cuello
*CHI:	&=q vale ?
@Situation:	1 FAT , MOT y Lucía están cenando juntos
@Time Start:	19:30
@Situation:	1
*CHI:	no .
*CHI:	así no .
*CHI:	así .
%act:	sigue dando vueltas al babero alrededor del cuello
*MOT:	Lucía .
*MOT:	&=q quieres algo ?
*MOT:	&=q quieres un poquito de fruta ?
*CHI:	sí .
*CHI:	xxx .
%act:	está fuera de la imagen porque los tres se han ido hacia la nevera
*CHI:	yo quero [*] fruta .
%err:	quero = quiero $MOR $LOS $REG
*CHI:	f(r)uta [x 3] .
*FAT:	&=q tu qué [x 3] es lo que quieres ?
*MOT:	&=q hay [x 2] fresas ?
*MOT:	&=q quedan fresas ?
*MOT:	&=q no hay abajo ?
*MOT:	&=q las acabamos todas ayer ?
*FAT:	no sé .
*MOT:	&=q no hay ningún paquete así de plástico ?
*FAT:	no .
*FAT:	aquí lo que hay es otro Tupper con ensalada .
*FAT:	&=q y qué es esto ?
*FAT:	ah@i .
*FAT:	el pollo .
*MOT:	el pollo .
*CHI:	yo .
*CHI:	sí .
*CHI:	yo como un pollo .
*FAT:	a ver , Lucía .
*FAT:	&=q qué quieres ?
*FAT:	&=q un yogur ?
*CHI:	no .
*CHI:	sí .
*FAT:	&=q sólo queda un yogur ?
*CHI:	de fresa .
*FAT:	vale .
*CHI:	< de fresa > [/] de fresa .
*CHI:	yo quero [*] de fresa .
*FAT:	vale .
*CHI:	uno de fresa .
*FAT:	de fresa para Lucía .
*CHI:	sí .
*FAT:	&=q vale ?
*CHI:	sí .
*FAT:	toma .
*CHI:	mira .
*MOT:	hala@i .
*MOT:	qué suerte .
*MOT:	hay que coger una cuchara .
*MOT:	&=q la coges tú , Lucía ?
%act:	se ha sentado ya a la mesa
*FAT:	no .
*FAT:	se la doy yo .
*CHI:	sí hay .
*CHI:	toma .
*FAT:	esto [x 2] a la basura , Lucía .
*FAT:	venga .
*FAT:	a la basura .
*MOT:	&=q me traes un trocito de mi pan ?
%add:	FAT
*FAT:	sí .
%add:	MOT
*FAT:	este a la basura .
*FAT:	corre .
*FAT:	toma .
*FAT:	y esto para que te sientes ahí al lado de Mamá a comer .
*CHI:	vale .
*MOT:	no .
*MOT:	sentadita .
*MOT:	anda , Lucía .
*FAT:	sentadita pero ahí con Mamá < en el > [/] en el gato .
*FAT:	venga .
*MOT:	gracias .
%add:	FAT
*CHI:	xxx .
%act:	se ha sentado en su sitio y empieza a comer el yogur
*CHI:	&=q 0 [*] quitas esto ?
%err:	0 = me $MOR $LOS $PREFIX
%act:	observa un poquito de papel que hay en el recipiente del yogur
*MOT:	madre mía .
*MOT:	mira .
%add:	FAT
*FAT:	&=q qué es ?
*MOT:	un trocito de la tapa .
*FAT:	hombre , tampoco .
%add:	MOT
*FAT:	ah@i .
*FAT:	era ella .
%add:	MOT
*MOT:	es una tiquismiquis .
%add:	FAT
*CHI:	soy yo .
%act:	sigue comiendo
*CHI:	ay@i .
%act:	sigue comiendo en silencio
*MOT:	es que son un poco escandalosos estos dos , &=q no ?
%add:	FAT
*FAT:	sí .
%add:	MOT
*FAT:	como muy italianos &=q no ?
%add:	MOT
*FAT:	todo muy trágico .
%add:	MOT
*FAT:	+" oh@i , la niña .
%add:	MOT
*MOT:	+" el cinco , el cuatro .
%add:	FAT
*FAT:	+" que te he dicho que el tres .
%add:	MOT
*MOT:	+" &=q has cambiado el cinco ?
%add:	FAT
*MOT:	después Susana ahí tenía ganas de hacer pis en el campo , joe@i . [+ ADD]
%add:	FAT
*CHI:	xxx pis Susana el pantalón . [+ NON]
*MOT:	&=q se hizo pis Susana en el pantalón ?
*CHI:	0 .
%par:	mueve la cabeza ; sí
*MOT:	&=q sí ?
*CHI:	0 .
%par:	mueve la cabeza ; sí
*MOT:	qué mal , &=q verdad ?
*MOT:	eso está mal .
*CHI:	&=e mu(y) mal Susana !
*CHI:	+" <a que sí , Mamá > [//] a que sí , Papá .
%add:	FAT
*FAT:	hombre , un poquito mal sí .
*FAT:	+" <muy mal > [/] muy mal +...
*FAT:	&=q por qué se hizo pis en el pantalón , Lucía ?
*FAT:	&=q eh@i ?
*FAT:	&=q por qué se hizo pis , Lu ?
*MOT:	&=q me pasas el agua ?
%add:	FAT
*MOT:	más [x 2] que tengo muchas sed .
%add:	FAT
@Situation:	1 FAT , MOT y Lucía están cenando juntos en la cocina
@Time Start:	19:30
@Situation:	1
*MOT:	y montaba en bici , &=q verdad ?
*CHI:	0 .
%par:	mueve la cabeza ; sí
*FAT:	&=q quién ?
*FAT:	&=q Patricia ?
*MOT:	Patricia montaba en bici muy bien y Susana también .
*CHI:	y yo .
*CHI:	yo también .
*MOT:	tú ibas en triciclo .
*FAT:	Lucía hoy ha aprendido a montar en triciclo .
*FAT:	&=q a que sí ?
*FAT:	&=q eh@i ?
*CHI:	0 .
%par:	mueve la cabeza ; sí
*MOT:	tú sola .
*MOT:	&=q verdad ?
*FAT:	a dar pedales en el triciclo .
*CHI:	eh@i .
*CHI:	(l)a cera .
%exp:	cera = cheese cover
*CHI:	(l)a cera .
%par:	susurra
*FAT:	&=q qué dices , Lucía ?
*CHI:	no .
*CHI:	e(l) queso de abajo .
*MOT:	&=q de abajo ?
*CHI:	0 .
%par:	mueve la cabeza ; sí
*MOT:	&=q de qué abajo ?
*FAT:	&=q esto ?
*CHI:	sí .
*FAT:	&=q que le quite la [x 2] piel (.) < al queso > [/] al queso ?
*CHI:	sí .
%par:	mueve la cabeza ; sí
*MOT:	ah@i .
%par:	comprende
*CHI:	(l)a piel . [+ IMI]
*CHI:	(l)a piel . [+ IMI]
*FAT:	&=q se dice la piel de este queso ?
%add:	MOT
*MOT:	no .
%add:	FAT
*FAT:	la corteza .
*MOT:	sí .
*FAT:	Lucía .
*FAT:	es la corteza .
*FAT:	&=q vale ?
*MOT:	la corteza del queso .
*CHI:	0 .
%par:	mueve la cabeza ; sí
*FAT:	mm@i .
*FAT:	hay plátanos .
*MOT:	qué buenos .
*CHI:	&=e ay@i sí !
*FAT:	también hay un poquito de piña .
*FAT:	&=q quieres , Mother ?
%add:	MOT
*MOT:	no .
*FAT:	bueno .
*FAT:	&=q tú qué quieres ?
%add:	MOT
*CHI:	yo quero [*] un p(l)átano .
%err:	quero = quiero $MOR $LOS $REG
*CHI:	yo quero [*] un p(l)átano .
*FAT:	si tú ya estás con el yogur , Lucía .
*CHI:	e(s)te es mío .
%act:	está comiendo yogur
*FAT:	toma .
%par:	riéndose
*MOT:	tiene que ser en mano .
*CHI:	es para ti .
*MOT:	vale .
*CHI:	cóme le .
%com:	NO LO CONSIDERO ERROR POR SER VARIACIÓN DIALECTAL DE MADRID
*MOT:	cóme lo . [+ COR]
*CHI:	comola [: cóme la] . [+ IMI]
*CHI:	comola [: cóme la] . [+ IMI]
*MOT:	cóme lo .
*CHI:	cóme lo . [+ IMI]
*MOT:	eso .
*CHI:	&=q y yo ?
*FAT:	tú ahora te damos otro .
*FAT:	&=q quieres ?
*CHI:	0 .
%par:	mueve la cabeza ; sí
*MOT:	uno en mano .
*CHI:	0 .
%par:	mueve la cabeza ; sí
%act:	sigue comiendo en silencio
*MOT:	&=q quién ha puesto esto aquí ?
*MOT:	&=q tú ?
*MOT:	&=q lo has puesto tú ?
*CHI:	0 .
%par:	mueve la cabeza ; sí
*CHI:	es huevo .
*MOT:	no es huevo .
*MOT:	&=q qué es ?
*MOT:	&=q qué es , morenita ?
*CHI:	es p(l)átano .
*MOT:	no .
*CHI:	es arroz .
*MOT:	sí .
*CHI:	hala@i , xxx . [+ NON]
%act:	se mete rápidamente una cucharada de yogur en la boca
*MOT:	&=q está rico ?
*CHI:	0 .
%par:	mueve la cabeza ; sí
*CHI:	0 .
%act:	se vuelve a meter rápidamente una cucharada de yogur en la boca y se mancha la cara
*MOT:	despacito , Lucía .
*MOT:	no hagas el loco .
@Situation:	1 FAT , MOT y Lucía están cenando juntos en la cocina
@Time Start:	19:30
@Situation:	1
*MOT:	tienes sucio aquí .
*MOT:	quíta telo con la cuchara .
*CHI:	0 .
%act:	se pasa la cuchara por la barbilla
*MOT:	así .
*CHI:	&=q el cuello ?
*MOT:	&=q el cuello ?
*CHI:	0 .
%par:	mueve la cabeza ; sí
*MOT:	no .
*MOT:	no se ensucia el cuello .
*MOT:	el labio por aquí .
*CHI:	0 .
%act:	se pasa la cuchara por el labio inferior
*MOT:	ahí .
*CHI:	(l)a ba(r)ba [*] .
%err:	barba = barbilla $MAL
*MOT:	&=q la barba ?
*CHI:	sí .
*MOT:	no .
*MOT:	la barbilla . [+ COR]
*CHI:	la barbilla . [+ IMI]
*MOT:	la barbilla .
*CHI:	espera .
%act:	coge más yogur con la cuchara
*CHI:	esto .
*CHI:	queda poquito .
%act:	se lo come
*MOT:	queda poquito .
*MOT:	sí .
*CHI:	&=q esto es poquito ?
*MOT:	es poquito .
*MOT:	sí .
*CHI:	0 .
%act:	sigue comiendo en silencio
*CHI:	quiero más .
%act:	deja el tarrito de yogur que acaba de comerse sobre la mesa
*FAT:	&=q tú vas a llevar a Lucía mañana ?
%add:	MOT
*MOT:	ese es el tema .
*MOT:	que si la llevo yo me +...
%add:	FAT
*CHI:	quero [*] un p(l)átano .
%err:	quero = quiero $MOR $LOS $REG
*MOT:	&=q quieres un plátano ?
*MOT:	vale .
*CHI:	el yogur .
%act:	ha levantado el mantel y se le caído el yogur
*CHI:	xxx agua . [+ NON]
*CHI:	e(s) huevo esto .
%act:	haa cogido algo que había sobre la mesa con el dedo
*CHI:	e(s) huevo .
%act:	se lo enseña a MOT
*MOT:	&=q es huevo ? [+ ADS]
*CHI:	sí .
*MOT:	yo creo que no .
*MOT:	&=q eh@i Lucía ?
*CHI:	quero [*] un p(l)átano .
*CHI:	quero [*] un p(l)átano .
*MOT:	son enormes , Lucía .
*CHI:	sí .
*CHI:	son enormes . [+ IMI]
*MOT:	&=q no quieres ?
*CHI:	no .
*MOT:	te voy a comer .
%par:	susurra
*CHI:	no xxx . [+ NON]
*CHI:	no xxx . [+ NON]
*CHI:	no .
%act:	aparta la cabeza del plátano que le ofrece MOT
*CHI:	te voy a comer . [+ IMI]
*CHI:	no [x 4] .
%act:	se baja de la silla y la empuja por la cocina
*CHI:	toma , Papá .
*CHI:	toma .
*FAT:	a ver .
*FAT:	es de Lulu .
*CHI:	no .
*CHI:	de Lulu no .
*FAT:	&=q Lulu no quiere un poquito ?
*CHI:	sí .
*FAT:	a ver .
*FAT:	mm@i .
%act:	como si le gustara
*FAT:	qué bueno .
@Warning:	el resto del vídeo consiste en dos minutos , grabados ese mismo día a las 19:00 , con Lucía montando por primera vez en triciclo , pero no lo transcribo porque Lucía no habló en esa situación
@End
