# Supplementary material for: Comparing Different Models of the Development of Verb Inflection in Early Child Spanish
Source: PLoS One. 2015 Mar 11;10(3):e0119613. doi: 10.1371/journal.pone.0119613 (PMC4356619; doi:10.1371/journal.pone.0119613)
Supplement: S1 File — (ZIP) [file pone.0119613.s001.zip › lu20609.cha]

@UTF8
@PID:	11312/c-00031862-1
@Begin
@Languages:	spa , eng
@Participants:	CHI Lucía Target_Child , MOT Madre Mother , FAT Padre Father
@ID:	spa , eng|OreaPine|CHI|2;6.09|female|||Target_Child|||
@ID:	spa , eng|OreaPine|MOT|||||Mother|||
@ID:	spa , eng|OreaPine|FAT|||||Father|||
@Transcriber:	Javier , University of Nottingham
@Date:	16-APR-2001
@Location:	Madrid
@Situation:	1 FAT , MOT y Lucía están cenando juntos
@Time Start:	20:30
@Situation:	1
*CHI:	&=q me partes (l)a manzana ?
%act:	le da una manzana a FAT
*FAT:	&=q que si te parto la manzana ?
*CHI:	0 .
%par:	mueve la cabeza ; sí
*FAT:	&=q un poquito ?
*CHI:	sí .
*FAT:	&=q para que puedas morder la bien ?
*CHI:	sí .
*FAT:	a ver .
*MOT:	no sé si está lavada .
*FAT:	&=q la has lavado ?
*CHI:	0 .
%par:	mueve la cabeza ; sí
*CHI:	vale .
%act:	intenta coger un trozo
*FAT:	espera .
*FAT:	no [x 2] .
*FAT:	te voy a dar para que lo puedas morder bien [x 4] .
*FAT:	&=q vale ?
*CHI:	sí .
%par:	mueve la cabeza ; sí
*FAT:	&=q te gusta la manzana , Lucía ?
*CHI:	sí .
*FAT:	a ver .
*FAT:	toma .
%act:	act le da un trozo de manzana a Lucía
*MOT:	tiene un pico .
%act:	señala el trozo de manzana que le acaba de dar FAT
*CHI:	el pico .
%act:	le enseña el trozo de manzana a MOT
*CHI:	el pico .
*FAT:	&=q qué ?
*CHI:	el pico .
*FAT:	0 .
%act:	coge el troco de manzana y se como una parte que acaba en pico , luego le devuelve lo que ha quedado a Lucía
*FAT:	mm@i .
%par:	como si le gustara
*FAT:	qué buena .
*CHI:	tene [*] una pipa .
%err:	tene = tiene $MOR $LOS $REG
*FAT:	mm@i .
%par:	afirma
*FAT:	pues después se la quitas .
*CHI:	0 .
%act:	le ofrece manzana a MOT
*MOT:	yo no quiero , cielo .
*FAT:	Lucía .
*FAT:	&=q hoy has ido a la guardería ?
*CHI:	0 .
%par:	mueve la cabeza ; sí
*FAT:	&=q y qué ha hecho ?
*FAT:	cuénta me .
*MOT:	más monos .
*FAT:	&=q sí ?
*FAT:	&=q has ido tú también o qué ?
%add:	MOT
*MOT:	sí .
*FAT:	&=q a qué hora ?
*FAT:	&=q a buscar les ?
*MOT:	mm@i .
%par:	afirma
*MOT:	a las dos .
*MOT:	a llevar la y a buscar la .
*FAT:	&=q y por qué dices que qué monos ?
*MOT:	www .
*CHI:	0 .
%act:	le da manzana a FAT
*FAT:	no , Lucía .
*FAT:	< para ti > [/] para ti .
*MOT:	muy bien .
*MOT:	muy contenta .
*FAT:	&=q se la notaba contenta ?
*MOT:	sí .
*CHI:	0 .
%act:	se está bajando de la silla
*FAT:	Lucía .
*FAT:	&=q cómo se llaman tus amigos del cole ?
*MOT:	aunque hoy Jose se ha portado un poco mal .
*MOT:	&=q no , Lucía ?
*CHI:	0 .
%par:	mueve la cabeza ; sí
*FAT:	&=q por qué ?
*MOT:	&=q qué ha hecho ?
*MOT:	cuénta selo a Papá .
*CHI:	0 .
%act:	mueve la boca sin hablar
*FAT:	&=q eh@i ?
*CHI:	0 .
%act:	mueve la boca sin hablar
*FAT:	&=q te ha tirado arena ?
*CHI:	0 .
%par:	mueve la cabeza ; sí
*FAT:	no fastides .
*FAT:	&=q sí ?
*FAT:	&=q dónde te ha tirado arena ?
*CHI:	a la cabeza .
*FAT:	&=q y te ha hecho pupa ?
*CHI:	0 .
%par:	mueve la cabeza ; sí
*FAT:	&=q y te has puesto a llorar ?
*CHI:	0 .
%par:	mueve la cabeza ; sí
*FAT:	&=q mucho ?
*CHI:	0 .
%par:	mueve la cabeza ; sí
*FAT:	&=q y a quién se lo has dicho ?
*FAT:	&=q a Rocío y a Soco ?
*CHI:	sí .
*FAT:	&=q qué les has dicho ?
*CHI:	ya .
*FAT:	&=q eh@i ?
*CHI:	&=e ya !
*FAT:	&=q qué les has dicho ?
*FAT:	&=q que Jose te había tirado arena en la cabeza ?
*CHI:	0 .
%par:	mueve la cabeza ; sí
*FAT:	&=q y < qué han dicho Soco y [x 2] > [//] qué le han dicho a Jose ?
*FAT:	&=q le han regañado ?
*CHI:	0 .
%par:	mueve la cabeza ; sí
*FAT:	vaya .
*FAT:	Lucía .
*MOT:	dice mira todas las fichas que ha hecho Lucía .
*MOT:	un taquito así de fichas ya .
*FAT:	&=q de qué ?
*MOT:	de un pollo para colorear .
*MOT:	un patiro [?] para pegar encima cositas de [x 2] xxx . [+ NON] [+ ADD]
*CHI:	quiero queso de este .
%act:	se ha subido a la silla y coge uno de los quesos que hay sobre la mesa
*MOT:	siénta te , por+favor .
*FAT:	ese es el que no te gusta , Lucía .
*CHI:	sí .
%act:	se ha sentado
*CHI:	el manzano [*] no .
%err:	manzano = manzana $MOR $SUB $AGA
%act:	aparta la manzana hacia MOT
*MOT:	para mí para postre .
*CHI:	sí .
*CHI:	y yo e(s)te .
%act:	vuelve a coger el queso
*FAT:	&=q has visto a los Abus@f hoy , Lucía ?
*CHI:	sí .
*CHI:	e(s)to no .
%act:	ha despegado un papel del queso
*FAT:	&=q cómo que eso no ?
*CHI:	&=q me das un poquito ?
*MOT:	a ver .
%act:	ha cogido el queso que estaba tocando antes Lucía
*MOT:	espera .
%act:	le corta una lochita de queso y se la da a Lucía
*MOT:	&=q tú quieres , Father ?
*FAT:	no quiero xxx .
*CHI:	&=q me das un poquito ?
*CHI:	0 .
%act:	come sin hablar mientras FAT y MOT hablan entre ellos
*CHI:	&=e quero [*] más !
%err:	quero = quiero $MOR $LOS $REG
*CHI:	quero [*] más .
%par:	susurra
*CHI:	sucio .
%act:	ha cogido el papel que le había quitado al queso .
*CHI:	toma , Papá .
*CHI:	oh@i .
*CHI:	se ha caído .
*CHI:	xxx .
%act:	ahora lo ha tirado al suelo
@Situation:	1 FAT , MOT y Lucía están cenando juntos
@Time Start:	20:30
@Situation:	1
*CHI:	no .
*CHI:	ah@i .
%act:	mira a FAT
*CHI:	< se ha > [/] se ha caído .
*FAT:	&=q se ha caído o lo has tirado ?
*CHI:	lo he tirado .
*FAT:	pues , Lucía .
*FAT:	no se tiran los papeles al suelo , &=q no ?
*CHI:	a que no , Mamá .
*MOT:	no .
*CHI:	ha [*] sido yo .
%err:	ha sido = he sido $MOR $SUB $NFL PREX3s/PREX1s:YO
*CHI:	quiero < ot(r)a ot(r)a vez queso > [/] ot(r)a vez queso .
%act:	señala el queso que quiere
*CHI:	< de este de este > [/] de este .
*CHI:	&=q vale ?
*CHI:	&=q me das un poquito ?
*CHI:	un poquito sí .
*CHI:	&=q vale ?
%act:	intenta coger el queso que está cortando MOT
*MOT:	espera .
*MOT:	espera un poco que te voy a quitar el borde .
*CHI:	sí .
*CHI:	< el borde > [/] el borde .
*CHI:	el borde .
%act:	coge el queso que le da MOT y se pone a comer
*FAT:	&=q te gusta el queso de Papá ?
*CHI:	sí .
*FAT:	mm@o .
%par:	afirma
*CHI:	Geis .
%act:	está cominedo mientras FAT y MOT hablan entre sí
*CHI:	Alejand(r)o .
%act:	sigue comiendo distraida
*CHI:	toma , Mamá .
%act:	le da un amiga que había en la mesa
*CHI:	0 .
%act:	se levanta y se va corriendo
*CHI:	&=q me coges las llaves ?
%act:	se refiere a unas llaves de juguete que hay encima de un mueble
*FAT:	a ver si llegas , Lucía .
*MOT:	no .
*MOT:	no llega .
*CHI:	no llego .
%act:	intenta cogerlas
*CHI:	yo no llego .
*CHI:	< yo no yo [x 2] > [/] yo no llego .
*CHI:	quero [*] un poquito de pan .
%err:	quero = quiero $MOR $LOS $REG
*FAT:	&=q un poquito de pan , Lucía ?
*FAT:	&=q no querías las llaves ?
*CHI:	no .
*CHI:	sí [x 2] .
*FAT:	&=q quieres las llaves mejor ?
*FAT:	&=q quieres que te ayude a coger las llaves ?
*CHI:	sí .
*FAT:	&=q cómo se pide ?
*CHI:	por+favor .
*FAT:	&=q por+favor qué ?
*CHI:	please@s .
*FAT:	no .
*FAT:	no quería decir eso .
%par:	se ríe
*MOT:	muy bien .
*MOT:	se dice please@s .
*FAT:	&=q se dice please@s ?
*CHI:	sí .
*MOT:	&=q a que sí please@s ?
*FAT:	&=q qué significa please@s ?
*CHI:	quero [*] agua .
%err:	quero = quiero $MOR $LOS $REG
*CHI:	ña@o [x 5] .
%par:	canturrea
*CHI:	un poquito de agua .
*CHI:	sí [x 2] .
*MOT:	0 .
%act:	le echa agua en un vaso y le da de beber
*FAT:	me estoy comiendo un no+pollo .
%add:	MOT
*FAT:	no había chicha ni nada .
%add:	MOT
*CHI:	yo quero [*] pollo .
%err:	quero = quiero $MOR $LOS $REG
*MOT:	sí , anda .
*MOT:	Lucía .
*FAT:	y yo también , Lulú .
*CHI:	y yo .
*FAT:	y yo .
*CHI:	&=e y yo !
*FAT:	no [x 2] .
*FAT:	< y yo > [/] y yo .
*CHI:	< y yo > [/] y yo .
*FAT:	&=q te doy las llaves ?
*CHI:	sí .
*CHI:	no quiero esto .
*FAT:	&=q el qué es esto ?
*MOT:	has cenado fatal .
*MOT:	esto y esto .
*FAT:	mm@i .
%par:	negando
*MOT:	esa es tu cena .
*CHI:	pollo .
*FAT:	si son huesos nada más , Lucía .
*CHI:	&=e pollo !
*MOT:	no .
*CHI:	sí .
@Situation:	1 FAT , MOT y Lucía están cenando juntos
@Time Start:	20:30
@Situation:	1
*CHI:	&=q me das un [*] pollo ?
%err:	un = 0 $SYN $ADD
*FAT:	no , Lucía .
*FAT:	porque es que ya no hay .
*CHI:	quero [*] pollo .
*FAT:	&=q qué has cenado tú , Lucía ?
*MOT:	ha mal+cenado el pollo .
*MOT:	que ha tenido que dár selo Elsa con trocitos de pan .
*FAT:	&=q ah@i , sí ?
*MOT:	sí .
*FAT:	pero Lucía .
*MOT:	y ahora quieres pollo .
*MOT:	pues no .
*MOT:	el pollo a su hora .
*CHI:	a@x [//] yo quero [*] pollo .
*MOT:	&=q te has tomado todo lo de tu plato azul blue ?
*MOT:	a ver lo .
*MOT:	a ver el plato .
*CHI:	0 .
%act:	se va a la cocina
*FAT:	ese no es tu plato .
*FAT:	esa es la cara de gato .
*FAT:	&=q a ver ?
*CHI:	toma .
*FAT:	uy@i .
*FAT:	Lucía con cara de gato .
*CHI:	mira , Mamá .
%act:	se acerca a MOT con su mantelito , que tiene forma de gato , delante de la cara
*CHI:	mira , Mamá .
*MOT:	&=e un gato !
*CHI:	cóge lo .
*MOT:	0 .
%act:	lo sostiene con una mano
*CHI:	así .
*CHI:	xxx .
*FAT:	la cara de gato de Mamá .
*MOT:	0 .
%act:	se había puesto el mantel delante de la cara y luego lo ha dejado sobre la mesa
*CHI:	ot(r)a vez .
*CHI:	la cara de Mamá .
*MOT:	ay@i .
*MOT:	me pica la oreja .
%act:	hace algo que no se ve pero les hace reír a Lucía y a FAT
*MOT:	ay@i .
*MOT:	me voy a chupar un dedo .
*MOT:	ay@i .
*MOT:	la nariz cómo me pica .
*MOT:	me voy a estirar el bigote .
*FAT:	&=q se está estirando el bigote ?
*MOT:	me pica el ojo .
%act:	vuelve a dejar el mantelito en la mesa
*CHI:	ot(r)a vez .
*CHI:	ahora tú , Papá .
*FAT:	oy@i .
*FAT:	vale .
%act:	coge el mantelito que le da MOT
*FAT:	uy@i .
*FAT:	me pica la nariz .
*FAT:	ñiqui@o [x 4] .
*FAT:	oh@i .
*FAT:	qué sueño tengo .
*FAT:	me voy a ir a dormir .
*FAT:	&=q tienes el chupete ?
*FAT:	adiós , Lucía .
*FAT:	me voy arreglándo me el bigote .
*FAT:	ti@o [x 6] .
*CHI:	ot(r)a vez .
*FAT:	no , ya .
*FAT:	ahora tú .
*CHI:	vale .
%act:	se coloca el mantel sobre la cabeza
*FAT:	&=q a ver qué hace el gato ?
*FAT:	no .
*FAT:	pero tienes que decir qué cosas hace .
*CHI:	toma , Mamá .
%act:	le da el mantelito a MOT
*MOT:	la última , &=q vale ?
%act:	vuelve a coger el mantelito
*CHI:	mira .
*MOT:	< estoy contento > [/] estoy contento y me arrasco la oreja .
*MOT:	voy a saltar .
*MOT:	ay@i .
*MOT:	&=q cómo salto ?
*MOT:	ay@i .
*MOT:	a ver .
*MOT:	este bigote .
*MOT:	ay@i .
*MOT:	me tapo los ojos .
*MOT:	hola .
*MOT:	no estoy .
*CHI:	ot(r)a vez .
*MOT:	no estoy .
*CHI:	ot(r)a vez .
*MOT:	no estoy .
*MOT:	&=e sí !
*MOT:	hola .
*MOT:	hola [x 2] .
*MOT:	uy@i .
*MOT:	no veo .
*MOT:	qué sol .
*MOT:	uh@i qué sol .
*MOT:	no veo nada .
*MOT:	uy@i .
*MOT:	se me ha metido una piedrita en el ojo .
*MOT:	ay@i .
*MOT:	me pica .
*FAT:	corre , Lucía .
*FAT:	ayuda a quitár sela al gato .
*MOT:	ay@i .
*MOT:	me pica .
*CHI:	0 .
%act:	toca sobre el mantel
*FAT:	&=e bien !
*MOT:	ya está .
*MOT:	&=e muy bien !
*MOT:	ya estoy contento .
*CHI:	ahora tú , Papá .
*FAT:	la última .
*FAT:	&=q vale ?
*CHI:	sí .
*FAT:	hola .
*FAT:	&=q quién soy ?
*CHI:	Papá .
*FAT:	no .
*FAT:	soy un gato .
*FAT:	rrr@o .
%par:	imita el sonido de un tigre
*FAT:	&=q cómo me llamo ?
*FAT:	&=q cómo me llamo , Lucía ?
*CHI:	gatito .
*FAT:	muy bien .
*MOT:	&=q se llama Gatito ?
*FAT:	y a ver .
*FAT:	&=q qué hacen los gatos ?
*CHI:	miau@o [x 2] .
*FAT:	&=e bien !
*FAT:	&=q los gatos corren detrás de los perros ?
*CHI:	0 .
%act:	mueve la cabeza ; sí
*MOT:	oh@i [x 2] .
*FAT:	&=q ej@i , Lucía ?
*CHI:	oh@i [x 2] .
*FAT:	&=q o los gatos cazan ratones ?
*CHI:	sí .
*FAT:	uy@i qué bien .
*FAT:	me voy a comer un ratoncito .
*FAT:	uh@i , cha@o [x 5] .
%act:	hace como si su mano le estuviera intentando morder a Lucía
*MOT:	uy@i .
*MOT:	que te pilla .
*FAT:	mm@i .
*FAT:	tengo sueño .
@Situation:	1 FAT , MOT y Lucía están cenando juntos
@Time Start:	20:30
*FAT:	bueno .
*FAT:	me subiré a mi tejado .
*FAT:	tralaralarita@o .
*FAT:	mm@i .
%act:	sorprendido
*FAT:	he recibido < una carta > [/] una carta .
*FAT:	mi sobrina < va a ser > [//] se va a casar .
*FAT:	uy@i .
*FAT:	voy a ver si voy a la boda .
*FAT:	panparanpararan@o .
*FAT:	oy@i .
*FAT:	< que me escurro > [/] que me escurro del tejado .
*FAT:	paf@i .
*FAT:	oy@i .
*FAT:	me he roto siete costillas .
*FAT:	bueno .
*FAT:	iré a ver al médico .
*CHI:	ot(r)a vez .
*FAT:	&=q te sabes el cuento del gato ?
*CHI:	sí .
*FAT:	&=q < de lo de > [//] del gato en el tejado ?
*CHI:	0 .
%par:	mueve la caebza ; sí
*FAT:	a ver .
*FAT:	&=q cómo es , Lucía ?
*FAT:	&=q cómo es el gato en el tejado ?
*MOT:	estaba el señor Don_Gato .
*FAT:	señor Don_Gato .
*FAT:	&=q dónde ?
*FAT:	&=q dónde está el señor Don_Gato ?
*FAT:	&=q eh@i ?
*MOT:	sentadito .
*FAT:	ya está .
%act:	vuelve a dejar el mantelito con forma de cara de gato sobre la mesa
*CHI:	ahora yo .
%act:	se coloca ella el mantel como si fuera una careta
*FAT:	vale .
*CHI:	xxx .
%act:	tira el mantel al suelo
*CHI:	pobrecito el perro .
*MOT:	&=q el perro ?
*FAT:	&=q el perro ?
*FAT:	&=q por qué el perro ?
*CHI:	guau@o [x 2] .
%act:	se apoya con sobre la mesa y alcanza un pcco más de comida
*CHI:	xxx .
*MOT:	ya , Lucía .
*MOT:	ya .
*MOT:	&=q vale ?
*MOT:	ya , &=q eh@i ?
*CHI:	(l)a última .
*MOT:	no .
*MOT:	era la última .
*CHI:	no .
*CHI:	era la última . [+ IMI]
%par:	susurra
*MOT:	ya .
*MOT:	la última &=q eh@i ?
*MOT:	bueno .
*CHI:	nani@o [x 3] .
%par:	canturrea
*CHI:	parapanpan@o .
%par:	canturrea
%act:	se baja de la silla
*CHI:	&=q < me co@x > [/] me coges las llaves ?
*MOT:	nos vamos a dormir , Lucía .
*CHI:	no .
*CHI:	quero [*] (l)as llaves .
%err:	quero = quiero $MOR $LOS $REG
*MOT:	es que como vea esto ya .
%add:	FAT
%act:	está recogiendo la comida
*MOT:	&=q vamos a la cama , Lucía ?
*CHI:	no .
*CHI:	quiero agua .
*MOT:	toma .
%act:	coge un vaso de agua
*MOT:	ven .
%act:	le da de beber
*MOT:	y vamos a la camita .
*MOT:	&=q vale ?
*MOT:	con un pañalito y un chupete .
*MOT:	&=q vale ?
*CHI:	0 .
%par:	mueve la cabeza ; sí
*MOT:	venga .
@End
