# Supplementary material for: Comparing Different Models of the Development of Verb Inflection in Early Child Spanish
Source: PLoS One. 2015 Mar 11;10(3):e0119613. doi: 10.1371/journal.pone.0119613 (PMC4356619; doi:10.1371/journal.pone.0119613)
Supplement: S1 File — (ZIP) [file pone.0119613.s001.zip › lu20610.cha]

@UTF8
@PID:	11312/c-00031863-1
@Begin
@Languages:	spa , eng
@Participants:	CHI Lucía Target_Child , MOT Madre Mother , FAT Padre Father
@ID:	spa , eng|OreaPine|CHI|2;6.10|female|||Target_Child|||
@ID:	spa , eng|OreaPine|MOT|||||Mother|||
@ID:	spa , eng|OreaPine|FAT|||||Father|||
@Transcriber:	Javier , University of Nottingham
@Date:	17-APR-2001
@Location:	Madrid
@Situation:	1 FAT , MOT y Lucía están cenando juntos , (2) Lucía está haciendo el rompecabezas mientras FAT y MOT siguen cenando
@Time Start:	20:30
@Situation:	1
*CHI:	ah@i .
%act:	tiene algo de comida en la boca pero no se lo traga
*MOT:	&=q no te gusta ?
*CHI:	0 .
%par:	mueve la cabeza ; no
*MOT:	pues aquí .
%act:	coloca su plato para que Lucía eche la comida de la boca
*MOT:	venga .
*FAT:	&=q es el quesito ?
*FAT:	xxx .
*FAT:	hala@i , Lucía .
*CHI:	mm@i .
%par:	como pidiendo permiso para cogerle comida del plato a FAT
*FAT:	mm@i .
%par:	afirma
*CHI:	xxx .
*CHI:	a ver el tuyo .
%act:	mete el dedo en la comida del plato de FAT lo prueba
*FAT:	Lucía .
*FAT:	< no to@x no metas el dedo > [//] no metas el dedo en la comida .
*MOT:	no .
*CHI:	0 .
%act:	intenta meter otra vez el dedo
*FAT:	no .
%act:	aparta la mano de Lucía
*CHI:	xxx .
%act:	intenta meterlo en el plato de MOT
*MOT:	no , Lucía .
*MOT:	no se hace eso .
*CHI:	a ver .
*FAT:	uy@i .
*FAT:	&=q has ido a por pan ?
%add:	MOT
*MOT:	sí .
%add:	FAT
*FAT:	&=e hay pan fresco !
*FAT:	&=e qué bien !
*CHI:	quiero pan .
*FAT:	0 .
%act:	le da un pedado de pan
*CHI:	vale .
%act:	come
*FAT:	y has ido a por la niña y todo al cole claro hoy .
%add:	MOT
*CHI:	&=q a ver ?
%act:	cofe un trozo de pan de FAT y lo observa
*CHI:	toma .
%act:	le devuelve el pan y luego se baja de la silla y sale de la sala , los padres se quedan hablando entre ellos
*CHI:	0 .
%act:	Lucía sigue fuera de la sala
%com:	hay un corte
@Situation:	1
*CHI:	&=e mira !
*MOT:	el cuerpo de la oveja .
*CHI:	toma , Ma@x [//] Papá .
*FAT:	&=q el qué me das ?
*MOT:	no: .
*MOT:	falta mucho .
*MOT:	falta mucha oveja todavía .
*CHI:	vale .
*MOT:	se han perdido las piezas pero vamos .
*FAT:	&=q ah@i , sí ?
*MOT:	Lucía .
*MOT:	aquí faltan un montón de piezas , hija .
*CHI:	mira .
%par:	susurra
%act:	ha cogido una pieza y se la colocado delante de la cara
*MOT:	faltan muchas .
*MOT:	de la oveja y todo .
*CHI:	vale .
*CHI:	e(s)ta .
%act:	ha cogido un apieza e intenta encajarla con otra
*CHI:	su pie .
%par:	alegre
*CHI:	no se queda .
%com:	se oye auyar a los perros
*CHI:	ay@i .
%par:	mira a FAT asustada
*CHI:	< los perros > [/] los perros .
*CHI:	ay@i .
*CHI:	&=e qué susto !
%par:	alegre otra vez
*CHI:	qué susto .
*FAT:	&=q dónde está el perro ?
%par:	susurra
*CHI:	en su casa .
%par:	susurra
*FAT:	&=q qué está diciendo el perro ?
*FAT:	&=q qué está diciendo ?
*CHI:	guau@o [x 2] .
*FAT:	&=q a quíen se lo dice ?
*CHI:	0 .
%par:	se ríe
*FAT:	&=q a quién le dice guau [x 2] el perro ?
*MOT:	a su vecino el perro negro .
*CHI:	a su vecino . [+ IMI]
*FAT:	&=q el perro negro ?
*CHI:	sí .
*FAT:	&=q y el perro negro para qué escucha el mensaje ?
*CHI:	0 .
%par:	se encoje de hombros
*FAT:	&=q eh@i ?
*MOT:	habrá visto algo en el jardín .
*FAT:	&=q un gato ?
*MOT:	un gato .
*FAT:	&=q el perro ha descubierto dónde se esconden los gatitos ?
*CHI:	ah@i .
%par:	se ríe
%act:	está mirando a uno y otro
*FAT:	&=q qué va a hacer ahora el perro ?
*FAT:	ahora que les ha descubierto .
*MOT:	les va a ir a abuscar .
*FAT:	&=q para jugar con ellos ?
*CHI:	sí .
%par:	susurra
*FAT:	&=e bien !
*CHI:	0 .
%act:	aplaude
*FAT:	mira .
*FAT:	estaba aquí .
%act:	coge una pieza y se la da a Lucía
*CHI:	ay@i , sí [x 2] .
%act:	la coloca
*FAT:	mira .
%act:	coge otra pieza
*FAT:	&=q esta va ?
%act:	se la da
*CHI:	esta no .
%act:	la ha mirado y ha comprobado que no encajaba
*MOT:	no .
*MOT:	es de este .
*MOT:	&=q a que no ?
*CHI:	no .
*FAT:	&=q este va ?
%act:	coge una pieza y la coloca
*CHI:	sí .
*CHI:	este sí .
%act:	04:00
*MOT:	&=q y dónde está el culete ?
*MOT:	el culete de la oveja .
*FAT:	0 .
%act:	le da otra pieza
*CHI:	no .
%act:	la lanza y da contra la cámara
*MOT:	&=e no !
*CHI:	bu@i .
%par:	riéndose
*FAT:	Lucía .
*MOT:	no las tires .
*MOT:	Lucía .
*MOT:	no las tires .
*MOT:	&=q y el culete de la oveja dónde está ?
*FAT:	0 .
%act:	coge una pieza y se la da
*CHI:	sí [x 2] .
*MOT:	no [x 2] .
*CHI:	no .
%act:	la vuelve a lanzar
*FAT:	no .
*FAT:	no las tires , Lucía .
*MOT:	&=q y el culete de la oveja dónde anda ?
%act:	deja caer una pieza que tenía oculta
*MOT:	ah@i .
*CHI:	le dejamos [?] xxx . [+ NON]
*CHI:	&=e ah@i !
%act:	mira todas las piezas riéndose
*FAT:	&=q dónde están ?
*CHI:	< que no sé > [/] que no sé .
*MOT:	xxx .
%par:	susurra algo
*CHI:	&=e ah@i !
%act:	ha encontrado una pieza pero luego se da cuenta de que no encaja
*FAT:	&=q te faltan las piezas ?
@Situation:	1 FAT , MOT y Lucía están cenando juntos , (2) Lucía está haciendo el rompecabezas mientras FAT y MOT siguen cenando
@Time Start:	20:30
@Situation:	1
*FAT:	no es de ahí .
*CHI:	sí .
*FAT:	no .
*CHI:	sí .
*CHI:	es de aquí .
*FAT:	no .
*CHI:	sí .
*FAT:	no .
*CHI:	0 .
%act:	consigue encajarla
*FAT:	&=e sí !
*CHI:	sí cabe .
*FAT:	falta una .
*CHI:	no .
*FAT:	0 .
%act:	le da una pieza que había lanzado antes Lucía
*CHI:	no: .
*CHI:	e(s)ta no .
%act:	la vuelve a lanzar
*MOT:	&=q pues cuál es ?
*CHI:	a que esta sí .
%act:	ha cogido otra pieza
*FAT:	a ver .
*CHI:	0 .
%act:	la intenta colocar pero no encaja
*MOT:	te ha confundido Papá .
*CHI:	y yo .
@End
