# Supplementary material for: Comparing Different Models of the Development of Verb Inflection in Early Child Spanish
Source: PLoS One. 2015 Mar 11;10(3):e0119613. doi: 10.1371/journal.pone.0119613 (PMC4356619; doi:10.1371/journal.pone.0119613)
Supplement: S1 File — (ZIP) [file pone.0119613.s001.zip › lu20611.cha]

@UTF8
@PID:	11312/c-00031864-1
@Begin
@Languages:	spa , eng
@Participants:	CHI Lucía Target_Child , MOT Madre Mother , FAT Padre Father
@ID:	spa , eng|OreaPine|CHI|2;6.11|female|||Target_Child|||
@ID:	spa , eng|OreaPine|MOT|||||Mother|||
@ID:	spa , eng|OreaPine|FAT|||||Father|||
@Transcriber:	Javier , University of Nottingham
@Date:	18-APR-2001
@Location:	Madrid
@Situation:	1 FAT , MOT y Lucía están cenando juntos
@Time Start:	20:30
@Situation:	1
*FAT:	&=q cuál es el de Mamá ?
*CHI:	el de Brie .
*FAT:	&=q el Brie ? [+ COR]
*FAT:	&=q o cómo se llama el otro ?
%act:	está aliñando una esalada
*FAT:	&=q cómo se llama el otro queso , Lucía ?
*FAT:	&=q ya no te acuerdas ?
*CHI:	no .
*FAT:	Roquefort .
*FAT:	&=q te acuerdos del de Roquefort ?
%act:	está echando la sal
*CHI:	sí .
*CHI:	quero xxx . [+ NON]
%act:	coge un poco de ensalada del plato de FAT con los dedos
*FAT:	Lucía .
%act:	le aparta la mano
*FAT:	no toques la comida , mi+amor .
*CHI:	no .
*CHI:	< quero [*] > [/] uh@i quero [*] esto .
%err:	quero = quiero $MOR $LOS $REG
*FAT:	no .
*FAT:	< yo te doy > [/] yo te doy .
*FAT:	pero no toques , Lucía .
*CHI:	< vale > [/] vale .
%act:	ahora mete la mano en la ensaladera
*FAT:	Lucía .
*FAT:	&=q qué te acabo de decir ?
*FAT:	&=q eh@i ?
*MOT:	xxx .
%par:	susurra
*FAT:	&=q te gusta el maiz ?
*CHI:	el maiz . [+ IMI]
*FAT:	eso es .
*FAT:	un granito de maiz .
*FAT:	&=q verdad ?
*CHI:	quie@x [//] hala@i .
*CHI:	mira , Pa@x [//] Mamá .
%act:	está comiendo del plato de MOT con los dedos
*MOT:	muy mal .
*MOT:	con la mano en el plato de Mamá .
*CHI:	mm@o .
%par:	canturrea
*CHI:	quero [*] queso .
%err:	quero = quiero $MOR $LOS $REG
*FAT:	&=q de qué tipo ?
*CHI:	de Mamá .
*FAT:	mm@i .
%par:	negación
*CHI:	Mamá [x 3] .
*CHI:	quero [*] queso .
*CHI:	quero [*] queso .
*FAT:	&=q cómo se pide ?
*CHI:	por+favor .
*FAT:	por+favor qué más .
*CHI:	please@s .
*FAT:	no .
*FAT:	eso no .
%par:	riéndose
*CHI:	a que sí please@s , Mamá .
%act:	se dirgie a MOT
*MOT:	sí , please@s es en inglés .
*CHI:	sí .
*FAT:	&=q en inglés ?
*CHI:	a que sí please@s .
*CHI:	sí .
*CHI:	< a que sí p@x> [/] a que sí please@s .
*CHI:	quero [*] agua .
%err:	quero = quiero $MOR $LOS $REG
*FAT:	&=q también ?
*FAT:	Lucía .
*FAT:	quieres de todo .
*FAT:	oye .
*FAT:	esta tortilla está buenísima .
*CHI:	ah@i .
%act:	acaba de beber agua
*FAT:	pero bueno , Lucía .
*CHI:	toma .
*FAT:	Lucía [x 2] .
*FAT:	&=q hoy has ido al cole ?
*CHI:	sí .
*FAT:	&=q qué has hecho ?
*FAT:	cuénta nos .
*CHI:	p(l)a(s)tilina .
*FAT:	mm@i .
%par:	interroga
*CHI:	0 .
%par:	mueve la cabeza ; sí
*CHI:	quero [*] queso de Mamá .
%err:	quero = quiero $MOR $LOS $REG
*FAT:	&=q qué has hecho de plastilina ?
*FAT:	&=q una casita ?
*CHI:	no .
*FAT:	&=q el qué ?
*CHI:	bolas .
*FAT:	&=q bolas ?
*FAT:	&=q de colores ?
*CHI:	0 .
%par:	mueve la cabeza ; sí
*FAT:	&=e hala !
*FAT:	&=q y cómo eran las bolas de colores ?
*FAT:	&=q qué hacías con eso ?
*CHI:	a ver .
*CHI:	xxx .
*CHI:	toma , Papá .
%act:	le da algo pequeño que no veo bien
*FAT:	&=q ese para quién es ?
*CHI:	ay@i .
%act:	se le ha caído un momento sobre la mesa
*FAT:	para ti .
*FAT:	muchas gracias .
%act:	lo deja sobre el plato
*FAT:	uy@i .
*FAT:	Mamá te va a dar un poquito de queso manchego .
*CHI:	no .
*FAT:	&=q te gusta el queso manchego , Lucía ?
*CHI:	sí .
*CHI:	no: .
*CHI:	xxx .
%com:	frase larga completamente incomprensible
*FAT:	&=q Camembert ?
*CHI:	Camembert . [+ IMI]
%par:	susurra
*FAT:	&=q Camembert , Brie , Manchego , Roquefort ?
*FAT:	&=q qué tipo de queso te gusta ?
*CHI:	sí .
%par:	riéndose
*FAT:	eh:@i .
%act:	coge un poco de queso del plato de MOT
*CHI:	&=q y yo ?
%par:	seria
*CHI:	&=q y yo ?
*CHI:	&=q y yo ?
%act:	come un poco de queso que el da MOT
*FAT:	Lulú .
*FAT:	&=q y con quién estabas en el colegio ?
*FAT:	cuénta nos .
*CHI:	0 .
%act:	enseña la comida que tiene en la boca
*FAT:	< a comer > [/] a comer .
*CHI:	0 .
%act:	deja caer la comida que tenía en la boca sobre la mesa
*FAT:	no [x 3] .
*FAT:	no , Lucía .
%act:	sujeta la barbilla de Lucía
*FAT:	< come@x > [/] cóme lo .
*FAT:	corre .
*FAT:	mira .
*FAT:	que te doy este y te lo comes .
%act:	le da un poco de comida pero se aparta
*FAT:	sí .
*FAT:	te lo comes .
*FAT:	con un poquito de maiz .
*FAT:	&=q quieres ?
*FAT:	&=q hoy con quién has ido al cole ?
*FAT:	&=q con quién has ido al cole ?
*CHI:	< más no > [/] más [x 2] no .
*CHI:	&=q vale [x 2] ?
*MOT:	vale .
*CHI:	más no .
*CHI:	quero [*] aguisantes [: guisantes] .
%err:	quero = quiero $MOR $LOS $REG
*FAT:	&=q guisantes ?
*CHI:	0 .
%par:	mueve la cabeza ;sí
*FAT:	no hay .
*CHI:	0 .
%par:	se ríe
*CHI:	&=q hay guisantes ?
*FAT:	no hay guisantes , Lucía .
*CHI:	no .
*CHI:	quero [*] esto .
%err:	quero = quiero $MOR $LOS $REG
%par:	mira al plato de FAT
*FAT:	&=q maiz ?
*CHI:	maiz . [+ IMI]
@Situation:	1 FAT , MOT y Lucía están cenando juntos
@Time Start:	20:30
@Situation:	1
*CHI:	sí .
*CHI:	maiz .
*FAT:	0 .
%act:	coge un grano de maiz con el tenedor y lo mueve en el aire
*CHI:	ot(r)a vez .
%act:	ha abierto la boca y esperado a que llegue el tenedor
*FAT:	no , Lucía .
*FAT:	tú ya has cenado .
*FAT:	&=q qué has cenado tú hoy ?
*CHI:	rulitos .
*FAT:	&=q rulitos ?
*FAT:	&=q y qué más ?
*CHI:	0 .
%act:	vuelve a intentar coger comida del plato de FAT y él se lo impide
*FAT:	&=q y qué más , Lucía ?
*FAT:	&=q rulitos y ?
*FAT:	&=q rulitos y qué más ?
*FAT:	&=q te ha ido la abuela a buscar al cole ?
*CHI:	0 .
%par:	mueve la cabeza ; sí
*FAT:	&=q sí ?
*FAT:	no: .
*CHI:	sí .
*FAT:	hoy no .
*CHI:	a que sí , Mamá .
*FAT:	&=q sí ?
*FAT:	&=q ha ido también hoy ?
*FAT:	vaya enganche tiene tu abuela .
*CHI:	a que sí , Papá .
*CHI:	a que sí , Mamá .
*FAT:	vaya enganche tiene tu abuela .
*CHI:	sí .
*FAT:	Fernando hoy le ha traído una cosita de Marruecos .
%add:	MOT
*MOT:	&=q sí ?
%add:	FAT
*FAT:	sí .
%add:	MOT
*CHI:	0 .
%par:	se baja y se va
%com:	hay un corte
*CHI:	quero [*] queso .
%err:	quero = quiero $MOR $LOS $REG
%act:	se acaba de subir a la silla
*CHI:	e(s)te .
%act:	señala
*CHI:	&=q y este ?
%act:	señala
*MOT:	este es Camembert .
*CHI:	&=q Camembert ?
*CHI:	&=q a que no es Camembert ?
*MOT:	es Camembert .
*MOT:	sí .
*CHI:	a que sí es Camembert .
*CHI:	a que no es Camembert .
*FAT:	sí es Camembert .
*CHI:	0 .
%act:	intenta coger algo del plato de MOT
*MOT:	ya .
*MOT:	espera [x 2] .
*FAT:	Mother .
*FAT:	&=q me das un poco de queso Camembert , por+favor ?
*CHI:	ya te da .
*CHI:	&=q vale ?
*CHI:	ya te da .
%act:	levantando el dedo
*MOT:	espera te que primero voy yo .
%par:	riéndose
%act:	le da queso a Lucía
*FAT:	&=e ya te da !
%par:	riéndose
*FAT:	&=q dónde está ?
*FAT:	no me da .
*CHI:	toma .
%act:	le ofrece un poco de su queso
*FAT:	gracias , Lu .
*FAT:	&=q es para mí ?
*FAT:	gracias .
*CHI:	no .
*CHI:	no te lo coja [*] .
*FAT:	&=q no [x 2] ?
*CHI:	un poquito .
*FAT:	&=q no entero ?
*CHI:	no .
*CHI:	toma .
%act:	le da un trocito
*CHI:	más no .
*CHI:	&=q vale ?
*FAT:	por+favor .
*FAT:	&=q un poquito ?
*FAT:	hay que compartir: , Lucía .
*FAT:	&=q me das un poquito , Lucía ?
*FAT:	&=q de tu queso Camembert , por+favor ?
*CHI:	0 .
%act:	se ha dao la vuelta y se ha puesto de espaldas a FAT
*FAT:	Lucía .
*FAT:	&=q me das un poquito de tu queso Camembert ?
*CHI:	no .
*FAT:	0 .
%act:	se ha puesto de pie y ha hecho como si fuera a comer el queso que tiene Lucía en la mano
*FAT:	Lulú .
*FAT:	por+favor .
*FAT:	&=q me das un poquito de tu queso Camembert ?
*CHI:	no .
*FAT:	Lucía .
*FAT:	si tú no me das ahora yo no te doy maiz .
*FAT:	Lucía .
*FAT:	&=q me das un poco de tu queso Camembert ?
*CHI:	toma .
%act:	le ofrece queso
*CHI:	no de [*] coja [*] .
%err:	de = lo $SYN $SUB $PREFIX ; coja = cojas $MOR $LOS $NFL PRESUB3s/IMPNEG
*CHI:	un poquito .
%act:	le ofrece a FAT pero no se decide
*CHI:	&=e no !
%act:	acaba metiéndose todo el queso que tenía en la boca
*FAT:	Lu .
%par:	se ríe a carcajadas
*FAT:	qué cruel eres .
*FAT:	solo una .
*FAT:	&=q y mi trocito ?
*FAT:	&=q dónde está mi trocito ?
*CHI:	no .
*FAT:	mira .
*FAT:	si no te cabe .
*FAT:	avariciosa .
*FAT:	se lo ha tomado todo entero más rápido de la cuenta .
*FAT:	Mother .
*FAT:	Lucía no me ha dado un poquito de su queso .
*MOT:	te ha dado una oportunidad .
*MOT:	y te ha dicho dos veces que no lo cogieras con la mano .
*MOT:	&=q a que sí ?
*CHI:	0 .
%par:	mueve la cabeza ; sí
*FAT:	Lucía .
*FAT:	no me has dado queso Camembert .
*FAT:	&=q ahora tú quieres maiz ?
*CHI:	0 .
%par:	mueve la cabeza ; sí
*FAT:	no [x 3] .
*FAT:	mira .
%act:	coge un grano de maiz y lo mueve por el aire y luego se lo come
*CHI:	no me ha dado Papá .
%par:	enfadada , mirando a MOT
*MOT:	&=q tú le has dado Camembert ?
*CHI:	< y Papá > [/] y Papá .
*CHI:	&=q vale ?
%act:	coge el queso e intenta coger un trozo para FAT
*FAT:	pero bueno .
*CHI:	coge un poquito .
*MOT:	&=q para quién ?
*CHI:	para Papá .
*FAT:	&=q me vas a dar un poquito ?
*CHI:	sí .
*MOT:	&=q quieres que le parta yo ?
%com:	LEÍSMO
*FAT:	mira , Lucía .
%act:	come delante de ella y Lucía intenta acercarse con la boca
*CHI:	< no me has > [//] ese para mí .
*CHI:	&=q vale ?
*FAT:	no [x 2] .
*FAT:	tú no me has dado Camembert .
*FAT:	&=q me has dado Camembert ?
*CHI:	toma .
%act:	le da un trozo diminuto de queso
@Situation:	1 FAT , MOT y Lucía están cenando juntos
@Time Start:	20:30
@Situation:	1
*FAT:	&=q esto es lo que me das ?
*FAT:	&=q esta birria ?
*FAT:	&=q así de pequeñito ?
*CHI:	sí .
%act:	se mete el trozo de queso en la boca
*FAT:	no .
*FAT:	eh@i .
%par:	se ríe
*FAT:	&=q otra vez te has comido mi trozo de queso Camembert ?
*CHI:	xxx .
%act:	vuelve a coger un trozo de queso con el dedo
*FAT:	oye , Mother .
*FAT:	no le dejes hacer eso .
%add:	MOT
*CHI:	quero [*] un poquito de Papá .
%err:	quero = quiero $MOR $LOS $REG
*MOT:	&=q para quién ?
*CHI:	para Papá .
*MOT:	&=q y luego qué pasará ?
*MOT:	&=q para qué ?
*MOT:	&=q para hacer un trato con él ?
*CHI:	sí .
*MOT:	eso ya lo sé yo .
%act:	le corta queso
*CHI:	a ver .
*MOT:	espera [x 2] .
*FAT:	cuidado no te caigas , Lucía .
*CHI:	toma .
*CHI:	un poquito .
*FAT:	&=q eso para quién es ?
*CHI:	esto para ti .
%act:	se ha comido primero un poco
*FAT:	Lucía , eso .
%par:	se está riendo
%act:	se come todo el queso
*CHI:	no , eh@i .
%par:	lloriqeua
*CHI:	quero [*] otro .
%err:	quero = quiero $MOR $LOS $REG
*MOT:	&=q pero no era para Papá ?
*CHI:	otro .
*FAT:	di le que basta , Mother .
*CHI:	quero [*] otro .
*MOT:	no .
*CHI:	para mí .
%par:	lloriqueando
*MOT:	&=q el último ?
*CHI:	0 .
%par:	mueve la cabeza ; sí
*FAT:	Lucía .
*FAT:	&=q me vas a dar un poquito de queso Camembert ?
*CHI:	no .
*MOT:	&=q el último ?
*MOT:	&=q eh@i , Lucía ?
*CHI:	vale .
*FAT:	mira .
*MOT:	espera .
%act:	evita que Lucía le quite el queso de la mano
*FAT:	mira , Lulú .
*CHI:	es para ti .
*FAT:	&=q para mí ?
*FAT:	choca esas .
%act:	le coloca la mano y Lucía le da una palmada encima
*FAT:	has entendido lo que es una negociación perfectamente .
*FAT:	&=q a que sí ?
*CHI:	&=q a que sí , Mamá ? [+ IMI]
*MOT:	&=q a que sí qué ?
*CHI:	0 .
%act:	coge un vaso y bebe agua
*CHI:	ah:@i .
*CHI:	toma , Mamá .
%act:	le da el vaso a MOT
*FAT:	&=q y Lola , Lucía ?
*FAT:	&=q dónde está Lola ?
*CHI:	cutu@o [x 2] .
%par:	canturrea
*CHI:	no me ha [*] dado ares@x [/] aresantes [: guisantes] .
%err:	ha = has $MOR $LOS $NFL PREX3s/PREX2s
*FAT:	si no hay guisantes .
*CHI:	manchego sí y tú no .
*FAT:	&=q yo no tengo manchego ?
*CHI:	ay@i .
*CHI:	quero [*] .
%err:	quero = quiero $MOR $LOS $REG
*CHI:	ay@i .
*CHI:	yo quiero .
%par:	está lloriqueando y haciendo como si intentara subirse a los brazos de FAT
*FAT:	&=q el qué quieres , Lucía ?
*CHI:	ay@i .
%par:	empieza a llorar
*FAT:	&=q qué es lo que quieres , hombre ?
*CHI:	ay@i .
%par:	llorando
*FAT:	&=q subir ?
*CHI:	ay@i , sí .
*FAT:	&=q dónde quieres subir ?
*CHI:	aquí .
*FAT:	con Papá .
*CHI:	sí .
*FAT:	&=q y eso ?
*FAT:	oye , guapa .
*FAT:	esa es mi pierna .
*FAT:	esta es mi pierna , Lulú .
%act:	coge a Lucía y la subre sobe sus piernas; se quedan fuera de la imagen
*CHI:	esto [*] e(s) tu paco [: plato] .
%err:	esto = este $MOR $SUB $AGA
*FAT:	&=q este es mi plato ? [+ COR]
*CHI:	no .
*CHI:	esto [*] e(s) tu paco [: plato] .
*CHI:	es tu p(l)ato .
*CHI:	tres .
*CHI:	mira .
%act:	coge un disquete de ordenador del bolsillo de FAT
*FAT:	oy@i .
*FAT:	&=q y mi nariz ?
*FAT:	&=q qué es eso ?
*FAT:	&=q sabes lo que es ?
*CHI:	sí .
*FAT:	&=q qué es ?
*CHI:	se ha quitado .
*FAT:	no es mío .
*CHI:	es mío .
*FAT:	es de Mamá .
*CHI:	es mío .
*FAT:	no te lo metas en la boca , Lucía .
*FAT:	que está sucio .
*FAT:	no .
*FAT:	las cosas sucias no se hacen , cariño .
*FAT:	no [x 2] .
*FAT:	no hagas eso .
*FAT:	&=q vale ?
*CHI:	tú sí .
*CHI:	&=q vale ?
%act:	se lo da a MOT
*MOT:	no .
*MOT:	yo no lo quiero , Lucía .
*FAT:	vamos a guardar lo ahí .
*FAT:	&=q vale ?
*FAT:	venga .
*FAT:	muy bien .
*FAT:	mira .
*FAT:	lo ha dejado ahí .
*CHI:	ahí .
*FAT:	ya está .
*FAT:	cuidado [x 2] .
*FAT:	que te caes .
*CHI:	cuidado [x 2] . [+ IMI]
*CHI:	que se cae .
%com:	no parece referirse a ella
*CHI:	cuidado [x 2] . [+ IMI]
*CHI:	que se cae .
@End
