# Supplementary material for: Comparing Different Models of the Development of Verb Inflection in Early Child Spanish
Source: PLoS One. 2015 Mar 11;10(3):e0119613. doi: 10.1371/journal.pone.0119613 (PMC4356619; doi:10.1371/journal.pone.0119613)
Supplement: S1 File — (ZIP) [file pone.0119613.s001.zip › lu20614.cha]

@UTF8
@PID:	11312/c-00031865-1
@Begin
@Languages:	spa , eng
@Participants:	CHI Lucía Target_Child , MOT Madre Mother , FAT Padre Father
@ID:	spa , eng|OreaPine|CHI|2;6.14|female|||Target_Child|||
@ID:	spa , eng|OreaPine|MOT|||||Mother|||
@ID:	spa , eng|OreaPine|FAT|||||Father|||
@Transcriber:	Javier , University of Nottingham
@Date:	21-APR-2001
@Location:	Madrid
@Situation:	1 FAT , MOT y Lucía están desayunando juntos
@Time Start:	08:30
@Situation:	1
*CHI:	me das tú , Papá .
*FAT:	&=q el qué ?
*CHI:	el pan mío .
*MOT:	lo has roto .
%act:	coge algo que hay sobre la mesa delante de Lucía
*CHI:	sí .
*CHI:	se ha roto .
*MOT:	no .
*CHI:	sí .
*CHI:	mira .
*CHI:	un poquito .
*MOT:	&=q un poquito ?
*FAT:	0 .
%act:	coloca la cámara sobre algo para ver mejor la situación
*CHI:	0 [*] no se caiga .
%err:	0 = que $SYN $LOS
*CHI:	&=q vale ?
*FAT:	vale .
*FAT:	que no se caiga , &=q eh@i ? [+ COR]
*CHI:	0 .
%act:	bosteza
*FAT:	oy@i .
*CHI:	0 [*] no se caiga , &=q eh@i ? [+ IMI]
%err:	0 = que $SYN $LOS
*CHI:	&=q Mamá ?
*CHI:	se rompe .
*MOT:	se rompe .
*MOT:	sí .
*FAT:	si se cae se rompe , &=q verdad ?
*CHI:	se [*] que [*] cae se rompe . [+ IMI]
*FAT:	mm@i .
%par:	afirma
*CHI:	< voy a > [/] voy a tapar .
%act:	acerca la mano a la cámara
*FAT:	no , Lucía .
*FAT:	espera .
*FAT:	no [x 3] .
%act:	aleja la cámara
*MOT:	no tapes .
*FAT:	es que hay un contraluz tremendo .
%add:	MOT
*MOT:	&=q se ve mal ?
%add:	FAT
*FAT:	sí .
*FAT:	no se la ve .
*FAT:	pero bueno .
*CHI:	xxx .
*CHI:	&=q me ayudas , Mamá ?
*CHI:	oy@i .
*MOT:	mira .
*MOT:	primero este trocito .
*MOT:	xxx .
*FAT:	oye .
%add:	MOT
*FAT:	y cuando fuiste a la guardería &=q cómo eran los otros niños ? [+ ADD]
%add:	MOT
*MOT:	buf@i .
%add:	FAT
*MOT:	había de todo tipo .
%add:	FAT
*FAT:	&=q sí ?
%add:	MOT
*MOT:	más pequeños más grandes .
%add:	FAT
*FAT:	&=q Lucía qué era , término medio ?
%add:	MOT
*MOT:	sí .
%add:	FAT
*MOT:	pero vamos la veía ahí muy grandecita ya .
%add:	FAT
*FAT:	&=q sí ?
%add:	MOT
*FAT:	o+sea que todo el año en la guardería esta no , &=q no ?
%add:	MOT
*FAT:	no tiene sentido .
%add:	MOT
*CHI:	no ha [*] visto un caballo .
%err:	ha = he $MOR $SUB $NFL PREX3s/PREX2s
*MOT:	&=q no has visto un caballo ? [+ COR]
*CHI:	no .
*MOT:	anda .
*MOT:	&=q y por qué no ?
*MOT:	&=q por qué no ?
*MOT:	no te lo enseñaron ayer .
*CHI:	no .
*MOT:	vaya .
*MOT:	&=q y te hicieron la foto ?
*CHI:	sí .
*CHI:	&=e una foto !
*FAT:	&=q < y cómo > [//] al lado de quién estabas tú en la foto ?
*FAT:	&=q de tus amigas ?
*CHI:	0 .
%par:	mueve la cabeza ; sí
*FAT:	&=q quién ?
*FAT:	a ver .
*CHI:	Alej@x [/] Alejandra .
*FAT:	sí .
*FAT:	&=q quién más ?
*CHI:	Guili .
*FAT:	&=q Guili ?
*FAT:	&=q Guili quién es ?
*FAT:	&=q te deja sus juguetes Guili ?
*CHI:	sí .
*FAT:	&=q monta en el triciclo contigo ?
*CHI:	0 .
%par:	mueve la cabez ; no
*FAT:	no .
*FAT:	&=q quién hace eso ?
*FAT:	&=q con quién montas tú en el triciclo ?
*FAT:	cuando estás en la guardería .
*FAT:	&=q montas en triciclo con alguien ?
*CHI:	0 .
%par:	mueve la cabez ; sí
*FAT:	&=q con quién ?
*CHI:	0 .
%act:	mueve los dedos hacia FAT para que le limpie la mano y FAT se la limpia con su servilleta
*CHI:	xxx aquí no . [+ NON]
*CHI:	mira .
*FAT:	&=q ahí no ?
*MOT:	me dice Soco que se tiran por la cuesta sin pedales .
*FAT:	&=q sí ?
*FAT:	&=q en plan Kamikaze ?
*MOT:	es que no aprenden a dar pedales .
*FAT:	&=q que no aprenden ?
*MOT:	todavía que no .
*MOT:	que se tiran ahí y les da igual los pedales .
*CHI:	tú me dices que vale &=q no ?
%act:	intena bajarse de la silla
*FAT:	sí .
*FAT:	&=q te vas ya , Lucía ?
*CHI:	voy a par [: por] el siclito [: triciclo] .
*CHI:	&=q vale ?
*FAT:	vale .
*MOT:	el ciclito@c .
%par:	riéndose
*CHI:	&=q está ?
*MOT:	sí está .
*MOT:	sí .
*CHI:	me ayuda [*] .
%err:	ayuda = ayudas $MOR $LOS $NFL 3s/2s
%act:	se acaba de montar en el triciclo
*MOT:	cuando acabe de desayunar te ayudo .
*CHI:	vale .
*CHI:	yo no puedo .
*MOT:	sí puedes .
*MOT:	sí .
*MOT:	sí puedes .
*MOT:	el otro día lo hacías muy bien (.) apretando con los pies fuerte [x 2] .
*CHI:	ah@i .
%act:	intenta dar pedales en el triciclo , pero no se mueve
@Situation:	1 FAT , MOT y Lucía están desayunando juntos
@Time Start:	08:30
@Situation:	1
*CHI:	caracol [x 2] .
%par:	canta
*CHI:	saca tus cuernos al sol .
%par:	canta
*CHI:	que tu padre y tu madre ya los sacó .
%par:	canta
*CHI:	caracol [x 2] .
%par:	canta
*CHI:	saca tus cuernos al sol .
%par:	canta
*CHI:	que tu padre y tu madre ya los sacó .
%par:	canta
*CHI:	caracol .
*CHI:	saca tus cuernos al sol .
%par:	canta
%act:	mira a MOT y se ríe mientras sigue intentando dar pedales
*CHI:	que tu padre y tu padre .
%par:	canta
*CHI:	xxx fuerte . [+ NON]
*MOT:	claro .
*MOT:	primero uno y luego otro .
*CHI:	&=q este [x 2] ?
*MOT:	primero ese y luego este .
*MOT:	eso es .
*MOT:	así .
*CHI:	caracol [x 2] .
%par:	canta
*MOT:	da te un poquito de impulso .
*CHI:	0 .
%act:	se impulsa hacia delante
*MOT:	eso .
*MOT:	y ahora te montas .
*MOT:	venga .
*CHI:	mira .
%act:	consigue dar dos o tres pedaladas
*FAT:	&=e muy bien !
*FAT:	&=e muy bien , Lu !
*MOT:	&=e claro [x 2] !
*FAT:	muy bien , Lucía .
*CHI:	bien .
*FAT:	otra vez .
*CHI:	vale .
%act:	intenta en otra dirección pero no lo consigue
*FAT:	venga .
*CHI:	yo no puedo .
*FAT:	si lo has hecho antes muy bien .
*FAT:	a ver .
*CHI:	0 .
%act:	se vuelve a dar impulso
*FAT:	venga .
*FAT:	da pedales ahora .
*CHI:	bien .
*FAT:	bien .
*CHI:	yo no puedo .
*FAT:	pues si lo has hecho muy bien , Lucía .
@End
