# Supplementary material for: Comparing Different Models of the Development of Verb Inflection in Early Child Spanish
Source: PLoS One. 2015 Mar 11;10(3):e0119613. doi: 10.1371/journal.pone.0119613 (PMC4356619; doi:10.1371/journal.pone.0119613)
Supplement: S1 File — (ZIP) [file pone.0119613.s001.zip › lu20615.cha]

@UTF8
@PID:	11312/c-00031866-1
@Begin
@Languages:	spa , eng
@Participants:	CHI Lucía Target_Child , MOT Madre Mother , FAT Padre Father
@ID:	spa , eng|OreaPine|CHI|2;6.15|female|||Target_Child|||
@ID:	spa , eng|OreaPine|MOT|||||Mother|||
@ID:	spa , eng|OreaPine|FAT|||||Father|||
@Transcriber:	Javier , University of Nottingham
@Date:	22-APR-2001
@Location:	Madrid
@Situation:	1 FAT , MOT y Lucía juegan juntos con el rompecabezas , (2) FAT , MOT y Lucía recogen la casa
@Time Start:	08:30
@Situation:	1
*CHI:	&=q jugamos a puzles , eh@i ?
%act:	tiene la caja en las manos
*FAT:	venga .
*CHI:	este .
%act:	saca una pieza de la caja
*FAT:	&=q este qué es ?
*CHI:	la pecedera [*] .
%err:	pecedera = pecera $MAL
*FAT:	&=q la ?
*CHI:	la pecedera [*] .
%err:	pecedera = pecera $MAL
%par:	susurra
*FAT:	pecera . [+ COR]
*CHI:	pecera . [+ IMI]
*FAT:	porque están los peces .
*CHI:	0 .
%act:	mueve la cabeza ; sí
*CHI:	aquí e(s)tan los peces .
*FAT:	eso es .
*FAT:	ahora hay que encontrar un pececito en el otro lado .
*CHI:	busca tú .
*CHI:	&=q vale ?
*FAT:	no .
%par:	se ríe
*FAT:	si el juego es el tuyo , Lucía .
*CHI:	0 .
%act:	vacía toda la caja sobre la mesa y se queda con la cjaa en la mano sin saber qué hacer con ella
*MOT:	trae .
%act:	le coge la caja
*CHI:	&=q jugamos a puzles ?
*MOT:	sí .
*CHI:	ay@i .
*CHI:	&=e mi pata !
%act:	se sienta mejor
*MOT:	hay que dar le la vuelta a todas las fichas primero .
*MOT:	para ver dónde están los peces .
%act:	va colocando todas las piezas sobre la mesa
*FAT:	Lucía .
*FAT:	hay que ir dándo le la vuelta .
*FAT:	tú también .
*FAT:	a ver si encontramos además el pez mientras tanto .
*FAT:	&=q vale ?
*FAT:	oy@i .
*FAT:	&=q es este ?
%act:	le enseña una pieza
*CHI:	no .
*FAT:	ah@i , bueno .
*FAT:	oy@i .
*FAT:	&=q es este ?
%act:	le enseña otra pieza
*CHI:	no .
*FAT:	&=q cuál es ?
*CHI:	nada .
*MOT:	&=q dónde está ?
*MOT:	ya le he visto .
*CHI:	0 .
%act:	coge la pieza y se la enseña a FAT
*FAT:	bien .
*FAT:	venga .
*FAT:	a juntar .
*FAT:	y yo los voy guardando .
*FAT:	&=q quieres ?
*CHI:	vale .
*CHI:	toma .
*FAT:	venga .
*FAT:	yo los voy a ir guardando aquí .
*CHI:	0 [*] no se caiga &=q eh@i ?
*FAT:	vale .
*FAT:	a ver .
*CHI:	este .
*FAT:	&=q ese cuál es ?
*CHI:	&=q 0 [*] está la caja ?
%err:	0 = dónde $SYN $LOS
*MOT:	&=e muy bien !
*CHI:	yo 0 [*] he visto .
%err:	0 = lo $MOR $LOS $PREFIX
*CHI:	la@o [x 2] .
*FAT:	a ver .
*FAT:	&=q cuál es el siguiente ?
*FAT:	&=q a ver quién lo ve antes ?
*FAT:	que no se rompa , &=q eh@i ?
*CHI:	si se rompe .
*FAT:	a ver .
*FAT:	&=q cuál es el siguiente ?
*CHI:	este .
*FAT:	&=e yo !
*FAT:	este .
%act:	señala una pieza entre el montón de piezas
*FAT:	le he visto yo .
*CHI:	ese .
*CHI:	le@o [x 3] .
*CHI:	me@o [x 6] .
*CHI:	toma .
%act:	encaja la pieza
*CHI:	a ver .
*FAT:	a ver .
*FAT:	yo .
*CHI:	no , yo .
*MOT:	pues hay más de estos puzles &=q eh@i ?
%add:	FAT
*FAT:	&=q qué ?
%add:	MOT
*MOT:	hay más de estos .
%add:	FAT
*MOT:	sí .
%add:	FAT
*FAT:	&=q sí ?
%add:	MOT
*MOT:	sí .
%add:	FAT
*FAT:	están bien &=q no ?
%add:	MOT
*MOT:	pero con menos fichas .
%add:	FAT
*FAT:	< son asoc@x aso@x > [/] asociaciones , &=q no ?
%add:	MOT
*CHI:	gallina .
*MOT:	ah@i .
*FAT:	&=q quién lo ha visto este ?
*CHI:	yo .
%act:	lo encaja y deje el conjunto para que lo coja FAT
*CHI:	0 [*] no se caiga &=q eh@i ?
%err:	0 = que $SYN $LOS
*FAT:	vale .
*FAT:	a ver .
*FAT:	&=q cuál ahora ?
*CHI:	este .
%act:	coge una pieza
*FAT:	&=q a ver ?
*FAT:	&=q el perro ?
*FAT:	uy@i .
*FAT:	no me lo sé ese .
*MOT:	&=e ay@i ya !
*MOT:	la he visto .
*FAT:	&=e yo también !
%act:	coge la pieza
*FAT:	yo .
*CHI:	yo también . [+ IMI]
*FAT:	no .
*FAT:	este lo he visto yo .
*CHI:	no , yo .
*FAT:	Lucía uno , Father dos , Mother cero .
*MOT:	no .
*MOT:	yo llevo dos .
*CHI:	yo sí .
*FAT:	&=q tú llevas dos ?
*FAT:	&=q pero hay que coger las ?
*CHI:	yo sí .
*CHI:	mira yo .
*MOT:	no .
*MOT:	yo dejo que las coja ella .
*MOT:	a ver .
*MOT:	venga .
*MOT:	a guardar .
*FAT:	este a guardar .
*FAT:	&=q vale ?
*CHI:	vale .
*MOT:	me encanta ese perro .
*CHI:	este .
*FAT:	espera .
*FAT:	a ver .
*FAT:	&=q cuál ?
*CHI:	este .
*FAT:	&=e yo !
%act:	coge una ficha del montón y se la da a Lucía
*MOT:	&=e no !
*MOT:	&=e no es esa !
*MOT:	&=q a que no ?
*CHI:	0 .
%par:	mueve la cabeza riéndose ; no
*MOT:	&=e no !
*MOT:	&=e no sabe !
*MOT:	&=e no sabe !
%act:	señala hacia FAT
*FAT:	sí sé .
*FAT:	es que me he equivocado .
*MOT:	&=e no sabe !
*MOT:	yo .
%act:	le da una pieza a Lucía y la coloca
*CHI:	yo .
*MOT:	&=e muy bien !
*CHI:	hala@i , yo .
*CHI:	yo [x 3] .
*FAT:	&=q este quién lo ha ganado ?
*CHI:	yo .
*FAT:	&=q ha ganado Lucía ?
*CHI:	0 .
%par:	mueve la cabeza ; sí
*MOT:	sí .
*FAT:	hala@i .
*FAT:	qué cara .
*CHI:	no .
*CHI:	0 [*] no se rompa .
%err:	0 = que $SYN $LOS
%act:	le da la figura completa
*MOT:	y tú menos uno .
*FAT:	&=q yo menos uno ?
*CHI:	ay@i .
*CHI:	que se cae .
%act:	coge las piezas de una figura que se había caido al suelo
*CHI:	no .
*CHI:	esa xxx . [+ NON]
%act:	coloca ella la figura completa en la caja
*FAT:	vale .
*CHI:	esta .
*MOT:	&=e yo !
*MOT:	yo lo he visto .
%act:	coge un apieza y se la da a Lucía
*CHI:	no , yo .
*MOT:	&=e ah@i !
*MOT:	la@o [x 5] .
*FAT:	claro .
*FAT:	es que yo no estaba mirando .
*FAT:	Lucía .
*FAT:	habéis hecho trampa .
*CHI:	0 .
%act:	coloca la figura en la caja después de haberla completado
*FAT:	vale .
*FAT:	&=q cuál ahora ?
*CHI:	este .
*MOT:	&=e yo ya !
*CHI:	0 .
%act:	coge una pieza del montón
*MOT:	&=e muy bien !
*CHI:	la [//] yo 0 [*] he visto .
%err:	0 = la $MOR $LOS $PREFIX
@Situation:	1 FAT , MOT y Lucía juegan juntos con el rompecabezas , (2) FAT , MOT y Lucía recogen la casa
@Time Start:	08:30
@Situation:	1
*MOT:	&=e muy bien !
*FAT:	es que os los conocéis .
*FAT:	yo ese nunca lo hubiera adivinado .
*FAT:	no me lo sabía .
*MOT:	claro .
*MOT:	tienes que jugar más .
*CHI:	este .
*MOT:	&=e ya va ella !
*MOT:	&=e muy bien !
*CHI:	así .
%act:	ha cogido la pieza y la coloca
*FAT:	este ya lo tiene superado esta niña &=q eh@i ?
*MOT:	barco y la vela .
*MOT:	sí [x 2] .
*MOT:	hay que comprar le otro .
*MOT:	pero es que los otros tienen menos piezas .
*MOT:	yo por eso cogí este .
*FAT:	0 .
%act:	se le caen piezas de la caja
*CHI:	&=e no !
*CHI:	no se tira .
*FAT:	no .
*FAT:	no se tira .
*FAT:	&=q ahora cuál ?
*CHI:	este .
%act:	coge una pieza
*MOT:	&=e yo !
*MOT:	&=e sí !
*CHI:	e(s)te e(s) pequeño .
*CHI:	&=q vale ?
%act:	ha cogido un apieza y la observa
*MOT:	&=q es pequeño ?
*MOT:	&=q < qué son > [/] qué son ?
*CHI:	xxx .
%par:	susurra algo
*MOT:	no: .
*FAT:	no: .
*CHI:	&=e oveja !
*MOT:	no: .
*FAT:	no: .
*MOT:	abejas .
%par:	susurra
*CHI:	&=e abejas !
*MOT:	&=e bien !
*FAT:	sí .
*CHI:	a ver .
*CHI:	una y dos .
*FAT:	vale .
*FAT:	a poner lo aquí .
*MOT:	María Tacón .
*CHI:	María y [x 2] tacón .
*MOT:	taconeando .
*CHI:	taconeando . [+ IMI]
*MOT:	pisó un ratón .
*CHI:	pisó un ratón . [+ IMI]
*MOT:	le sacó las tripas .
*MOT:	le sacó las tripas .
*MOT:	y se las comió .
*FAT:	uh@i .
%par:	como si diera asco
*CHI:	uh@i .
%par:	como si diera asco
*FAT:	Mamá .
*FAT:	&=e qué feo eso !
*CHI:	qué feo . [+ IMI]
*MOT:	< y a la me@x > [/] y a la media noche .
*MOT:	las devolvió .
*FAT:	uh@i .
%par:	como si diera asco
*FAT:	&=e qué feo !
*CHI:	&=e qué feo ! [+ IMI]
*FAT:	Mamá .
*FAT:	Mamá .
*FAT:	&=e qué feo !
*CHI:	Mamá . [+ IMI]
*CHI:	&=e qué feo ! [+ IMI]
*FAT:	xxx .
%par:	susurra algo inaudible
*MOT:	&=q cuál es ?
*FAT:	&=q cuál es ?
*MOT:	venga .
*MOT:	la siguiente pieza .
*FAT:	&=e yo !
%act:	coge rápidamente una pieza
*MOT:	hala@i .
*MOT:	estaba preparado .
*MOT:	se había estudiado la más cerca de los dedos de Lucía .
*FAT:	&=q quién ha ganado ?
*CHI:	yo .
*FAT:	pero cómo que has ganado tú si la he dicho yo , Lucía .
*CHI:	no , tu .
*FAT:	no me seas tramposa .
*CHI:	tú sí .
*CHI:	&=q vale ?
*FAT:	eso es .
*FAT:	Father .
*CHI:	vale .
*MOT:	no vale estudiar .
*FAT:	&=q cuál es la siguiente ?
*CHI:	esta .
*MOT:	ya .
%par:	se ríe
%act:	le da la pieza a Lucía
*FAT:	eres una tramposa .
*MOT:	vamos a dejar la a ella .
*MOT:	&=q quién ha ganado ?
*CHI:	yo .
*MOT:	no .
*CHI:	Mamá .
*MOT:	sí .
*CHI:	mira .
%act:	se está tirando de los pelos hacia los lados
*FAT:	venga .
*FAT:	a la caja , Lucía .
*FAT:	a ver al siguiente .
*CHI:	oy@i .
%act:	ha intentado meter las piezas en la caja pero han quedado fuera
%par:	se ríe
*CHI:	se ha carío [: caído] .
*MOT:	se ha caído . [+ ADS]
*CHI:	pum@o .
*CHI:	uy@i .
%act:	está intentado encajar las piezas otra vez haciendo fuerza
*FAT:	no .
*FAT:	hay que poner las bien , Lucía .
*FAT:	eso es .
*FAT:	así .
*FAT:	aquí .
*FAT:	&=q vale ?
*FAT:	aquí .
*CHI:	que se rompe .
*FAT:	oye .
*FAT:	eres una juerguista .
%act:	acerca la cara a Lucía
*FAT:	te he visto .
*CHI:	0 .
%act:	le da una bofetada con fuerza
*FAT:	ay@i .
*MOT:	no [x 2] .
*MOT:	< eso no > [/] eso no .
*MOT:	no .
*MOT:	eso no .
*MOT:	eso no hace gracia .
*FAT:	eso no tiene ninguna gracia , Lucía .
*MOT:	venga .
*MOT:	eso no .
*MOT:	eso está muy mal .
*MOT:	así .
*MOT:	venga .
*MOT:	&=q cuál es la siguiente ?
*CHI:	0 .
%act:	intentea alcanzar otra vez a FAT con la mano
*FAT:	no .
*FAT:	ninguna gracia eso , Lucía .
*MOT:	venga .
*MOT:	&=q cuál es la siguiente , Lucía ?
*CHI:	una dos y tres .
*CHI:	&=e upa@i !
%act:	intenta golpear a FAT
*FAT:	eso no .
*CHI:	tuturututu@o .
%act:	ha cogido un apieza y se la coloca sobre la cabeza
*MOT:	&=q cuál es ?
*MOT:	ya la he visto .
*MOT:	sí .
*MOT:	la cerradura .
*CHI:	tú no 0 [*] ha [*] vi(s)to .
%err:	0 = la $MOR $LOS $PREFIX ; ha = has $MOR $LOS $NFL PREX3s/PREX2s:TU
*MOT:	sí la he visto .
*CHI:	y yo .
*CHI:	yo sí también .
*CHI:	yo .
*CHI:	y tú no .
*FAT:	no .
*FAT:	yo no .
*CHI:	a ver .
%act:	guarda más piezas en la caja
*CHI:	así .
*CHI:	toma .
%act:	le da piezas a FAT
*CHI:	este gigante .
*MOT:	bueno .
*MOT:	pues vamos a vestir nos .
*MOT:	&=q vale ?
*CHI:	ay@i .
%act:	intenta bajarse de la silla pero no puede
*MOT:	vamos a vestir nos .
*MOT:	&=q vale , Lucía ?
*CHI:	no .
*FAT:	sí .
*FAT:	que tenemos que ir de excursión .
*FAT:	con Miguel y con Ana .
*MOT:	con Ana , con Miguel , con Paloma .
*FAT:	y con Paloma también .
*CHI:	con Paloma .
%par:	susurra
*FAT:	y con Quique y Vanessa .
*FAT:	&=q vale ?
*CHI:	sí .
*FAT:	&=q quieres ?
*FAT:	&=q y vamos a jugar por el río (.) hoy ?
*FAT:	&=q quieres ?
*FAT:	venga .
*FAT:	y mientras Father va a recoger la cocina y el desayuno .
@Situation:	1 FAT , MOT y Lucía juegan juntos con el rompecabezas , (2) FAT , MOT y Lucía recogen la casa
@Time Start:	08:30
@Situation:	1
*FAT:	&=q vale ?
*MOT:	pues me sé otra canción , Lucía .
*CHI:	&=q sí ?
%act:	se baja de la silla y se mete debajo de la mesa
*MOT:	sí .
*CHI:	ay@i .
*CHI:	Papá .
*FAT:	&=q qué ?
%act:	coge la cámara y la mete debajo de la mesa
*CHI:	&=e Papá !
*FAT:	eh@i .
*FAT:	mira , Lucía .
*FAT:	hola .
*FAT:	&=q dónde estás ?
*CHI:	&=e hola , Mamá !
*MOT:	0 .
%act:	se aparta para levantarse
*MOT:	&=e hola , Lucía !
*FAT:	hola , Lucía .
*FAT:	Lucía .
*FAT:	&=q < dónde está Mother > [/] dónde está Mother ?
*FAT:	&=q eh@i ?
*FAT:	&=q dónde está Mother ?
*CHI:	en la cocina .
%par:	susurra
*FAT:	&=q y tú ?
*FAT:	aquí escondidita .
*CHI:	yo paso .
*CHI:	&=q vale ?
%act:	sale de debajo de la mesa
*CHI:	&=e y clara !
*FAT:	&=q y Clara qué ?
*CHI:	y Clara también .
*CHI:	&=q vale ?
*FAT:	&=q hoy ?
*MOT:	me parece que no , Lucía .
*FAT:	me parece que no , Lulú .
*CHI:	&=e pumpeaños [: cumpleaños] feliz !
*CHI:	&=e bien !
*CHI:	0 .
%act:	se va hacia las ventanas de la terraza y apoya las manos
*FAT:	Lulú .
*CHI:	0 .
%act:	los mancha con el vapor de la boca y luego escupe y extiende la saliva mirando aveces hacia FAT
*FAT:	Lucía .
*FAT:	está ensuciándo lo todo , &=q no ?
*FAT:	&=q eh@i ?
*CHI:	0 .
%act:	sigue escupiendo en los cristales y extendiendo la saliva hasta que se cansa y viene hacia FAT
*CHI:	ay@i .
%act:	se va hacia el mueble donde están las llaves
*CHI:	&=q me coges la llave ?
*FAT:	&=q qué llaves ?
*CHI:	(l)a [*] mías .
%err:	la = las $MOR $LOS $AGA
*CHI:	estas .
%act:	señala
*FAT:	&=q no llegas tú sola ?
*CHI:	no .
*FAT:	a ver .
*FAT:	inténta lo .
%act:	va hacia ella
*CHI:	voy .
%act:	intenta alcanzar las llaves
*FAT:	sí llegas .
%act:	le coloca las llaves en el borde
*CHI:	&=e yo !
%act:	ha conseguido coger las llaves
*FAT:	&=q ya has podido , verdad ?
*CHI:	a ver si te cabe .
*CHI:	&=q vale ?
*FAT:	vale .
*FAT:	uy@i .
*FAT:	no me caben .
*FAT:	&=q a ver a ti ?
*CHI:	espera .
%par:	susurra
*FAT:	sí te caben .
*FAT:	a ver a Mamá si le caben .
*FAT:	&=q vale ?
*CHI:	sí .
%act:	corre hacia la cocina y le intenta meter las llaves en los dedos
*MOT:	uy@i .
*MOT:	no .
*CHI:	mira < a mí > [*] .
%err:	< a mí > = me $MOR $SUB $SUFFIX PRO .
*CHI:	mira .
*MOT:	hala@i .
*MOT:	qué bien te caben .
*MOT:	qué suerte .
*CHI:	tú no tenes [*] .
%err:	tenes = tienes $MOR $LOS $REG
*MOT:	&=q no ?
*CHI:	no .
*CHI:	0 .
%act:	lanza las llaves por el suelo
*CHI:	una dos y +/.
%act:	corre hacia ellas
*FAT:	Lulu es un muñeco .
*FAT:	muy grande y de cartón de cartón .
%com:	hay un corte
*CHI:	a que no Lucía .
*CHI:	< a que no > [/] a que no , Mamá .
*CHI:	a que no , Lucía .
%act:	sale corriendo de la cocina
@End
