# Supplementary material for: Comparing Different Models of the Development of Verb Inflection in Early Child Spanish
Source: PLoS One. 2015 Mar 11;10(3):e0119613. doi: 10.1371/journal.pone.0119613 (PMC4356619; doi:10.1371/journal.pone.0119613)
Supplement: S1 File — (ZIP) [file pone.0119613.s001.zip › lu20619.cha]

@UTF8
@PID:	11312/c-00031867-1
@Begin
@Languages:	spa , eng
@Participants:	CHI Lucía Target_Child , MOT Madre Mother , FAT Padre Father
@ID:	spa , eng|OreaPine|CHI|2;6.19|female|||Target_Child|||
@ID:	spa , eng|OreaPine|MOT|||||Mother|||
@ID:	spa , eng|OreaPine|FAT|||||Father|||
@Transcriber:	Javier , University of Nottingham
@Date:	26-APR-2001
@Location:	Madrid
@Situation:	1 FAT y MOT están cenando , y Lucía les acompaña
@Time Start:	21:00
@Situation:	1
*FAT:	voy a tomar más coliflor .
%add:	MOT
*FAT:	&=q tú quieres ?
%add:	FAT
*MOT:	no .
%add:	FAT
*CHI:	0 .
%act:	está de pie , sobre la silla , con las manos apoyadas en la mesa , observando lo que está haciendo MOT (no puede verse)
*MOT:	hay que probar esto , Lucía , primero .
*MOT:	porque está un poco más fuerte .
*MOT:	&=q cómo se llamaba este queso ?
*CHI:	ay@i .
%par:	se ríe
*MOT:	&=q eh@i ?
*MOT:	&=q cómo se llamaba ?
*FAT:	0 .
%act:	intenta coger algo de la mesa pero parece que se cae
*CHI:	mira .
*CHI:	s(e) ha carído [: caído] [*] .
%err:	carido = caído $PHO $ADD
*CHI:	s(e) ha ca(r)ído [*] . [+ IMI]
*CHI:	&=q me das un poquito ?
*MOT:	jo@i .
*MOT:	es+que esto es una pasada .
*FAT:	&=q el qué se ha caído , Lucía ?
*CHI:	esto .
%par:	señala
*FAT:	mm@i .
%par:	interrogativo
*FAT:	&=q el plato de la coliflor se ha caído ?
*FAT:	&=q eh@i ?
*CHI:	0 .
%act:	come un poco de queso que le da MOT
*MOT:	esto es una pasada , Father .
%add:	FAT
*FAT:	&=q está rico ?
*MOT:	me lo ha dado a probar en la tienda y casi me desmayo . [+ ADD]
%add:	FAT
*FAT:	0 .
%par:	se ríe
*MOT:	no puede imaginarse esa señora lo que me gusta su tienda .
%add:	FAT
*FAT:	0 .
%par:	se ríe
*FAT:	uy@i .
*FAT:	&=q qué queso es ese , Lucía ?
*CHI:	xxx .
%par:	susurra con la mano en la boca
*FAT:	&=q eh@i ?
*FAT:	&=q qué queso es ese , Lucía ?
*FAT:	&=q no te lo sabes ?
*FAT:	pero si es el preferido de mamá .
*CHI:	Camembert .
*FAT:	no .
*FAT:	se parece mucho .
*MOT:	b@x +...
%par:	le da pistas a Lucía
*MOT:	bi@x [x 2] +...
%par:	más pistas
*CHI:	a que no , Papá .
*CHI:	< a que no > [//] .
*FAT:	&=q a que no qué ?
*CHI:	Brie .
*FAT:	sí .
*FAT:	es Brie .
*CHI:	0 .
%par:	mueve la cabeza ; negación
%act:	está a punto de caerse y se ríe
*FAT:	&=q quién te ha ido a buscar hoy a la guardería , Lucía ?
*CHI:	Abu@f y Aba@f .
%exp:	Abu = Abuelo , Aba = Abuela
*FAT:	&=q ah@i sí ?
*FAT:	&=q y dónde te han llevado ?
*CHI:	al coche .
*FAT:	&=q y después ?
*FAT:	&=q habéis ido (.) a casa o habéis ido a casa de los abus@f ?
*CHI:	a casa de 0 [*] Abus@f .
%err:	0 = los $SYN $LOS
*FAT:	&=q y has dormido allí la siesta ?
*CHI:	0 .
%par:	mueve la cabeza ; afirmación
*FAT:	&=q sí ?
*FAT:	&=q y a qué hora has venido aquí ?
*FAT:	&=q te han traído despues aquí para merendar y tomar un yogur de fresa ?
*CHI:	0 .
%par:	mueve la cabeza ; negación
*FAT:	no: .
*FAT:	&=q qué ha pasado ?
*CHI:	un yogu(r) .
*CHI:	quero [*] un yogur de f(r)esa .
%err:	quero = quiero $MOR $LOS $REG
*CHI:	xxx .
*CHI:	quero [*] agua .
%err:	quero = quiero $MOR $LOS $REG
*MOT:	&=q qué has merendado , Lucía ?
*MOT:	&=q eh ?
*MOT:	&=q qué has merendado ?
*CHI:	xxx y ca(r)ne . [+ NON]
*MOT:	no .
*MOT:	eso es la cena .
*MOT:	&=q y la merienda ?
*CHI:	0 .
%act:	bebe agua
*MOT:	&=q te ha dado algo la Aba@f ?
*MOT:	&=q qué te ha dado ?
*CHI:	un yogur .
*MOT:	&=q te ha dado un yogur el Abu@f ?
*CHI:	0 .
%par:	mueve la cabeza ; sí
*FAT:	&=q sí ?
%par:	riéndose
*FAT:	&=q es tu abuelo xxx ? [+ NON]
*FAT:	xxx .
*FAT:	&=q el Aba@f le dices ?
*CHI:	0 .
%act:	vuelve a beber agua
*MOT:	vaya lío .
%add:	FAT
*FAT:	es un lío , Mother .
%add:	MOT
*FAT:	será +/.
*MOT:	&=q te ha dado un yogur la Aba@f ?
*CHI:	0 .
%par:	mueve la cabeza ; sí
*MOT:	&=q y qué más te ha dado ?
*CHI:	Cala@x [//] Cola_Cao .
%exp:	Cola_Cao = famous brand of chocolate powder
*MOT:	&=q Cola_Cao también ?
*CHI:	Cola_Cao .
%par:	se ríe
*FAT:	&=q tiene en su casa Cola_Cao ?
*CHI:	< quiero ot(r)a > [//] .
*CHI:	quiero más queso .
*MOT:	xxx .
%add:	FAT
*CHI:	Camembert .
*MOT:	no .
*MOT:	no es Camembert .
*FAT:	&=q cómo ?
*CHI:	&=e Brie !
*FAT:	muy bien .
*CHI:	Brie [x 3] .
*CHI:	no .
*CHI:	es para Papá .
*MOT:	0 .
%act:	le está dando un pcoo de queso a FAT con el cuchillo
*FAT:	Papá no quiere .
*CHI:	sólo yo .
%act:	acerca la mano pero no llega a coger el queso que le da MOT
*MOT:	si es+que a ti no te gusta este , Lucía .
*FAT:	&=q no ?
*MOT:	no .
*FAT:	&=q no te gusta , Lucía ?
%par:	sorprendido
*CHI:	0 .
%par:	mueve la cabeza ; no
*MOT:	ya lo sé yo .
*FAT:	&=q y tú pinza ?
%exp:	pinza = tweezers (for the hair , in this case)
*MOT:	&=q y la horquilla que te he comprado , Lucía ?
%exp:	horquilla = hairpin
*FAT:	&=q te ha traído Mamá una horquilla ?
*MOT:	&=q dónde está ?
*MOT:	&=q ya la has perdido ?
*FAT:	no: .
%par:	se ríe
*FAT:	&=q quién la tiene ?
*CHI:	Papá .
%par:	susurra
*FAT:	tú dirás lo que quieras pero le queda muy bien el pelo largo , Mother .
%add:	MOT
*CHI:	quiero un yogur de fresa .
%act:	se baja de la silla y se va de la imagen
*CHI:	quiero un yogur de fresa .
%act:	al tiempo que se aleja
*FAT:	www .
*CHI:	quiero un yogur de fresa .
%act:	al tiempo que se aleja
@Situation:	1 FAT y MOT están cenando , y Lucía les acompaña
@Time Start:	21:00
@Situation:	1
*CHI:	yogur de fresa .
*CHI:	&=q vale ?
%com:	se oye su voz en la cocina
*CHI:	el último .
%act:	viene de la cocina y deja el yogur sobre la mesa
*CHI:	mm@i .
%act:	se sube a la silla
*CHI:	uh@i [x 3] .
%par:	como si canturreara
*CHI:	ay@i .
%act:	no consigue sentarse porque la pierna se le queda un poco atrapada
*CHI:	mi pata .
*CHI:	mi pata .
*FAT:	cómo que tu pata .
*FAT:	tu pierna será .
*FAT:	&=q es tu pierna o no es tu pierna ?
*CHI:	sí .
*FAT:	mm@i .
*FAT:	pero si es Roquefort .
%add:	MOT
*CHI:	yo quiero .
%act:	se ha puesto de pie sobre la silla y estira la mano hacia MOT
*CHI:	yo quiero .
*MOT:	no es Roquefort , Father .
%add:	FAT
*FAT:	&=q qué queso es ?
%add:	MOT
*MOT:	queso de oveja que te pones tú .
%add:	FAT
*FAT:	está fuerte , &=q eh ?
%add:	MOT
*MOT:	fuertísimo .
%add:	FAT
*MOT:	es de [//] de Gredos .
%add:	FAT
*FAT:	mm@i .
%par:	interroga
*FAT:	está fuerte , sí .
%add:	MOT
*MOT:	es buenísimo .
%add:	FAT
*FAT:	pása me un poco ahí .
%add:	MOT
%act:	le acerca un trozo de pan y MOT le pone un poco de queso encimaa
*CHI:	0 .
%act:	observa la situación callada , mientras se come el yogur
*FAT:	Lucía .
*CHI:	0 .
%act:	mira a FAT
*FAT:	hola .
*FAT:	&=q y Rita ?
*FAT:	&=q dónde está Rita ?
*CHI:	toma .
%act:	coge una cucharada de yogur y la acerca hasta FAT , pero se le cae al suelo
*FAT:	&=e no [x 2] !
*CHI:	ups@i .
*FAT:	Lucía .
*FAT:	no .
*FAT:	que se cae .
*FAT:	no , tú .
*FAT:	tú sola .
*FAT:	Lucía .
*FAT:	hombre .
*FAT:	mira .
%act:	se agacha y recoge lo que se ha manchado
*FAT:	se ha caído .
*CHI:	hoy me ha dado < un pot@x > [//] < un pet@x > [//] un poquito .
*FAT:	&=q cómo ?
%par:	interrogación
*CHI:	0 .
%par:	mueve la cabeza ; sí
*CHI:	hoy me lo ha dado .
*FAT:	&=q quién te ha dado un poquito ?
*CHI:	0 .
%par:	mueve la cabeza ; no
*MOT:	pues no son muy caros , &=q eh ?
%act:	no puede verse lo que está haciendo , pero se hoye como si cogiera papeles
*FAT:	&=q no ?
%add:	MOT
*MOT:	dos+mil+doscientas .
%add:	FAT
*FAT:	mm@i .
%add:	MOT
*MOT:	dos dos .
%add:	FAT
*FAT:	hombre .
%add:	MOT
*CHI:	0 .
%par:	se ríe
%act:	se ha metido la cuchara en la boca y la muerde moviéndo la cabeza
*FAT:	qué bueno estaba , Mother .
%add:	MOT
*MOT:	sí .
%add:	FAT
*MOT:	prueba de este .
%add:	FAT
*FAT:	&=q también ?
%add:	MOT
*CHI:	yo no quiero .
%act:	sigue comiéndose su yogur
*FAT:	mm@i .
*FAT:	&=e qué bueno !
*FAT:	bueno , Lucía .
*FAT:	si te vas a tomar un yogur apago la cámara , &=q eh@i ?
*CHI:	0 .
%act:	se queda mirano fijamente a la cámra
%com:	se apaga la cámara
*FAT:	&=q no es para mi ?
*CHI:	0 .
%act:	mueve la cabeza ; no
*FAT:	Mother .
*FAT:	di le a Lucía que sí es para mí .
*FAT:	a que sí .
*MOT:	&=q le damos a Papá ?
*CHI:	mm@i .
%par:	diciendo que n ocon la cabeza
*CHI:	primero a mi padre .
%act:	está comiéndose una cucharada de yogur que le da MOT
*CHI:	0 .
%act:	se pone de pie sobre la silla y separa los brazos como si hubiera terminado de comerse todo el yogur , pero MOT aún está recogiendo algo más
*FAT:	eh@i .
%par:	se ríe
*CHI:	xxx no es . [+ NON]
*CHI:	tú no es [*] .
%err:	es = eres $MOR $SUB $NFL 3s/2s:TU
*FAT:	&=q yo no ?
*FAT:	&=q yo no qué ?
*MOT:	ya está , Lucía .
*MOT:	no hay nada más .
*CHI:	ya .
*CHI:	no hay nada . [+ IMI]
%act:	coge el recipiente de yogur y mira dentro
*CHI:	ya no hay nada para ti .
%act:	le muestra el recipiente vacío a FAT
*FAT:	0 .
%par:	se ríe
*FAT:	&=q cómo que no hay nada para mí ?
*FAT:	Lucía .
*FAT:	carota .
*CHI:	no .
*CHI:	&=e no hay nada para ti !
*FAT:	hala@i .
*FAT:	&=q no me has guardado un poquito ?
*CHI:	0 .
%par:	mueve la cabeza ; no
*FAT:	&=q por qué ?
*CHI:	porque es basura .
*CHI:	y tú no tenes [*] .
%err:	tenes = tienes $MOR $LOS $REG
*FAT:	Lucía .
*FAT:	no me has guardado un poco para mí .
*FAT:	&=q me pongo triste ahora ?
*CHI:	je@i .
%par:	se ríe
*CHI:	e(s)tá t(r)i(s)te .
%act:	mira hacia MOT riéndose , y luego se pone muy seria
*CHI:	ay@i .
%par:	muy contenta
*CHI:	&=e mira !
%par:	señalando hacia FAT
*CHI:	mira , mamá .
*CHI:	&=e mira !
*MOT:	pero hija .
*CHI:	0 .
%act:	se queda observando a FAT atentamente , riéndose de vez en cuando
@Situation:	1 FAT y MOT están cenando , y Lucía les acompaña
@Time Start:	21:00
@Situation:	1
*MOT:	&=q la verdad es que son horribles pero tiene que ser de lo más práctico esto &=q verdad ?
*CHI:	0 .
%act:	sigue mirando a FAT
*FAT:	&=q me vas a dar un poco la próxima vez ?
%par:	como si estuviera muy triste
*CHI:	0 .
%par:	mueve la cabeza ; sí
*FAT:	&=q segura ?
*CHI:	0 .
%par:	mueve la cabeza ; sí
*FAT:	a ver .
*CHI:	0 .
%par:	se encoge de hombros riéndose
*FAT:	&=q sí o no ?
*FAT:	Lucía .
*CHI:	sí .
%par:	susurra
*FAT:	&=q y ahora qué me das ?
*FAT:	&=q eh@i ?
*FAT:	&=q qué me das ?
*CHI:	&=q este ?
%act:	señala algo que hay sobre la mesa , pero parece que FOT no lo quiere
*CHI:	0 .
%act:	da una palmada y busca otras cosas sobre la mesa
*MOT:	anda .
*MOT:	&=q tenemos una carta ?
*CHI:	mm@i .
%par:	afirmativo
*MOT:	&=q yo ?
%par:	sorprendida
*CHI:	a ver .
%act:	se levanta sobre la silla y se vuelve sentar enfadada porque MOT no le deja ver la carta
*MOT:	hala@i .
*MOT:	qué bien .
*MOT:	ostra un certificado .
*MOT:	qué bien .
%par:	riéndose
*FAT:	una multa .
*MOT:	xxx .
*FAT:	Mamá tiene una multa .
%par:	cantando
*MOT:	vaya mierda .
%par:	entre dientes
*FAT:	Mamá ha recibido una multa .
%par:	cantando
*CHI:	0 .
%par:	mueve la cabeza ; no
*MOT:	uf@i .
*FAT:	&=q qué dice ?
%add:	MOT
*MOT:	no dice nada .
%add:	FAT
*CHI:	&=e ah@i !
%com:	parece que FAT le hace algo a Lucía , pero no puede verse
*CHI:	&=e ah@i !
%par:	quejándose
*MOT:	xxx .
%add:	FAT
*MOT:	pesada .
*CHI:	&=e ah@i !
%par:	quejándose
*FAT:	0 .
%act:	le muestra la palma de la mano
*FAT:	&=q más ?
*FAT:	bueno , Lucía .
*FAT:	&=q llevamos esto a la basura ?
*FAT:	corre .
*FAT:	venga .
*FAT:	a la basura .
*FAT:	&=q vale ?
%act:	coloca el recipiente vacío del yogur cerca de Lucía
*CHI:	0 .
%act:	lo vuelve a colocar cerca de FAT
*FAT:	bueno , Lucía .
*FAT:	pues yo me voy .
*FAT:	&=q vale ?
*CHI:	en t(r)enecito .
*CHI:	&=q vale ?
*MOT:	hay que acostar la .
*CHI:	en t(r)enecito .
*FAT:	&=q quieres que vayamos en trenecito ?
*CHI:	0 .
%par:	mueve la cabeza ; sí
*FAT:	&=q hasta dónde ?
*FAT:	&=q hasta la cama ?
*FAT:	&=q le damos un beso a Elsa de buenas+noches ?
*CHI:	sí .
*FAT:	vale .
@End
