# Supplementary material for: Comparing Different Models of the Development of Verb Inflection in Early Child Spanish
Source: PLoS One. 2015 Mar 11;10(3):e0119613. doi: 10.1371/journal.pone.0119613 (PMC4356619; doi:10.1371/journal.pone.0119613)
Supplement: S1 File — (ZIP) [file pone.0119613.s001.zip › lu20622.cha]

@UTF8
@PID:	11312/c-00031868-1
@Begin
@Languages:	spa , eng
@Participants:	CHI Lucía Target_Child , MOT Madre Mother , FAT Padre Father
@ID:	spa , eng|OreaPine|CHI|2;6.22|female|||Target_Child|||
@ID:	spa , eng|OreaPine|MOT|||||Mother|||
@ID:	spa , eng|OreaPine|FAT|||||Father|||
@Transcriber:	Javier , University of Nottingham
@Date:	29-APR-2001
@Location:	Madrid
@Situation:	1 FAT y MOT están desayunando , y Lucía les acompaña
@Time Start:	09:00
@Situation:	1
*MOT:	a ver , Lucía .
*CHI:	yo no puedo .
*MOT:	a ver .
%act:	intenta acercar a la mesa la silla en la que está sentada Lucía la mesa
*MOT:	que te acerque Papá si no .
*FAT:	&=q ahí ?
%act:	le acerca la sill a la mesa con el pie
*CHI:	&=q ahí [x 3] ? [+ IMI]
%act:	da golpes con las manos sobre un libro que tiene abierto en la mesa
*MOT:	la +...
%act:	señala con el dedo sobre el libro que va leyendo de aquí en adelante
*CHI:	sira@x sirafa [: jirafa] .
%com:	nombre del personaje del libro
*MOT:	Rafa .
*MOT:	y el +...
*CHI:	0 .
%act:	mueve la boca sin hablar
*MOT:	elefante gigante .
*MOT:	son buenos amigos +...
*MOT:	del +...
*CHI:	0 .
%par:	tose
*MOT:	0 .
%act:	desenvuelve algo
*CHI:	quero [*] de +...
%err:	quero = quiero $MOR $LOS $REG
*CHI:	a ver si me gu(s)ta .
*CHI:	&=q vale ?
*MOT:	me parece que no .
*CHI:	sí .
*CHI:	a ver si me gu(s)ta .
*CHI:	&=q vale ?
*FAT:	&=q cómo se llama ese ?
*MOT:	&=q cuál es ?
*CHI:	brie .
*MOT:	sí .
*CHI:	es brie: .
%par:	contenta
*FAT:	es queso brie . [+ COR]
*CHI:	el tuyo no e(s) brie: .
*FAT:	&=q el mío cómo es ?
*CHI:	camabé [: Camembert] .
*FAT:	no .
*MOT:	no: .
*FAT:	es manchego .
*CHI:	manchego . [+ IMI]
*FAT:	va a ser un poco frío este día .
%add:	MOT
*FAT:	&=q no ?
%add:	MOT
*FAT:	&=q ponemos la cale ?
%add:	MOT
*MOT:	mejor sí .
*MOT:	aunque hoy andamos un poco justos .
*MOT:	estamos a diez+y+ocho .
*CHI:	&=e un cocod(r)ilo !
*FAT:	&=q cómo se llama ?
*FAT:	el cocodrilo .
*FAT:	Cirilo .
*CHI:	eh@i .
%par:	contenta
*FAT:	es el nombre de ese cocodrilo .
*CHI:	sí: .
*CHI:	uh@i .
*CHI:	li@i [x 10] .
%par:	canturrea
*CHI:	mira .
%act:	señala en el libro
*CHI:	saca (l)a uenga [: lengua] .
*MOT:	la lengua . [+ COR]
*CHI:	mira .
%par:	se ríe
*CHI:	&=q seguimos por aquí ?
%act:	pasa de hoja
*FAT:	eso xxx algún@x [//] algunas palabras &=q eh@i ? [+ NON]
%add:	MOT
*MOT:	&=q sí ?
*CHI:	&=q seguimos aquí ?
%act:	golpea un vaso con el brazo
*FAT:	uy@i .
*FAT:	el vaso .
*FAT:	el vaso .
*FAT:	&=q qué era ayer ?
%add:	MOT
*CHI:	< siga por a@x > [//] &=q sigamos [*] aquí ?
%err:	sigamos = seguimos $MOR $SUB $NFL PRESUB1p/1p
*FAT:	los lunares del cuerpo los llamaba nulares@c .
%add:	MOT
*MOT:	0 .
%par:	se ríe
*CHI:	< a po@x > [//] a ver , Papá .
*CHI:	&=e sigue aquí !
%act:	sigue dando golpes con la mano sobre el cuento
*FAT:	www .
%add:	MOT .
*CHI:	conta [*] .
%err:	conta = cuenta $MOR $SUB $REG
%com:	GEM
*CHI:	xxx .
*CHI:	conta [x 2] [*] y conta .
*MOT:	una .
%exp:	contar means count (numbers) or tell (a story)
*CHI:	dos .
*FAT:	no es “conta@c” .
*FAT:	es cuenta@q . [+ COR]
*CHI:	cuenta: .
*FAT:	eso es .
*FAT:	cuenta un cuento . [+ COR]
*CHI:	no .
*FAT:	mm@i .
%par:	afirma
*FAT:	yo cuento un cuento . [+ COR]
*FAT:	Mamá cuenta un cuento . [+ COR]
*CHI:	0 .
%par:	se ríe
*CHI:	Mamá .
*FAT:	pero voy a contar lo .
*FAT:	&=q vale ?
*CHI:	vale .
*FAT:	a ver .
*FAT:	cuando sale él +...
%act:	señala sobre el libro
*CHI:	++ sol .
*FAT:	van al +...
*CHI:	cocod(r)ilo .
%par:	susurra
*FAT:	a bañar se .
*FAT:	y ahí se encuentran al +...
*CHI:	cocod(r)ilo .
%par:	susurra
*FAT:	&=q al +..?
*CHI:	++ cocod(r)ilo .
*FAT:	que ya .
*FAT:	pero ya lo he pasado .
*FAT:	&=q y al +..?
*MOT:	al pato .
%par:	susurrando
*CHI:	al pato .
%par:	susurrando
*FAT:	sí: .
*FAT:	un día andando por el +...
*CHI:	pato .
%par:	susurra
*FAT:	Lucía .
*FAT:	o lo dices alto (.) o no seguimos .
*MOT:	tienes que hablar alto .
*CHI:	vale .
*FAT:	&=q vamos a ver a Lolita hoy ?
*FAT:	&=q quieres ?
*CHI:	0 .
%par:	mueve la cabeza ; sí
*MOT:	anda .
*MOT:	se me había olvidado .
*MOT:	es verdad .
*FAT:	&=q y a qué vamos a jugar ?
*FAT:	&=q le vas a enseñar cómo montas ?
*CHI:	0 .
%par:	mueve la cabeza ; sí
*MOT:	&=q en triciclo ?
*MOT:	ah@i .
*MOT:	también triciclo lo dice muy divertido .
%add:	FAT
*FAT:	sí .
*FAT:	&=q le vas a enseñar ?
*CHI:	0 .
%par:	mueve la cabeza ; sí
*FAT:	&=q el qué le vas a enseñar ?
*CHI:	ih@i .
*FAT:	&=q eh@i ?
@Situation:	1 FAT y MOT están desayunando , y Lucía les acompaña
@Time Start:	09:00
@Situation:	1
*CHI:	a montar .
%par:	susurrando
*MOT:	&=q en qué ?
*FAT:	&=q en dónde ?
*MOT:	&=q a montar en +..?
*CHI:	++ eclito [: triciclo] .
*MOT:	0 .
%par:	se ríe
*MOT:	dice como ciclito@c o algo así .
%add:	FAT
*FAT:	cicli@x [//] ciclito@c .
*CHI:	bici .
%exp:	bici = bicicle
*MOT:	bici .
*MOT:	sí .
*MOT:	eso es más fácil .
*MOT:	&=q pero sabes qué pasa , Lucía ?
*MOT:	que las bicis tienen dos ruedas .
*FAT:	bi::ci .
*FAT:	bicicleta .
*FAT:	son dos ruedas .
*MOT:	tiene dos ruedas .
*FAT:	tri::ciclo (.) son tres .
*CHI:	0 .
%par:	se ríe
*FAT:	tri::ciclo .
*FAT:	bi::ciclo .
*FAT:	&=q has visto ?
*FAT:	es muy sencillo .
*FAT:	es muy sencillo todo , hija .
*CHI:	xxx elelé@x . [+ NON]
%exp:	está diciendo cosas sin significado
*FAT:	&=q el qué: ?
*CHI:	elelelelé@x .
%exp:	está diciendo cosas sin significado
*MOT:	es una tramposa .
%par:	riéndose
*MOT:	no dice nada .
*FAT:	&=q no estás diciendo nada ?
*CHI:	oh@i .
*CHI:	mira .
%act:	se ha quitado la zapatilla
*FAT:	eso no me gusta , Lucía .
*FAT:	ya lo sabes .
*CHI:	xxx .
%par:	susurra
*FAT:	eso no me gusta .
*CHI:	mira .
%act:	levanta la zapatilla y se la enseña a MOT
*MOT:	muy mal .
*CHI:	ay@i .
%par:	muy contenta
*CHI:	tililititi@o .
%par:	canturrea
*CHI:	titi@o .
%par:	canturrea
*CHI:	ahora xxx . [+ NON]
*CHI:	&=q vale ?
*CHI:	ayuda .
%act:	se acerca hacia FAT
*FAT:	no te voy a ayudar hasta que no te pongas la zapatilla .
*CHI:	oh@i .
%act:	se baja de la silla
*CHI:	ay@i .
*CHI:	ih@i .
*FAT:	&=q entonces tú crees que los xxx que he comprado no van a funcionar ? [+ NON]
%add:	MOT
*MOT:	sí .
%add:	FAT
*CHI:	no puedo .
%act:	se está intentando poner al zapatilla en el suelo
*CHI:	ya .
*FAT:	venga .
*FAT:	levanta .
*FAT:	no .
*FAT:	< pon la bien > [/] pon la bien .
*FAT:	pon bien la tirita , Lucía .
*FAT:	mejor .
*CHI:	&=q así ?
*FAT:	un poquito mejor .
*FAT:	más fuerte .
*FAT:	venga .
*FAT:	< más fuerte > [/] más fuerte .
*FAT:	bien: .
*CHI:	ahora ot(r)a .
*FAT:	no .
*FAT:	esa ya está bien .
*CHI:	no .
*CHI:	espera .
*CHI:	&=q así ?
*FAT:	muy bien , Lucía .
*CHI:	uh@i [x 2] .
*MOT:	va a pesar un mogollón , &=q eh@i ?
%add:	FAT
%exp:	un mogollón = a lot (slang)
*FAT:	&=q la niña ?
%add:	MOT
*MOT:	la [x 2] chimenea .
%add:	FAT
*FAT:	ya .
%add:	MOT
*MOT:	pero un mogollón .
%add:	FAT
*FAT:	sí [x 2] .
%add:	MOT
*FAT:	no .
%add:	MOT
*FAT:	si no va a ser nada fácil (.) montar la ahí encima .
%add:	MOT
*CHI:	0 .
%act:	está mirando antentamente lo que dice MOT
*MOT:	y además va a haber que sacar la por la ventana porque tampoco creo que quepa por la puerta .
%add:	FAT
*MOT:	&=q o sí ?
%add:	FAT
*FAT:	no fastidies .
%add:	MOT
*MOT:	ah@i sí .
%add:	FAT
*MOT:	sí que cabe .
%add:	FAT
*FAT:	sí .
%add:	MOT
*FAT:	entró , &=q no ?
%add:	MOT
*FAT:	ah@i no [x 3] .
%add:	MOT
*FAT:	entró por el agujero .
%add:	MOT
*MOT:	entró por el agujero .
%add:	FAT
*MOT:	&=q verdad ?
%add:	FAT
*FAT:	sí pero hay que ver si xxx +... [+ NON]
%add:	MOT
*CHI:	sí ent(r)a .
*CHI:	ab@x [//] entró por el abujero [: agujero] . [+ IMI]
*FAT:	por el agujero . [+ COR]
*CHI:	&=e abujero [: agujero] !
*FAT:	que no , hombre .
*FAT:	que no .
*FAT:	que no es con b@l .
*MOT:	no es lo mismo decir abujero@c .
*MOT:	no .
*MOT:	aguje@x .
*MOT:	todos los niños dicen abujero &=q eh ?
*FAT:	mm@i .
%par:	interrogativo
*CHI:	abujero [: agujero] .
*FAT:	y no sólo los niños .
%add:	MOT
*MOT:	&=q quién ?
%add:	FAT
*FAT:	hay gente que también dice abujero@c .
%add:	MOT
*FAT:	+" el bujero ese .
%exp:	imita una variación dialectal
*FAT:	les es más fácil .
%add:	MOT
*MOT:	como furgoneta .
%add:	FAT
*MOT:	en vez de furgoneta .
*CHI:	0 .
%act:	observa atentamente la conversación
*FAT:	sí .
%add:	MOT
*FAT:	como crocreta@c .
%add:	MOT
*CHI:	0 .
%par:	se ríe
*MOT:	o calcamanía@c .
*FAT:	no .
%add:	MOT
*FAT:	&=q qué más cosas hay así típicas ?
%add:	MOT
*MOT:	cocreta@c .
%add:	FAT
*CHI:	coc(r)eta@c . [+ IMI]
*MOT:	no , croqueta . [+ COR]
*CHI:	coc(r)eta@c . [+ IMI]
%par:	susurra
*CHI:	cocreta@c . [+ IMI]
*CHI:	co@x [//] .
*CHI:	&=q me ayudas ?
%act:	esta de rodillas en la silla y estira el brazo hacia FAT
*MOT:	cera@c (.) en vez de acera .
*CHI:	&=q me ayudas ?
*MOT:	iba por la cera@c .
*FAT:	&=q sí ?
%add:	MOT
%act:	ayuda a Lucía a bajar de la silla
%par:	se ríe
*MOT:	con quién se junta .
%par:	se ríe también
*CHI:	cumpleaños feliz .
%par:	canta
*CHI:	cump@x +...
%par:	canta
*MOT:	no .
*MOT:	tú esto no lo toques , cielo .
*MOT:	esto es pupa , &=q eh@i ?
%exp:	pupa = shore
*CHI:	ah@i ni@x [x 4] .
%act:	intenta coger algo que hay sobe la mesa
%par:	canturrea
*MOT:	pupa [x 2] , cielo .
*MOT:	no .
*MOT:	de verdad .
*CHI:	putu@x [x 5] .
%par:	canturrea
*CHI:	la@x [x 3] .
%par:	canturrea
*CHI:	nananani .
%par:	canturrea
*CHI:	la@x [x 3] .
%par:	canturrea
*CHI:	toma .
*FAT:	no .
*FAT:	no lo quiero .
*FAT:	Lucía .
*FAT:	&=q hacemos una cosa ?
*FAT:	llevas esto a la pila .
*CHI:	no .
*FAT:	bueno .
@Situation:	1 FAT y MOT están desayunando , y Lucía les acompaña
@Time Start:	09:00
@Situation:	1
*FAT:	&=q quieres seguir leyendo tu cuento ?
*FAT:	&=q o no ?
*CHI:	no .
*MOT:	&=e qué desayuno nos hemos pegado !
%add:	FAT
*FAT:	jo@i .
*FAT:	yo estoy lleno .
%add:	MOT
*MOT:	dios+mio+de+mi+vida .
%add:	FAT
*MOT:	qué guay .
%add:	FAT
%exp:	guay = good (children slang)
*CHI:	qué guay . [+ IMI]
*CHI:	cumpleaños fe@x [//] .
%par:	canta
*CHI:	yo no veo .
*FAT:	&=q el qué ?
%act:	ha movido la cámara para que Lucía apareciera en la imagen
*CHI:	ah@i .
*CHI:	e(s)to .
%act:	coloca un globo alarcado con el que está jugando contra el objetivo de la cámara
*CHI:	e(s)to .
*CHI:	yo no veo .
*FAT:	&=q el qué ?
*CHI:	yo no veo .
%act:	se mueve a otro extremo de la mesa mientras FAT gira la cámara para que no perderla del encuadre
%par:	se está riendo
*CHI:	ay@i .
%act:	corre de un lado a otro de la mesa intentando que FAT no logre encuadrarla
*MOT:	uy@i Father .
%add:	FAT
*MOT:	qué mareo va a ser eso .
%add:	FAT
*MOT:	&=q has terminado de montar en el triciclo ?
*MOT:	sí , &=q no ?
%com:	hay un corte
*MOT:	los cocodrilos no son rojo red .
*CHI:	es [*] verde green .
%err:	es = son $MOR $SUB $NFL 3s/3p
*MOT:	sí .
*CHI:	&=q a casa de su mamá ?
*CHI:	y < de su abu(e)lita > [//] de su abu(e)lita .
*MOT:	&=q iba a casa de su abuelita ?
*CHI:	sí .
*CHI:	a casa de (su) abu(e)lita . [+ IMI]
*CHI:	ih@i .
%act:	está jugando en el suelo
*MOT:	bueno , < el día > [//] el día de la boda puede ser una incertidumbre , eh@i .
%add:	FAT
*CHI:	xxx .
*FAT:	ah@i del tiempo .
%add:	MOT
*MOT:	www .
*CHI:	e(s)to es rojo red .
*CHI:	e(s)to es rojo red .
*CHI:	sí .
*CHI:	y e(s)to no .
*MOT:	no .
*CHI:	uau@i .
*CHI:	qué caballo .
*CHI:	ti [x 10] .
%par:	canturrea
%com:	hay un corte
*CHI:	Papá .
*CHI:	toma .
%act:	coge una mucñeca pra dársela a FAT
*FAT:	&=q a quién ?
*FAT:	&=q a quién ?
*CHI:	ahí está .
*CHI:	cóge la .
*FAT:	&=q la ponemos aquí a desayunar ?
*FAT:	a ver .
*FAT:	da le de desayunar tú .
*FAT:	corre .
*CHI:	no .
*CHI:	se va a [//] a xxx < abu@x abu@x> [//] Abus@f . [+ NON]
*MOT:	&=q se va a ver a los Abus@f ?
*CHI:	sí .
*CHI:	< e(s)ta es la Abus@f a Lola > [*] .
%err:	$SYN $SUB
*CHI:	toma .
%act:	le da otra muñeca a FAT
*FAT:	&=q quién es esta ?
%par:	riéndose
*CHI:	Lola .
*FAT:	no .
*FAT:	esta no es Lola .
*FAT:	este es Carlos .
*FAT:	&=q éste es Carlos ?
*FAT:	&=q o quién es ?
*CHI:	Lola .
*FAT:	&=q ponemos aquí a Carlos a desayunar ?
%act:	lo coloca sobre la mesa
*CHI:	sí .
*CHI:	aquí cabe .
%act:	se ha agachado y está mirando dentro de un cochecito de niños de juguete
*FAT:	&=q quién ?
*CHI:	Carlos .
*FAT:	venga .
*FAT:	&=q le ponemos ahí ?
*CHI:	sí .
*CHI:	venga .
*FAT:	cánta les algo .
*FAT:	corre .
*CHI:	cumpleaños feliz .
%par:	canta
*FAT:	no .
%par:	riéndose
*MOT:	ja@i [x 3] .
%par:	se ríe
*CHI:	te deseamos to@x +...
%par:	también se ríe
*FAT:	no .
%par:	riéndose
*FAT:	ya vale .
*FAT:	esa no .
*FAT:	esa no vale , Lucía .
*FAT:	eso no es una canción .
*MOT:	jo@i que no .
*MOT:	claro que es una canción .
*MOT:	&=q verdad ?
*CHI:	cumpleaños feliz .
%par:	canta
*MOT:	&=q es el cumpleaños de Carlos ?
*CHI:	sí .
*MOT:	&=q cuántos cumple ?
*CHI:	dos .
%act:	muestra la edad con los dedos
*MOT:	&=q dos ?
*FAT:	&=q y qué le vas a regalar ?
*CHI:	un regalo .
*FAT:	a ver .
*FAT:	&=q cómo es el regalo ?
*CHI:	cumpleaños feliz .
%par:	canta
*MOT:	&=q pero por qué te da tanta rabia ?
%add:	FAT
%par:	riéndose
*CHI:	cóge la , Mamá .
*CHI:	cóge la .
*MOT:	&=q a quién ?
*CHI:	aquí .
*CHI:	ay@i .
*CHI:	aquí está .
%act:	le da un muñeco a MOT
*CHI:	toma .
%act:	le da otro muñeco a FAT
*FAT:	&=q yo cojo a Carlos ?
*FAT:	&=q o le ponemos aquí a desayunar ?
*CHI:	vale .
*FAT:	ay@i Lucía .
*FAT:	&=q < le cuentas > [//] le [//] le cuentas tú el cuento (.) a Carlos ?
*CHI:	sí .
*FAT:	venga .
*FAT:	corre .
*FAT:	súbe te y se lo contamos .
*FAT:	&=q vale ?
*CHI:	yo no cabo [*] .
%err:	cabo = quepo $MOR $SUB $REG
%act:	se está intentando subir a una silla , pero no se llega a subir
*MOT:	yo no quepo . [+ COR]
%com:	GEM
*CHI:	toma .
%act:	le da un muñeco a FAT
*FAT:	venga .
*CHI:	a ver .
*CHI:	su car(r)ito .
*CHI:	su car(r)ito .
*CHI:	xxx .
*CHI:	&=q vale ?
%act:	coge el cochecito del niño y lo acerca a la mesa donde están MOT y FAT
*CHI:	sentada .
*FAT:	&=q aquí ?
*FAT:	venga .
*FAT:	pero vamos a contar le el cuento .
*FAT:	&=q vale ?
*CHI:	vale .
*FAT:	venga .
@Situation:	1 FAT y MOT están desayunando , y Lucía les acompaña
@Time Start:	09:00
@Situation:	1
*CHI:	cóge la .
*CHI:	aupa .
%act:	está de pie sobre la silla .
*FAT:	aupa .
*FAT:	&=q vale ?
*FAT:	venga .
*FAT:	ahora aquí .
*FAT:	venga .
*FAT:	cuénta le el cuento .
*CHI:	y aupa .
*FAT:	venga .
*FAT:	a ver cómo se lo cuentas , Lucía .
*FAT:	&=q eh@i ?
*CHI:	tú .
*FAT:	no: .
*FAT:	tú a ella .
*CHI:	ay@i .
%act:	intenta hacer algo con el muñeco
*CHI:	ay@i .
*CHI:	yo no puedo .
*CHI:	toma .
%act:	le da la muñeca a FAT
*MOT:	&=q qué quieres ?
*MOT:	&=q subir le los brazos ?
*CHI:	sí .
%par:	susurra
*FAT:	así .
*FAT:	&=q vale ?
*FAT:	toma .
*CHI:	no .
*CHI:	má(s) alta .
*MOT:	es+que los tienen cortitos los niños .
*CHI:	así .
%act:	le ha movido los brazos al muñeco
*CHI:	asi .
*CHI:	&=q vale ?
*FAT:	vale .
*CHI:	asi .
*CHI:	&=q vale ?
*CHI:	asi .
*CHI:	asi .
%par:	susurra
%act:	se intenta bajar de la silla
*FAT:	no , Lucía .
*FAT:	pero es para contar le el cuento .
*FAT:	venga .
*FAT:	cuénta selo .
*CHI:	toma .
*CHI:	xxx .
%act:	le da el muñeco a MOT
*MOT:	oye .
*MOT:	&=q todos ?
*CHI:	de pie .
%act:	ha colocado el muñeco sobre la mesa , cerca de MOT
*CHI:	a ver si se te@x [//] senta [*] .
%err:	senta = sienta $MOR $LOS $REG
*MOT:	claro que se sienta .
*CHI:	aquí se sienta .
%act:	coge el muñeco y lo coloca a su lado
*CHI:	conmigo .
*CHI:	&=q vale ?
*MOT:	vale .
*CHI:	no .
*CHI:	aquí .
%act:	lo vuelve a colocar sobre la mesa
*CHI:	aquí xxx .
*MOT:	es+que este muñeco es de unas tiendas que hay que se llaman así o algo así .
*MOT:	unas que son llenas de xxx .
*MOT:	&=q sabes cuáles ?
*CHI:	no .
%act:	le coge el muñeco a MOT
*FAT:	ah@i sí .
*CHI:	e(s)to .
*FAT:	&=q ahí lo ha comprado mi madre ?
*CHI:	no .
*MOT:	yo creo que sí porque el otro día pasé +...
*CHI:	e(s)to e(s) de Papá .
*CHI:	Mama .
*CHI:	tú e(s)ta .
%act:	le da una muñeca
*MOT:	vale .
*CHI:	tú e(s)ta .
*MOT:	y había mogollón de muñecos así vestidos .
%add:	FAT
*CHI:	toma , Papá .
%act:	le da una muñeca a FAT
*FAT:	oye .
*FAT:	&=q le contamos a Rita el cuento éste ?
*FAT:	venga .
*FAT:	a ver cómo se lo contamos .
*FAT:	venga .
*FAT:	cuénta selo tú .
*CHI:	no , tú .
*FAT:	no .
*FAT:	le tienes que ir diciendo los animalitos y ella tiene que decir el nombre .
*FAT:	&=q vale ?
*CHI:	no .
*CHI:	el león no .
*FAT:	venga .
*FAT:	corre .
*FAT:	a ver .
*FAT:	ve enseñándo le y ella va diciendo los nombres de los animales .
*CHI:	(l)a serpiente no .
*CHI:	su cabeza .
*FAT:	no .
*FAT:	tú .
*FAT:	&=q vale ?
*FAT:	venga , Lucía .
*MOT:	así tienes que hacer .
*MOT:	haz tú así .
%act:	da golpecitos con el dedo sobre el libro
*MOT:	entonces la [//] Rita dice Jirafa@q .
*MOT:	&=q vale ?
*MOT:	venga .
*MOT:	ahora así tú .
%act:	da golpecitos con el dedo sobre el libro
*CHI:	oso .
*FAT:	no .
*FAT:	pero tú le tienes que hacer eso para que Rita lo diga .
*CHI:	no .
*CHI:	yo .
*FAT:	no: .
*CHI:	oso .
*FAT:	pero tú le tienes que enseñar a ella .
*CHI:	xxx .
*FAT:	oso .
%par:	como si hablara la muñeca
*MOT:	lo ha dicho .
*MOT:	a ver .
*FAT:	lo ha dicho .
*MOT:	otro .
*MOT:	a ver si se lo sabe este .
*MOT:	a ver .
*MOT:	pregúnta le ese .
*CHI:	serefante [: elefante] .
*MOT:	pregúnta selo (.) a Rita .
*CHI:	defante [: elefante] .
*MOT:	tienes que preguntar le “&=q cuál es este animal” ?
*MOT:	pregúnta selo (.) a Rita .
*CHI:	a ver .
*CHI:	xxx .
*CHI:	ahora a senta(r) [*] .
%err:	sentar = siéntate $MOR $SUB $INFA
%act:	coge de la mesa a la muñeca a la que se supene que tenía que contarle el cuento y la cambia de sitio
*CHI:	sénta la [*] .
%err:	séntala = siéntala $MOR $LOS $REG
%act:	le da la muñeca a FAT
*FAT:	aquí .
%act:	la coloca donde estaba antes
*CHI:	sí .
*FAT:	&=q vale ?
*CHI:	no .
*FAT:	&=q dónde ?
*CHI:	en el car(r)ito .
%act:	se baja de la silla con el muñeco en la mano
*FAT:	&=q en el carrito ?
*CHI:	no se [*] vayas [*] .
%err:	se = te $MOR $SUB $PREFIX
*CHI:	<no te vayas> [x 3] .
*CHI:	&=q va@x [//] vale ?
*CHI:	así .
*CHI:	no te vayas , Mamá .
%exp:	antes le hablaba a la muñeca pero ahora se ha dirigido a MOT
*CHI:	Mamá .
*CHI:	toma .
%act:	empuja el carrito lanzándolo hacia MOT pero se cocha contra un mueble
*CHI:	se ha chocado .
*CHI:	no .
*CHI:	se cae .
*MOT:	está malito .
*MOT:	mira .
*CHI:	no .
*CHI:	no está xxx . [+ NON]
%act:	viene hacia FAT con un muñeco en brazos
*CHI:	toma , Papa .
*CHI:	le sentamos aquí .
*FAT:	vale .
*CHI:	&=q vale ?
*FAT:	&=q le vas a contar el cuento o no ?
*FAT:	&=q eh@i ?
*FAT:	a ver cómo se lo cuentas , Lucía .
*CHI:	&=q 0 [*] ab(r)ochas esto ?
%err:	0 = le $MOR $LOS $PREFIX
*CHI:	el pijama .
*FAT:	ya está .
*FAT:	ven aquí , Lu .
*CHI:	ahora lo quito .
*FAT:	no hombre .
*FAT:	no .
*FAT:	si lo quitas +...
*FAT:	&=q entonces para qué la abrocho , Lucía ?
*FAT:	venga .
*FAT:	no .
*CHI:	sí: .
*FAT:	las motos &=q eh ?
%add:	MOT
%exp:	se oyen motos en la calle
*MOT:	sí .
%add:	FAT
*MOT:	hay carreras .
%add:	FAT
*MOT:	ayer entrenamiento y hoy carreras .
%add:	FAT
*CHI:	así .
*CHI:	a ver 0 [*] se pone morena .
%err:	0 = si $SYN $LOS
*CHI:	&=q vale ?
*FAT:	&=q se va a poner morena ?
*FAT:	&=q y eso de qué ?
*FAT:	&=q de tomar el sol ?
*FAT:	no .
*FAT:	no le hagas eso .
*FAT:	que < le va a hacer > [//] le entra frío , Lucía .
*CHI:	no .
*CHI:	no .
*CHI:	&=e no !
@Situation:	1 FAT y MOT están desayunando , y Lucía les acompaña
@Time Start:	09:00
@Situation:	1
*FAT:	&=q no qué , Lu ?
*CHI:	(l)a mano .
*FAT:	&=q la mano qué ?
*MOT:	pues podíais quedar entre semana a jugar un día más o menos fijo . [+ ADD]
%add:	FAT
*FAT:	con este , &=q verdad ?
%add:	MOT
*MOT:	claro .
%add:	FAT
*CHI:	xxx .
*MOT:	ese es el mejor plan .
%add:	FAT
*CHI:	xxx .
*FAT:	pero es+que entre semana a la hora que llego yo +...
%add:	MOT
*CHI:	hale@i .
*MOT:	de ocho y media a nueve y media a lo mejor .
%add:	FAT
*FAT:	&=q por la noche ?
%add:	MOT
*MOT:	claro .
%add:	FAT
*CHI:	así .
*CHI:	a:sí .
*CHI:	así .
*CHI:	xxx .
%act:	está yendo de un lugar a otro de la mesa con los muñecos y el carrito
*FAT:	yo no sé si este se quedaría contento ayer .
%add:	MOT
*FAT:	tampoco parecía muy efusivo .
*FAT:	&=q no ?
*FAT:	después .
%add:	MOT
*FAT:	www .
%add:	MOT
*CHI:	ya .
*CHI:	ya .
*CHI:	ha(s)ta+mañana .
%par:	mueve la mano como si se despidiera , empujando el carrito con la otra mano
*CHI:	ha(s)ta+mañana .
*MOT:	mejor , &=q no ?
%add:	FAT
*MOT:	www .
%add:	FAT
*CHI:	ha(s)ta+mañana , Mamá y Papá .
*MOT:	hasta+mañana .
*FAT:	adiós , Lucía .
*FAT:	tú y yo casi el más entusiasta .
%add:	MOT
*FAT:	&=q sabes ?
%add:	FAT
*MOT:	www .
%add:	FAT
*CHI:	ahora se duerme .
*CHI:	ahora se levanta .
*FAT:	&=q quién ?
*CHI:	ay@i .
*CHI:	Lola .
%act:	se está subiendo otra vez a la silla
*FAT:	&=q que prefieres eso ?
%add:	MOT
*FAT:	&=q o qué ?
%add:	MOT
*MOT:	sí .
%add:	FAT
*MOT:	porque si no es un poco agobiante .
%add:	FAT
*CHI:	Lo:la .
*MOT:	www .
%add:	FAT
*CHI:	Lo:la .
*CHI:	Carlitos .
*FAT:	&=q Carlitos ?
*FAT:	&=q qué pasa con Carlitos ?
*CHI:	está +...
*CHI:	ah@i .
*MOT:	que te llame de vez en cuando .
%add:	FAT
*MOT:	o que tú también .
%add:	FAT
*MOT:	&=q sabes ?
%add:	FAT
*CHI:	tiqui [x 2] .
%par:	canturrea
*FAT:	www .
%add:	MOT
*MOT:	hombre .
%add:	FAT
*MOT:	lo bueno es fijar un día a la semana .
%add:	FAT
*MOT:	eso está claro .
%add:	FAT
*FAT:	todos los sábados de diez a +...
%add:	MOT
*MOT:	los sábados no .
%add:	FAT
*MOT:	los sábados no te va a servir .
%add:	FAT
*MOT:	porque los sábados son los días de hacer recados .
%add:	FAT
*MOT:	pero un jueves .
%add:	FAT
*MOT:	por ejemplo todos los jueves .
*FAT:	una horita , &=q no ?
%add:	MOT
*CHI:	mira .
*FAT:	a ver .
*FAT:	de ocho a nueve , &=q no ?
%add:	MOT
*FAT:	ahora en verano .
%add:	MOT
*MOT:	con las luces .
%add:	FAT
*MOT:	lo que sea .
%add:	FAT
*MOT:	&=q sabes ?
%add:	FAT
@End
