# Supplementary material for: Comparing Different Models of the Development of Verb Inflection in Early Child Spanish
Source: PLoS One. 2015 Mar 11;10(3):e0119613. doi: 10.1371/journal.pone.0119613 (PMC4356619; doi:10.1371/journal.pone.0119613)
Supplement: S1 File — (ZIP) [file pone.0119613.s001.zip › lu20624.cha]

@UTF8
@PID:	11312/c-00031869-1
@Begin
@Languages:	spa , eng
@Participants:	CHI Lucía Target_Child , MOT Madre Mother , FAT Padre Father
@ID:	spa , eng|OreaPine|CHI|2;6.24|female|||Target_Child|||
@ID:	spa , eng|OreaPine|MOT|||||Mother|||
@ID:	spa , eng|OreaPine|FAT|||||Father|||
@Transcriber:	Javier , University of Nottingham
@Date:	01-MAY-2001
@Location:	Madrid
@Situation:	1 FAT , MOT y Lucía están desayunando
@Time Start:	09:00
@Situation:	1
*CHI:	ventana window y suelo roc [: floor] .
%par:	canta
%exp:	se trata de una canción que le han enseñado en la guardería
*MOT:	floor . [+ COR]
*MOT:	suelo floor . [+ COR]
*CHI:	ventana window y suelo roc [: floor] .
%par:	canta
*MOT:	puerta door .
%par:	canta
*MOT:	ventana window y puerta door [: floor] .
*CHI:	window ta@x door [: floor] .
*CHI:	ventana window .
*MOT:	casa house .
*MOT:	y suelo floor@s .
*CHI:	floor@s .
*CHI:	fue@x [//] fuelo [: suelo] .
*MOT:	floor@s .
*CHI:	floor@s .
%act:	después come un poco de yogur
*CHI:	qué a(s)co .
*CHI:	xxx .
*CHI:	qué a(s)co .
*CHI:	comocanatacucu@x .
%par:	hace como si hablara pero no dice nada
*CHI:	ti@x [x 5] .
%par:	hace como si hablara
*MOT:	xxx .
*CHI:	a este sí que [//] sienta que [x 2] senta [*] mec@x [//] Micky .
%err:	senta = sienta $MOR $LOS $REG
*MOT:	no sé si cabe .
*MOT:	anda .
*MOT:	si no tengo leche .
*MOT:	no sé si cabe Micky .
%par:	riéndose
%act:	se levanta y se va hacia la cocina
*CHI:	0 .
%act:	da golpes con la cucharilla sobre la mesa
*FAT:	no , Lucía .
*CHI:	0 .
%act:	se para un momento y vuelve a golpear
*FAT:	no .
*FAT:	no .
*FAT:	que se estropea la mesa , mi+amor .
*CHI:	ay@i .
*CHI:	qué a(s)co .
*CHI:	aquí cabo [*] yo .
%err:	cabo = quepo $MOR $SUB $REG
*CHI:	aquí Micky .
%act:	se aparta a un lado sobre la silla y señala con la cuchara donde quiere poner a Micky
*MOT:	es+que además mira cómo está por ahí , &=q eh ?
*CHI:	pumpuraños [: cumpleaños] feliz .
%par:	canta
*FAT:	quepo , Lucía . [+ COR]
*FAT:	aquí quepo yo . [+ COR]
*CHI:	no .
*FAT:	cabe Micky y quepo yo . [+ COR]
*CHI:	0 .
%par:	se ríe
*CHI:	pumpuraños [: cumpleaños] feliz .
%par:	canta
*CHI:	toma [x 3] .
%act:	hace como si le diera a MOT con la tapa del frasco de café
*CHI:	toma [x 3] .
*CHI:	y toma [x 3] .
%par:	canturreando
*CHI:	toma .
*MOT:	y toma [x 3] .
%par:	canturreando
*MOT:	y dame [x 3] .
%par:	cantando
*MOT:	ayer estaba [//] estuve leyendo el articulillo este de los de Marks_and_Spencer .
%add:	FAT
*FAT:	ah@i .
%add:	MOT
*FAT:	&=q y qué ?
%add:	MOT
*MOT:	la gente (.) que se queda más tirada que tirada .
%add:	FAT
*FAT:	si , &=q no ?
%add:	MOT
*MOT:	luego los empleados entre [//] muchos de ellos entre cincuenta o cuarentas cincuentas estaban antes en < lo que > [//] lo que había ahí antes de Marks_and_Spencer .
%add:	FAT
*FAT:	&=q que era ?
%add:	MOT
*FAT:	otros grandes establecimientos de estos &=q no ?
%add:	MOT
*MOT:	sí .
%add:	FAT
*MOT:	era Celso_García .
%add:	FAT
*FAT:	eso es .
%add:	MOT
*MOT:	entonces son gente ya que llevan en la profesión treinta años . [+ ADD]
%add:	FAT
*FAT:	claro .
%add:	MOT
*MOT:	y con cincuenta pues no es fácil recolocar se .
%add:	FAT
*CHI:	cumpuraños .
*MOT:	y que no les habian avisado ni nada .
%add:	FAT
*CHI:	feliz .
*FAT:	&=q que se enteraron por la prensa entonces ?
%add:	MOT
*MOT:	sí .
%add:	FAT
*CHI:	que se siento [*] .
%err:	se = me $MOR $SUB $PREFIX
*MOT:	por el periódico .
%add:	FAT
*CHI:	yo aquí .
*CHI:	&=q vale ?
*CHI:	tú aquí .
%act:	señala su izquierda
*CHI:	Papá .
*CHI:	tú aquí .
*FAT:	&=q yo ahí ?
*CHI:	sí .
*FAT:	&=q por qué si estoy muy bien aquí donde estoy ?
*CHI:	a ver .
*CHI:	tú aquí .
*FAT:	toma .
%add:	MOT
*CHI:	Papá .
*CHI:	tú aquí .
*CHI:	putu@x [x 3] .
%par:	canturrea
*CHI:	tú no tenes [*] cuchara .
%err:	tenes = tienes $MOR $LOS $REG
*FAT:	yo sí tengo cuchara .
%par:	riéndose
*CHI:	&=e iguales !
*FAT:	son iguales .
*CHI:	sí: .
*CHI:	iguales .
*CHI:	pumpura@x .
*CHI:	así lo pongo .
%act:	coloca la cucharilla de pie sobre la mesa
*CHI:	&=q vale ?
*CHI:	&=q así ?
*CHI:	&=e eh@i !
%par:	grita muy alto mirando hacia la calle
*CHI:	&=e eh@i !
*FAT:	parece que no tiene fiebre &=q eh ?
*CHI:	&=e eh@i !
*MOT:	pues es verdad .
*CHI:	&=e eh@i !
*MOT:	y moquitos de momento tampoco .
*FAT:	Lucía .
*FAT:	mira .
%act:	le enseña la tarrina de yogur casi vacía
*CHI:	oh@i jo@i .
*CHI:	< me caye@x > [//] me queda un poquito .
*FAT:	pues hay que acabar lo , &=q verdad ?
*CHI:	sí: .
*CHI:	&=e Rosa [x 2] !
%par:	mirando hacia la calle
*FAT:	&=q quién va a venir hoy ?
*CHI:	&=e Rosa [x 2] !
*CHI:	&=e Rosa !
*CHI:	ven .
@Situation:	1 FAT , MOT y Lucía están desayunando
@Time Start:	09:00
@Situation:	1
*CHI:	&=e Rosa !
*MOT:	qué faena para la boda .
%add:	FAT
*CHI:	&=e Rosa !
*MOT:	hace la combinación horrible para una boda .
%add:	FAT
*FAT:	viento y lluvia .
%add:	MOT
*MOT:	sobre todo el viento es horrible .
*MOT:	www .
*CHI:	&=e Rosa !
*MOT:	lo malo es que tenga un traje muy de verano .
*MOT:	&=q en qué iglesia es ?
*MOT:	no lo sabemos &=q no ?
*FAT:	&=q estamos invitados a la iglesia ?
*MOT:	sí , hombre .
*MOT:	lo que hay duda es al revés .
*MOT:	pero eso nunca pasa .
*CHI:	cumpuraños [: cumpleaños] .
*FAT:	&=q ah@i sí ?
*MOT:	www .
*CHI:	Papá .
*CHI:	se ha caído (l)a silla .
%act:	señala hacia la terraza con la cuchara
*MOT:	www .
*CHI:	mira .
*CHI:	Papá .
*CHI:	mira .
*CHI:	se ha caido (l)a silla .
%act:	señala hacia la terraza con la cuchara
*FAT:	&=q dónde está la silla ?
*FAT:	anda .
*FAT:	es verdad .
*FAT:	&=q ha soplado el viento y se ha caído la silla ?
*CHI:	0 .
%par:	mueve la cabeza ; sí
*FAT:	después la ponemos bien .
*FAT:	&=q vale ?
*MOT:	sí .
*MOT:	porque queda muy cutre , &=q verdad ?
%exp:	cutre = clumsy (slang)
*MOT:	a que está muy fea así caída , Lucía .
*CHI:	mi(r)a .
*CHI:	se ha manchado .
%act:	se refiere a algo de comida que se le ha caído sobre la mesa
*CHI:	Mamá .
*CHI:	mira .
*MOT:	&=q se ha manchado ?
*CHI:	yo ha manchado [*] .
%err:	0 = lo $MOR $LOS $PREFIX ; ha = he $MOR $SUB NFL
*MOT:	&=q lo has manchado tú ? [+ COR]
*CHI:	sí .
*MOT:	vaya .
*CHI:	xxx mu(y) mal . [+ NON]
*MOT:	&=q la mesa de la cocina qué es ?
*MOT:	&=q del tamaño de esta también ?
*FAT:	uhum@i exacta .
*MOT:	&=q igual ?
*CHI:	a ver .
*CHI:	&=q te doy < un po@x > [//] un poquito ?
*CHI:	toma .
*FAT:	pero yo prefiero poner ahí la de fuera .
*CHI:	Papá .
%act:	ha cogido cereales en la cucharilla y los dirige hacia FAT
*CHI:	toma .
*FAT:	que desmontar la cocina .
*FAT:	no [x 3] .
*FAT:	< no quiero > [//] no quiero .
*MOT:	sí pero lo malo es+que pesa muchísimo la de afuera .
*MOT:	mejor .
*CHI:	ti@x [x 3] .
%par:	canturrea
*MOT:	porque así nos vale el mantel de trazos amarillos .
*CHI:	toma .
*CHI:	&=e iguales !
*FAT:	www .
*CHI:	Papá .
*CHI:	iguales .
*CHI:	Papá .
*CHI:	iguales .
*CHI:	iguales .
%exp:	se refiere a que los dos están usando una cucharilla del mismo color
*CHI:	coge un poquito tú .
*CHI:	no .
*CHI:	con cuchara .
*FAT:	no , Lucía .
*FAT:	no .
*CHI:	tu@x [x 4] .
%par:	canturrea
*CHI:	ah@i .
*CHI:	me (d)uele (l)a t(r)ipa .
%par:	como lloriqueando
*FAT:	&=q no has comido nada ?
*FAT:	no ha comido hoy nada .
*MOT:	&=q no ha desayunado antes ?
*FAT:	no .
*MOT:	&=q no has desayunado antes , Lucía ?
*CHI:	0 .
%act:	no contesta
*CHI:	oh@i .
*CHI:	yo no quero [*] .
%err:	quero = quiero $MOR $LOS $REG
%par:	como lloriqueando
*CHI:	toma , Papá .
%act:	le da la tarrina de yogur a FAT
*FAT:	&=q no quieres más ?
*CHI:	0 .
%par:	mueve la cabeza ; no
*FAT:	&=q te lo doy yo un poquito ?
%act:	le da una cucharada de yogur a Lucía
*CHI:	ja@i .
*CHI:	ja@i .
*CHI:	tu@x [x 4] .
%par:	canturrea
*FAT:	0 .
%act:	se levanta de la mesa
*CHI:	&=q y yo ?
*FAT:	&=q y tú qué ?
*CHI:	tututatututa@x .
%par:	como si cantara cumpleaños feliz
*CHI:	patu@x [x 3] .
%par:	como si cantara cumpleaños feliz
*CHI:	pumperaños feliz .
%par:	canta
%act:	se intenta bajar de la silla
*MOT:	&=q te vas a bajar ?
*CHI:	sí .
%act:	no puede bajarse bien
*CHI:	&=q me ayudas ?
*MOT:	sí .
*MOT:	oy@i , pequeñina .
*CHI:	al caballo g(r)is .
%act:	parece que se sube a las piernas de FAT , pero no puede verse
%exp:	traditional ; singing a song with child on the legs
@Situation:	1 FAT , MOT y Lucía están desayunando
@Time Start:	09:00
@Situation:	1
*FAT:	&=q que va adónde ?
*CHI:	a París .
*FAT:	al caballo gris que va a París .
*FAT:	< al paso al paso > [//] al paso .
*FAT:	< al trote al trote > [//] al trote .
*FAT:	< al galope al galope > [//] al galope .
*CHI:	ot(r)a vez .
*FAT:	no .
*CHI:	ot(r)a vez .
*CHI:	la ú(l)tima .
*MOT:	con eso ya +...
%par:	riéndose
*CHI:	la ú(l)tima , Papá .
*FAT:	vale .
*FAT:	caballito gris que vas a París .
*FAT:	< al paso al paso > [//] al paso .
*FAT:	< al trote al trote > [//] al trote .
*CHI:	má(s) alto .
*MOT:	hay que hacer el galope muy alto .
*FAT:	< al galope al galope > [//] al galope .
*CHI:	la ú(l)tima .
*FAT:	no [x 6] .
*FAT:	la última era la otra , pequeñaja .
*FAT:	que eres un poco carota .
%exp:	carota = cheecky
*CHI:	me gusta .
*FAT:	no .
*CHI:	la última .
*FAT:	no .
*CHI:	carota .
%exp:	carota = cheecky
*FAT:	&=q quién ?
*CHI:	tú .
*FAT:	yo no soy carota .
*FAT:	tú sí que eres carota .
*FAT:	porque me has dicho la última antes .
*CHI:	no .
*CHI:	tú .
*CHI:	la última .
*FAT:	no .
*FAT:	y lo sabes .
*CHI:	pumba@o to(n)to .
*CHI:	ay@i .
*FAT:	a ver .
*FAT:	&=q < quién viene hoy > [//] quién viene hoy ?
*FAT:	a ver .
*FAT:	&=q Rosa y Fernando ?
*CHI:	sí .
*FAT:	&=q y quién más ?
*CHI:	y C(l)audia .
*FAT:	&=q Claudia va a venir también ?
*FAT:	&=q con quién ?
*CHI:	con Juan .
*FAT:	&=q y con quién más ?
*CHI:	&=q y [x 2] con Marta ?
*FAT:	&=q qué Marta ?
*CHI:	Apellido .
%exp:	trasncribo el apellido de Marta como Apellido
*FAT:	muy bien .
*FAT:	&=q y Javier ?
*CHI:	&=e también !
*FAT:	&=q y Paula ?
*CHI:	&=e sí !
*FAT:	&=q y María ?
*CHI:	&=e sí !
*FAT:	&=q todos van a venir ?
*FAT:	&=q eh@i ?
*CHI:	y María . [+ IMI]
*FAT:	&=q María también va a venir ?
*FAT:	&=q y a qué vamos a jugar ?
*FAT:	&=q eh@i , Lucía ?
*FAT:	&=q vamos a jugar a algo con ellos ?
*CHI:	sí .
*FAT:	&=q a qué vamos a jugar ?
*CHI:	pumperaños [: cumpleaños] [*] .
%err:	$SYN $LOS
*FAT:	&=q a [x 3] hacer un cumpleaños ? [+ COR]
*FAT:	&=q de quién ?
*CHI:	de Rosa .
*FAT:	&=q el cumpleaños de Rosa ?
*FAT:	&=q qué le vas a regalar ?
*CHI:	un regalo .
*FAT:	&=q cómo ?
*FAT:	&=q cómo es el regalito de Rosa ?
%par:	susurra
*FAT:	&=q qué regalito le vamos a dar a Rosa ?
%par:	susurra
*CHI:	yo de fresa .
%exp:	quizás no haya escuchado bien lo que decía FAT
*FAT:	&=q de fresa ?
*CHI:	tú de limón .
*FAT:	&=q un regalito de limón ?
*FAT:	qué regalito más raro , Mother .
*FAT:	&=q cómo es un regalito de limón ?
*MOT:	un regalito de comer .
*MOT:	&=q verdad , Lucía ?
*CHI:	0 .
%par:	mueve la cabeza ; sí
*MOT:	para variar .
%par:	se ríe
*FAT:	&=q quieres hacer le un regalito de comer ?
*CHI:	sí .
*FAT:	&=q a Rosa ?
*CHI:	sí .
*FAT:	&=q un pastel vas a hacer ?
*CHI:	sí .
*FAT:	hala@i .
*FAT:	un pastel va a hacer Lucía .
*FAT:	&=q cómo es el pastel ?
*FAT:	a ver .
*MOT:	tenemos que aprender a hacer pasteles , Lucía .
*FAT:	a que sí .
*FAT:	&=q vamos a hacer un pastelito para cuando vengan Rosa y Fernando ?
*CHI:	sí .
*FAT:	vale .
*FAT:	&=q y a Fernando qué le vamos a decir ?
*CHI:	un regalo .
%com:	NO ENTIENDE LA PREGUNTA
*FAT:	&=q un regalo también le vamos a dar ?
*CHI:	sí .
*FAT:	&=q el qué ?
%par:	susurra
*CHI:	de f(r)esa .
*FAT:	&=q hacemos un regalo para Fernando ?
*CHI:	< de f(r)e@x > [//] como yo .
*CHI:	mira .
*CHI:	mira .
*CHI:	como yo .
*CHI:	mira .
*CHI:	como yo .
%act:	juega a empujar la palmas de las manos contra FAT
*CHI:	así .
*CHI:	empuga [: empuja] .
*CHI:	así .
*CHI:	a ver .
%act:	juega a enredar dos dedos de sus manso con los de FAT
*CHI:	así .
*CHI:	y así .
*FAT:	&=q así ?
*CHI:	así: .
*CHI:	&=q vale ?
*FAT:	vale .
*CHI:	un abujerito [: agujerito] así .
%act:	sigue jugando a enredar sus dedos con los de FAT
*FAT:	no .
*FAT:	agu::jerito . [+ COR]
*FAT:	dice abujerito .
*CHI:	un abujerito [: agujerito] .
*FAT:	agujerito . [+ COR]
%par:	riéndose
*MOT:	como todos los niños .
*FAT:	agugugugu@x . [+ COR]
*FAT:	no es abububu@c .
*FAT:	es agu::jerito . [+ COR]
*FAT:	a ver .
*CHI:	&=e abujerito [: agujerito] !
*FAT:	bueno .
*FAT:	a ver .
*FAT:	vamos a hacer un agujerito aquí .
*FAT:	y ahora aquí .
%act:	señala con su dedo entre las manos de Lucía
*FAT:	pin@o [x 3] .
%act:	dando golpecitos con el dedo en las manos de Lucía
*CHI:	pin@o [x 3] . [+ IMI]
*FAT:	&=q y qué pasaba por le agujerito ?
*FAT:	&=q la cabeza de Lucía ?
*CHI:	ay@i .
*FAT:	ay@i .
*FAT:	como cuando nació .
%act:	recorre las manos por los brazos de Lucía desde la cabeza
*MOT:	sí .
*MOT:	yo también lo estaba recordando exactamente .
%par:	riéndose
*FAT:	ti:@o .
*CHI:	xxx .
*FAT:	y ahora dices “Hola soy Lucía” .
*CHI:	ot(r)a vez .
*FAT:	venga .
*FAT:	ay@i .
*FAT:	podíamos hacer un guiñol hoy .
*FAT:	&=q escribimos < una un una > [//] una obra de teatro de guiñol ?
*CHI:	&=e sí !
*FAT:	&=q cuántos personajes tenemos ?
*MOT:	muchos .
*FAT:	&=q tenemos muchos personajes ?
*CHI:	sí .
*FAT:	&=e vale !
*MOT:	tenemos todos .
*MOT:	porque me los traje todos para aquí .
*FAT:	&=q sí ?
@Situation:	1 FAT , MOT y Lucía están desayunando
@Time Start:	09:00
@Situation:	1
*FAT:	a ver .
*FAT:	&=q qué tenemos ?
*CHI:	toma .
%act:	le da a FAT miguitas que va cogiendo de la mesa
*FAT:	podemos escribir el de Caperucita .
*FAT:	pero en+vez+de Caperucita_Roja nos inventamos otro .
*FAT:	&=q vale ?
*CHI:	toma .
*FAT:	&=q nos inventamos un cuento ?
*CHI:	toma .
*FAT:	&=q y se lo hacemos a Rosa y a Fernando ?
*CHI:	toma .
*FAT:	y [x 2] Paula tenía que hacer unos papeles .
*FAT:	Javier otros y Marta Apellido otros .
*FAT:	&=q vale ?
*FAT:	&=q eh@i ?
*CHI:	sí .
*FAT:	&=q escribimos una [x 2] obra de teatro ?
*MOT:	están El_Gato_Con_Botas .
*MOT:	el leñador .
*MOT:	Caperucita_Roja .
*MOT:	el lobo .
*MOT:	El_Hada_Pintiparada .
*CHI:	el lobo es malo .
*CHI:	&=q vale ?
*FAT:	&=q el lobo es muy malo ?
*FAT:	&=q y si lo hacemos todo al revés ?
*FAT:	que la mala sea el hada y el lobo es el bueno .
*CHI:	0 .
%par:	mueve la cabeza ; sí
*CHI:	el lobo es malo .
*FAT:	el lobo era un lobo bueno .
*MOT:	nos inventamos un cuento .
*FAT:	nos inventamos un cuento .
*MOT:	con esos personajes .
*FAT:	con esos personajes .
*FAT:	&=q vale ?
*FAT:	a ver .
*FAT:	&=q Mamá qué personaje va a ser ?
*FAT:	a cada uno le tenemos que caracterizar .
*FAT:	&=q vale , Lucía ?
*FAT:	tu@x [x 6] .
%par:	canturrea
*MOT:	pero tiene que haber expectadores también .
*MOT:	no podemos estar todos ahí .
*FAT:	a ver .
*MOT:	Rosa y Fernando son expectadores .
*FAT:	Rosa y Fernando expectadores .
*FAT:	y los niños también .
*MOT:	Paula y María .
*FAT:	claro .
*FAT:	aunque Paula podría actuar un poquito .
*CHI:	mira .
%act:	tiene algo en el dedo
*FAT:	uy@i , Lucía .
*FAT:	&=q dónde está tu pañuelo ?
*FAT:	mira .
*FAT:	está aquí .
*FAT:	está aquí tu pañuelo .
%par:	susurra
*FAT:	toma .
%par:	susurra
*FAT:	para cuando tengas moquitos .
%par:	susurra
*FAT:	a ver .
*FAT:	&=q y [x 2] cómo era el cuento ?
*CHI:	pumperaños [: cumpleaños] .
*FAT:	no .
*FAT:	&=q cómo era el cuento , Lucía ?
%par:	susurra
*CHI:	pumperaños [: cumpleaños] .
*FAT:	hoy es el cumpleaños de un niño .
*MOT:	vale .
*FAT:	y de+repente le regalaban una tarta .
*MOT:	< de la niña > [//] de la niña .
*MOT:	que es Caperucita .
*FAT:	&=q vale que a la niña le regalaban una tarta ?
%par:	susurra
*MOT:	y así cantamos la canción .
*CHI:	voy a traer la silla .
*CHI:	&=q vale ?
*FAT:	vale .
%par:	susurra
*CHI:	ay@i .
*CHI:	que me bajo .
*CHI:	ua@i .
%act:	se intenta bajar de las piernas de FAT , pero éste la abraza
*CHI:	que me bajo .
*FAT:	vamos a bajar nos .
%act:	coge en vilo a Lucía y la deja en el suelo
*CHI:	ua@i .
*FAT:	uapa@i .
*CHI:	voy a traer una silla .
*CHI:	&=q vale ?
%act:	sale del salón
*FAT:	&=q dónde ha dicho que va ?
%add:	MOT
*MOT:	ha traer una silla .
%add:	FAT
%com:	hay un corte en la grabación
*FAT:	hola [x 2] .
*CHI:	hola [x 2] . [+ IMI]
*FAT:	&=q para qué te has traído aquí tu silla , Lucía ?
*CHI:	ih@i .
%par:	se ríe .
*FAT:	&=q eh@i ?
*FAT:	pero si este no es el periódico de hoy .
%act:	tiene un periódico en las piernas
*FAT:	&=q qué hace este periódico aquí , Lucía ?
*FAT:	&=q me traes el otro periódico ?
*CHI:	no .
*FAT:	&=q no quieres que leamos el períodico juntos ?
*CHI:	0 .
%par:	mueve la cabeza ; no
*CHI:	sólo un cuento .
*FAT:	&=q quieres que leamos un cuento ?
*CHI:	sí .
*FAT:	no .
*FAT:	nos lo tenemos que inventar el cuento .
*FAT:	lo tenemos que escribir .
*FAT:	&=q vale ?
*CHI:	0 .
%par:	mueve la cabeza ; sí
*CHI:	< voy a traer > [//] voy a traer un lápiz .
*FAT:	vale .
%act:	sale de la habitación
*FAT:	ah@i .
*FAT:	y lo grabamos .
%add:	MOT
*CHI:	lápiz .
%com:	está en otra habitación
*FAT:	qué bueno .
*CHI:	lapiz [x 2] .
*CHI:	Elsa .
*CHI:	&=q 0 [*] está el lápiz ?
%err:	0 = dónde $SYN $LOS
*CHI:	los [x 2] lápiz [*] .
%err:	lápiz = lápices $MOR $LOS $AGA
*FAT:	los lápices , Lucía . [+ COR]
*CHI:	&=q dónde están los lápices ?
*CHI:	xxx .
*FAT:	sí , hombre .
%add:	MOT
*FAT:	seguro que eso sí .
%add:	MOT
*CHI:	toma .
*FAT:	&=q para qué es todo esto ?
*CHI:	esto para pintar .
*FAT:	&=q y esto ?
*CHI:	para pintar esto .
*FAT:	muy bien .
*FAT:	&=q qué quieres ?
*FAT:	&=q pintar tú ?
*CHI:	no , tú .
*FAT:	&=q yo ?
*MOT:	no .
*MOT:	escribir el cuento le has dicho .
%add:	FAT
*CHI:	yo no puedo .
*FAT:	&=q eh@i ?
*MOT:	le has dicho escribir el cuento .
%add:	FAT
*FAT:	ah@i .
*FAT:	vale .
*FAT:	venga .
*FAT:	vamos a ver , Lucía .
*FAT:	este perrito .
*FAT:	&=q de qué color lo dibujamos ?
*CHI:	eh@i [x 2] .
*FAT:	&=q de qué color lo dibujamos ?
*FAT:	venga .
*FAT:	vamos a coger un color .
*CHI:	vale .
*FAT:	venga .
*FAT:	coge tú el que más te guste .
@Situation:	1 FAT y Lucía dibujan , MOT aún está desayunando
@Time Start:	09:00
@Situation:	1
*CHI:	< yo quero > [//] .
*CHI:	yo quero [*] éste .
%err:	quero = quiero $MOR $LOS $REG
*FAT:	&=q este ?
*CHI:	sí .
*FAT:	venga .
*FAT:	pues vamos a ver .
*CHI:	toma .
*FAT:	&=q cómo lo dibujamos ?
%act:	le ha dado uno de esos libros para colorear , con los dinujos ya hechos
*FAT:	a ver .
*CHI:	toma .
%act:	le da un lapiz de color a FAT
*FAT:	no .
*FAT:	primero tú y después yo .
*FAT:	&=q vale ?
*FAT:	&=q qué hacemos ?
*FAT:	&=q las orejas primero ?
*CHI:	vale .
%par:	susurra
%act:	empieza a colorear
*FAT:	venga .
*CHI:	0h@i .
*FAT:	a ver .
*FAT:	la otra oreja .
*FAT:	mira .
*FAT:	aquí están las orejas .
*FAT:	esta y esta .
%act:	señala sobre el dibujo
*FAT:	&=q vale ?
*FAT:	xxx .
%par:	susurra
*FAT:	no hay que salir se .
*FAT:	&=q eh@i , Lucía ?
*CHI:	vale .
*CHI:	xxx .
*CHI:	ahora tú .
%act:	le da la pintura a FAT
*FAT:	&=q ahora yo ?
*CHI:	sí .
%par:	susurra
*FAT:	mira .
*FAT:	hay que hacer lo despacito .
*FAT:	con mucha paciencia .
%act:	dibuja sobre la misma hoja del libro
*FAT:	&=q a que sí , Lucía ?
*CHI:	sí .
*FAT:	todo [x 2] .
*CHI:	vale .
*CHI:	xxx .
%par:	parece que canturrea
*FAT:	venga .
*FAT:	ahora tú la otra oreja como yo .
*FAT:	todo [x 2] .
*FAT:	con mucha paciencia .
*CHI:	tú .
*FAT:	no .
*FAT:	< ahora tú > [//] ahora tú .
*CHI:	no .
*FAT:	sí .
*FAT:	yo ya he hecho una .
*FAT:	ahora te toca a ti la otra .
*FAT:	&=q vale , Lucía ?
*CHI:	no .
*FAT:	venga .
*FAT:	cada uno un poquito .
*CHI:	vale .
%act:	mueve la silla en la que estaba sentada hace un momento para acercarse más a FAT
*FAT:	nos podíamos traer aquí su [x 2] mesa .
%add:	MOT
*CHI:	toma .
%act:	ha hecho un trazo y le devuelve la pintura a FAT
*FAT:	no .
*FAT:	tú sigue .
*MOT:	xxx .
*CHI:	no .
*FAT:	con mucha paciencia .
*CHI:	tú [x 3] .
*CHI:	ti@x [x 3] .
%par:	canturrea
*FAT:	a ver .
*FAT:	vamos a coger otro color .
*CHI:	vale .
*FAT:	a ver .
*FAT:	cóge lo tú .
*CHI:	eh@i .
*CHI:	yo quiero este .
*CHI:	este no pinta .
*CHI:	&=q vale ?
*FAT:	&=q por qué no le@x +...
*CHI:	este .
*FAT:	a ver .
*CHI:	este .
*FAT:	&=q sacamos todos los lapiceros a los que hay que sacar les la punta ?
*CHI:	sí .
%par:	susurra
*FAT:	los que no pinten vamos a dejar los aquí fuera para sacar les punta .
*FAT:	venga .
*FAT:	más .
*FAT:	a ver .
*FAT:	&=q este pintaba o no ?
*CHI:	no .
*FAT:	pues venga .
*FAT:	sáca lo fuera también .
*FAT:	a ver .
*FAT:	&=q cuántos más , Lucía ?
*CHI:	eh@i .
*CHI:	este .
*FAT:	venga .
*FAT:	&=q también lo sacamos (.) aquí ?
%act:	deja otro lápiz sobre la mesa
*FAT:	a ver .
*FAT:	&=q qué más ?
*CHI:	eh@i .
*CHI:	este .
*CHI:	eh@i .
*FAT:	ese no es un lapicero .
*FAT:	eso es una cera .
*FAT:	a que sí es una cera ese .
*FAT:	ese no hace falta sacar lo .
*CHI:	0 .
%act:	lo lanza sobre la mesa
*FAT:	no , Lucía .
*FAT:	no hace falta porque este sí pinta .
*FAT:	venga .
*FAT:	con este vamos a pintar el rabito del perro .
*FAT:	toma .
*CHI:	ot(r)o .
%act:	le da otro lápiz
*FAT:	no .
*FAT:	más , Lucía .
*FAT:	&=q ahora yo ?
%act:	pinta
*CHI:	&=e rápido !
*FAT:	sin salir se .
*FAT:	a que no hay que salir se , Lucía .
*CHI:	no .
*FAT:	vale .
*CHI:	ahora tú .
*FAT:	&=q en este ?
*FAT:	es+que este ya está dibujado .
*FAT:	a ver .
*FAT:	&=q qué más ?
*CHI:	mm@i .
%par:	duda
*CHI:	yo tengo este .
*CHI:	eh@i .
*CHI:	a ver .
*CHI:	a ver .
*CHI:	e(s)te e(s) de Mamá .
*CHI:	Ma@x [//] Mamá .
*CHI:	toma .
*CHI:	un xxx . [+ NON]
*MOT:	ah@i , vale .
*MOT:	este es negro .
*FAT:	hay que sacar las puntas , &=q verdad ?
*MOT:	sí .
*CHI:	sí .
*MOT:	&=q tenemos por ahí el sacapuntas de chupachús ?
*MOT:	mejor .
*FAT:	ah@i .
*FAT:	&=q ese funciona ?
*MOT:	supongo .
*MOT:	&=q no ?
*FAT:	vale .
*MOT:	a ver si va a ver el chupachús y se lo va a querer comer .
%add:	FAT
*FAT:	corre .
*FAT:	muy bien .
*FAT:	corre .
*FAT:	que pinta .
*FAT:	pinta muy bien ese .
*FAT:	a ver .
*FAT:	las patitas .
%par:	susurra
*CHI:	ahora tú .
*FAT:	se ha hecho meticulosa &=q eh ?
%add:	MOT
*CHI:	oh@i .
*FAT:	no , tú .
*FAT:	pero Lucía .
*FAT:	si no has dibujado casi nada .
*FAT:	venga .
*FAT:	un poquito más .
*CHI:	yo no puedo .
*MOT:	en los dibujos que tenía en la guardería nos se salía , &=q eh@i ? [+ ADD]
*CHI:	tú .
*MOT:	eran rayitas así más +...
*CHI:	toma .
*MOT:	pero no se salía .
*CHI:	toma .
*CHI:	no .
*CHI:	así .
*FAT:	mira (.) la oreja que acaba de hacer .
%add:	MOT
%act:	le enseña el dibujo a MOT
*MOT:	no se sale .
*MOT:	&=q no ?
*FAT:	tch@i .
%par:	negación
*CHI:	ahora tú .
*FAT:	&=q ahora yo ?
*FAT:	la nariz .
*FAT:	&=q vale ?
*CHI:	vale . [+ IMI]
*FAT:	a ver .
*FAT:	ahora tú el ojo .
*CHI:	no .
*FAT:	&=q no quieres un ojo ?
*FAT:	pues vaya rollo , Lucía .
*FAT:	si no quieres dibujar +...
*CHI:	a ver .
*CHI:	pinta Mamá .
*CHI:	a ver .
*CHI:	toma , Mamá .
%act:	le lleva el libro
*CHI:	pinta .
*MOT:	0 .
%act:	coge el libro y busca un dibujo
*CHI:	ti@x [x 3] .
%par:	canturrea
*MOT:	a ver .
*MOT:	&=q qué pintamos ?
*CHI:	cu@x [x 3] .
%par:	canturrea
*CHI:	el ma(r)tillo .
*MOT:	&=q pinto el martillo ?
*CHI:	el ma(r)tillo .
*MOT:	&=q pinto aquí esta arandelita ?
*CHI:	sí .
*MOT:	0 .
%act:	pinta en el libro
*CHI:	xxx .
*CHI:	ahora Papá .
*MOT:	espera [x 2] .
*MOT:	que voy a terminar .
*MOT:	espera .
@Situation:	1 FAT y Lucía dibujan , MOT aún está desayunando
@Time Start:	09:00
@Situation:	1
*CHI:	&=q ya ha [*] terminado ?
%err:	ha = has $MOR $LOS $NFL PREX3s/PREX2s
%act:	sujeta el libro mientras MOT pinta en él
*CHI:	&=q ya ha [*] terminado ?
*MOT:	sí .
*MOT:	ahora así .
%act:	le a el lápiz a Lucía
*CHI:	y ot(r)o lápiz .
%act:	coge otro lápiz que había sobre la mesa
*CHI:	a ver .
*CHI:	toma , Papá .
*CHI:	ahora tú .
*FAT:	&=q yo qué tengo que hacer ahora ?
*FAT:	&=q qué tengo que hacer , Lucía ?
*CHI:	toma , Mamá .
%act:	le lleva la bosa ocn los lápices a MOT
*MOT:	uy@i .
*MOT:	se caen .
*FAT:	&=q yo qué tengo que hacer , Lu ?
*CHI:	uno a Papá .
*MOT:	&=q uno ?
*MOT:	a ver .
*MOT:	&=q cuál quieres ?
*CHI:	yo quiero (.) e(s)te rosa .
%act:	coge un lápiz de la bolsa de plástico
*MOT:	vale .
*CHI:	dos .
*MOT:	no .
*MOT:	ese no .
*MOT:	ese no tiene punta .
*MOT:	este no tiene punta .
*MOT:	no vale .
*MOT:	hay que sacar le punta .
*MOT:	pon lo allí con los de sacar punta .
*MOT:	corre .
*CHI:	ay@i .
*CHI:	toma , Papá .
*CHI:	este tene [*] punta .
%err:	tene = tiene $MOR $LOS $REG
%act:	corre hasta el otro lado de la mesa donde está FAT
*FAT:	&=q este sí tiene ? [+ COR]
*CHI:	sí .
*FAT:	este no tiene punta , Lucía .
*FAT:	mira .
*MOT:	es para ahí .
*MOT:	para sacar .
*FAT:	pon lo aquí con los otros de sacar les punta .
*FAT:	corre .
*FAT:	pon lo aquí .
*CHI:	sí .
*FAT:	&=q sí tiene ?
*FAT:	vamos a ver si pinta .
*FAT:	a ver .
*FAT:	eh@i Mother .
*FAT:	sí pinta un poco .
*MOT:	&=q sí pinta ?
*CHI:	0 .
%par:	mueve la cabeza ; sí
*FAT:	mira .
*FAT:	es una cremallera esta , &=q verdad ?
*FAT:	a ver .
*FAT:	&=q le haces tú las ruedas aquí al cordero ?
*FAT:	a ver .
*FAT:	me apetece estar aquí con ella .
%add:	MOT
*FAT:	le ponemos aquí la mesita y que se ponga a dibujar .
*FAT:	a pintar .
*MOT:	es+que ya tiene la de ahí abajo .
*MOT:	es+que si llenamos eso de cosas (.) es peor .
*CHI:	de pie no .
*FAT:	de pie nunca , &=q verdad ?
*CHI:	sólo de rodillas .
*FAT:	ah@i .
*CHI:	sólo de rodillas .
*FAT:	de rodillas y sentadita también , &=q verdad ?
*CHI:	vale .
*FAT:	a ver .
@End
