# Supplementary material for: Comparing Different Models of the Development of Verb Inflection in Early Child Spanish
Source: PLoS One. 2015 Mar 11;10(3):e0119613. doi: 10.1371/journal.pone.0119613 (PMC4356619; doi:10.1371/journal.pone.0119613)
Supplement: S1 File — (ZIP) [file pone.0119613.s001.zip › lu20627.cha]

@UTF8
@PID:	11312/c-00031870-1
@Begin
@Languages:	spa , eng
@Participants:	CHI Lucía Target_Child , MOT Madre Mother , FAT Padre Father
@ID:	spa , eng|OreaPine|CHI|2;6.27|female|||Target_Child|||
@ID:	spa , eng|OreaPine|MOT|||||Mother|||
@ID:	spa , eng|OreaPine|FAT|||||Father|||
@Transcriber:	Javier , University of Nottingham
@Date:	04-MAY-2001
@Location:	Madrid
@Situation:	1 FAT , MOT y Lucía están cenando
@Time Start:	21:00
@Situation:	1
*CHI:	&=q así pegado , Papá ?
*CHI:	&=q así pegado ?
*FAT:	mm@i .
%par:	afirmación
*FAT:	&=q y eso ?
%add:	MOT
*MOT:	venían aquí a comer .
%add:	FAT
*FAT:	&=q y los has llevado ?
%add:	MOT
*MOT:	www .
%add:	FAT
*CHI:	0 .
%act:	levanta el plato y busca algo debajo
*FAT:	hala@i , Lucía .
*CHI:	xxx voy a xxx esto . [+ NON]
%act:	está despegando una peqgatina del plato
*FAT:	&=q entonces venía perfecto el horario ?
%add:	MOT
*MOT:	mm@i .
%par:	afirmación
%add:	FAT
*MOT:	sí .
%add:	FAT
*FAT:	&=q y te han dejado abajo para recoger el coche ?
%add:	MOT
*FAT:	&=q y has comido con ellos ?
%add:	MOT
*FAT:	qué bien .
%add:	MOT
*FAT:	&=q dónde ?
%add:	MOT
*FAT:	&=q en www ?
%add:	MOT
*MOT:	no .
%add:	FAT
*MOT:	en xxx .
%add:	FAT
*FAT:	&=q aquí en Madrid ya ?
%add:	MOT
*FAT:	&=q y después has venido a por Lucía ?
%add:	MOT
*MOT:	sí .
%add:	FAT
*CHI:	a ver .
%act:	consigue despegar la pegatina y se lo pega en la frente
*MOT:	y ya ha venido justo mi hermano .
%add:	FAT
*MOT:	www .
%add:	FAT
*CHI:	ay@i .
*CHI:	qué daño .
%act:	se está despegando la pegatina de la frente
*CHI:	qué daño .
*CHI:	ahora tú .
%act:	se la da a FAT , pero no la coge
*CHI:	toma .
*CHI:	Papá .
*CHI:	ahora te pego , Mama .
*FAT:	&=q y eso ?
%add:	MOT
*FAT:	&=q cómo ha sido ?
%add:	MOT
*CHI:	te pego .
%act:	le da la pegatina a MOT
*FAT:	&=q tú vas a tomar hamburguesa ?
*FAT:	&=q quieres media ?
*MOT:	un trocito .
*MOT:	sí .
*FAT:	&=q trocito es menos de media , no ?
*MOT:	sí .
*FAT:	vale .
*MOT:	ay@i .
*CHI:	0 .
%par:	se ríe
*MOT:	ay@i .
*MOT:	qué daño me haces , Lucía .
*CHI:	tú no teha@x [//] te haces daño .
%act:	se está metiendo el dedo en la nariz
*FAT:	Lucía [x 2] .
*FAT:	&=q qué haces ?
%act:	le aparta el brazo para sacarle el dedo de la nariz
*FAT:	Lucía .
*CHI:	0 .
%act:	vuelve a meterse el dedo en la nariz
*FAT:	Lucía .
*FAT:	no se hace eso .
*FAT:	Lucía .
*CHI:	0 .
%act:	sigue con el dedo en la nariz
*FAT:	Lucía .
*FAT:	oye .
*FAT:	escúcha me .
%act:	le aparta el brazo para sacarle el dedo de la nariz
*CHI:	0 .
%act:	vuelve a meterse el dedo en la nariz
*FAT:	tenemos que hacer algo con esto .
%add:	MOT
*CHI:	0 .
%act:	se saca el dedo de la nariz y se lo enseña a FAT
*FAT:	muy mal .
*FAT:	utiliza un pañuelo para esas cosas , Lucía .
%act:	se levanta de la silla y coge un pañuelo de papel
*FAT:	ven .
*FAT:	muy mal , Lucía .
%act:	le limpia el dedo
*FAT:	si quieres hacer eso con el pañuelo .
*FAT:	con un pañuelo .
*CHI:	0 .
%act:	se baja de la silla
*CHI:	&=q me monto ?
%act:	se monta en un juguete de tipo andarín
*CHI:	sí .
*CHI:	&=q quieres ?
*CHI:	&=q quieres , Papá ?
*FAT:	&=q el qué quiero ?
*CHI:	&=q así ?
*CHI:	&=q sí ?
*FAT:	prefiero el triciclo .
*CHI:	no .
%par:	se ríe
%exp:	parece que hay un corte
*FAT:	aquí .
%act:	deja un libro sobre la mesa en el puesto de Lucía
*FAT:	&=q vale ?
*CHI:	Caballi@x [//] Caballito_Gris .
*CHI:	toma .
*CHI:	toma , Mamá .
*CHI:	toma .
*CHI:	xxx .
*CHI:	sólo un poquito .
%act:	le ha llevado algo a MOT que no he podido ver
*CHI:	toma .
*CHI:	toma , Papá .
%act:	le trae un pedazo de pan
*FAT:	&=q para mí ?
*CHI:	ay@i .
*CHI:	toma , Mamá .
%act:	le lleva un trozo de pan que tenía FAT en la mesa
*CHI:	ya tienes .
*FAT:	qué bueno está este pan .
*FAT:	&=q lo has comprado tú hoy ?
*MOT:	no .
*FAT:	&=q descogelado de Elsa ?
*MOT:	sí .
*CHI:	toma , Papá .
*CHI:	quero [*] xxx . [+ NON]
*CHI:	xxx .
*FAT:	xxx .
*CHI:	no .
*CHI:	yo quiero con Papá .
*CHI:	xxx .
%act:	se sube a las piernas de FAT
*CHI:	quiero e(s)to .
*CHI:	quiero e(s)to .
*FAT:	a ver .
%act:	aparta un plato y coge el libro
*FAT:	a ver .
*FAT:	cuénta me .
*FAT:	&=q quién es este ?
%act:	ha abierto el libro y señala un dibujo
*FAT:	&=q quién es este , Lucía ?
*CHI:	un payaso .
*FAT:	&=q y qué hace el payaso ?
*CHI:	tu@o [x 5] .
%com:	OMITE EL VERBO
*FAT:	&=q pero dónde está el payaso ?
*FAT:	a ver .
*FAT:	cuénta me .
*FAT:	mira .
*FAT:	+" coloca a los payasos en los monociclos del mismo color .
%exp:	lee el libro
*CHI:	est@x [//] .
*FAT:	&=q dónde está el amarillo ?
*FAT:	&=q vamos a ver si encontramos un payaso amarillo ?
*CHI:	sí .
*FAT:	venga .
*FAT:	vamos a buscar lo .
*CHI:	venga .
*CHI:	tú .
*FAT:	yo no .
*FAT:	haz lo tú .
*FAT:	&=q vale ?
*CHI:	yo no puedo .
*FAT:	&=q cómo que no puedes ?
*FAT:	&=q por qué no puedes ?
*FAT:	&=q a ver cómo lo buscas ?
*FAT:	&=q eh@i Lulú ?
*FAT:	&=q a ver cómo lo buscas ?
*FAT:	&=q dónde están ?
*FAT:	&=q están aquí ?
%act:	pasa algunas hojas
*CHI:	sí .
*FAT:	&=q de qué color es el payaso que estamos buscando ?
*CHI:	eh@i .
%act:	señala
*FAT:	qué bueno está este queso .
%add:	MOT
@Situation:	1 FAT , MOT y Lucía están cenando
@Time Start:	21:00
@Situation:	1
*CHI:	xxx .
%act:	señala en el libro
*FAT:	uy@i .
*FAT:	&=q es este el amarillo ?
*FAT:	corre .
*FAT:	cóge lo .
*CHI:	pe@o [x 4] .
%par:	canturrea
*FAT:	y lo llevamos otra vez para allá .
*MOT:	www .
%add:	FAT
*CHI:	ya .
%act:	ha despegado el payaso del libro
*FAT:	venga .
*FAT:	&=q y dónde estaba ?
*FAT:	&=q dónde había que poner lo ?
*FAT:	&=q dónde la compras ?
%add:	MOT
*MOT:	en esa tienda .
%add:	FAT
*FAT:	pero si igual viene un domingo .
%add:	MOT
*FAT:	&=q no ?
%add:	MOT
*MOT:	&=q ah@i sí ?
%add:	FAT
*FAT:	eso me dijo Miguel .
%add:	MOT
*MOT:	ah@i no sabía .
%add:	FAT
*FAT:	mm@i .
%par:	afirma
*MOT:	cuénta me .
*MOT:	qué bien .
*FAT:	&=q me das un poquito más ?
*MOT:	&=q cuándo te lo dijo ?
*FAT:	el otro día .
*FAT:	www .
*CHI:	0 .
%act:	está colocando la pegatina
*MOT:	ah@i , vale .
*MOT:	qué bien porque el domingo va a hacer bueno .
*FAT:	sí .
*FAT:	&=q han dicho eso ?
*MOT:	sí .
*FAT:	uy@i .
*MOT:	qué pena .
*CHI:	ay@i .
*MOT:	no lo sabía , Father .
*FAT:	&=q por qué lo dices ?
*MOT:	lo hubiera comprado hoy .
*FAT:	no [x 2] .
*FAT:	< ya está bien > [//] ya está bien , Lu .
*MOT:	www .
*FAT:	qué bien .
*FAT:	choca .
%act:	coloca la mano extendida y Lucía la golpea con la sulla
*FAT:	nos falta uno azul .
*FAT:	&=q vale ?
*CHI:	sí .
*FAT:	venga .
*FAT:	no [x 2] .
*FAT:	búsca lo tú .
*MOT:	&=q quieres un poquito más ?
*MOT:	que ya he acabado .
*FAT:	sí .
*CHI:	un poquito más . [+ IMI]
*CHI:	yo .
*CHI:	e(s) mío .
*FAT:	no [x 5] .
*CHI:	&=q y a mí ?
%act:	coloca las manos sobre la mesa y se acerca hacia MOT
*MOT:	tú cuando te cures , Lucía .
*MOT:	ahora estás malita , hija .
*CHI:	no .
*MOT:	sí estás malita .
*MOT:	porque como además te empeñas en andar descalza .
*FAT:	&=q andas descalza ?
*CHI:	0 .
%par:	mueve la cabeza ; sí
*MOT:	nunca te pondrás buena .
*CHI:	0 .
%act:	se vuelve a meter el dedo en al nariz
*FAT:	Lucía .
*FAT:	me acabas de decir que no te ibas a tocar más .
*FAT:	&=q eh@i ?
*CHI:	0 .
%act:	sigue pasando hojas del libro
*FAT:	Lucía .
*FAT:	&=q qué has hecho hoy en la guardería ?
*FAT:	&=q me lo cuentas ?
*CHI:	no .
*FAT:	&=q a qué has jugado hoy ?
*MOT:	le han dado comida de régimen .
%add:	FAT
*MOT:	di le a Papá qué has comido .
*FAT:	&=q ah@i sí ?
*FAT:	&=q te lo ha dicho ?
*FAT:	&=q y qué es comida de régimen ahí ?
*MOT:	me han dicho que estaba mala .
*MOT:	cuénta le .
*MOT:	&=q cuál es la comida que has comido hoy en el cole , Lu ?
*MOT:	&=q eh@i ?
*FAT:	&=q qué comida has comido , Lucía ?
*MOT:	&=q qué has comido en el colegio , Lucía ?
*CHI:	sículo [: círculo] .
%act:	ha quitado otra pegatina y se la enseña a FAT
*FAT:	&=q y eso dónde va ?
*FAT:	el círculo rojo .
*FAT:	&=q eh@i ?
*CHI:	uah@i .
%act:	intenta pegarle la pegatina a FAT en la cara
*FAT:	no [x 5] .
*FAT:	esto hay que poner lo ahí .
*MOT:	pon lo en el cuento , Lucía .
*FAT:	a ver .
*FAT:	&=q dónde está el círculo ?
%act:	pasa hojas del libro
*FAT:	no , Lucía .
*FAT:	no .
*FAT:	&=q dónde está el círculo rojo ?
*FAT:	a ver .
*FAT:	aquí no .
*FAT:	&=q aquí ?
%act:	sigue pasando hojas
*CHI:	no .
*FAT:	+" busca las xxx de los payasos que estén de cara y colóca las junto al que está de espaldas . [+ NON]
%exp:	lee el libro
*FAT:	este ya está acabado .
*FAT:	&=q aquí ?
*MOT:	hay que comprar el regalo de Almudena .
%add:	FAT
*FAT:	+" pon todos los xxx encima del cienpiés . [+ NON]
%exp:	está leyendo el libro
*FAT:	&=q aquí ?
*CHI:	no .
*FAT:	+" busca su circo .
*FAT:	+" marca las flechas .
*FAT:	ah@i .
*FAT:	&=e es aquí !
*CHI:	oh@i .
*FAT:	muy bien .
*FAT:	a ver .
*FAT:	&=q dónde hay que poner lo ?
*CHI:	aquí .
%act:	lo coloca
*FAT:	no .
*FAT:	hay que poner lo en el de abajo , Lucía .
*CHI:	ya .
*FAT:	si vamos a ver una peli +...
*FAT:	venga .
*FAT:	lo ponemos aquí .
*FAT:	eso es .
*FAT:	ya está .
*FAT:	una+dos+y +...
*CHI:	++ t(r)es .
*FAT:	0 .
%act:	coge a Lucía en brazos y la deja en el suelo
*FAT:	Lucía .
*FAT:	ven .
*FAT:	corre .
@End
