# Supplementary material for: Comparing Different Models of the Development of Verb Inflection in Early Child Spanish
Source: PLoS One. 2015 Mar 11;10(3):e0119613. doi: 10.1371/journal.pone.0119613 (PMC4356619; doi:10.1371/journal.pone.0119613)
Supplement: S1 File — (ZIP) [file pone.0119613.s001.zip › lu20630.cha]

@UTF8
@PID:	11312/c-00031871-1
@Begin
@Languages:	spa , eng
@Participants:	CHI Lucía Target_Child , MOT Madre Mother , FAT Padre Father
@ID:	spa , eng|OreaPine|CHI|2;6.30|female|||Target_Child|||
@ID:	spa , eng|OreaPine|MOT|||||Mother|||
@ID:	spa , eng|OreaPine|FAT|||||Father|||
@Transcriber:	Javier , University of Nottingham
@Date:	07-MAY-2001
@Location:	Madrid
@Situation:	1 FAT , MOT y Lucía están cenando
@Time Start:	21:00
@Situation:	1
*CHI:	quiero más .
%act:	le muestra un pedazo de pan a MOT
*CHI:	e(s) la última .
*CHI:	no .
*CHI:	de@x [//] quero [*] de e(s)te .
%err:	quero = quiero $MOR $LOS $REG
*CHI:	yo quiero este .
%act:	señala queso que hay sobre la mesa
*CHI:	este [x 2] .
*CHI:	yo quiero .
*FAT:	&=q cómo se llama ese , Lucía ?
*CHI:	camabé [: camembert] .
*FAT:	no .
*FAT:	rong@s [: wrong] .
*CHI:	&=q wron@s [: wrong] ?
*FAT:	wrong:@s .
%par:	trata de pronunciar la g final todo lo que puedo
*CHI:	&=q rongue@f [: worng] ?
*FAT:	wrong:@s .
*CHI:	quero [*] .
%err:	quero = quiero $MOR $LOS $REG
*CHI:	quiero [x 3] e(s)te .
%act:	coge el queso y lo arrastra hacia ella
*FAT:	Lucía .
*CHI:	yo quiero .
*FAT:	&=q cómo se llama ?
*CHI:	wrong@s .
*FAT:	no .
%par:	se ríe
*CHI:	mm@i .
%act:	intenta cogerlo
*FAT:	a ver .
*FAT:	&=q cómo se llama este queso ?
*CHI:	wrong@s .
*FAT:	no: .
*FAT:	se llama queso azul .
*CHI:	&=q me gu(s)ta ?
*FAT:	&=q le gusta a Lucía el queso azul ?
*FAT:	&=q quieres probar un poquito , Lucía ?
*CHI:	sí .
*FAT:	&=q cuánto ?
*CHI:	mucho .
*FAT:	&=q mucho o poco ?
*CHI:	mucho .
*FAT:	&=q mucho [x 3] ?
%act:	lo está desenvolviendo
*CHI:	sí .
*FAT:	&=q o poco [x 3] ?
*CHI:	mucho .
*FAT:	oye .
*FAT:	&=q ha hecho cacas@f hoy ?
*MOT:	pues no sé .
*FAT:	Lucía .
*FAT:	&=q has hecho cacas@c en el cole ?
*CHI:	no .
*FAT:	no sé yo si tendrías que comer esto , &=q eh@i ?
*CHI:	quero [*] más .
%err:	quero = quiero $MOR $LOS $REG
*CHI:	mío [x 2] .
*FAT:	a ver si te gusta &=q eh@i ?
*CHI:	vale .
*CHI:	a ver si me gusta .
*FAT:	a Papá este no le gusta .
*CHI:	&=q no ?
*FAT:	no .
%act:	le da un poco de pan con queso
*FAT:	se llama queso azul .
*CHI:	0 .
%par:	mueve la cabeza ; sí
*FAT:	&=q a ti te gusta , Lucía ?
*CHI:	0 .
%par:	mueve la cabeza ; sí
*FAT:	vaya .
*FAT:	qué casualidad .
*FAT:	que a Lucía le gusta algún queso .
*FAT:	pues el avión sale a las doce .
%add:	MOT
*MOT:	&=q doce o una ?
%add:	FAT
*FAT:	doce+y+veinte o algo así .
%add:	MOT
*FAT:	nos deja allí a las dos .
%add:	MOT
*MOT:	uy@i .
%add:	FAT
*MOT:	qué bien .
%add:	FAT
*FAT:	y ya está .
%add:	MOT
*FAT:	&=q guay , no ?
%add:	MOT
%exp:	quay = nice (slang)
*FAT:	para passar todo el viernes sábado y domingo .
%add:	MOT
*CHI:	quero [*] queso .
%err:	quero = quiero $MOR $LOS $REG
*CHI:	< quero [*] más > [//] quero [*] más .
%err:	quero = quiero $MOR $LOS $REG
*CHI:	quero [*] pan .
%err:	quero = quiero $MOR $LOS $REG
*MOT:	&=q y a qué hora es el vuelo del martes ?
%add:	FAT
*FAT:	a la una .
%add:	MOT
*CHI:	quero [*] pan .
*FAT:	&=q cómo se pide ?
*CHI:	por+savó [: por+favor] .
*MOT:	0 .
%act:	le da pan
*CHI:	toma .
%act:	lo coge y lo intenta trocear
*CHI:	sólo un poquito .
%act:	le da un trocito diminuto a FAT
*CHI:	toma .
*FAT:	&=q eso qué es ?
*CHI:	una [//] pan .
*FAT:	&=q para qué ?
*CHI:	para comer e(s)to .
%act:	señala el queso azul
*CHI:	sí me gu(s)ta .
*FAT:	Lucía .
*FAT:	ahí no se puede poner queso .
*CHI:	sí .
*CHI:	la última .
*FAT:	< es muy > [//] es+que es muy pequeñito eso .
*CHI:	la última .
*FAT:	bueno .
*FAT:	pues te pongo poco queso .
*CHI:	0 .
%act:	se pone muy contenta cuando FAT le coge la miguita de pan
*FAT:	ay@i .
%act:	le ha dado de comer y el queso en el pan
*FAT:	&=e que me muerdes !
*CHI:	ot(r)o .
%act:	vuelve a coger otra miga de pan
*FAT:	no .
*FAT:	era la última .
*FAT:	era la última .
*FAT:	&=q verdad , Mother ?
*MOT:	eso has dicho .
*FAT:	eso ha dicho Lucía .
*FAT:	lo siento .
%par:	riéndose
*FAT:	era lo último .
%act:	aparta el queso
*CHI:	mm@i .
%par:	como si le gustara mientras mastica pan
*FAT:	al final playita .
*FAT:	&=q eh@i , carota ?
*FAT:	www .
%exp:	hablan de agencias de viajes
*MOT:	www .
*FAT:	www .
*CHI:	0 .
%act:	coge el queso y FAT se lo quita de al mano
*CHI:	ay@i .
%par:	lloriquea un momento
*MOT:	www .
*CHI:	yo [x 2] me sento [*] ya .
%err:	sento = siento $MOR $LOS $REG
%act:	se acaba de sentar
*CHI:	eh@i .
*CHI:	quero [x 2] [*] queso .
%err:	quero = quiero $MOR $LOS $REG
%par:	vuelve a lloriquear
%act:	señala hacia las manos de MOT
*FAT:	Lucía .
*FAT:	&=q por qué tienes tanto hambre , mi+amor ?
*FAT:	&=q no has cenado ?
*FAT:	Lucía .
*FAT:	escúcha me .
*FAT:	&=q has cenado ya o no ?
*CHI:	sí .
%par:	sigue como lloriqueando
*MOT:	&=q de cuál ?
*MOT:	&=q de este ?
*FAT:	&=q ha cenado mal ?
*FAT:	&=q o qué ?
*MOT:	no .
@Situation:	1 FAT , MOT y Lucía están cenando
@Time Start:	21:00
@Situation:	1
*FAT:	Lucía .
*FAT:	&=q has cenado mal , mi+amor ?
*FAT:	&=q por qué tienes tanto hambre ahora ?
*CHI:	más .
*FAT:	es pura gula .
*MOT:	no sé .
*MOT:	esta niña es una cosa +...
*FAT:	Lucía .
*FAT:	&=q por qué tienes tanto hambre ahora ?
*FAT:	&=q no me contestas ?
*FAT:	enséña le cómo se llama este queso .
%add:	MOT
*MOT:	es+que no sé .
*MOT:	este es como de salmón me parece .
%act:	le da otro poco de queso con pan
*FAT:	&=q te gusta ?
*CHI:	0 .
%par:	mueve la cabeza ; sí
*CHI:	0 .
%act:	coge otro poco de pan con queso del plato de MOT y se lo lleva a la boca
*FAT:	qué hambre tienes , hija .
*CHI:	0 .
%act:	se ha metido todo el pan de golpe en la boca y no apenas lo puede tragar
*CHI:	au@i .
*CHI:	Papá .
*FAT:	qué boca más llena tienes , Lucía .
*FAT:	a que tienes la boca llena .
*CHI:	0 .
%act:	mueve la cabeza ; sí
*FAT:	a que así no puedes hablar .
*CHI:	0 .
%act:	mueve la cabeza ; no
*FAT:	je@i .
*FAT:	< pero y por@x > [//] .
*FAT:	&=q y entonces ?
%par:	riéndose
*FAT:	a ver .
*CHI:	hola .
%par:	habla con la boca llena de comida
*FAT:	di Pamplona .
%exp:	when a person has the mouth full of food a traditional game consists of asking him/her to say "Pamplona" or "Zaragoza"
*CHI:	hola .
%par:	habla con la boca llena de comida
*FAT:	Pam@x [//] Pam::plo::na .
*CHI:	quiero más .
*MOT:	qué raro , Lucía .
%act:	está huntando queso sobre el pan
*FAT:	&=q te he dicho que he comido con mis padres , no ?
%add:	MOT
*FAT:	sí .
%add:	MOT
*MOT:	ah@i pero no me has contado nada .
%add:	FAT
*CHI:	&=q es para ti ?
*MOT:	&=q y cuándo es lo de tu padre ?
%add:	FAT
*FAT:	www .
*CHI:	ya he tomado yo .
*CHI:	eh@i , Mamá .
*CHI:	ya he tomado yo .
*CHI:	Mamá .
*CHI:	ya he tomado yo .
*CHI:	sí .
*CHI:	yo quiero más de e(s)te .
%act:	señala sobre el plato
*CHI:	lo último .
*FAT:	lo último ya del todo , &=q eh@i ?
*CHI:	sí .
*FAT:	madre+mía , Lucía .
*MOT:	&=q para el diecinueve ahora ?
%add:	FAT
*FAT:	o veintinueve o no sé cuando .
%add:	MOT
*FAT:	pero vamos supertarde .
%add:	MOT
*FAT:	yo pensé que era mañana ya .
%add:	MOT
*FAT:	he estado viendo fotos de la boda de Nombre .
%add:	MOT
*MOT:	anda &=q ya las tenía ?
%add:	FAT
*FAT:	bueno , no .
%add:	MOT
*FAT:	Nombre .
%add:	MOT
*FAT:	&=q sabes ?
%add:	MOT
*FAT:	las fotos esas que había hecho Nombre .
%add:	MOT
*MOT:	ah@i [x 2] .
%add:	FAT
*FAT:	están muy bien , &=q eh ?
%add:	MOT
*MOT:	&=q sí ?
%add:	FAT
*FAT:	muy bien .
%add:	MOT
*FAT:	de muy buena calidad .
%add:	MOT
*FAT:	y además algunas muy divertidas .
%add:	MOT
*FAT:	lo cierto es que Nombre ahí con su camarita cutrex@f .
%add:	MOT
*FAT:	va a haciéndo se ahí una colección estupenda (.) de fotos .
%add:	MOT
*CHI:	quiero más .
*FAT:	oye , Lucía .
*FAT:	vale ya , mi+amor .
*CHI:	quiero más .
*FAT:	no puede ser esto .
*MOT:	ya te hemos dado la última del todo , Lucía .
%add:	FAT
*FAT:	Lucía .
*FAT:	&=q por qué no has cenado antes ?
*CHI:	quiero más .
*MOT:	no .
*CHI:	sí .
*FAT:	&=q tú a qué hora has llegado ?
%add:	MOT
*FAT:	a las nueve+y+cuarto o así , claro .
%add:	MOT
*CHI:	quiero más .
*FAT:	&=q te has subido tu coche ?
%add:	MOT
*FAT:	o no .
%add:	MOT
*MOT:	sí .
*FAT:	y mañana te lo tendrás que bajar otra vez .
%add:	MOT
*FAT:	&=q aun así prefieres ?
%add:	MOT
*CHI:	0 .
%act:	vuelve a acercarse el queso .
*FAT:	no , Lucía .
*FAT:	ya está bien .
*FAT:	vale .
*FAT:	ya se acabó .
*FAT:	&=q quieres un yogur ahora ?
*CHI:	sí .
*FAT:	venga .
*FAT:	&=q de qué sabor lo quieres ?
*CHI:	yo quiero de limón .
*FAT:	venga .
*FAT:	ve a pedír se lo a Elsa .
*MOT:	&=q vale ?
*CHI:	voy .
%act:	se baja de la silla
*CHI:	Elsa .
*CHI:	quero [*] un yogur de limón .
%err:	quero = quiero $MOR $LOS $REG
*FAT:	&=q cómo se pide ?
*CHI:	por+favor .
*CHI:	por+favor .
%par:	canturreando
%com:	hay un corte
*FAT:	porque tú lo querías de limón , &=q verdad ?
*CHI:	sí .
%act:	se está subiendo a la silla
*FAT:	pues ya lo tienes de limón .
*CHI:	me arrimas .
*FAT:	0 .
%act:	le arrima la siila a la mesa con el pie
*CHI:	tene [*] caldito .
%err:	tene = tiene $MOR $LOS $REG
%act:	está comiendo el yogur y se lo lleva ala boca para beber un poco
*FAT:	&=q has dormido bien anoche , verdad ?
%add:	MOT
*MOT:	sí .
%add:	FAT
*MOT:	&=q y tú ?
%add:	FAT
*FAT:	yo me he despertado en algún momento pero he dormido bien en general .
@Situation:	1 FAT , MOT y Lucía están cenando
@Time Start:	21:00
@Situation:	1
*CHI:	tú no tenes [*] un yogur: .
%err:	tenes = tienes $MOR $LOS $REG
*CHI:	< tú no tien@x > [//] .
*CHI:	toma un poco .
%act:	coge un poo de yogur con la cuchara y hace como si se la diera A FAT
*FAT:	gracias , Lucía .
*CHI:	tú no tienes un yogur: .
*FAT:	no .
*FAT:	&=q y tú ?
*FAT:	&=q ese es tuyo ?
*CHI:	0 .
%act:	muestra la tarrina de yogur alzándola
*FAT:	&=q y me das un poco si te lo pido ?
*CHI:	0 .
%act:	coge un poco de yogur y hace como si se lo diera
*FAT:	no , gracias .
*FAT:	no quiero .
*CHI:	ot(r)o [?] . [+ NON]
%exp:	habla con la cuchara dentro de la boca
*CHI:	ot(r)o poco .
*CHI:	toma .
%act:	hace como si le fuera a dar de comer a FAT pero luego se lo come ella
*FAT:	no .
%par:	se ríen
*CHI:	toma .
%act:	hace como si le fuera a dar de comer a FAT pero luego se lo come ella
*FAT:	no .
%par:	se ríen
*CHI:	ih@i .
%act:	se ha metido mal el yogur en la boca y se le cae por un lado
*FAT:	uy@i .
*FAT:	corre [x 2] .
*FAT:	no [x 2] .
*FAT:	< con la cuchara > [//] con la cuchara .
*FAT:	eso es .
*FAT:	un poquito más .
*FAT:	&=q has vsito el bebé de Www y de +..?
%act:	no lo transcribo porque es muy poco común
%add:	MOT
*MOT:	sí .
%add:	FAT
*FAT:	se llama Www .
%act:	no lo transcribo porque es muy poco común
*MOT:	&=q cómo que Www ?
*MOT:	&=q dos nombres tiene ?
*CHI:	tú no tenes [*] un yogur: .
%err:	tenes = tienes $MOR $LOS $REG
*CHI:	no: .
*MOT:	&=q por qué le+ponen dos nombres ?
*FAT:	Www quería que se llamara sólo Www .
*CHI:	tú no hablas [*] .
%err:	hablas = hables $MOR $SUB $NFL 2s/IMPNEG
*CHI:	Papá .
*CHI:	tú no hablas [*] .
*MOT:	no sé para qué .
*FAT:	sí que estoy hablando . [+ COR]
*FAT:	mira .
*FAT:	&=q y tú ?
*CHI:	hola .
*CHI:	mira yo .
%act:	está cogiendo cuchardas de yogur para mostrar cómo se las come
*MOT:	parece que es Www .
*CHI:	mira yo .
*MOT:	&=q has hablado con ellos o algo ?
*CHI:	&=e mm@i !
%act:	intenta llamar la atención de MOT para enseñarle un poco de yogur que le cae por un lado de la boca
*FAT:	no .
*FAT:	les he dejado un mensaje en el contestador .
*CHI:	&=e mamá !
%par:	se ríe enseñando la boca llena de comida
*MOT:	qué boca más llena .
*MOT:	hay que tragar .
*FAT:	uy@i qué feo .
*MOT:	hay que tragar .
*FAT:	no está bien eso .
*MOT:	es muy fea la comida en la boca .
*FAT:	muy fea , Lucía .
*FAT:	hoy estaba pensando que debíamos de tener un teléfono normal tradicional ahí .
*FAT:	sin cables ni nada .
*FAT:	sólo el teléfono .
*FAT:	de góndola de toda la vida .
*FAT:	&=q sabes ?
*MOT:	www .
%exp:	no se escucha bien lo que dice
*FAT:	que ya pero si gracias a eso +...
*FAT:	&=q sabes ?
*FAT:	no tenemos ahí un teléfono .
*FAT:	es+que es ridículo no tener ahí un teléfono .
*MOT:	www .
%exp:	no se escucha bien lo que dice
*FAT:	mira .
*FAT:	este nosotros sí le tenemos , &=q no ?
*CHI:	mm@i .
%act:	se ha metido una cuchara en la boca y la sujeta con los dientes apretados mostrándosela a los dos y golpeando con la mano en la mesa
*FAT:	oy@i .
*FAT:	una cuchara en la boca de Lucía .
*CHI:	mm@i .
*FAT:	ya vale .
*FAT:	Lucía , hombre .
*FAT:	mi+amor .
*CHI:	mm@i .
*FAT:	venga .
*FAT:	acába te eso .
*MOT:	claro .
*MOT:	te lo mandan porque lo tienes .
*MOT:	que no te lo cobran .
*CHI:	mm@i .
%act:	se ha vuelto a meter una cuchara en la boca y la sujeta con los dientes apretados mostrándosela a los dos y golpeando con la mano en la mesa
*CHI:	Papá .
%par:	habla con la ccuchara dentro de la boca
*FAT:	ya está bien , Lucía .
*FAT:	ya está bien .
*FAT:	< &=q el qué > [//] el qué dices , Mother ?
*MOT:	que te lo mandarán porque saben que le tienes , &=q no ?
*FAT:	qpertura puerta cerrajería .
*FAT:	&=q cuánto dinero ?
*MOT:	no me lo digas que me voy a poner de mala leche . [+ ADD]
*FAT:	&=q qué te parecería mucho co@x [//] ?
*CHI:	0 .
%act:	se le cae sobre el mantel la cuchara de la boca con un poco de yogur
*FAT:	oye , Lucía .
*FAT:	esto es una porquería .
*FAT:	si no quieres el yogur lo dejas .
*CHI:	0 .
%act:	se le vuelve a "caer" la cuchara de la boca
*FAT:	Lucía .
*FAT:	ya está bien .
*CHI:	0 .
%act:	tira sobre la mesa la cuchara desde la boca
*FAT:	no quieres más , &=q no ?
*FAT:	pues venga .
*FAT:	a dormir .
%act:	le recoge el yogur
*FAT:	venga .
*FAT:	vámo nos .
%act:	le devuelve el yogur
*FAT:	acába te lo , Lucía .
*FAT:	venga .
*CHI:	0 .
%act:	se está terminando el yogur
*FAT:	a la pila y al [//] a la basura , Lucía .
%exp:	pila = sink
*CHI:	espera .
*MOT:	&=q podemos poner lo del vídeo para grabar o no ?
*FAT:	no , sí .
*FAT:	sí lo podemos poner .
@Situation:	1 FAT , MOT y Lucía están cenando
@Time Start:	21:00
@Situation:	1
*CHI:	toma .
%act:	le da a FAT la tarrina de yogur vacía
*FAT:	venga .
*CHI:	ton@x .
%par:	canturrea
*FAT:	anda mira .
%add:	MOT
*FAT:	dos+mil+cien pesetas .
*CHI:	quero [*] agua .
%err:	quero = quiero $MOR $LOS $REG
*CHI:	quero [*] agua .
*CHI:	quero [*] agua .
*FAT:	un despertador .
*MOT:	espera .
*MOT:	que te pongo yo , Lucía .
*FAT:	a ver si tienen algún teléfono .
*MOT:	&=q el qué es ?
%act:	le echa agua a Lucía en su vaso
*FAT:	una cosa de estas del banco de promoción .
*FAT:	y en función de lo que tengas +...
*FAT:	hala@i hasta un escáner .
*FAT:	turbovolante .
%par:	irónico
*CHI:	ay@i .
%par:	después de tragar el agua
*CHI:	ño [x 3] .
%par:	canturrea
%act:	se baja de la silla y se va hacia MOT
*CHI:	xxx .
*MOT:	venga .
*MOT:	lléva lo a la cocina .
%par:	susurra
*MOT:	corre .
%par:	susurra
*FAT:	hala@i qué pasada .
*FAT:	&=q qué caro es esto ?
*FAT:	Ikea .
*FAT:	jodé@i nos hemos dejado una pasta en Ikea .
*MOT:	sí .
*FAT:	ciento+cincuenta+y+ocho .
*CHI:	t(r)aigo un cuento .
*FAT:	no .
*MOT:	vamos a bajar ya , Lucía .
*CHI:	xxx .
*FAT:	toma ya .
*FAT:	por disponer de efectivo mil+cuatrocientas pelas .
*FAT:	sabía que costaba pero no tanto .
*MOT:	&=q por disponer el qué ?
*FAT:	ah@i .
*FAT:	dinero en efectivo .
*CHI:	&=q qué pasa ?
%par:	lo dice canturreando .
*CHI:	&=q qué pasa ?
%par:	lo dice canturreando .
*CHI:	&=q qué pasa ?
%par:	lo dice canturreando .
*CHI:	&=q qué pasa ?
%par:	lo dice canturreando .
*FAT:	adiós , Lulú .
*CHI:	al Caballito_Gris .
%act:	se sube a las piernas de MOT
*CHI:	al Caballito_Gris .
*MOT:	Caballito_Gris .
*CHI:	Gris .
*MOT:	que vas a París .
*CHI:	que vas a París .
*MOT:	al paso .
*CHI:	al paso .
*MOT:	al paso .
*CHI:	al paso .
*MOT:	al paso .
*CHI:	al paso .
*MOT:	al trote .
*CHI:	te@x .
*MOT:	al trote .
*CHI:	te@x .
*MOT:	al trote .
*CHI:	te@x .
*MOT:	< al galope al galope al galope al galope > [//] al galope .
*CHI:	otra vez .
*MOT:	la última .
*MOT:	y nos vamos a dormir .
%par:	susurra
*MOT:	&=q vale ?
%par:	susurra
*CHI:	0 .
%par:	mueve la cabeza ; sí
@End
