# Supplementary material for: Comparing Different Models of the Development of Verb Inflection in Early Child Spanish
Source: PLoS One. 2015 Mar 11;10(3):e0119613. doi: 10.1371/journal.pone.0119613 (PMC4356619; doi:10.1371/journal.pone.0119613)
Supplement: S1 File — (ZIP) [file pone.0119613.s001.zip › lu20708.cha]

@UTF8
@PID:	11312/c-00031872-1
@Begin
@Languages:	spa , eng
@Participants:	CHI Lucía Target_Child , MOT Madre Mother , FAT Padre Father
@ID:	spa , eng|OreaPine|CHI|2;7.08|female|||Target_Child|||
@ID:	spa , eng|OreaPine|MOT|||||Mother|||
@ID:	spa , eng|OreaPine|FAT|||||Father|||
@Transcriber:	Javier , University of Nottingham
@Date:	15-MAY-2001
@Location:	Madrid
@Situation:	1 FAT , MOT y están cenando mientras Lucía juega sobre la mesa con unos muñequitos
@Time Start:	21:00
@Situation:	1
*MOT:	&=q el botecito de mi medicina dónde lo has puesto ?
%add:	FAT
*FAT:	ahí detrás .
%add:	MOT
*CHI:	a ver .
*FAT:	las medicinas están con las medicinas y el hierro con el hierro . [+ ADD]
%add:	MOT
*CHI:	&=e la mariquita !
*MOT:	vale .
%add:	FAT
*FAT:	anda .
*FAT:	la mariquita .
*FAT:	corre .
*FAT:	síenta te aquí , Lucía .
%act:	coloca la mano sobre la mesa , delante de la silla de Lucía
*CHI:	&=q < e@x e@x > [//] e(s)ta ?
%act:	acerca la silla a la mesa y se sienta en ella
*CHI:	pone [*] lo .
%err:	pone = pon $MOR $ADD $REG
%act:	le enseña dos muñecos a FAT , uno de ellos con forma de mariquita
*FAT:	pon lo . [+ COR]
*CHI:	pon lo . [+ IMI]
*FAT:	&=q el qué ?
*CHI:	esto con esto .
%act:	muestra los dos muñecos , uno en cada mano
*CHI:	míra lo xxx . [+ NON]
*FAT:	a ver .
*FAT:	&=q < cómo es esto > [//] cómo es esto ?
*FAT:	qué difícil es eso , Lucía .
*CHI:	www .
%exp:	canturrea cosas sin sentido
*FAT:	&=q esto qué es ?
*FAT:	&=q así nada más ?
*CHI:	sí .
*MOT:	se llegan a meter muy fuerte , &=q eh@i ?
*FAT:	si , &=q verdad ?
*MOT:	en la muesca .
*MOT:	sí .
*FAT:	uf@i .
*FAT:	toma , Mother .
%act:	le da los muñequitos a MOT
*MOT:	0 .
%par:	se ríe
*FAT:	me desespero .
*MOT:	uy@i .
*MOT:	hay muy poquito de aceite y tú no te has puesto todavía .
%add:	FAT
*FAT:	no .
%add:	MOT
*FAT:	pero yo no xxx . [+ NON]
%add:	MOT
*CHI:	< es+que se > [//] es+que se ha carido .
%err:	carido = caído $MOR $ADD $PHO
*FAT:	&=q te vale a ti con ese ?
*FAT:	&=q o no ?
*CHI:	aupa [x 2] .
%act:	le da los muñequitos a FAT
%exp:	aupa = expressión used mostly by children/CDS to express something like "lift me/you up"
*FAT:	&=q aupa quién ?
*CHI:	eso .
*FAT:	&=q esto ?
*FAT:	&=q tú quieres vinagre ?
*MOT:	no .
*CHI:	xxx queso . [+ NON]
*CHI:	&=q xxx queso ? [+ NON]
*MOT:	no .
*CHI:	&=q xxx queso: ? [+ NON]
*MOT:	no: .
*CHI:	toma .
%act:	le ofrece un muñequito
*MOT:	que no .
*CHI:	toma .
*MOT:	ay@i .
*MOT:	que no es este lado .
*CHI:	xxx .
%par:	parece que canturrea
*CHI:	es+que se cae .
*CHI:	es+que se cae .
*FAT:	pero Mamá sabe poner lo .
*CHI:	&=q es patata ?
*FAT:	es patata .
*FAT:	es exactamente lo mismo que tú has cenado .
*CHI:	(es)paguetis .
*CHI:	a ver si se sienta .
%act:	coloca el muñequito sobre la mesa
*CHI:	sí .
*MOT:	mira , Lucía .
*MOT:	ya está .
*MOT:	siénta lo .
%act:	le da otro muñequito
*CHI:	no cabe .
*MOT:	sí .
*MOT:	sí cabe .
*CHI:	mira .
*CHI:	así .
*MOT:	mira .
*CHI:	&=q sí se sienta ?
*CHI:	www .
%exp:	canturrea cosas sin sentido
%act:	hace como si los muñequitos volaran y luego los deja caer sobre la mesa
*CHI:	toma .
%act:	se los ofrece a MOT
*MOT:	se sale .
*MOT:	no .
*MOT:	pon lo tú .
*MOT:	yo estoy cenando .
*CHI:	pone [*] 0 [*] tú .
%err:	pone = pon $MOR $ADD $REG ; 0 = lo $MOR $LOS $SUFFIX
*FAT:	pon lo tú . [+ COR]
*FAT:	y no .
*FAT:	pon lo tú , Lucía .
*CHI:	no .
*CHI:	yo quero [*] agua .
%err:	quero = quiero $MOR $LOS $REG
*CHI:	xxx .
%act:	bebe un poco de agua
*FAT:	me encantan las alcachofas .
%add:	MOT
*FAT:	&=q y a ti ?
%add:	MOT
*CHI:	a ver .
*CHI:	xxx .
%act:	se coloca el mantel sobre las piernas
*CHI:	y tú también así .
*CHI:	< ya e(s)tá > [//] ya está .
*FAT:	&=q que tal tu xxx ? [+ NON]
%add:	MOT
*CHI:	&=q el qué ?
*CHI:	espéra te aquí .
%act:	ha colocado el muñequito sobre la silla , a su lado
*MOT:	es una gozada con xxx . [+ NON]
%add:	FAT
*CHI:	que se cae .
%act:	sigue jugando con lo smuñequitos sobre la silla
*CHI:	mu(y) bien .
*CHI:	mu(y) bien .
*CHI:	muy bien .
*CHI:	ay@i .
*CHI:	pob(r)ecito .
*CHI:	ya está .
*CHI:	ya está .
*CHI:	&=e ya está !
*CHI:	así .
*CHI:	mu(y) bien .
*CHI:	no .
*CHI:	así .
*CHI:	no [x 2] .
*CHI:	no .
*MOT:	la pobre es que no puede usar la pala en ningún sitio .
%add:	FAT
*MOT:	aquí .
%add:	FAT
*FAT:	&=q qué pala ?
%add:	MOT
*MOT:	su pala y el rastrillo .
%add:	FAT
*CHI:	no .
%act:	coloca el muñequito sobre la mesa
*CHI:	mu(y) bien .
*CHI:	xxx .
%par:	susurra algo inaudible
*CHI:	tin [x 7] .
%par:	canturrea
*CHI:	se ha carido .
%err:	carido = caído $MOR $ADD $PHO
%act:	acaba de tirar un muñequito al suelo
*MOT:	no .
*MOT:	lo has tirado .
*CHI:	sí .
*CHI:	ay@i .
%act:	se baja de las silla y coge el muñequito
*FAT:	tú encima mañana tienes fiesta .
%add:	MOT
*MOT:	bueno .
%add:	FAT
*MOT:	tengo media joranda pero la voy a hacer entera porque como me cogí el viernes .
%add:	FAT
@Situation:	1 FAT , MOT y están cenando mientras Lucía juega sobre la mesa con unos muñequitos
@Time Start:	21:00
@Situation:	1
*MOT:	que estaré más sola que la una .
*CHI:	quiero queso .
*FAT:	con hacer hasta [x 2] las seis+y+media te sobra .
%add:	MOT
*CHI:	quiero queso .
*CHI:	eh@i .
*CHI:	yo quiero queso .
*MOT:	estará mi jefe seguramente .
%add:	FAT
*CHI:	yo quiero queso .
*FAT:	&=q querrás queso ahora ?
*CHI:	sí .
*FAT:	&=q no has cenado bien , Lucía ?
*CHI:	no .
*CHI:	yo quiero queso .
*FAT:	ya has tomado queso en la merienda , Lucía .
*CHI:	< yo quero [*] > [//] yo quero [*] quesito .
%err:	quero = quiero $MOR $LOS $REG
*CHI:	aquí xxx . [+ NON]
%act:	hace algo sobre la silla
*FAT:	&=q y la jirafa , Lucía ?
*CHI:	e(s) hueso .
%act:	mira al plato de FAT
*FAT:	no .
*CHI:	&=q qué es ?
*FAT:	pues mira .
*FAT:	son partes más duras de la alcachofa .
*FAT:	que no se come toda .
*FAT:	&=q a que no se come toda , Luci@x [//] Mot ?
*CHI:	sí .
%act:	se pone a dar vueltas sobre sí mismo
*FAT:	Lucía .
*FAT:	&=q quieres ir a dormir ?
*CHI:	no .
*FAT:	vale .
*CHI:	quiero queso .
*CHI:	quiero queso .
%act:	sale hacia la cocina
*MOT:	&=q le damos un quesito ?
%add:	FAT
*FAT:	no .
%add:	MOT
*FAT:	es+que no .
%add:	MOT
*MOT:	&=q no ?
%add:	FAT
*FAT:	yo creo que está jugando .
%add:	MOT
*FAT:	no ha terminado de cenar todo .
%add:	MOT
*FAT:	o+sea que hambre no es .
%add:	MOT
*MOT:	&=q qué le ha quedado ?
%add:	FAT
*FAT:	un poco de patatas .
%add:	MOT
*CHI:	< no dice no di@x > [//] no dice queso .
%act:	ha vuelto a entrar en el salón
*FAT:	&=q qué dice ?
*CHI:	xxx .
%exp:	le habla a los muñecos que hay sobre la silla
*CHI:	no xxx . [+ NON]
%exp:	le habla a los muñecos
*CHI:	ay@i .
%act:	se vuelve a ir corriendo del salón
*FAT:	después del fin de semana de Ibiza tenemos déficit de grabaciones . [+ ADD]
%add:	MOT
*MOT:	ah@i claro .
%add:	FAT
*MOT:	pero ya habíamos grabado mucho también antes .
*FAT:	mm@i .
%par:	afirma
*MOT:	&=q no ?
*FAT:	ya .
*FAT:	xxx .
%exp:	inaudible
*CHI:	0 .
%act:	había salido y ahora llega con los platitos y tazas de juguete
*FAT:	uy@i .
*FAT:	&=q qué es esto , Lucía ?
*CHI:	platos .
*FAT:	&=q para quién ?
*CHI:	para ti y para ti .
*FAT:	< &=q y qué nos vas > [//] .
*CHI:	xxx .
*FAT:	&=q y qué nos vas a traer ahora ?
*CHI:	un café .
*FAT:	&=q y algo más ?
*CHI:	un pan .
*FAT:	vale .
*MOT:	este chico < ya viene > [//] ya es dentro de nada .
%add:	FAT
*FAT:	a principios de junio me parece .
%add:	MOT
*FAT:	dos semanas .
%add:	MOT
*CHI:	&=q un poquito quito@x [//] de café ?
*CHI:	&=q un poquito quito@x [//] de café ?
*FAT:	hala@i .
*FAT:	Lucía .
*FAT:	se ha salido todo el café .
%act:	coloca la tacita con el plato de juguete cerca del sitio de Lucía
*FAT:	y se ha manchado todo el mantel .
*CHI:	ahora t(r)ae [*] una servilleta .
%err:	trae = traigo $MOR $SUB $NFL 3s/1s
*FAT:	&=q para qué ?
*CHI:	ahora .
*CHI:	se ha caído un café .
*CHI:	para siva@x [//] .
%exp:	se trava completamente
*FAT:	&=q para qué es la servilleta ?
*CHI:	para limp(i)ar ese [//] el café .
*FAT:	ah@i .
*FAT:	venga .
*FAT:	pues venga .
*FAT:	coge una servilleta .
*FAT:	corre .
*MOT:	parece mentira lo tierno que está el xxx . [+ NON]
%add:	FAT
*CHI:	mira .
%act:	se había ido a la cocina y se ha oido como si entrara en la sala , pero no está en el encuadre
*CHI:	mira .
*FAT:	&=q qué es eso ?
*CHI:	una cusara [: cuchara] .
*FAT:	&=q una cuchara para recoger el café que se ha caído ?
*CHI:	ya e(s)tá .
*FAT:	&=q y ahora dónde la dejas la cuchara ?
*FAT:	&=q eh@i ?
*CHI:	aquí .
*FAT:	&=q y la servilleta ?
*FAT:	&=q dónde está la servilleta ?
*FAT:	&=q o ya no hace falta la servilleta ?
*CHI:	no .
*FAT:	mm@i .
*CHI:	xxx .
*FAT:	déja la aquí .
%act:	señala con el dedo en el sitio donde estaba antes Lucía sentada
*FAT:	corre .
*CHI:	xxx .
*FAT:	no .
*FAT:	< por aquí > [//] por aquí .
*FAT:	por este lado .
*CHI:	0 .
%act:	deja una sarten de juguete sobre la mesa
*FAT:	uy@i .
*FAT:	que te caes , Lucía .
*CHI:	&=e chan:@o !
%act:	aparece con un cuento en las manos
*FAT:	&=q qué es eso ?
@Situation:	1 FAT , MOT y están cenando mientras Lucía juega sobre la mesa con unos muñequitos
@Time Start:	21:00
@Situation:	1
*CHI:	un cuento talán@o [x 3] .
*MOT:	&=q un cuento ?
*CHI:	toma .
*CHI:	< o@x otro a > [//] otro a Papá .
%act:	sale corriendo del salón
*FAT:	no .
*FAT:	con ese nos vale para los dos .
*CHI:	y [x 2] para mí .
*MOT:	0 .
%act:	coloca una cuchara amarilla sobre la sartén
*CHI:	&=e qué no !
*CHI:	aquí .
%act:	quita la cuchara de la sartén
*CHI:	aquí .
%par:	susurra
*CHI:	&=q vale ?
%par:	susurra
*MOT:	que yo no tengo taza , Lucía .
*CHI:	&=q no ?
*MOT:	no .
*CHI:	toma .
%act:	coge la de FAT y se la da a MOT
*FAT:	oye .
%par:	se ríe
*FAT:	ahora el que no tengo taza soy yo .
*FAT:	&=e qué cara !
%exp:	cara = cheecky
*FAT:	Lucía .
*FAT:	&=q le das vueltas un poquito al café+con+leche , por+favor ?
*CHI:	a ver .
%par:	susurra
*CHI:	ya .
%par:	susurra
*CHI:	ahora para mí .
*CHI:	bebe .
*CHI:	un poquito .
%act:	hace como si le diera cafe a MOT
*CHI:	sólo un poquito &=q eh@i ?
*CHI:	a ver .
*FAT:	&=q está rico el café , Lucía ?
*CHI:	a ver .
*CHI:	un poquito .
%act:	hace como si le diera cafe a FAT
*FAT:	mm@i .
%par:	como si le gustara
*FAT:	qué bueno está .
*FAT:	pero , Mother .
*FAT:	&=q el café no era para mayores ?
*MOT:	es para mayores .
*FAT:	Lucía .
*FAT:	&=q estás tomando cafés y eres una pequeñita ?
*CHI:	sí .
*FAT:	Lucía .
*FAT:	&=q eres pequeñita o no ?
*CHI:	sí .
%par:	susurra
*FAT:	&=q eres pequeña ?
*CHI:	sí .
*FAT:	&=q y por qué estás tomando café ?
*CHI:	porque yo soy buena y tomo café .
*FAT:	ah@i .
*FAT:	&=q los niños buenos también toman café ?
*CHI:	no .
*FAT:	&=q entonces ?
*CHI:	tolón@o [x 3] .
*FAT:	Lucía .
*CHI:	&=q qué ?
*FAT:	&=q estás abriendo la cremallera ?
%exp:	el cuento se cierra con una cremallera
*CHI:	sí .
*FAT:	&=q y te cuesta mucho ?
*CHI:	pero [*] un poquito .
%err:	pero = 0 $SYN $ADD
*CHI:	toma .
%act:	le ofrece el libro a FAT pero no lo coge
*FAT:	&=q y ahora qué se hace con el libro ?
*CHI:	toma .
%act:	le ofrece el libro a MOT
*FAT:	&=q para qué es el libro , Lucía ?
*CHI:	ahora te t(r)ae [*] uno .
%err:	trae = traigo $MOR $SUB $NFL 3s/1s
*CHI:	&=q vale ?
%act:	se dirige hacia otra sala , pero no llega a salir
*FAT:	no [x 7] .
*FAT:	&=q con este nos vale ?
*FAT:	&=q qué hay que hacer con el libro ?
*CHI:	0 [*] contar 0 [*] .
%err:	0 = hay que $SYN $LOS $ROOT ; 0 = lo $MOR $LOS $SUFFIX
*FAT:	&=q qué hay que hacer ?
*FAT:	&=q contár selo (.) a Lucía ? [+ COR]
*CHI:	cusara [: cuchara] y cusara [: cuchara] .
*CHI:	&=q tengo cusara [: cuchara] ?
*FAT:	sí: .
*FAT:	mira .
*FAT:	aquí hay una de Mother .
%act:	señala colocando el dedo encima
*FAT:	otra de Lucía .
%act:	señala colocando el dedo encima
*FAT:	y otra de Father .
%act:	señala colocando el dedo encima
*CHI:	e(s)ta e(s) mía .
%act:	coge una de las cucharas que no había señalado FAT , ya que no es de juguete
*MOT:	&=q esa es la tuya ?
*CHI:	e(s) mía .
*CHI:	la mía e(s) grande .
*FAT:	&=q y la mía ?
*CHI:	pequeña .
*FAT:	&=q cuál es más grande de las dos ?
%act:	levanta su cuchara y Lucía pone al lado la suya para compararlas
*CHI:	quero [*] pis .
%err:	quero = quiero $MOR $LOS $REG
%act:	deja la cuchara dentro de la sartén de plástico
*MOT:	uy@i .
*CHI:	ay@i .
*MOT:	qué raro .
%add:	FAT
*CHI:	quero [*] pis .
*MOT:	&=qcómo es que pide pis ahora ?
%add:	FAT
*FAT:	&=q y por qué ahora ?
%add:	MOT
*CHI:	yo quero [*] pis .
%err:	quero = quiero $MOR $LOS $REG
*FAT:	&=q quieres dormir también ?
%com:	se corta la grabación
*FAT:	&=q nos estabas contando un cuento o no ?
*CHI:	yo quiero un queso .
*FAT:	a ver , Lucía .
*CHI:	&=q qué ?
*FAT:	estábamos leyendo el libro .
*FAT:	&=q te acuerdas ?
*CHI:	yo quero [*] queso .
%err:	quero = quiero $MOR $LOS $REG
*MOT:	nadie toma queso aquí .
*FAT:	no .
*FAT:	nadie .
*FAT:	hoy no toca queso , Lucía .
*FAT:	hoy no hay .
*CHI:	&=q no ?
*MOT:	no .
*FAT:	no .
*FAT:	a ver , Mother .
*FAT:	&=q tú has tomado carne y patatas ?
*FAT:	Lucía .
*FAT:	&=q tú has tomado carne y patatas ?
*CHI:	carne no .
*CHI:	sólo patatas .
*FAT:	no es verdad .
*FAT:	has tomado carne porque te he dado yo de cenar .
*MOT:	jamón .
*MOT:	has tomado jamón de este .
*FAT:	ah@i bueno .
*FAT:	es jamón .
*FAT:	sí .
*MOT:	&=q a que has tomado jamón ?
*CHI:	sí .
*CHI:	y patatas también .
*MOT:	sí .
*CHI:	sí .
*CHI:	y tú .
%add:	FAT
*MOT:	como Papá y como Mamá .
*CHI:	y yo también .
*FAT:	Lucía .
*CHI:	&=q qué ?
*FAT:	me traes una tostada , por+favor .
*CHI:	sí .
*CHI:	toma .
*CHI:	ya tenes [*] < es@x et@x es@x > [//] e(s)te .
%err:	tenes = tienes $MOR $LOS $REG
*FAT:	&=q qué es este ?
*CHI:	xxx .
*CHI:	no .
*MOT:	&=q a ver cómo es ?
*CHI:	era es@x [//] este .
*CHI:	el tuyo .
*FAT:	&=q que es del mismo color ?
*CHI:	este .
*CHI:	sí este .
*FAT:	los dos azules &=q no ?
*CHI:	sí .
*CHI:	toma .
%act:	tiene en las manos un plato y una taza de juguete
*FAT:	&=q lo ponemos aquí ?
%act:	señala sobre la mesa
*CHI:	&=e no !
*FAT:	&=q aquí ?
*FAT:	&=q mejor ?
*FAT:	vale .
*CHI:	xxx .
%par:	susurra algo inaudible
%act:	coge un plato y se va corriendo de la sala
*FAT:	Lucía .
*FAT:	espera .
*FAT:	toma .
*FAT:	&=q y esto ?
%act:	coge una cucharrilla
*FAT:	&=q qué hacemos con esto ?
*FAT:	&=q esto para qué es ?
*CHI:	para eso .
*FAT:	&=q para qué es eso ?
*CHI:	para pi@x [x 3] .
%exp:	se ha inventado una palabra que no significa nada
*FAT:	&=q eh@i ?
*CHI:	pi@c [x 3] .
*FAT:	&=q qué es eso , Lucía ?
*CHI:	www .
%exp:	dice cosas sin sentido
*FAT:	ah:@i .
@Situation:	1 FAT , MOT y están cenando mientras Lucía juega sobre la mesa con unos muñequitos
@Time Start:	21:00
@Situation:	1
*FAT:	&=q jatilundi@x fatamundu@x ?
%exp:	también habla sin decir nada
*CHI:	sí .
*FAT:	ah:@i .
*FAT:	sarasate@x melala@x .
*CHI:	cabezón de www .
*FAT:	&=q jotulundi@x sitafú@x ?
*CHI:	sí .
*FAT:	ah@i .
*FAT:	vale .
*FAT:	pues entonces nada .
*FAT:	ya está .
*CHI:	oh@i .
*CHI:	www .
%exp:	vuelve a hablar sin decir nada
*FAT:	Lucía .
*CHI:	&=q qué ?
*FAT:	&=q me sirves un poquito más de café ?
*CHI:	eh@i , no .
*FAT:	pero sin que se te caiga &=q eh@i ?
*FAT:	que después se te cae todo .
*CHI:	no tengo .
*FAT:	&=q no tienes café ?
*CHI:	no .
*FAT:	vaya .
*FAT:	&=q vamos a la tienda y compramos un poquito ?
*FAT:	mira .
*FAT:	ma@x [//] Mamá era la tendera .
*FAT:	a ver .
*FAT:	&=q cómo vas a comprar café ?
*MOT:	a ver .
*MOT:	&=q qué desea usted ?
%exp:	hace como si duera al tendera
*MOT:	&=q qué desea usted ?
*CHI:	en la mano .
%act:	se ha acercado a MOT y ha alargado el brazo , pero queire hacer algo con la mano de MOT que ella no entiende
*MOT:	&=q la mano ?
*CHI:	sí .
*CHI:	toma .
*MOT:	si yo soy la tendera .
*MOT:	tengo aquí un poquito de café .
%act:	pone las palmas de las manos como si sujetara algo
*MOT:	tengo aquí un poquito de azúcar .
*MOT:	aquí tengo un poquito de leche .
*FAT:	&=q y patatas tiene ?
*MOT:	aquí tengo un poquito de patatas .
*CHI:	0 .
%act:	se va separando hacia FAT
*MOT:	&=q qué quieres ?
*FAT:	corre .
*FAT:	ve a hacer la compra , Lucía .
*MOT:	&=q qué es lo que quiere (.) usted (.) comprar ?
*CHI:	manzanas .
*MOT:	&=q manzanas ?
*MOT:	ah@i .
*MOT:	aquí también tengo manzanas .
*MOT:	a ver .
*MOT:	tome un poquito de manzanas .
*CHI:	0 .
%act:	se acerca a MOT y abre la boca como si las fuera a morder
*MOT:	no .
*MOT:	pero son para llevar .
*MOT:	no para comer .
*MOT:	a ver .
*MOT:	&=q dónde tiene la bolsa ?
*CHI:	aquí .
%act:	levanta un platito azul
*MOT:	&=q aquí ?
*MOT:	tome la bolsa .
*MOT:	chu@o .
%act:	hace como si le colocara algo en el plato
*MOT:	a ver .
*MOT:	chu@o .
%act:	vuelve a hacer como si le colocara algo en el plato
*MOT:	más [x 2] .
*MOT:	&=q qué más quiere ?
*MOT:	&=q qué más quiere usted ?
*CHI:	0 .
%act:	se queda callada
*MOT:	tengo zanahorias .
*MOT:	tengo lechuga .
*MOT:	tengo aceitunas .
*MOT:	&=q qué quiere de más ?
*MOT:	&=q qué necesitas ?
*CHI:	peras .
*MOT:	&=q peras ?
*MOT:	peras .
%act:	hace como si le diera algo
*MOT:	aquí están .
*CHI:	toma .
%act:	se va corriendo hacia FAT
*FAT:	eh@i .
*FAT:	< que hay que pagar > [//] que hay que pagar a la tendera .
*FAT:	corre .
*MOT:	me debes +...
*FAT:	pregunta le cuánto cuesta .
*MOT:	ven .
*FAT:	corre .
*CHI:	toma .
*CHI:	coge una .
*FAT:	no .
*FAT:	porque yo todavía no lo puedo coger sin [x 2] antes pagar lo .
*MOT:	no me has pagado .
*FAT:	corre , Lucía .
*FAT:	ve a pagar le a la tendera .
*MOT:	son diez pesetas .
%act:	pone la palma de la mano como si fuera a recibir dinero de Lucía
*MOT:	da me .
*FAT:	no .
*FAT:	pero tiene que pedir lo ella .
*FAT:	Lucía .
*CHI:	0 .
%act:	golpea la mano de MOT con la suya
*MOT:	&=q esto son diez pesetas ?
*CHI:	sí .
*MOT:	vale .
*MOT:	gracias .
*MOT:	este concepto es nuevo .
%add:	FAT
*CHI:	toma .
*CHI:	una .
%act:	hace como si le fuera a dar algo a MOT
*MOT:	&=q una qué ?
*CHI:	una manzana .
*MOT:	&=q una manzana me das a mí ?
*FAT:	pero si la tendera tiene muchas manzanas .
*MOT:	si yo tengo muchas en mi tienda .
*CHI:	0 .
%act:	vuelve hacia FAT
*FAT:	mm@i .
*FAT:	ay@i , Lucía .
*FAT:	nos han faltado tomates .
*FAT:	&=q vas a la tienda a por tomates ?
*CHI:	eh:@i , sí .
%act:	se va hacia otro lado del salón
*MOT:	yo no confío en que yo sea la tendera .
%add:	FAT
*FAT:	&=q no concibe que tú seas la tendera ?
*MOT:	tch@i .
%par:	negación
*MOT:	no .
%add:	FAT
*MOT:	no sabe lo que es tendera .
%add:	FAT
*FAT:	va a por el triciclo .
%add:	MOT
%par:	se está riendo
*FAT:	coge el triciclo rápidamente y va a por tomates .
%add:	MOT
%par:	como si lo dijera por la radio
*CHI:	&=q tomates quieres ?
%act:	montada en el triciclo y acercándose hacia la mesa
*FAT:	por+favor .
*FAT:	sí .
*FAT:	que estén maduros .
*FAT:	de los de Murcia .
%exp:	Murcia = Spanish Country
*FAT:	&=q vale ?
*CHI:	vale .
%act:	va con el triciclo hacia la cocina
*FAT:	hasta que dé la vuelta .
%add:	MOT
*MOT:	se ha ido al cuarto .
%add:	FAT
*FAT:	a ver esos tomates .
*FAT:	Lucía .
*CHI:	&=q qué ?
*FAT:	&=q vienen los tomates ?
*CHI:	sí .
*FAT:	antes no contestaba con el qué .
%add:	MOT
*FAT:	&=q verdad ?
%add:	MOT
*MOT:	no .
%add:	FAT
*MOT:	la verdad es que es nuevo .
%add:	FAT
*FAT:	&=q es nuevo también ?
%add:	MOT
*MOT:	sí .
%add:	FAT
*CHI:	tachán@o .
%act:	trae un platito azul y lo coloca sobre la mesa
*FAT:	anda .
*CHI:	una moneda .
*FAT:	&=q < y lo@x > [//] y los tomates ?
*CHI:	(es)tán en el plato .
*CHI:	mira .
%act:	señala hacia el plato
*FAT:	&=q están en el plato ?
*CHI:	sí .
%par:	susurra y mueve la cabeza ; sí
*MOT:	anda .
*FAT:	Mother .
*FAT:	estos tomates no son de ensalada .
*FAT:	estos son para hacer gazpacho .
%exp:	gazpacho = cold meal with tomatoes and other vegetables
*FAT:	&=q no tenían tomate de ensalada ?
*CHI:	no .
*FAT:	&=q y qué hay que hacer ahora ?
*CHI:	no tengo tomates .
*FAT:	&=q no tienes tomates de ensalada ?
*CHI:	no .
*FAT:	&=q y qué hacemos ?
*FAT:	&=q una ensalada sin tomates ?
*CHI:	vale .
*FAT:	&=q sólo con manzanas y con peras ?
*CHI:	sí .
*FAT:	venga [x 2] .
*FAT:	vamos a preparar aquí una ensalada .
%act:	mueve la mano sobre la mesa como si prerapara la ensalada
*FAT:	tantaraántatán@o .
%par:	canturrea
*FAT:	&=q qué nos falta ?
*CHI:	una cosa < xxx > [//] xxx así www . [+ NON]
%act:	da una vuelta sobre sí misma como si bailara y se cae al suelo
%exp:	ha vuelto a decir cosas sin sentido
*FAT:	uy@i .
*FAT:	madre+mía .
*CHI:	www .
%act:	se ha puesto en pie y se ha dejado caer sobre el suelo dando vueltas
*MOT:	&=q y esa cosa para qué sirve ?
*MOT:	&=q para la ensalada ?
*CHI:	www .
%act:	otra vez se ha vuelto a poner en pie y se ha dejado caer sobre el suelo dando vueltas
@End
