# Supplementary material for: Comparing Different Models of the Development of Verb Inflection in Early Child Spanish
Source: PLoS One. 2015 Mar 11;10(3):e0119613. doi: 10.1371/journal.pone.0119613 (PMC4356619; doi:10.1371/journal.pone.0119613)
Supplement: S1 File — (ZIP) [file pone.0119613.s001.zip › lu20711.cha]

@UTF8
@PID:	11312/c-00031873-1
@Begin
@Languages:	spa , eng
@Participants:	CHI Lucía Target_Child , MOT Madre Mother , FAT Padre Father
@ID:	spa , eng|OreaPine|CHI|2;7.11|female|||Target_Child|||
@ID:	spa , eng|OreaPine|MOT|||||Mother|||
@ID:	spa , eng|OreaPine|FAT|||||Father|||
@Transcriber:	Javier , University of Nottingham
@Date:	19-MAY-2001
@Location:	Madrid
@Situation:	Por la mañana , desayunando en el salón con MOT y FAT
@Time Start:	08:30
*FAT:	&=q te quieres sentar , Lucía , para desayunar ?
*CHI:	sí .
%act:	se sube a la silla .
*FAT:	venga .
*FAT:	siénta te .
%act:	está cerrando las cortinas
*FAT:	uy@i .
*FAT:	uy@i [x 5] .
*MOT:	&=q qué hay ?
*FAT:	no sé si he visto una avispa .
*MOT:	&=q una avispa ?
*FAT:	estaba dentro de casa .
*FAT:	&=q o ha sido mi imaginación ?
%act:	busca por las cortinas
*FAT:	era una avispa .
*FAT:	uy@i .
*FAT:	están mojadas las cortinas .
%add:	MOT .
*CHI:	una avispa . [+ IMI]
*FAT:	una avispa .
*FAT:	&=q verdad , Lucía ?
*FAT:	vamos a echar la de casa .
%act:	abre las cristaleras que dan a la terraza
*FAT:	avispa , ve te de casa .
*FAT:	&=q vale ?
*FAT:	avispa .
*FAT:	ya está .
%act:	cierra las cristaleras
*CHI:	&=q ya ha salido ?
*FAT:	bueno .
*FAT:	de alguna manera .
*FAT:	la he extinguido .
*FAT:	uy .
*CHI:	&=q ha sido una mosca ?
*CHI:	&=q una avispa ?
*MOT:	una avispa .
*MOT:	una avispa amarilla .
*CHI:	amarilla yellow@s .
*MOT:	amarilla .
%par:	empieza a cantar pero se interrumpe
*MOT:	tu leche ya estaba caliente , &=q eh@i ?
%add:	FAT .
*FAT:	&=q mi leche ya estaba caliente ?
%add:	MOT .
*MOT:	la he calentado yo , sí .
%add:	FAT .
%com:	MOT y FAT van a la cocina y hablan allí
*CHI:	0 .
%act:	empieza a comer
*CHI:	xxx papá . [+ NON]
%par:	habla para sí misma
*FAT:	no había nadie .
%add:	MOT
*CHI:	ah@i .
*FAT:	salvo las señoras dándo le caramelos a Lucía .
%add:	MOT
%act:	se acerca a la mesa
*FAT:	&=q a que sí , Lucía ?
*CHI:	sí .
*FAT:	&=q a que las señoras te dan caramelos ?
*CHI:	sí .
*FAT:	en la tienda .
*FAT:	&=q cuántos te dieron ?
*CHI:	dos .
*FAT:	&=q y qué más te dieron ?
*CHI:	un lápiz .
*FAT:	un lápiz , &=q verdad ?
*FAT:	&=q se lo has enseñado a mamá tu lápiz ?
*MOT:	no .
*MOT:	no me lo has enseñado .
*FAT:	&=q no le has enseñado a mamá el lápiz ?
*CHI:	no .
*FAT:	&=q no lo quiere ver ?
*FAT:	&=q o qué ?
*CHI:	no .
*MOT:	0 .
%par:	se ríe
*MOT:	me parece que no me lo quieres enseñar .
*MOT:	que es diferente .
*MOT:	&=q eh , gandulina ?
%exp:	gandulina = little lazy
*CHI:	a ver si xxx . [+ NON]
%par:	habla con la boca llena de comida
*CHI:	a ver si se sienta en la mesa , mamá .
%par:	habla con la boca llena de comida
%com:	se refiere a una mariquita (ladybug) de juguete que hay sobre la mesa
*MOT:	&=q eh@i ?
*CHI:	a ver .
*MOT:	&=q qué ?
*CHI:	a ver si se sienta en la mesa .
%par:	con menos comida en la boca
*CHI:	a ver .
*MOT:	&=q a ver si se sienta en la mesa ?
*CHI:	0 .
%par:	mueve la cabeza: SÍ
*CHI:	&=q lo empujo ?
*MOT:	se ha sentado .
*CHI:	&=q lo empujo ?
*MOT:	bueno .
*MOT:	oy@i .
*MOT:	se ha caído .
*MOT:	pobre mariquita .
*FAT:	0 .
%act:	se levanta , se va a la cocina y vuelve
*MOT:	&=q por qué dejas las cortinas cerradas cuando vienes ?
%add:	FAT
*FAT:	es que si no tiene mucho contraluz Lucía .
%add:	MOT
*MOT:	ah@i .
%add:	FAT
*FAT:	Lucía .
*CHI:	&=q qué ?
%act:	estaba mirando por la ventana , pero se ha dado la vuelta al llamrle FAT
*FAT:	&=q qué vamos a hacer hoy ?
*CHI:	al cole .
*FAT:	&=q vamos a ir al cole ?
%par:	riéndose
*FAT:	a jugar con Kun .
*FAT:	&=q y con quién más ?
*CHI:	con Dan .
*FAT:	&=q con Ana ?
*MOT:	Dan , Dani .
%exp:	Dan and Dani stand for Daniel
*FAT:	ah@i , Dani .
*FAT:	&=q Dani es tu amiguito ?
*FAT:	a ver .
*FAT:	&=q quién es Dani ?
*FAT:	cuénta me .
*FAT:	en esta foto .
*FAT:	&=q quién es Dani ?
%act:	le da una foto grande a Lucía en la que aparecen los demás niños del colegio
*FAT:	a ver .
*FAT:	&=q dónde está Dan aquí ?
*CHI:	eh:@i .
%act:	mira la fotografía detenidamente un rato .
@Situation:	Por la mañana , desayunando en el salón con MOT y FAT
*CHI:	&=e ah@i !
%act:	señala sobre un lugar de la fotografía
*FAT:	&=q es este Dan ?
*CHI:	sí .
*FAT:	muy bien .
*MOT:	&=q y: Alejandro ?
*CHI:	0 .
%act:	repasa con cuidado toda la foto
*CHI:	este .
%act:	señala con el dedo
*FAT:	0 .
%par:	se ríe
*FAT:	&=q y quién mas ?
*MOT:	&=q y quién es esta , Lucía ?
*CHI:	Catalina .
*MOT:	ah@i es verdad .
*MOT:	&=q y este ?
%act:	señala sobre la foto
*CHI:	Gonzalo .
*MOT:	ah@i .
*MOT:	Gonzalo es un poco malote .
%exp:	malote = naughty
*MOT:	seguro .
*CHI:	sí .
*FAT:	&=q por qué ?
*MOT:	porque Gonzalo mira la pinta que tiene ahí de yupijei .
%exp:	yupijei = probably naughty
*FAT:	0 .
%par:	se ríe
*MOT:	&=q y este ?
%par:	señala
*CHI:	Miguel .
*MOT:	ah@i .
*MOT:	ese es Miguel .
*MOT:	&=q y este ?
%par:	señala
*CHI:	Sofía .
*MOT:	&=e esta es Sofía !
*FAT:	&=q quién ?
*MOT:	anda .
*FAT:	&=q quién ?
*MOT:	esta .
%par:	señala
*MOT:	&=q y esta ?
%par:	señala
*CHI:	Niña .
%com:	Niña ; transcribo como Niña un nombre propio poco habitual , para respetar intimidad
*MOT:	Niña ?
*CHI:	0 .
%par:	mueve la cabeza ; sí
*MOT:	jo@i .
*MOT:	pues Niña es un bichillo .
%exp:	bichillo = naughty
*FAT:	&=q por qué ?
*MOT:	porque estaba el día que yo fui ahí con una corona de flores y no se la quería quitar .
*MOT:	&=q y esta ?
%par:	señala
*CHI:	xxx .
*MOT:	&=q no te acuerdas ?
*CHI:	0 .
%par:	mueve la cabeza ; sí
*MOT:	&=q y esta ?
%par:	señala
*CHI:	Paula .
%par:	susurra
*MOT:	&=q Laura ?
*CHI:	Paula .
%par:	susurra
*MOT:	ah@i , Paula .
*MOT:	&=q y esta ?
%par:	señala
*CHI:	Alejand(r)a .
*MOT:	&=e ah@i , Alejandra !
*MOT:	&=q y esta ?
%par:	señala
*CHI:	María .
*MOT:	&=e María !
*MOT:	&=q y esta ?
%par:	señala
*CHI:	Mercedes .
*MOT:	Mercedes .
*FAT:	Lucía .
*FAT:	&=q tú con quién juegas ?
*FAT:	< en el > [/] en el cole .
*FAT:	&=q con quién juegas más ?
*FAT:	&=q con quién vas ?
*CHI:	0 .
%act:	no contesta
*FAT:	&=q eh@i ?
*FAT:	&=q juegas cada [//] con algunas más que con otras ?
*CHI:	0 .
%act:	no contesta
*FAT:	Lucia: .
*CHI:	&=q qué ?
*FAT:	&=q con quién juegas (.) en el cole ?
*CHI:	con Alejand(r)a .
%act:	está desenvolviendo un quesito
*FAT:	&=q y a qué juegas con Alejandra ?
*CHI:	mira , mamá .
%act:	le enseña el quesito a MOT
*FAT:	hale@i .
*FAT:	se acabó el rollo .
%par:	como para sí
*FAT:	&=q a qué juegas con Alejandra ?
*FAT:	&=q eh@i ?
*CHI:	toma .
%par:	susurra
%act:	le ha do el papel a FAT después de quitarselo al qusito
*FAT:	&=q no juegas a nada con Alejandra ?
*CHI:	0 .
%act:	se como el quesito
*FAT:	déja me tu tene [//] cu [//] cuchara .
%add:	MOT
*MOT:	0 .
%act:	le da la cuchara
*FAT:	bueno , Lucía .
*FAT:	&=q no me vas a contar a qué juegas con Alejandra ?
*FAT:	pues nada .
*FAT:	&=q me lo cuentas o no ?
*CHI:	no .
@End
