# Supplementary material for: Comparing Different Models of the Development of Verb Inflection in Early Child Spanish
Source: PLoS One. 2015 Mar 11;10(3):e0119613. doi: 10.1371/journal.pone.0119613 (PMC4356619; doi:10.1371/journal.pone.0119613)
Supplement: S1 File — (ZIP) [file pone.0119613.s001.zip › lu20712.cha]

@UTF8
@PID:	11312/c-00031874-1
@Begin
@Languages:	spa , eng
@Participants:	CHI Lucía Target_Child , MOT Madre Mother , FAT Padre Father
@ID:	spa , eng|OreaPine|CHI|2;7.12|female|||Target_Child|||
@ID:	spa , eng|OreaPine|MOT|||||Mother|||
@ID:	spa , eng|OreaPine|FAT|||||Father|||
@Transcriber:	Javier , University of Nottingham
@Date:	20-MAY-2001
@Location:	Madrid
@Situation:	Por la mañana , desayunando en el salón con MOT y FAT
@Warning:	la fecha del vídeo grabado en el CD está mal
*FAT:	&=q a quién ?
%add:	MOT
*MOT:	&=q al anterior ?
%add:	FAT
*CHI:	yo no tengo pan: .
%act:	ha cogido su plato y lo ha levantado hacia MOT
*FAT:	mira .
*FAT:	es ese .
*FAT:	cóge lo .
*MOT:	ese es el tuyo , Lucía .
%act:	lo señala sobre la mesa
*CHI:	yo no tengo pan: .
%act:	sigue con el plato levantado hacia MOT
*MOT:	que es ese .
*MOT:	que lo cojas .
*CHI:	0 .
%act:	deja el plato sobre la mesa y se mete en la boca algo más de lo que tenían ya en la mono
*MOT:	ese es el tuyo .
*CHI:	uah@i .
%par:	con la boca llena de comida
*FAT:	mira .
%act:	le echa unos pedazos de pan el plato
*FAT:	pan .
*FAT:	toma , Lu .
%act:	le da también una servilleta y Lucía se limpia las manos
*FAT:	uf@i .
%act:	se sienta a la mesa
*FAT:	ay@i .
*FAT:	&=e qué pena de aceite !
%add:	MOT
*MOT:	es+que no sé cu+al es el que +...
*FAT:	ese es el [x 2] que no es fuerte pero que te gusta .
%add:	MOT
%act:	se levanta y trae otro aceite distinto
*MOT:	ah@i .
*MOT:	esos a mí no me gustan .
%add:	FAT
*FAT:	este no te gusta , &=q verdad ?
%add:	MOT
*CHI:	pero este sí me gusta a mí .
%act:	señala el que ya había antes sobre la mesa , que también parece gustarle a MOT
*FAT:	&=q te gusta a ti ?
*FAT:	&=q quieres que te pongamos un poquito ?
*CHI:	e(s)te e(s)tá caliente .
%act:	ha cogido un pedazo de pan de los que le acaba de dejar FAT
*FAT:	claro que está caliente .
*FAT:	es más rico caliente .
*FAT:	&=q o es+que a ti no te gusta caliente ?
*CHI:	0 .
%act:	le da el pedado de pan a MOT
*MOT:	&=q qué quieres ?
*CHI:	e(s)tá caliente .
*MOT:	&=q quieres aceite o quesito ?
*CHI:	0 .
%act:	mira todo lo que hay sobre la mesa
*CHI:	quesito .
%par:	susurra
*MOT:	&=q quesito ?
*CHI:	0 .
%act:	se ha puesto de pie sobre la silla y no contesta
*MOT:	&=q o aceite ?
*MOT:	siénta te bien , Lucía .
*CHI:	agua .
*CHI:	yo quero [*] agua .
%err:	quero = quiero $MOR $LOS $REG
*MOT:	pero si tienes aquí leche , Lucía .
*CHI:	no .
%act:	alarga los brazos y MOT le da un vaso de agua
*CHI:	agua .
%act:	bebe y le devuelve el vaso a MOT
*MOT:	&=q aquí qué quieres ?
*MOT:	&=q aceite ?
*CHI:	0 .
%par:	mueve la cabeza ; sí
*CHI:	&=q la pongo un poquito a Mamá también ?
*CHI:	&=q sí ?
*FAT:	&=q de qué ?
*FAT:	uy@i .
*MOT:	&=q así ?
*MOT:	uy@i .
*MOT:	que está la botella .
%com:	se refiere a la botella de aceite , que estaba delante de la cámara , cubriendo gran parte de la imagen
*MOT:	&=q así ?
*MOT:	&=q o quieres de esto ?
*CHI:	de eso .
%act:	señala algo sobre la mesa
*CHI:	ay@i .
%act:	se mueve de la silla y se escurre un poco , posiblemente porque MOT la ha empujado con el pie
*MOT:	te estás cayendo .
%act:	le echa comida en el bol
*CHI:	0 .
%par:	se ríe
*FAT:	pon te bien , Lu .
*FAT:	que te vas a caer .
*CHI:	0 .
%act:	cambio de postura
*FAT:	hala@i .
*FAT:	qué poco queso me ha traído Mother .
%exp:	www = nombre de MOT
*CHI:	así no .
*MOT:	cómo que no .
%act:	mueve la silla de Lucía con el pie
*CHI:	así no .
*MOT:	&=q más ?
*CHI:	sí .
*MOT:	hala@i .
*MOT:	quejica .
*MOT:	que no haces más que quejar te .
*CHI:	0 .
%act:	come
*FAT:	chupi@i .
*FAT:	qué buena estaba la ensalada de ayer , &=q eh@i ?
%add:	MOT
*FAT:	y el aliño ése .
%add:	MOT
*MOT:	sí .
%add:	FAT
*MOT:	jo@i estaba buenísimo .
%add:	FAT
*MOT:	es que las ensaladas me encantan .
%add:	FAT
*CHI:	&=q me ayudas ?
%act:	le da una tostada a MOT para que se la vaya dando de comer
*MOT:	no: .
*MOT:	así .
*MOT:	venga .
*CHI:	no , toma .
*MOT:	jo@i , Lucía .
*MOT:	yo tengo que desayunar también .
*FAT:	no , Lucía .
*FAT:	que tú ya eres mayor , hombre .
*MOT:	tú ya sabes sola .
*MOT:	venga , Luci .
%act:	le sostiene la tostada para que la muerda
*MOT:	claro .
*MOT:	la coges de aquí .
%act:	le deja la tostada sobre el plato
*CHI:	0 .
%act:	come en silencio
*CHI:	toma 0 [*] tosta(da) que está caliente .
%err:	0 = la $SYN $LOS .
%act:	le da una tostada a FAT
*CHI:	quiero de eso .
%act:	señala algo que hay sobre la mesa
*FAT:	mm@i .
%par:	negación
@Situation:	Por la mañana , desayunando en el salón con MOT y FAT
@Warning:	La fecha del vídeo no coincide
*FAT:	está caliente .
*CHI:	&=q así ?
%act:	coge la tostada con las dos manos
*FAT:	así es para que salga el aceite .
*CHI:	0 .
%act:	come
*FAT:	www .
*FAT:	www .
*MOT:	www .
%com:	hablan entre sí
*MOT:	&=q y qué tal el sitio ?
%add:	FAT .
*CHI:	eh@i , mamá [x 2] .
*CHI:	< ha sido coleg(i)o Pat(r)icia > [*] .
%err:	$SYN $MAL
*MOT:	oye xxx preocupa , &=q verdad ? [+ NOM]
*FAT:	&=q qué ?
*CHI:	Susana .
*FAT:	&=q qué pasó ?
*MOT:	sí .
*FAT:	&=q qué pasó , Lucía ?
*CHI:	< la ha pega@x > [/] la ha pegado .
%exp:	pegar = to smack someone
*FAT:	&=q quién ?
*CHI:	Susana .
*FAT:	&=q a quién ha pegado ?
*CHI:	a Patricia .
*FAT:	&=q Susana ha pegado a Patricia ?
*FAT:	&=q dónde ?
*CHI:	en e(l) ojo .
*FAT:	&=q en el ojo ?
*FAT:	&=q cómo le pegó ?
*CHI:	0 .
%act:	coge el plato y lo pone vertical , de tal forma que la comida puede caerse
*FAT:	no .
*FAT:	Lucía .
*FAT:	no lo tires .
*CHI:	ah@i .
%act:	enfadada
*FAT:	Lucía .
*FAT:	no lo tires .
%act:	sujeta el plato de Lucía
*CHI:	&=e ih@i !
*FAT:	Lucía .
*FAT:	aunque chilles no tires las cosas al suelo .
%act:	suelta el plato de Lucía
*FAT:	que no se te caiga .
*FAT:	&=q eh@i , Lu ?
*FAT:	toma .
*FAT:	&=q quieres este pan ?
%act:	le da un trozo de pan .
*CHI:	no .
*FAT:	está frío ya .
*FAT:	ah@i bueno .
*FAT:	si tienes el otro .
*MOT:	tienes este .
*MOT:	te pongo más quesito .
*CHI:	sí .
*MOT:	es+que no te gusta mucho .
*MOT:	yo creo .
*MOT:	&=q no ?
*MOT:	a ver .
*MOT:	bueno .
*MOT:	no te gusta mucho .
*MOT:	yo creo .
%act:	le da de comer un poco de pan con queso a Lucía
*MOT:	no te veo nada convencida , hija .
*CHI:	que no te lo comas .
*MOT:	le metió un biberón por el xxx . [+ NON]
%add:	FAT
*MOT:	xxx .
%add:	FAT
*FAT:	&=q pasó eso ?
*MOT:	dice “casi le saca el ojo” .
%add:	FAT
*FAT:	&=q qué fue , Susana a Patricia ?
%add:	MOT
*CHI:	ay@i .
*CHI:	ayúda me .
%act:	le da la tostada a MOT
*MOT:	jo@i , Lucía .
*MOT:	pero si ya lo sabes coger tú sola , hija .
%act:	le da de comer la tostada a Lucía
*MOT:	y Susana empieza “es+que no me deja hablar , no me deja hablar cada vez que me pongo a hablar” .
%add:	FAT
*FAT:	es que son malísima pareja .
%add:	MOT
*CHI:	0 .
%act:	come y mira por la ventana
*CHI:	0 .
%act:	se da la vuelta y les mira a los dos
*CHI:	0 .
%par:	se ríe , quizás por la mirada de Lucía
*MOT:	es que no puedo comér melo tranquila .
*CHI:	0 .
%par:	se ríe también
*FAT:	eso , vamos , no te lo acabas comiendo tú ni harta de xxx . [+ NON] [+ ADD]
%add:	MOT
%par:	riéndose
*MOT:	&=q qué pasa , bichejo ?
%exp:	bichejo = naughty
*MOT:	&=q el qué haces ahí ?
*MOT:	a ver .
*MOT:	menuda malona que estás tú hecha .
%exp:	malona = naughty
*FAT:	un poquito de leche , Lucía .
%act:	coge el vaso y se lo acerca a la boca
*FAT:	&=q quieres ?
*CHI:	0 .
%act:	coge el vaso y bebe
*MOT:	dios+mío .
*FAT:	con cuidado , Lucía .
*FAT:	con cuidado .
*MOT:	vale .
*MOT:	ya está .
*MOT:	ya está , , Lucía .
*MOT:	ya .
*FAT:	sigue .
*FAT:	sigue bebiendo , Lucía .
*MOT:	ya .
*MOT:	ya está .
*CHI:	0 .
%act:	bebe del vaso
*MOT:	tiritititin@o .
%par:	canturrea
*FAT:	&=q te lo pongo aquí ?
%act:	le coge el vaso a Lucía y se lo separa del plato
*CHI:	0 .
%act:	sigue comiendo
*CHI:	mira .
*CHI:	te 0 [*] ha quitado [*] .
%err:	0 = lo $MOR $LOS $PREFIX
%act:	señala hacia FAT
*MOT:	&=q me ha quitado el cuchillo ?
*FAT:	oye , Lucía .
*FAT:	no seas acusica .
%exp:	acusica = tattletale
*MOT:	estamos compartiendo el cuchillo , Lucía .
*CHI:	xxx .
%act:	se incorpora y busca algo sobre la mesa
*MOT:	ña@o [x 4] .
%par:	canturrea
*CHI:	y a mí .
*MOT:	vale .
*MOT:	venga .
*FAT:	&=q cómo se llama ese queso , Lucía ?
*CHI:	0 .
%com:	no responde
*FAT:	mi insistencia en su conocimiento de los quesos .
%add:	MOT .
*CHI:	xxx .
@Situation:	Por la mañana , desayunando en el salón con MOT y FAT
@Warning:	La fecha en el vídeo del CD está mal
*MOT:	a ver .
*MOT:	con pan .
*MOT:	&=q eh@i ?
*MOT:	con pan .
%act:	le deja algo en el plato a Lucía
*CHI:	no .
%par:	quejándose
*MOT:	a+saco .
%exp:	a+saco = greedy
*CHI:	&=q me gu(s)ta [*] ese asete [: aceite] ?
%err:	me = te $MOR $SUB $PREFIX
%act:	señala al aceite que se acaba de echar FAT
*CHI:	&=q sí ?
*FAT:	a mí sí . [+ COR]
%exp:	FAT aclara la emisión de Lucía
*FAT:	&=q y a ti te gusta ?
*FAT:	&=q este aceite ?
*CHI:	no .
*FAT:	a Mamá tampoco le gusta .
*FAT:	&=q a que no ?
*CHI:	no .
%act:	mira a MOT
*CHI:	no [x 3] .
*CHI:	no [x 6] .
%par:	casi canturrenado
*CHI:	xxx .
*FAT:	Lucía .
*CHI:	&=q qué ?
*FAT:	&=q tú sueñas por las noches ?
*CHI:	sí .
*FAT:	&=q el qué sueñas ?
*CHI:	0 .
%act:	se queda callada como pensando
*MOT:	el otro día hablabas .
*MOT:	&=q no ?
*MOT:	algo .
*MOT:	&=q Lucía ?
*FAT:	+" Papá malo ven .
%com:	FAT y MOT se ríen
*CHI:	quero [*] eso .
%err:	quero = quiero $MOR $LOS $REG
%act:	señala algo que hay sobre la mesa
*CHI:	na@o [x 6] .
%par:	canturrea .
*FAT:	Lucía .
*CHI:	&=q qué ?
*FAT:	&=q tú qué sueñas por las noches ?
*CHI:	0 .
%act:	se queda callada y sigue comiendo
*FAT:	&=q te imaginas cosas ?
*CHI:	sí .
*FAT:	&=q que vas volando ?
*FAT:	con una casa de queso todo grande y empiezas a comer las paredes de queso y todo de queso .
*CHI:	0 .
%act:	sigue comiéndose el queso sin contestar
*MOT:	no .
*MOT:	eso no .
*FAT:	o que estás jugando con Susana y con Patricia .
*MOT:	ayer sí que le sacó rendimiento a Susana .
%add:	FAT
*MOT:	&=q eh@i ?
*FAT:	&=q quién a quién ?
%add:	MOT
*MOT:	Lucía a Susana .
%add:	FAT
*MOT:	es que otros días .
%add:	FAT
*MOT:	bueno .
*MOT:	es la primera vez que las veo así tan pasándo se lo bien las dos .
%add:	FAT
*MOT:	porque vamos .
%add:	FAT
*FAT:	las niñas en comunidad también son mucho más trastos .
%add:	MOT
*MOT:	&=e hombre !
%add:	FAT
*FAT:	no tiene nada que ver .
%add:	MOT
*MOT:	nada que ver .
%add:	FAT
*CHI:	&=e quero [*] más !
%err:	quero = quiero $MOR $LOS $REG
*FAT:	oye , Lucía .
*CHI:	&=q qué ?
*FAT:	que si sueñas .
*FAT:	cuénta me .
*FAT:	&=q qué has soñado esta noche ?
*FAT:	a ver .
*FAT:	&=q qué has soñado ?
*FAT:	&=q te acuerdas ?
*CHI:	0 .
%act:	no contesta
*MOT:	lo último .
%act:	le da más queso a Lucía
*CHI:	vale .
*MOT:	di le a Papá lo que has soñado .
*CHI:	0 .
%act:	sigue comiendo sin contestar
*MOT:	&=q qué has soñado ?
*MOT:	dí se lo .
*MOT:	&=q has soñado con Patricia y Susana ?
*FAT:	&=q veías cositas en el sueño ?
*FAT:	&=q eh@i ?
*FAT:	&=q qué cosas veías ?
*CHI:	Papá y Mamá .
*FAT:	&=q sí ?
*FAT:	&=q que qué hacían ?
*FAT:	&=q dónde estaban Papá y Mamá ?
*FAT:	en tu sueño .
*CHI:	eh@i .
%act:	se limpia las manos con una servilleta que le ha dado FAT
*MOT:	xxx .
*FAT:	&=q eh@i ?
*FAT:	yo creo que es un poco de mentirijillas .
%exp:	mentirijillas = children lies
*MOT:	no sueña .
*FAT:	no sabe que sueña .
%act:	se levantea y sale de la habitación
*MOT:	&=q no sueñas ?
*CHI:	por las noches sí .
*MOT:	&=q y qué sueñas por la noche ?
*MOT:	&=q eh@i ?
*MOT:	&=q cuando estás dormidita < qué es lo que su > [//] qué es lo que ves ?
*CHI:	un tig(r)e .
*MOT:	&=q un tigre ?
*MOT:	&=q cuando estás dormidita ves un tigre ?
*MOT:	&=q y qué hace el tigre ?
*CHI:	me mue(r)de .
%act:	habla con la mano en la boca
*MOT:	&=q te muerde ?
*CHI:	sí .
%par:	mueve la cabeza ; sí
*MOT:	toma .
%act:	le acerca el vaso a Lucía
*MOT:	bebe un poquito .
*FAT:	0 .
%act:	entra la habitación
*MOT:	dice que ve un tigre .
%add:	FAT
*FAT:	&=q de qué color es el tigre ?
*FAT:	&=q eh@i , Lucía ?
*CHI:	&=q me das un poquito ?
@Situation:	1 Por la mañana , desayunando en el salón con MOT y FAT ; (2) por la noche , cenando con MOT y FAT
@Situation:	1
*FAT:	&=q de qué ?
*CHI:	de eso .
*FAT:	&=q qué es eso ?
*CHI:	pan .
*FAT:	&=q pan o queso ?
*CHI:	queso .
*FAT:	0 .
%act:	le va a dar algo
*CHI:	no , eso .
%com:	FAT le da algo de comer
*FAT:	&=q te gusta ?
*CHI:	0 .
%par:	mueve la cabeza ; sí
*FAT:	pero bueno .
%com:	parece que ha entrado alguien en el salón derrepente
*MOT:	uy@i .
*MOT:	&=e qué vergüenza !
%par:	riéndose
*CHI:	Mamá .
%act:	se levanta y se va corriendo
@Situation:	2
@Time Start:	21:00
*MOT:	no se comen los perros los triciclos , Lucía .
*CHI:	no .
*FAT:	triciclos .
*FAT:	no < tri@x no tri@x > [//] .
*FAT:	&=q cómo dice ?
%add:	MOT
*FAT:	ciclito@c , &=q no ?
*FAT:	ciclitos@c , sí .
*CHI:	no se come [*] los ciclitos [: triciclos] .
%err:	come = comen $MOR $LOS $NFL 3s/3p:NP
%com:	FAILS TO IMITATE
*FAT:	tri::ci::clo . [+ COR]
*CHI:	ti::ci::ci:cli:to [: triciclo] [*] .
%err:	ticiciciclito = triciclo $MAL
*CHI:	&=q vale ?
*FAT:	tri [x 2] +...
*CHI:	++ ciclito [: triciclo] .
*FAT:	cicli@x [//] .
%par:	se ríe .
*FAT:	triciclo .
*FAT:	tri@x como tres .
*FAT:	si es muy fácil .
*FAT:	tri::ciclo .
*CHI:	t(r)i::ciclo .
*FAT:	muy bien , Lucía .
*CHI:	ñam@o [x 6] .
%par:	canturrea
%act:	se está comiendo una aceituna
*CHI:	&=q a que es ciclitos@c ?
%add:	MOT
*FAT:	no .
*FAT:	&=q cómo es ?
*CHI:	ciclito@c .
*FAT:	no .
*FAT:	&=q cómo es ?
*CHI:	ciclito@c .
*CHI:	ciclito@c .
*CHI:	toma el hueso .
%act:	le ofrece el hueso de la aceituna a MOT
*FAT:	ay@i .
*FAT:	tú mañana tienes lo de tu esto .
%add:	MOT
*CHI:	toma .
*MOT:	aprovécha lo un poco mejor .
*MOT:	mira , Lucía .
*MOT:	por aquí .
%act:	coge el hueso de la aceituna y se lo da a comer a Lucía
*CHI:	&=q es hueso ?
*FAT:	lo que pasa es que hay que salir un poquito antes , eh@i Beatriz . [+ ADD]
%add:	MOT
*MOT:	sí .
%add:	FAT
*FAT:	porque hay lío ya .
%add:	MOT
*MOT:	sí .
%add:	FAT
*CHI:	ñam@o [x 2] .
%par:	canturrea
%act:	intenta coger otra aceituna del plato de MOT
*MOT:	&=e no !
*MOT:	era la última , pequeño+saltamontes .
*MOT:	era la última .
*MOT:	acúerda te &=q eh@i ?
*MOT:	&=q qué quieres ?
*MOT:	&=q manzanas ?
*MOT:	es manzana .
*CHI:	0 .
%act:	juega con el hueso de la aceituna sobre un libro grande que tiene delante , sobre la mesa
*CHI:	&=q lo meto ?
*MOT:	no .
*CHI:	0 .
%act:	hace como si fuera a meter el hueso de la aceituna en la jarra de agua , pero FAT le aparta la jarra de agua
*MOT:	que no .
*CHI:	pumba@o .
%act:	ha dejado caer el hueso de la aceituna sobre el suelo y mira a los dos sonriendo
*CHI:	ot(r)o hueso .
%act:	coge otro hueso que hay sobre la mesa
*FAT:	Lucía .
*FAT:	no se tira al suelo .
*FAT:	cóge lo .
*CHI:	no .
*FAT:	vaya .
*MOT:	no te vamos a volver a dar aceitunas .
*MOT:	&=q eh@i ?
*FAT:	así de sencillo .
*FAT:	no vuelves a tomar una aceituna .
*MOT:	no sabes tomar aceitunas porque tiras los huesos al suelo .
*MOT:	muy mal .
*CHI:	&=q pintas un sol ?
%act:	ha abierto el cuento
*FAT:	no .
*FAT:	hasta que no recojas el hueso .
*CHI:	0 .
%act:	deja el lápiz sobre la mesa y se baja a por el hueso de aceituna
*CHI:	toma .
*FAT:	dá se lo a Mamá .
*CHI:	toma .
%act:	se lo da a MOT
*MOT:	muy bien .
*CHI:	&=q pintas un sol ?
%act:	se vuelve a sentar
*FAT:	mm@i .
%par:	afirma
*CHI:	un sol .
*FAT:	&=q con éste ?
%act:	coge un lápiz que hay sobre la mesa y empieza a dibujar
*CHI:	sí .
*CHI:	grande no .
*CHI:	pequeño .
*CHI:	pequeño .
*FAT:	0 .
%act:	sigue dibujadno
*CHI:	pequeño .
*FAT:	sí .
*FAT:	ahora [x 2] .
*CHI:	po@x [//] ahora uno pequeño .
*MOT:	&=q y por qué se te ha ocurrido lo de +...
%add:	FAT
*CHI:	ahora la raya .
%act:	coge el lápiz y lo deja cerca de la mano de FAT
*MOT:	xxx de repente . [+ NON]
%add:	FAT
*FAT:	&=q de qué ?
%add:	MOT
%act:	coge el lápiz y empieza a dibujar
*MOT:	lo de organizar las [x 2] citas .
%add:	FAT
*FAT:	&=q las +..?
%add:	MOT
%act:	sigue dibujando
*MOT:	las citas .
%add:	FAT
*FAT:	&=q por qué siempre tienen los problemas estos ?
%add:	MOT
*FAT:	siempre tienen desacuerdo .
%add:	MOT
*CHI:	ahora tú [*] .
%err:	tú = yo $SYN $SUB
%act:	en cambio a cogido ella el lápiz y se ha puesto a pintar
*CHI:	yo tam(bi)én un sol .
%com:	OMITE EL VERBO
*FAT:	venga .
*FAT:	&=q no te parece que es verdad ?
%add:	MOT
*CHI:	yo no puedo .
@Situation:	Por la noche , cenando con MOT y FAT
@Time Start:	21:00
*MOT:	sí pero +...
%add:	FAT
*FAT:	sí: .
*CHI:	quero [x 2] [*] hacer pis .
%err:	quero = quiero $MOR $LOS $REG
*CHI:	es+que el xxx me se mueve [*] . [+ NON]
%err:	me se = se me $MOR $SUB $PREFIX
%act:	se ha incorporado rápidamente y ha lanzado la mano hacia el plato de MOT
*FAT:	&=e Lucía !
%par:	enfadao
%act:	le coge el brazo y se lo separa del plato de MOT
*MOT:	eh@i [x 3] .
*MOT:	&=q pero qué haces , Lucía ?
*FAT:	venga .
*FAT:	pon te bien .
*CHI:	xxx .
*FAT:	&=q qué es eso de meter la mano en el plato de Mamá ?
*FAT:	&=q eh@i ?
*CHI:	ah@i .
*MOT:	0 .
%act:	MOT le coloca el libro sobre la mesa porque se había caído
*CHI:	ah@i .
%act:	coge el libro y lo lanza hacia atrás
*FAT:	bueno: .
%act:	aparta los vasos que hay sobre la mesa , cerca de Lucía
*CHI:	quero [x 2] [*] un Cola_Cao .
%err:	quero = quiero $MOR $LOS $REG
*CHI:	quero [*] más .
%err:	quero = quiero $MOR $LOS $REG
*FAT:	Lucía .
*FAT:	tú estás más pasada de vueltas (.) esta noche .
%exp:	pasada de vueltas = mad
*FAT:	bueno .
*CHI:	quer@x .
%act:	se baja de la silla rápidamente
*CHI:	toma .
%act:	coge el libro y se lo da a MOT
*CHI:	quero [*] más .
%err:	quero = quiero $MOR $LOS $REG
*CHI:	quero [*] más .
*CHI:	quiero agua .
*FAT:	&=q quieres agua ?
*CHI:	sí .
*FAT:	&=q le das tú , Mother ?
*MOT:	0 .
%act:	le da agua de su vaso
*CHI:	quiero pis .
*CHI:	quiero pis .
*FAT:	< voy yo > [//] voy yo ahora .
*CHI:	quero [*] pis .
%err:	quero = quiero $MOR $LOS $REG
*FAT:	voy , Lucía .
*FAT:	ve tú hacia el cuarto de baño .
*FAT:	que ahora voy yo para allá .
*FAT:	venga .
*FAT:	y te empiezas a bajar el pantalón y las braguitas .
*CHI:	vale .
@End
