# Supplementary material for: Comparing Different Models of the Development of Verb Inflection in Early Child Spanish
Source: PLoS One. 2015 Mar 11;10(3):e0119613. doi: 10.1371/journal.pone.0119613 (PMC4356619; doi:10.1371/journal.pone.0119613)
Supplement: S1 File — (ZIP) [file pone.0119613.s001.zip › lu20713.cha]

@UTF8
@PID:	11312/c-00031875-1
@Begin
@Languages:	spa , eng
@Participants:	CHI Lucía Target_Child , MOT Madre Mother , FAT Padre Father
@ID:	spa , eng|OreaPine|CHI|2;7.13|female|||Target_Child|||
@ID:	spa , eng|OreaPine|MOT|||||Mother|||
@ID:	spa , eng|OreaPine|FAT|||||Father|||
@Transcriber:	Javier , University of Nottingham
@Date:	21-MAY-2001
@Location:	Madrid
@Situation:	Por la noche , cenando en el salón con MOT y FAT
*MOT:	tinturintu@o .
%par:	canturrea
%act:	ha colocado tortilla de patata y ahora tiene cogida ensalada sobre un plato
*MOT:	&=q te pongo ?
%add:	FAT
*FAT:	vale .
%add:	MOT
*MOT:	torirori@o .
%par:	canturrea
*FAT:	hola , Lucía .
*CHI:	hola .
*MOT:	tito@o [x 3] .
%par:	canturrea
*FAT:	&=q qué has hecho hoy en el cole ?
*CHI:	p(l)astilina .
*FAT:	&=q plastilina ?
*CHI:	0 .
%par:	mueve la ccabeza ; sí
*FAT:	hala@i .
*FAT:	&=q con quién ?
*CHI:	con Niña .
%exp:	no transcribo el nombre porque es poco común , al parecer danés
*MOT:	con Niña .
*MOT:	ya sé quién es .
*MOT:	la del tobogán .
*MOT:	&=q a que es la del tobogán , Lucía ?
*FAT:	&=q ah@i sí ?
*FAT:	es tu compi .
%exp:	compi = fellow (stands for compañero)
*FAT:	&=q y en qué habláis ?
*FAT:	&=q en español o en danés ?
*CHI:	en danés .
*FAT:	&=q en danés habláis ?
%par:	riéndose
*MOT:	&=q es danesa ?
%par:	también se está riendo
*CHI:	0 .
%par:	mueve la ccabeza ; sí
*FAT:	&=q Niña ?
%exp:	intenta decir el nombre de la niña
*CHI:	Niña .
*MOT:	además se enfada porque lo digo mal y se mosquea .
%add:	FAT
*CHI:	Niña .
*MOT:	le digo Niña@q y ella “no , Niña” .
%add:	FAT
*CHI:	< quero [*] que@x > [//] quero [*] una aceituna .
%err:	quero = quiero $MOR $LOS $REG
*MOT:	vale .
*MOT:	pero un poquito .
*FAT:	vale .
*FAT:	pero siénta te en tu +...
*CHI:	&=q en mi silla ?
*FAT:	en tu silla .
*CHI:	vale .
%act:	coloca la silla y se sube de pie sobre ella
*CHI:	po(r)+(fav)or .
*CHI:	yo quiero una aceituna .
*MOT:	&=q el qué ?
*FAT:	www .
%add:	MOT
*MOT:	www .
%add:	FAT
%act:	le pasa el tarro de las aceitunas a FAT
*CHI:	co@x [//] coge una .
*FAT:	&=q una ?
*FAT:	&=q o más ?
*CHI:	una .
*MOT:	&=q quieres remolacha , Father ?
%add:	FAT
*FAT:	sí: .
%add:	MOT
*FAT:	&=q y tú ?
*FAT:	&=q cuántas tienes , Lucía ?
*CHI:	&=q tiene [*] hueso ?
%err:	tiene = tienen $MOR $LOS $NFL 3s/3p
%act:	mientras se come una aceituna
*FAT:	&=q cual ?
*FAT:	&=q la tuya o la mía ?
*MOT:	www ?
%com:	parece que hablan del trabajo
*FAT:	www .
*CHI:	se ha caído .
*MOT:	www .
*FAT:	www .
*CHI:	toma el hueso .
%act:	le da el hueso a MOT
*FAT:	&=q pero por qué tan bien tan bien que estás sorprendida ?
%add:	MOT
*CHI:	quero [*] más .
%err:	quero = quiero $MOR $LOS $REG
*MOT:	pues porque +...
%add:	FAT
*MOT:	espera [x 2] , Lucía .
*MOT:	&=q vale ?
*FAT:	mm@i .
%par:	como si le gustara
*FAT:	qué buenas .
*MOT:	espera un momentito .
*MOT:	&=q vale ?
%act:	le está cogiendo una aceituna a Lucía del frasco
*FAT:	están buenísimas .
*FAT:	&=q eh@i , Lucía ?
*CHI:	vale .
*MOT:	a ver .
%act:	le pone unas aceitunas a Lucía en su cuenquito
*MOT:	www .
*CHI:	&=q hay más ?
%act:	se pone de pie sobre la silla y mira en el recipiente de las aceitunas
*CHI:	sí .
*CHI:	hay más .
*FAT:	pero son para otro día .
*FAT:	&=q vale ?
*CHI:	vale .
*FAT:	&=q sabes qué significa eso ?
*FAT:	que ya no hay más aceitunas hoy (.) para ti .
*CHI:	vale .
*CHI:	toma .
%act:	le da algo muy pequeño que había mordido y tenía en la mano
*FAT:	&=q esto es lo que me das ?
%par:	riéndose
*FAT:	&=q esto es lo que me das ?
*CHI:	es una hierba .
*MOT:	es una hierba .
*MOT:	es verdad .
*FAT:	es una hierba .
*MOT:	muy bien , Lucía .
*FAT:	qué vocabulario más rico tiene esta niña .
*MOT:	un día nos va a decir “es un Pitoesporium@f” .
%add:	FAT
*CHI:	mira es@x [//] esto .
%act:	muestra algo que tiene sobre la punta del dedo
*FAT:	&=q qué es eso , Lucía ?
*FAT:	&=q otra hierba ?
*CHI:	sí .
*FAT:	muy bien .
*CHI:	toma .
*FAT:	no .
*FAT:	guárda la ahí en tu plato .
*CHI:	no .
*CHI:	aquí .
%act:	golpea con el dedo sobre el mantel
*FAT:	no .
*FAT:	ahí no , Lucía .
*FAT:	porque ahí se ensucia .
*FAT:	y en cambio en el plato (.) no se ensucia .
*FAT:	es para eso .
*FAT:	se lava después y ya está .
*CHI:	&=q tiene hueso ?
*FAT:	mm@i .
%par:	como si le gustara
*FAT:	qué bueno .
*CHI:	mucho [x 2] cuidado .
*MOT:	mucho cuidado , sí .
*FAT:	&=q con el hueso ?
*CHI:	toma .
%act:	le da el hueso a MOT
*MOT:	no .
*FAT:	Lucía [x 2] .
*CHI:	&=q qué ?
*FAT:	&=q te han ido los Abus@f a buscar al cole ?
*CHI:	no .
*MOT:	no están .
*FAT:	&=q dónde están ?
*CHI:	< que@x quero [*] > [//] quiero otra aceituna .
%act:	juesto cuando va a meter la mano en el recipiente de las aceitunas FAT le aparta la mano
*FAT:	no .
*FAT:	acuérda te que hemos dicho que son para otro día .
*FAT:	&=q te acuerdas ?
*MOT:	&=q qué es ?
*MOT:	&=q la última , Lucía ?
*CHI:	sí .
*FAT:	no .
*FAT:	la última no porque son para otro día , &=q no ?
*CHI:	xxx .
%act:	ahora ha metido la mano en el recipiente y ha sacado una aceituna sin que FAT se lo impidiera
*MOT:	la última .
*MOT:	&=q eh@i , Lucía ?
*CHI:	vale .
*FAT:	&=q qué te gusta más el queso o las aceitunas ?
*CHI:	el queso .
*FAT:	ah@i .
*FAT:	pues da me esta aceituna y te la cambio por un trozo de queso .
*FAT:	&=q quieres ?
*CHI:	sí .
%act:	le da la aceituna que estaba mordiendo ahora mismo
*CHI:	toma .
%act:	se la dha dejado en la palma de la mano y la ha vuelto a coger
*FAT:	&=q era una broma ?
%par:	riéndose
*CHI:	sí .
%par:	riéndose
*CHI:	yo quiero queso .
*FAT:	&=q o quieres las dos cosas ?
*CHI:	eh@i , no .
*CHI:	&=e hueso !
%act:	alarga el brazo hacia FAT
*CHI:	hueso .
%act:	vuelve a alargar el brazo , ahora hacia MOT
%com:	quizas se trate de un juego familiar porque MOT y FAT han dejado su hueso en un cuenquito de plástico
*CHI:	mira el mío .
*MOT:	un poco mal pelado .
*MOT:	&=q verdad ?
*FAT:	&=q cuál ?
*FAT:	&=q el de Lucía ?
*MOT:	el de Lucía .
*FAT:	no tiene tantos años de pericia como Mother .
*MOT:	no .
*MOT:	www .
%add:	FAT
*CHI:	hueso .
*CHI:	mira [x 3] .
%act:	termina de chupar el hueso y se lo enseña a MOT
*MOT:	aquí .
%act:	le señala el cuenqquito de los huesos de aceituna
*FAT:	&=q a ver qué tal ése ?
*MOT:	mm@i .
%par:	aprobando
*MOT:	ese mejor , Lucía .
*FAT:	&=q te ponemos nota ?
*CHI:	sí .
*FAT:	a ver .
*FAT:	< este es un > [//] ese es un tres .
%act:	coge el cuenquito de los huesos de aceituna y mira dentro
*MOT:	&=q sólo un tres ?
*MOT:	&=q sobre diez ?
*FAT:	no , sobre cinco .
*MOT:	ah@i .
*CHI:	este [x 2] es [x 2] uno .
*FAT:	un dos .
*CHI:	este es cuat(r)o y este es dos .
*FAT:	&=q dos también ?
*CHI:	sí .
*FAT:	vale .
*CHI:	quiero otra .
%par:	canturreando
*MOT:	no .
*MOT:	jamón+de+york .
*MOT:	&=q quieres ?
*CHI:	sí .
*FAT:	yo también .
*CHI:	yo p(r)imero .
*CHI:	&=q eh@i ?
*CHI:	&=q vale ?
*FAT:	bueno .
*FAT:	vale .
*CHI:	&=e un t(r)ocito !
%act:	se coloca de pie sobre la silla
*MOT:	espera .
*FAT:	sí: .
*MOT:	es+que , Lucía .
*MOT:	tienes esto lleno de cáscaras , hija .
%act:	le está ecchando el jamón en un platito
*FAT:	come sentadita , Lucía .
*FAT:	síenta te .
*CHI:	no .
*FAT:	sí .
*CHI:	no .
*MOT:	&=q tú tienes una loncha ahí , no ?
%add:	FAT
*FAT:	sí .
%add:	MOT
*FAT:	pero ya me viene bien que me vayas dando algo .
%add:	MOT
*CHI:	xxx .
*FAT:	hombre .
*FAT:	qué bien .
*FAT:	pan .
*CHI:	mira qué grande .
%act:	ha cogido una loncha de jamón y se la empieza a comer
*CHI:	tú no tenes [*] jamón: .
%err:	tenes = tienes $MOR $LOS $REG
*FAT:	y tú no tienes tortilla . [+ COR]
*CHI:	no .
*CHI:	mira .
%act:	señala su plato
*CHI:	tú sí .
*CHI:	mira .
%act:	señala el plato de FAT
*FAT:	&=q has dormido siesta hoy , Lucía ?
*MOT:	joe@i .
%par:	afirmando
*FAT:	&=q sí ?
*FAT:	&=q a qué hora te has despertado esta mañana ?
*MOT:	tardísimo .
*FAT:	&=q a qué hora ?
*CHI:	a las dos .
*MOT:	a las nueve y media o diez .
*MOT:	no sé .
*FAT:	pero bueno .
*FAT:	&=q y el cole ?
*MOT:	pues llega tarde pero yo prefiero que duerma .
%add:	FAT
*FAT:	yo no , Mother .
%add:	MOT
*MOT:	< yo sí > [/] yo sí .
%add:	FAT
*FAT:	yo no .
%add:	MOT
*MOT:	yo sí .
%add:	FAT
*CHI:	y yo tampoco .
%act:	se levanta y coge algo dle plato de MOT
*FAT:	tendrá que acostumbrarse a un horario .
%add:	MOT
*MOT:	no .
%add:	FAT
*FAT:	y después tampoco es cuestión de llegar a mitad de +...
%add:	MOT
*FAT:	Lucía .
*MOT:	era la última ya .
*MOT:	no .
*CHI:	quero [*] queso .
%err:	quero = quiero $MOR $LOS $REG
*CHI:	quero [*] queso .
*MOT:	cuando acabes esto .
*CHI:	vale .
*MOT:	venga .
*MOT:	siénta te , por+favor .
*CHI:	no quiero eso .
%act:	coge jamón de yor y se lo echa a MOT
*CHI:	no quiero .
*MOT:	venga .
*MOT:	ese y lo acabas .
*CHI:	mm@i .
*CHI:	vale .
*FAT:	tóma telo o si no no hay queso , Lucía .
@Situation:	Por la noche , cenando en el salón con MOT y FAT
*CHI:	< no tiene no tiene > [//] el jamón hueso no tiene .
*MOT:	no tiene hueso , &=q verdad ?
*CHI:	no .
*MOT:	el jamón no .
*CHI:	pero la aceituna sí .
*MOT:	sí .
*MOT:	y el pollo también .
*FAT:	&=q y qué más cosas tiene hueso ?
*FAT:	a ver .
*FAT:	&=q el pescado tiene hueso ?
*FAT:	se llama espina .
*FAT:	&=q verdad ?
*FAT:	el pescado tiene espinas .
*CHI:	sí .
*CHI:	quero [*] queso .
%err:	quero = quiero $MOR $LOS $REG
*FAT:	&=q el queso qué tiene ?
*FAT:	&=q cómo se llama ?
*FAT:	la costra no &=q no ?
%com:	no parece que sea un juego sino que realmente no se le venía a la cabeza la palabra corteza
*MOT:	no .
*MOT:	la corteza .
*FAT:	la corteza del queso .
*FAT:	&=q el queso tiene corteza , verdad ?
*CHI:	sí: .
*MOT:	da me un trocito de pan .
*CHI:	vale .
%act:	va a coger el pan pero lo coge antes FAT
*MOT:	para [x 2] untar le .
*FAT:	&=e hala !
*FAT:	qué bonito está .
%exp:	se refiere al atardecer
*FAT:	&=q lo véis ?
*MOT:	ostrás@i .
*MOT:	sí .
*CHI:	o(s)t(r)ás@i . [+ IMI]
*FAT:	vamos a regalar le una vista panorámica .
%act:	coge la cámara y muestra el paisaje (está lloviendo sobre La Sierra pero el sol se está filtrando entre las nubes y las montañas)
*FAT:	esta es La_Sierra .
*FAT:	www .
%exp:	decribe lo que se va viendo
*FAT:	jo@i .
*FAT:	está precioso , eh@i .
*FAT:	&=q que está lloviendo por ahí ahora mismo , no ?
*FAT:	uy@i .
*FAT:	Lucía .
*FAT:	corre .
*FAT:	a sentar se .
*FAT:	a sentar se , Lulú .
*CHI:	0 .
%act:	se había levantado a mirar por la ventana y vuelve a sentarse
*MOT:	&=q por qué se te ha ocurrido lo de Blanca , Pablo ?
%add:	FAT
*FAT:	nada .
%add:	MOT
*CHI:	quero [*] más .
%err:	quero = quiero $MOR $LOS $REG
*FAT:	porque he ido a comer con mis padres y les he dicho se llama Marina .
%add:	MOT
*CHI:	< se ma@x > [//] se llama Marina . [+ IMI]
*FAT:	&=q verdad ?
*FAT:	tu hermanita .
*FAT:	&=q a que sí ?
%com:	se refieren a la actual hermana de Lucía , que aún no había nacido
*FAT:	&=q se lo has dicho a Elsa ?
*FAT:	corre .
*FAT:	ve a decir le a Elsa que tu hermanita se va a llamar Marina .
*CHI:	0 .
%act:	se va del salón
*CHI:	tú no tenes [*] queso .
%err:	tenes = tienes $MOR $LOS $REG
*CHI:	lala@o .
%act:	se pone a dar saltos canturreando
*FAT:	entonce mi madre nos había propuesto tres .
%add:	MOT
*FAT:	www .
%add:	MOT
*MOT:	www .
%add:	FAT
*CHI:	quiero agua .
*MOT:	0 .
%act:	coloca el vaso cerca de su sitio
*FAT:	mira .
*FAT:	ahí tienes tu .
*CHI:	e(s)pera .
*CHI:	toma .
%act:	le da algo a FAT que no puede verse
*CHI:	0 .
%act:	bebe agua y vuelve a dejar el vaso sobre la mesa
*CHI:	quero [*] más queso .
%err:	quero = quiero $MOR $LOS $REG
*MOT:	lo último .
*CHI:	vale .
*MOT:	te dije que me iban a llamar Blanca o Nieves .
%add:	FAT
*FAT:	&=q Nieves ?
%add:	MOT
*CHI:	Nieves . [+ IMI]
*CHI:	Nieves y Nieves y Nieves . [+ IMI]
*CHI:	&=e homb(r)e !
*MOT:	es lo último .
*MOT:	&=q eh@i , Lucía ?
*MOT:	a ver .
*CHI:	vale .
*MOT:	a ver si xxx como díría mi padre . [+ NON]
*FAT:	&=q ah@i sí ?
@Situation:	Por la noche , cenando en el salón con MOT y FAT
*MOT:	menuda emisaria has ido tu a buscar para el pan de molde .
%add:	FAT
*FAT:	es para que a ver cómo ejercita el te doy no sé qué .
%add:	MOT
*MOT:	si le hubieras dado para traer guisantes te los trae seguro pero +...
%add:	FAT
*CHI:	e(s)te es mío .
*CHI:	&=q vale ?
%act:	entra en el salón
*FAT:	Lucía .
%par:	riéndose
*FAT:	que ese no es el plan .
*FAT:	el plan es que te traigas la bolsa del pan .
*MOT:	no .
*MOT:	quéda te con ese .
*FAT:	Lucía .
*FAT:	tráe me el pan .
*FAT:	anda , por+favor .
*CHI:	no .
*FAT:	&=q me das un poquito del tuyo ?
*CHI:	sí .
*CHI:	sólo un poquito &=q eh@i ?
*CHI:	bueno .
*FAT:	espera .
*MOT:	qué cara .
*FAT:	gracias , Lu .
*FAT:	es muy generosa .
%add:	MOT
*FAT:	en esto sí que da .
%add:	MOT
*MOT:	sí .
*MOT:	siempre .[+ ADD]
%add:	FAT
*MOT:	aunque sea de lo más rico .
%add:	FAT
*FAT:	Lucía .
*CHI:	&=q qué [x 3] ?
*FAT:	&=q me das un poquito más de tu pan ?
*CHI:	no .
*MOT:	hasta que ya le [//] claro .
*FAT:	anda , por+favor .
*FAT:	un poquito .
*FAT:	&=q vale ?
*CHI:	no .
*FAT:	lo último .
*CHI:	vale .
%act:	le da pan
*FAT:	0 .
%par:	se ríe
*FAT:	gracias .
*MOT:	&=q a mí me das un trozo , Lu ?
*CHI:	sí .
%act:	le da a MOT
*MOT:	en la mano .
*MOT:	oye .
*MOT:	un poquito más que esto es muy pequeño .
*CHI:	toma .
%par:	susurra
%act:	le da más pan
*FAT:	Lucía .
*CHI:	&=q qué: ?
*FAT:	&=q me das un poquito más de tu pan ?
*CHI:	no .
*FAT:	&=q por qué ?
*CHI:	0 .
%par:	se aleja hacia la ventana
*FAT:	Lucía .
*CHI:	&=q qué: ?
*FAT:	&=q me das un poquito más de tu pan ?
*CHI:	no .
*FAT:	&=q por qué ?
*CHI:	porque es [//] tú [x 2] es [*] malo .
%err:	es = eres $MOR $SUB $NFL 3s/2s:TU
*FAT:	&=q soy malo ?
*FAT:	ya empezamos .
*FAT:	Lucía .
*FAT:	&=q yo soy malo ?
*CHI:	no .
*FAT:	&=q entonces ?
*FAT:	&=q me das un poquito de queso ?
%add:	MOT
*FAT:	para intercambiar con Lucía .
%add:	MOT
*MOT:	&=q de este ?
%add:	FAT
*FAT:	sí .
%add:	MOT
*CHI:	era la última .
*MOT:	da me un trocito de pan a mi .
*CHI:	0 .
%act:	le da pan
*FAT:	oye .
*FAT:	&=q y [x 2] le das a Mother y a mí no ?
*CHI:	no .
*FAT:	da me un poquito de pan , por+favor .
*CHI:	gracias .
*FAT:	Lucía .
*CHI:	&=q qué ?
*FAT:	&=q si te pido un poquito de pan otra vez me vas a dar más ?
*CHI:	sí .
*FAT:	vale .
%par:	susurra
*CHI:	ña@o [x 4] .
%par:	canturrea
*FAT:	Lucía .
*CHI:	&=q qué ?
*FAT:	&=q has estado regando hoy las plantas ?
*CHI:	sí .
*FAT:	&=q con quién ?
*CHI:	con papá .
*MOT:	&=q el riego lo quitas te ayer ?
%add:	FAT
*FAT:	sí .
%add:	MOT
*CHI:	tú no tienes .
*MOT:	www .
%add:	comenta algo acerca de otras personas
%com:	hay un corte:
*MOT:	es mejor que tomes plátano .
*FAT:	mm@i .
%par:	se lamenta
*FAT:	a lo mejor no hay .
*CHI:	&=q no hay ? [+ IMI]
*MOT:	es que no lo sé .
*CHI:	ay@i .
*CHI:	e(s)te e(s) el tren .
*CHI:	Papa .
*CHI:	e(s)te e(s) el tren .
*FAT:	&=q el tren ?
*CHI:	sí .
*FAT:	&=q el tren de Arganda ?
*CHI:	sí .
*FAT:	&=q que pita más que anda ?
*CHI:	sí .
*FAT:	a ver .
*FAT:	&=q a ver cómo pita ?
*FAT:	uy@i .
*CHI:	mira , Papá .
*CHI:	mira , Papá .
%act:	hace algo detrás de la mesa , así que no se ve
*MOT:	no .
*MOT:	no me la quites , Lu .
*MOT:	< ayúda me a poner la > [/] ayúda me a poner la .
*CHI:	ya está .
*MOT:	gracias , Lucía .
*CHI:	ya está .
*CHI:	así .
*CHI:	xxx .
*CHI:	mira .
*CHI:	soy un lobo .
*FAT:	uy@i .
*FAT:	qué miedo .
*FAT:	tenemos un lobo debajo de la mesa , Mother .
%add:	MOT
*MOT:	ah@i .
*MOT:	&=q un lobo ?
@Situation:	Por la noche , cenando en el salón con MOT y FAT
@Time Start:	20:00
*MOT:	&=q feroz o bueno ?
*FAT:	&=q es un lobo bueno ?
*FAT:	Lucía .
*FAT:	&=q qué ?
*FAT:	&=q eres un lobo bueno o un lobo feroz ?
*CHI:	un lobo bueno . [+ IMI]
*FAT:	&=q ah@i sí ?
*FAT:	&=q cómo de bueno ?
*FAT:	&=q a ver ?
*CHI:	eh@i .
*MOT:	hola , lobito .
*MOT:	chiquitito .
*MOT:	lobito .
*FAT:	es un lobezno .
*MOT:	hola , lobo bueno .
*CHI:	ah@i .
*MOT:	que te escurres .
*MOT:	que te escurres y te caes .
*CHI:	uay@i .
*MOT:	&=q a qué has jugado con Geis , Lucía ?
*CHI:	pues Geis xxx . [+ NON]
*MOT:	ella a toboganes .
*MOT:	&=q a que sí ?
*CHI:	sí .
*MOT:	&=q y a qué has jugado con ella ?
*CHI:	uai@i .
*CHI:	es que me caigo .
*CHI:	xxx .
*CHI:	quie(r)o un plátano .
*CHI:	quie(r)o [x 2] un plátano .
*CHI:	quie(r)o [x 2] un plátano .
@End
