# Supplementary material for: Comparing Different Models of the Development of Verb Inflection in Early Child Spanish
Source: PLoS One. 2015 Mar 11;10(3):e0119613. doi: 10.1371/journal.pone.0119613 (PMC4356619; doi:10.1371/journal.pone.0119613)
Supplement: S1 File — (ZIP) [file pone.0119613.s001.zip › lu20714.cha]

@UTF8
@PID:	11312/c-00031876-1
@Begin
@Languages:	spa , eng
@Participants:	CHI Lucía Target_Child , MOT Madre Mother , FAT Padre Father
@ID:	spa , eng|OreaPine|CHI|2;7.14|female|||Target_Child|||
@ID:	spa , eng|OreaPine|MOT|||||Mother|||
@ID:	spa , eng|OreaPine|FAT|||||Father|||
@Transcriber:	Javier , University of Nottingham
@Date:	22-MAY-2001
@Location:	Madrid
@Situation:	Por la noche , cenando en el salón con MOT y FAT
@Time Start:	20:00
*CHI:	Dan .
*FAT:	&=q Dan te tira piedras ?
*CHI:	sí .
*FAT:	&=q dónde ?
*CHI:	en (l)a cabeza .
*FAT:	&=q cuándo te ha tirado piedras ?
*CHI:	e(l) ot(r)o día .
*CHI:	quiero queso .
*FAT:	a ver .
*FAT:	&=q cómo fue ?
*FAT:	cuénta me eso de que te tiran piedras .
*FAT:	&=q cómo fue ?
*CHI:	quiero queso .
*FAT:	&=q fue en el cole ?
*CHI:	quero [*] queso .
%err:	quero = quiero $MOR $LOS $REG
*MOT:	no .
*MOT:	no hay queso , Lucía .
*CHI:	quero [*] queso , Papá .
*FAT:	si Mamá te dice que no hay queso es que no hay queso , Lucía .
*CHI:	mira qué avión .
%act:	coloca la mano en el aire como si fuera un avión
*FAT:	un avión .
*FAT:	oye , Lucía .
*FAT:	cuénta me lo de que Dan te tira piedras .
*FAT:	&=q qué es eso ?
*FAT:	&=q cuándo te las ha tirado ?
*CHI:	mm@i .
%par:	se queja
*CHI:	yo quero [*] pollo .
%err:	quero = quiero $MOR $LOS $REG
*CHI:	yo quero [*] pollo .
%act:	come un poco de pollo que le da MOT
*FAT:	Lucía .
*CHI:	&=q qué ?
*FAT:	&=q dónde te han tirado piedras ?
*CHI:	en la cabeza .
*FAT:	&=q en el colegio ?
*CHI:	0 .
%par:	mueve la cabeza ; sí
*FAT:	&=q cuándo ?
*CHI:	de [x 2] día .
*FAT:	&=q y Soco qué dijo ?
*CHI:	no .
*CHI:	ha sido Rocío .
*FAT:	Rocío .
*FAT:	&=q Rocío qué te dijo ?
*CHI:	que no se tira piedras .
*FAT:	claro .
*FAT:	&=q y que quién era malo ?
*CHI:	Dan .
*FAT:	&=q y por qué tiraba piedras Dan ?
*CHI:	quero [*] más pollo .
%err:	quero = quiero $MOR $LOS $REG
*FAT:	Lucía .
*FAT:	&=q por qué te tiraba piedras Dan ?
*CHI:	quero [*] mas .
%err:	quero = quiero $MOR $LOS $REG
*MOT:	toma .
*FAT:	mira .
*FAT:	Mamá te está dando un poquito más .
*FAT:	Lucía .
*CHI:	&=q qué ?
%act:	come un poco de pollo que le da MOT
*FAT:	&=q por qué te tiraba piedras Dan ?
*CHI:	pues porque es malo .
*FAT:	&=q pero tú le habías hecho algo ?
*FAT:	&=q le habías pegado o algo (.) a Dan ?
*FAT:	&=q o no ?
*FAT:	&=q le habías tirado tú ?
*FAT:	&=q le habías pintado (.) en la cara o algo ?
*FAT:	&=q o no ?
*CHI:	no .
*FAT:	pues no entiendo por qué < te pinta derrepente > [//] te tira piedras derrepente .
*FAT:	&=q estaba jugando contigo ?
*CHI:	&=q ahora qué hacemos ?
*FAT:	me tienes que contar por qué te tira piedras Dan .
*CHI:	quero [*] más pollo .
%err:	quero = quiero $MOR $LOS $REG
*CHI:	quero [*] más .
*CHI:	quero [*] más , Mamá .
*MOT:	ya no queda .
*MOT:	&=q eh@i , Lucía ?
*FAT:	Lulú: .
*CHI:	&=q qué: ?
*FAT:	&=q y qué más te hace Dan ?
*FAT:	&=q jugáis juntos a hacer plastilina ?
*CHI:	sí .
*FAT:	&=q sois amigos ?
*CHI:	sí .
*FAT:	ah@i .
*FAT:	vale .
*CHI:	0 .
%act:	come más pollo que le da MOT
*FAT:	&=q qué años tiene Dan ?
*CHI:	dos .
*FAT:	&=q y tiene hermanitos ?
*CHI:	0 .
%par:	mueve la cabeza ; sí
*FAT:	&=q cómo se llama su hermano ?
*CHI:	eh@i , Geis .
*MOT:	anda .
*MOT:	&=q serán hermanos ?
%add:	FAT
*FAT:	0 .
%par:	se ríe
*FAT:	&=q son hermanos ?
*CHI:	sí .
*FAT:	andá .
*FAT:	&=q y cuántos años tiene Geis ?
*CHI:	dos .
*FAT:	uy:@i .
%par:	como si no se fiara
*MOT:	uy:@i .
%par:	como si no se fiara
*FAT:	eso empieza a ser más difícil .
*CHI:	yo tengo t(r)es .
%act:	muestra tres dedos
*MOT:	ya empezamos .
*FAT:	Lucía .
*FAT:	no tienes tres .
*CHI:	yo tengo (.) dos .
%act:	muestra dos dedos
*MOT:	eso sí .
*FAT:	eso sí .
*FAT:	&=q y tienes hermanitos ?
*CHI:	sí .
*FAT:	&=q cómo se llama ?
*CHI:	Marina .
%com:	es la hermana que aún no había nacido
*FAT:	pero todavía no es tu hermanita .
*FAT:	está en la tripa de Mamá .
*FAT:	&=q dónde está ?
*CHI:	ahí .
%act:	señala hacia MOT
*FAT:	mm@i .
%act:	afirma
*CHI:	tú no tienes un hermanito .
*FAT:	tengo tres .
*CHI:	no tienes .
*CHI:	yo tengo dos .
*FAT:	tú < tienes > [//] vas a tener una .
*FAT:	&=q sabes cómo se llama mi hermano ?
*CHI:	sí .
*FAT:	&=q cómo ?
*CHI:	Dan .
*FAT:	no .
*FAT:	se llama Javier .
*FAT:	es el padre de Paula .
*FAT:	de Paula y de María .
*FAT:	&=q a que sí ?
*CHI:	y [x 4] es mi papá ese .
%act:	señala hacia FAT
*FAT:	Lucía .
*CHI:	&=q qué ?
*FAT:	&=q y cómo te llamas entera ?
*CHI:	Lucía .
*FAT:	&=q qué más ?
*CHI:	Papá .
*FAT:	no .
*FAT:	&=q qué más ?
*CHI:	Apellido Apellido .
*FAT:	muy bien .
*FAT:	pero te falta un nombre en medio .
*FAT:	&=q Lucía qué más ?
*FAT:	xxx .
%par:	susurra
*CHI:	xxx .
%par:	susurra
*FAT:	&=q y dónde vives ?
*FAT:	&=q de qué calle ?
*CHI:	yo quiero agua .
*FAT:	&=q quieres agua ?
*CHI:	sí .
*FAT:	no [x 2] , Lucía .
*FAT:	eso no se hace .
%com:	ha hecho algo fuera de la imagen
*CHI:	tacha@o [x 2] .
%par:	canturrea
%act:	bebe agua del vaso de MOT
*CHI:	tú tenes [*] eso .
%err:	tenes = tienes $MOR $LOS $REG
*FAT:	&=q cerveza ?
*CHI:	sí .
*CHI:	cerveza . [+ IMI]
*FAT:	qué bueno me está sabiendo esto .
%add:	MOT
*CHI:	chan@o [x 3] .
%par:	canturrea
*CHI:	aesé@o [x 3] .
%act:	trar su mantelito y lo deja sobrela mesa
*CHI:	yo quiero eso .
*MOT:	qué muslos más gordos , &=q verdad ?
%add:	FAT
%act:	está comiendo un muslo de pollo
*FAT:	y benísimos .
%add:	MOT
*CHI:	yo quiero eso .
*MOT:	son gordísimos .
%add:	FAT
*MOT:	cortados ahí con +...
%add:	FAT
*CHI:	yo quiero eso .
*FAT:	&=q el qué , Lucía ?
*CHI:	el [x 2] hueso .
*MOT:	no .
*MOT:	el hueso no se come .
*CHI:	&=q por qué ?
*MOT:	hace pupa .
*MOT:	Mamá lo que hace es chupar lo nada más .
%act:	termina de comer el muslo y lo deja sobre el plato
*CHI:	quiero más agua .
*CHI:	quiero más agua .
*FAT:	&=q cómo se pide ?
*CHI:	por+savor [: por+favor] .
%act:	vuelve a beber agua que le da MOT y se va corriendo del salón
*FAT:	Lucía .
*FAT:	&=q me cuentas un secreto ?
*CHI:	xxx plátano . [+ NON]
%par:	susurra el comienzo de la emisión
*CHI:	xxx duerme en su casa . [+ NON]
%par:	susurra
*FAT:	&=q lo sabe Mamá ?
*CHI:	0 .
%par:	mueve la cabeza ; sí
%act:	se acerca al oído de MOT
*CHI:	xxx duerme en su casa . [+ NON]
*MOT:	&=q sí ?
*CHI:	0 .
%par:	mueve la cabeza ; sí
*MOT:	&=q y el gato ?
*CHI:	quie@x [//] quero [*] la vela .
%err:	quero = quiero $MOR $LOS $REG
%act:	está mirando a la vela que hay sobre el aparador del salón
*MOT:	no .
*CHI:	sí: .
*CHI:	yo quiero .
*CHI:	hombre .
%act:	se va hacia la cocina
@End
